# Supplementary material for: Comparative Hippocampal Synaptic Proteomes of Rodents and Primates: Differences in Neuroplasticity-Related Proteins
Source: Front Mol Neurosci. 2018 Oct 2;11:364. doi: 10.3389/fnmol.2018.00364 (PMC6176546; doi:10.3389/fnmol.2018.00364)
Supplement: TABLE S2 — SWATH data tables for the rodent vs. primate comparison in Figure 2A. [file Table_2.XLS]

## Sheet: sTable2_proteins_Mouse Rat vs M
protGroups.input	ACC.input	ID	fasta	gene	gene.label	gene.entrez.id	pepcount	roll-up gene norm.spectr norm.prot.loess Mouse 1	roll-up gene norm.spectr norm.prot.loess Mouse 2	roll-up gene norm.spectr norm.prot.loess Mouse 3	roll-up gene norm.spectr norm.prot.loess Mouse 4	roll-up gene norm.spectr norm.prot.loess Mouse 5	roll-up gene norm.spectr norm.prot.loess Rat 1	roll-up gene norm.spectr norm.prot.loess Rat 2	roll-up gene norm.spectr norm.prot.loess Rat 3	roll-up gene norm.spectr norm.prot.loess Rat 4	roll-up gene norm.spectr norm.prot.loess Rat 5	roll-up gene norm.spectr norm.prot.loess Marmoset 1	roll-up gene norm.spectr norm.prot.loess Marmoset 2	roll-up gene norm.spectr norm.prot.loess Marmoset 3	roll-up gene norm.spectr norm.prot.loess Marmoset 4	roll-up gene norm.spectr norm.prot.loess Marmoset 5	roll-up gene norm.spectr norm.prot.loess Marmoset 6	roll-up gene norm.spectr norm.prot.loess Human 1	roll-up gene norm.spectr norm.prot.loess Human 2	roll-up gene norm.spectr norm.prot.loess Human 3	roll-up gene norm.spectr norm.prot.loess Human 4	roll-up gene norm.spectr norm.prot.loess Human 5	median Q-value Mouse 1	median Q-value Mouse 2	median Q-value Mouse 3	median Q-value Mouse 4	median Q-value Mouse 5	median Q-value Rat 1	median Q-value Rat 2	median Q-value Rat 3	median Q-value Rat 4	median Q-value Rat 5	median Q-value Marmoset 1	median Q-value Marmoset 2	median Q-value Marmoset 3	median Q-value Marmoset 4	median Q-value Marmoset 5	median Q-value Marmoset 6	median Q-value Human 1	median Q-value Human 2	median Q-value Human 3	median Q-value Human 4	median Q-value Human 5
tr|B4DLN1|B4DLN1_HUMAN	B4DLN1	tr|B4DLN1|B4DLN1_HUMAN	>tr|B4DLN1|B4DLN1_HUMAN Uncharacterized protein OS=Homo sapiens PE=2 SV=1		tr|B4DLN1|B4DLN1_HUMAN	NA	1	278.819	256.161	284.709	263.287	226.558	265.147	221.151	221.548	176.303	191.163	168.384	166.895	171	175.659	145.968	160.547	165.522	192.571	188.421	167.68	213.739	0.00114019	6.44274e-05	1.32613e-05	0.00213768	1.44754e-06	3.2771e-06	2.32894e-05	1.31102e-06	2.61099e-07	1.28254e-08	8.08692e-08	9.88068e-06	1.18446e-07	2.0589e-05	4.35848e-05	8.55064e-05	1.45321e-05	7.94805e-07	8.28582e-06	8.92583e-07	7.77546e-07
tr|H3BN98|H3BN98_HUMAN	H3BN98	tr|H3BN98|H3BN98_HUMAN	>tr|H3BN98|H3BN98_HUMAN Uncharacterized protein (Fragment) OS=Homo sapiens PE=4 SV=2		tr|H3BN98|H3BN98_HUMAN	NA	1	114.007	122.721	93.2112	88.9469	103.802	114.74	115.847	116.16	121.522	105.934	109.025	120.04	113.445	110.675	112.967	140.779	146.738	161.219	155.992	163.762	151.515	0.00449505	0.000652417	0.000359986	0.0124338	0.000196582	9.30371e-06	6.94574e-07	1.90252e-06	7.6154e-06	3.60999e-06	1.56606e-06	5.20744e-07	2.75629e-05	1.22724e-07	3.37781e-06	2.97909e-05	4.66981e-09	3.75082e-06	5.46248e-06	5.69363e-07	4.87084e-08
sp|Q2M2I8|AAK1_HUMAN	Q2M2I8	sp|Q2M2I8|AAK1_HUMAN	>sp|Q2M2I8|AAK1_HUMAN AP2-associated protein kinase 1 OS=Homo sapiens GN=AAK1 PE=1 SV=3	AAK1	AAK1	22848	9	3280	3549.32	3628.46	3493.62	3383.1	2759.79	2890.74	2684.65	2894.27	2765.72	1700.65	1875.81	1929.95	1747.6	2002.09	1824.62	2110.4	1688.27	1852.4	1820.73	1820.81	7.85991e-08	1.57315e-07	8.8627e-10	1.43814e-08	1.9003e-08	1.1481e-08	1.30821e-08	1.96173e-07	8.04149e-08	1.41079e-07	8.583e-06	2.29824e-06	4.63216e-06	4.2268e-05	6.50023e-06	9.179e-07	7.33877e-06	8.3411e-06	7.30683e-06	3.22198e-05	9.95994e-06
sp|P49588|SYAC_HUMAN	P49588	sp|P49588|SYAC_HUMAN	>sp|P49588|SYAC_HUMAN Alanine--tRNA ligase, cytoplasmic OS=Homo sapiens GN=AARS PE=1 SV=2	AARS	AARS	16	2	524.462	471.446	482.59	490.042	486.839	574.469	540.98	463.541	521.146	531.556	471.451	455.589	418.914	419.031	463.447	388.41	999.891	862.723	828.748	885.788	965.607	8.84289e-06	1.94699e-07	5.97292e-09	7.90297e-07	1.27339e-07	4.77949e-08	8.06928e-09	2.05212e-08	6.54764e-08	1.29575e-07	7.62215e-05	2.49814e-05	0.00247752	4.28044e-06	0.00119541	5.81643e-05	8.10667e-08	4.29362e-08	3.55555e-08	3.1457e-07	8.72216e-07
sp|P80404|GABT_HUMAN	P80404	sp|P80404|GABT_HUMAN	>sp|P80404|GABT_HUMAN 4-aminobutyrate aminotransferase, mitochondrial OS=Homo sapiens GN=ABAT PE=1 SV=3	ABAT	ABAT	18	5	4338.2	3556.9	4095.69	3797.26	3221.79	5496.09	5071.13	5379.56	4761.39	5820.08	2016.9	2351.87	1682.33	1675.12	1866.92	1882.62	2389.84	2143.24	2723.55	2633.47	1689.81	3.43306e-08	4.0731e-08	2.8129e-09	3.74564e-08	7.35358e-08	4.74508e-08	1.46419e-09	4.68706e-08	2.70158e-09	9.90213e-09	4.39024e-07	1.10788e-07	2.19466e-07	4.69356e-08	1.8083e-07	9.1088e-08	4.11367e-08	3.32861e-08	7.04096e-08	8.86879e-08	8.91328e-07
sp|O75027-3|ABCB7_HUMAN	O75027-3	sp|O75027-3|ABCB7_HUMAN	>sp|O75027-3|ABCB7_HUMAN Isoform of O75027, Isoform 3 of ATP-binding cassette sub-family B member 7, mitochondrial OS=Homo sapiens GN=ABCB7	ABCB7	ABCB7	22	1	111.427	113.949	93.2707	101.82	116.716	106.423	88.0115	82.7773	98.9498	101.425	87.9225	91.2618	70.1827	83.7255	93.3244	103.314	85.299	81.8293	85.0421	89.2484	86.242	2.00617e-06	2.36576e-07	2.46846e-07	1.49553e-06	3.06819e-08	5.96013e-05	1.06236e-05	6.44149e-06	6.67818e-05	2.46916e-05	4.1613e-08	0.000185253	0.000156388	1.56357e-08	5.0091e-05	1.72588e-06	0.00163106	0.000127247	0.0127483	0.000148424	0.000981582
sp|Q9NUT2-5|ABCB8_HUMAN	Q9NUT2-5	sp|Q9NUT2-5|ABCB8_HUMAN	>sp|Q9NUT2-5|ABCB8_HUMAN Isoform of Q9NUT2, Isoform 5 of ATP-binding cassette sub-family B member 8, mitochondrial OS=Homo sapiens GN=ABCB8	ABCB8	ABCB8	11194	2	427.884	344.633	320.181	348.185	447.965	530.218	584.154	566.6	568.209	510.416	1069.56	931.169	805.054	1221.09	919.834	813.104	404.473	424.198	414.988	476.573	416.882	8.11747e-06	0.000778796	0.000372682	0.000447935	3.00284e-05	4.26036e-07	5.35084e-07	1.45462e-06	5.33664e-07	1.6491e-07	1.45582e-08	6.27707e-08	1.65901e-08	9.39686e-09	4.25679e-08	1.71261e-07	9.92198e-05	2.93725e-05	4.15754e-06	6.71453e-06	0.000200696
sp|P28288|ABCD3_HUMAN	P28288	sp|P28288|ABCD3_HUMAN	>sp|P28288|ABCD3_HUMAN ATP-binding cassette sub-family D member 3 OS=Homo sapiens GN=ABCD3 PE=1 SV=1	ABCD3	ABCD3	5825	1	175.303	169.623	182.327	180.703	189.411	216.196	235.192	201.873	277.5	240.279	163.745	146.285	165.879	154.722	175.988	146.081	211.84	209.26	195.855	200.827	188.257	5.0364e-08	1.68068e-07	5.94785e-09	4.87616e-09	4.18699e-09	1.28302e-09	2.12944e-09	3.19118e-08	1.68761e-09	1.92163e-10	4.70012e-08	3.87005e-07	2.23076e-07	1.61952e-09	3.04986e-08	7.7821e-09	2.87347e-08	2.13478e-08	3.28816e-08	8.41215e-06	9.35002e-08
sp|Q9BV23|ABHD6_HUMAN	Q9BV23	sp|Q9BV23|ABHD6_HUMAN	>sp|Q9BV23|ABHD6_HUMAN Monoacylglycerol lipase ABHD6 OS=Homo sapiens GN=ABHD6 PE=1 SV=1	ABHD6	ABHD6	57406	1	67.9654	99.6698	75.2819	44.4977	88.4013	53.9788	82.7047	77.0598	73.3238	67.1634	115.514	110.418	98.0292	95.4914	75.9829	129.123	55.568	90.5445	53.5768	67.2032	88.2679	0.00027897	0.00257236	0.00267409	0.218942	1.71528e-05	0.379098	1.34715e-06	1.81097e-06	0.0063984	0.1964	1.809e-08	4.13113e-08	3.49909e-08	1.08996e-08	0.0017002	1.08518e-06	1.12766e-05	9.70053e-08	0.0122088	3.82823e-05	4.10498e-05
sp|Q8N2K0|ABD12_HUMAN	Q8N2K0	sp|Q8N2K0|ABD12_HUMAN	>sp|Q8N2K0|ABD12_HUMAN Monoacylglycerol lipase ABHD12 OS=Homo sapiens GN=ABHD12 PE=1 SV=2	ABHD12	ABHD12	26090	2	264.761	349.909	316.699	306.794	276.523	152.395	183.044	198.1	188.413	174.514	282.66	283.264	396.127	314.049	265.142	313.035	165.578	206.079	211.643	173.211	235.296	2.58567e-08	1.61815e-06	9.19904e-07	9.7349e-06	1.9538e-06	7.32279e-08	5.67843e-09	2.50131e-07	1.10101e-07	1.56092e-07	1.85897e-07	1.61036e-07	2.85492e-08	2.21753e-06	4.83241e-07	7.66215e-09	0.000118882	2.0506e-06	5.1512e-07	3.82227e-05	6.90422e-06
sp|O95870-2|ABHGA_HUMAN	O95870-2	sp|O95870-2|ABHGA_HUMAN	>sp|O95870-2|ABHGA_HUMAN Isoform of O95870, Isoform 2 of Protein ABHD16A OS=Homo sapiens GN=ABHD16A	ABHD16A	ABHD16A	7920	3	389.845	329.44	369.676	315.721	368.963	359.251	380.206	380.959	349.815	391.063	782.208	616.519	675.892	728.575	580.356	587.459	512.889	518.261	622.32	564.513	570.117	1.82103e-06	4.96391e-06	2.71721e-07	2.14373e-06	8.57395e-07	5.65909e-08	1.96563e-09	7.46628e-07	2.50667e-07	7.50411e-10	3.13986e-08	1.0767e-07	7.05811e-08	3.47204e-09	3.28767e-07	6.44138e-08	3.15983e-08	2.51409e-08	1.44039e-07	2.40312e-07	3.43007e-08
sp|Q8IZP0-10|ABI1_HUMAN	Q8IZP0-10	sp|Q8IZP0-10|ABI1_HUMAN	>sp|Q8IZP0-10|ABI1_HUMAN Isoform of Q8IZP0, Isoform 10 of Abl interactor 1 OS=Homo sapiens GN=ABI1	ABI1	ABI1	10006	6	1316.61	1656.73	1559.45	1478.38	1409.79	1267.73	1292.17	1324.5	1321.27	1241.79	1092.71	1117.15	1171.38	1210.8	1024.78	1039.11	912.895	964.027	829.042	767.778	1193.05	1.93832e-07	6.94562e-08	4.00834e-08	9.68465e-08	6.3247e-07	9.16093e-08	8.69238e-08	9.98891e-09	3.03003e-08	7.65615e-08	1.25026e-06	1.28589e-05	8.50854e-07	6.41041e-06	1.15552e-06	1.50393e-06	2.14195e-05	5.41385e-06	1.15051e-05	0.000163817	2.7295e-06
sp|Q9NYB9-2|ABI2_HUMAN	Q9NYB9-2	sp|Q9NYB9-2|ABI2_HUMAN	>sp|Q9NYB9-2|ABI2_HUMAN Isoform of Q9NYB9, Isoform 2 of Abl interactor 2 OS=Homo sapiens GN=ABI2	ABI2	ABI2	10152	3	782.608	786.751	890.772	768.324	843.319	1068.14	1175.14	969.109	968.51	971.518	741.853	730.707	708.093	758.044	789.052	727.507	539.018	574.657	540.027	596.559	722.645	1.85076e-08	7.70011e-08	3.16455e-10	1.12805e-08	7.69282e-09	3.13401e-09	1.45236e-09	1.83612e-09	9.90809e-10	4.69168e-10	6.86042e-08	3.7437e-07	1.09806e-05	6.42608e-09	1.91783e-07	3.07983e-08	7.93837e-05	0.000103446	6.27401e-06	2.62159e-06	2.85139e-06
sp|O14639-2|ABLM1_HUMAN	O14639-2	sp|O14639-2|ABLM1_HUMAN	>sp|O14639-2|ABLM1_HUMAN Isoform of O14639, Isoform 2 of Actin-binding LIM protein 1 OS=Homo sapiens GN=ABLIM1	ABLIM1	ABLIM1	3983	1	100.01	74.1492	105.738	101.457	120.786	114.191	112.329	116.542	106.816	120.245	126.834	82.8849	119.4	123.478	134.461	131.766	183.889	176.512	153.708	171.598	135.888	0.000207879	0.00451296	1.33787e-06	6.1786e-05	3.02215e-06	2.06535e-06	2.2043e-06	2.5032e-06	0.00107456	9.3584e-06	1.33659e-05	4.86601e-06	2.15153e-06	4.1514e-06	2.14568e-06	7.01961e-07	1.68019e-07	8.65583e-07	4.03925e-07	7.63544e-06	4.20813e-07
sp|Q6H8Q1-3|ABLM2_HUMAN;sp|Q6H8Q1-2|ABLM2_HUMAN	Q6H8Q1-3;Q6H8Q1-2	sp|Q6H8Q1-3|ABLM2_HUMAN;sp|Q6H8Q1-2|ABLM2_HUMAN	>sp|Q6H8Q1-3|ABLM2_HUMAN Isoform of Q6H8Q1, Isoform 3 of Actin-binding LIM protein 2 OS=Homo sapiens GN=ABLIM2;>sp|Q6H8Q1-2|ABLM2_HUMAN Isoform of Q6H8Q1, Isoform 2 of Actin-binding LIM protein 2 OS=Homo sapiens GN=ABLIM2	ABLIM2	ABLIM2	84448	1	130.078	139.243	104.817	175.668	112.539	103.616	69.6962	125.163	79.5548	38.4904	183.021	116.625	163.871	139.209	120.049	156.029	150.729	134.584	164.719	190.543	140.884	0.00137662	8.89961e-05	0.000770477	0.00898507	0.00690347	0.00371751	0.0179662	0.0136974	0.000285659	0.53214	0.00121436	2.24271e-05	2.97415e-07	4.58338e-06	7.58447e-07	2.24595e-09	1.06866e-05	0.000270753	7.05067e-05	1.09284e-05	1.55985e-06
sp|O94929|ABLM3_HUMAN	O94929	sp|O94929|ABLM3_HUMAN	>sp|O94929|ABLM3_HUMAN Actin-binding LIM protein 3 OS=Homo sapiens GN=ABLIM3 PE=1 SV=3	ABLIM3	ABLIM3	22885	1	97.8129	88.4047	88.9033	134.743	93.7953	87.0781	74.3142	86.5659	88.0333	94.465	126.574	124.278	160.477	136.982	199.964	151.038	106.372	116.216	106.631	123.518	105.349	8.35466e-07	1.92255e-05	5.46141e-07	0.00704865	8.4304e-08	0.000132535	6.59642e-07	1.20507e-05	1.65964e-06	2.27607e-07	1.92257e-06	2.74975e-06	2.42355e-05	3.42068e-09	2.09028e-05	6.54573e-09	1.31759e-06	7.76734e-08	7.08136e-06	2.21531e-06	1.88334e-06
sp|Q12979-4|ABR_HUMAN	Q12979-4	sp|Q12979-4|ABR_HUMAN	>sp|Q12979-4|ABR_HUMAN Isoform of Q12979, Isoform 4 of Active breakpoint cluster region-related protein OS=Homo sapiens GN=ABR	ABR	ABR	29	5	936.013	930.912	947.819	901.038	853.996	1332.07	1391.62	1173.75	1136.78	1335.1	1215.97	1290.37	1429.44	1163.86	1128.57	1027.5	2059.69	2033.44	2194.01	2080.65	1985.03	3.59994e-08	1.17163e-06	2.35593e-07	5.27891e-07	5.89484e-07	7.59893e-08	6.34962e-09	6.01869e-09	4.39505e-08	1.33609e-08	2.29263e-06	6.08007e-07	3.50146e-07	5.45598e-07	1.63929e-06	7.34697e-09	5.62914e-09	9.14707e-08	3.68445e-09	1.4503e-08	2.6527e-08
sp|P09110|THIK_HUMAN	P09110	sp|P09110|THIK_HUMAN	>sp|P09110|THIK_HUMAN 3-ketoacyl-CoA thiolase, peroxisomal OS=Homo sapiens GN=ACAA1 PE=1 SV=2	ACAA1	ACAA1	30	1	420.271	388.646	457.473	425.084	481.423	540.855	547.159	394.087	482.355	559.783	812.272	719.274	746.003	719.593	736.851	543.441	546.382	512.078	556.23	559.818	569.548	3.75027e-08	1.80812e-07	9.71745e-09	5.79022e-09	1.48532e-08	1.18219e-07	3.38896e-09	1.01888e-08	4.03727e-08	3.20079e-09	6.23381e-08	5.49821e-08	8.10191e-09	6.61884e-09	3.53408e-08	2.88388e-08	5.53135e-08	3.23444e-08	6.5342e-09	4.45467e-08	2.96843e-08
sp|Q9UKU7|ACAD8_HUMAN	Q9UKU7	sp|Q9UKU7|ACAD8_HUMAN	>sp|Q9UKU7|ACAD8_HUMAN Isobutyryl-CoA dehydrogenase, mitochondrial OS=Homo sapiens GN=ACAD8 PE=1 SV=1	ACAD8	ACAD8	27034	2	208.034	214.216	212.984	189.396	192.741	246.435	263.662	258.104	269.682	291.957	236.89	301.962	219.613	207.694	249.522	250.887	181.141	200.144	195.568	212.306	189.125	6.28545e-07	1.85746e-07	1.15763e-07	1.1735e-05	8.67896e-06	6.52609e-09	5.12689e-06	5.46499e-08	1.16304e-06	2.17552e-08	4.30833e-06	9.35263e-07	5.96944e-06	0.00015508	2.09389e-06	7.80723e-07	0.00103525	0.000208339	0.0218268	8.06149e-06	0.0111616
sp|P49748-2|ACADV_HUMAN	P49748-2	sp|P49748-2|ACADV_HUMAN	>sp|P49748-2|ACADV_HUMAN Isoform of P49748, Isoform 2 of Very long-chain specific acyl-CoA dehydrogenase, mitochondrial OS=Homo sapiens GN=ACADVL	ACADVL	ACADVL	37	1	85.9258	70.4209	61.5337	64.1278	67.9046	84.774	66.8984	92.8952	82.9034	98.5942	94.7291	94.8765	102.712	80.9931	67.2675	91.1647	113.802	121.293	122.079	141.888	121.42	2.99418e-06	0.0110883	0.000187388	0.0207998	0.0121952	3.38011e-07	5.43307e-06	0.00011009	4.70024e-06	7.00072e-09	2.25326e-07	1.73862e-06	5.54315e-09	1.74056e-05	0.000574452	6.33194e-06	1.53402e-09	5.79277e-08	6.82613e-09	6.57188e-08	1.10058e-05
tr|Q6PID9|Q6PID9_HUMAN	Q6PID9	tr|Q6PID9|Q6PID9_HUMAN	>tr|Q6PID9|Q6PID9_HUMAN Isoform of P16112, Aggrecan OS=Homo sapiens GN=ACAN PE=1 SV=1	ACAN	ACAN	176	2	252.513	321.716	255.783	216.114	236.329	226.906	304.428	290.915	256.842	246.052	223.17	153.003	229.103	213.76	192.384	250.963	203.836	212.801	233.579	220.697	235.803	3.60903e-05	6.41799e-09	1.24041e-08	0.00197955	5.88058e-06	3.60257e-05	3.94646e-06	1.9e-07	4.2814e-07	0.0047238	7.12762e-06	0.0040024	8.35329e-08	0.000510844	0.00277702	1.07216e-05	1.09959e-07	4.23291e-07	3.56888e-07	2.40617e-06	4.15573e-07
sp|Q5T8D3-2|ACBD5_HUMAN	Q5T8D3-2	sp|Q5T8D3-2|ACBD5_HUMAN	>sp|Q5T8D3-2|ACBD5_HUMAN Isoform of Q5T8D3, Isoform 2 of Acyl-CoA-binding domain-containing protein 5 OS=Homo sapiens GN=ACBD5	ACBD5	ACBD5	91452	1	63.7576	67.8036	62.7442	74.9445	62.6246	87.8502	86.7084	86.1394	88.9299	83.1845	105.933	103.786	85.6247	85.1976	99.006	121.897	84.1378	97.3187	90.658	100.79	86.3964	0.0203259	0.0555281	0.00241325	6.16487e-05	0.000188754	3.6256e-05	6.6867e-06	0.000172804	2.45968e-07	1.63972e-05	2.67671e-07	9.31633e-07	3.70171e-08	3.31431e-08	4.91685e-06	5.81187e-06	1.63399e-06	5.36374e-07	1.50494e-06	4.69677e-06	1.23378e-05
sp|P53396|ACLY_HUMAN	P53396	sp|P53396|ACLY_HUMAN	>sp|P53396|ACLY_HUMAN ATP-citrate synthase OS=Homo sapiens GN=ACLY PE=1 SV=3	ACLY	ACLY	47	13	2952.41	3063.94	3148.69	3551.97	3291.09	3926.49	3990.25	4099.47	3929.47	3849.91	2311.84	2694.35	2190.28	2049.18	2434.06	2517.84	2491.32	2477.31	2007.01	2236.44	2093.05	2.26394e-08	2.19782e-08	4.752e-10	1.61702e-08	2.26522e-08	4.03094e-09	4.86247e-09	6.7268e-09	1.86041e-09	4.93118e-09	4.58906e-08	1.59175e-07	1.89181e-07	4.96969e-08	5.00937e-08	4.61886e-09	3.10105e-07	3.87659e-07	9.09677e-07	1.98474e-07	3.22695e-07
sp|Q99798|ACON_HUMAN	Q99798	sp|Q99798|ACON_HUMAN	>sp|Q99798|ACON_HUMAN Aconitate hydratase, mitochondrial OS=Homo sapiens GN=ACO2 PE=1 SV=2	ACO2	ACO2	50	12	16783.9	15039.3	17599.7	15445.6	12628.9	21624.9	20093.6	18206.2	17194.3	22475.1	8102.01	9761.2	7674	6953.06	7899.31	7652.64	8142.39	8234.29	8905.83	8642.6	6718.91	4.95684e-08	6.42587e-08	1.0861e-09	4.28627e-08	2.20661e-08	4.80163e-08	2.19223e-08	7.8166e-09	9.06033e-09	2.07609e-08	5.14138e-08	1.10761e-07	3.88271e-08	1.52745e-08	2.59397e-08	5.27297e-09	5.61231e-09	6.56912e-08	1.09035e-08	9.96315e-09	4.13992e-08
sp|O00154|BACH_HUMAN	O00154	sp|O00154|BACH_HUMAN	>sp|O00154|BACH_HUMAN Cytosolic acyl coenzyme A thioester hydrolase OS=Homo sapiens GN=ACOT7 PE=1 SV=3	ACOT7	ACOT7	11332	3	2293.68	2275.61	2495.1	2472.76	2250.88	2259.36	2052.91	1891.05	1672.45	1882.09	864.548	891.779	742.911	843.57	803.056	654.869	1163.81	1047.97	1145.81	1191.1	1093.51	4.42405e-09	3.83358e-08	9.09262e-10	9.39057e-09	1.50426e-08	3.20046e-08	3.35402e-08	1.1355e-08	1.10347e-09	1.32929e-08	1.24046e-06	1.03912e-06	3.39299e-05	1.78352e-07	1.66701e-07	4.73234e-07	5.41393e-08	1.08653e-07	7.66729e-08	1.88498e-07	8.23349e-08
sp|Q9Y305-2|ACOT9_HUMAN	Q9Y305-2	sp|Q9Y305-2|ACOT9_HUMAN	>sp|Q9Y305-2|ACOT9_HUMAN Isoform of Q9Y305, Isoform 2 of Acyl-coenzyme A thioesterase 9, mitochondrial OS=Homo sapiens GN=ACOT9	ACOT9	ACOT9	23597	1	194.807	175.068	183.38	186.949	170.14	397.204	394.863	351.236	334.988	460.15	144.313	139.836	125.752	110.307	117.38	131.446	180.39	171.661	202.834	181.474	172.768	8.09794e-08	1.31764e-07	2.47421e-10	1.34932e-08	2.64511e-08	3.13401e-09	8.0857e-10	2.87776e-09	1.08294e-09	5.72376e-09	1.71511e-06	6.63363e-06	1.40164e-06	1.74279e-05	1.06327e-08	1.34927e-07	1.36176e-09	2.95869e-08	7.50488e-09	6.33311e-09	1.1911e-07
sp|P24666-3|PPAC_HUMAN	P24666-3	sp|P24666-3|PPAC_HUMAN	>sp|P24666-3|PPAC_HUMAN Isoform of P24666, Isoform 3 of Low molecular weight phosphotyrosine protein phosphatase OS=Homo sapiens GN=ACP1	ACP1	ACP1	52	2	1033.66	1025.99	1028.04	1009.14	867.838	1238.15	1076.59	1184.46	985.715	1008.88	630.94	731.703	564.752	600.203	673.551	515.85	394.025	455.271	287.854	364.193	395.396	1.39595e-06	1.13504e-06	1.59364e-06	7.36915e-07	3.23522e-06	1.7526e-07	3.39341e-07	1.90705e-07	8.84574e-08	1.04401e-06	0.000177994	2.69895e-05	0.000207899	0.000138053	6.4907e-07	1.38121e-05	0.00191567	0.00048761	0.00630247	0.00143022	0.000823845
sp|Q96GR2|ACBG1_HUMAN	Q96GR2	sp|Q96GR2|ACBG1_HUMAN	>sp|Q96GR2|ACBG1_HUMAN Long-chain-fatty-acid--CoA ligase ACSBG1 OS=Homo sapiens GN=ACSBG1 PE=2 SV=2	ACSBG1	ACSBG1	23205	1	364.897	369.458	350.826	396.284	362.275	425.569	455.826	380.589	517.421	453.292	284.127	300.452	276.397	345.561	287.952	267.303	250.68	240.055	237.236	239.172	247.816	9.34562e-09	1.34031e-08	2.11421e-10	4.27693e-09	2.31387e-09	9.15762e-10	7.74483e-10	1.57248e-09	6.09302e-10	2.26481e-10	1.15244e-08	2.09155e-08	1.56852e-08	2.84739e-09	6.78182e-09	1.48576e-09	5.69499e-06	2.74766e-06	3.54827e-05	3.33161e-05	1.36729e-06
sp|P33121-3|ACSL1_HUMAN	P33121-3	sp|P33121-3|ACSL1_HUMAN	>sp|P33121-3|ACSL1_HUMAN Isoform of P33121, Isoform 3 of Long-chain-fatty-acid--CoA ligase 1 OS=Homo sapiens GN=ACSL1	ACSL1	ACSL1	2180	1	203.483	206.737	205.917	185.298	193.877	197.64	194.643	217.252	199.32	192.914	204.508	151.978	152.039	187.322	146.569	164.047	145.207	155.258	133.159	139.173	153.368	3.11204e-08	3.53137e-08	3.95651e-09	7.0459e-08	6.27759e-09	2.42729e-07	1.68621e-08	1.56233e-06	6.17166e-08	2.39164e-08	3.55271e-08	7.57405e-06	1.0549e-05	1.25786e-08	8.02376e-07	4.71657e-07	1.20581e-06	1.59017e-08	1.28475e-06	3.23524e-05	2.1266e-05
sp|O95573|ACSL3_HUMAN	O95573	sp|O95573|ACSL3_HUMAN	>sp|O95573|ACSL3_HUMAN Long-chain-fatty-acid--CoA ligase 3 OS=Homo sapiens GN=ACSL3 PE=1 SV=3	ACSL3	ACSL3	2181	1	91.4451	97.6148	86.1055	73.5145	103.493	111.255	185.109	100.844	112.571	131.68	122.445	114.267	165.96	122.082	153.595	143.397	126.531	119.678	151.923	149.138	122.191	0.00559322	0.00078784	0.00615961	2.9515e-05	0.00260221	0.000143977	0.00129233	2.58994e-05	1.58554e-06	0.00961155	1.10133e-07	9.65194e-08	3.84887e-07	4.04514e-09	3.00089e-08	1.34946e-09	2.93084e-08	7.38771e-07	1.06536e-07	1.02605e-05	1.35025e-08
sp|Q9UKU0-5|ACSL6_HUMAN	Q9UKU0-5	sp|Q9UKU0-5|ACSL6_HUMAN	>sp|Q9UKU0-5|ACSL6_HUMAN Isoform of Q9UKU0, Isoform 5 of Long-chain-fatty-acid--CoA ligase 6 OS=Homo sapiens GN=ACSL6	ACSL6	ACSL6	23305	4	933.047	1072.49	941.985	946.574	1125.1	953.892	953.006	991.824	914.347	905.615	1162.14	1059.12	1169.19	1204.03	1015.26	1082.88	825.173	855.011	936.556	837.099	892.339	2.19959e-08	6.27844e-08	2.69004e-09	1.95627e-07	3.11878e-08	3.3387e-06	2.39751e-08	7.11776e-08	4.76869e-08	2.12078e-08	1.14723e-07	2.02949e-06	2.50784e-08	1.06464e-08	6.90628e-08	7.83044e-09	1.28581e-06	9.34043e-07	1.69639e-07	3.74145e-07	1.78021e-06
sp|P68133|ACTS_HUMAN	P68133	sp|P68133|ACTS_HUMAN	>sp|P68133|ACTS_HUMAN Actin, alpha skeletal muscle OS=Homo sapiens GN=ACTA1 PE=1 SV=1	ACTA1	ACTA1	58	3	18951	18823	18748.9	17761.4	17400	19928.9	19936.6	18380.5	17095.7	18024.2	14316	15143.4	9943.97	12808.1	12476.8	12749.9	13327.8	14097.6	12380.5	13737	14344.9	3.56309e-06	1.98282e-07	2.90362e-09	1.10921e-06	4.37769e-07	7.08678e-07	3.42247e-08	1.04709e-07	7.5724e-08	3.45747e-07	3.29975e-07	2.65295e-06	5.04643e-07	1.09876e-07	3.74441e-07	3.68584e-08	3.93018e-07	4.80055e-07	1.1333e-07	1.32052e-06	1.31008e-06
sp|P63261|ACTG_HUMAN	P63261	sp|P63261|ACTG_HUMAN	>sp|P63261|ACTG_HUMAN Actin, cytoplasmic 2 OS=Homo sapiens GN=ACTG1 PE=1 SV=1	ACTG1	ACTG1	71	10	72082.1	92208.2	84311.1	74855.9	77078	85032	77442.1	76458.3	71773.2	80542.7	55258	66670	55232.4	60123.5	64164.1	57497.1	47053.5	54873.7	45727.5	53874.2	55954	1.53078e-07	4.28137e-08	9.09001e-09	4.25966e-08	1.93e-07	1.89938e-08	5.99463e-09	3.69477e-08	1.38559e-07	1.22966e-08	1.21152e-07	5.46451e-07	5.28852e-08	2.21043e-08	2.69871e-08	1.65525e-07	7.61411e-08	1.37442e-07	3.72767e-08	7.401e-08	2.72948e-07
sp|P12814-3|ACTN1_HUMAN	P12814-3	sp|P12814-3|ACTN1_HUMAN	>sp|P12814-3|ACTN1_HUMAN Isoform of P12814, Isoform 3 of Alpha-actinin-1 OS=Homo sapiens GN=ACTN1	ACTN1	ACTN1	87	9	1702.82	1820.24	1695.39	1667.99	1584.74	1382.05	1264.92	1502.76	1213.93	1105.02	2105.43	2052.21	2616.86	2681.14	2378.71	2133.56	2844.37	2269.99	3372.08	3136.2	2188.54	1.33182e-07	5.9796e-08	1.2228e-08	4.76683e-08	1.2727e-07	1.22592e-07	1.01646e-08	3.99233e-08	3.40088e-07	4.7281e-07	2.91463e-07	3.99252e-07	7.23895e-08	9.32083e-08	4.40717e-07	3.68686e-08	8.71204e-09	1.47494e-07	1.66544e-08	3.31675e-08	5.44015e-07
sp|P35609-2|ACTN2_HUMAN;sp|P35609|ACTN2_HUMAN	P35609-2;P35609	sp|P35609-2|ACTN2_HUMAN;sp|P35609|ACTN2_HUMAN	>sp|P35609-2|ACTN2_HUMAN Isoform of P35609, Isoform 2 of Alpha-actinin-2 OS=Homo sapiens GN=ACTN2;>sp|P35609|ACTN2_HUMAN Alpha-actinin-2 OS=Homo sapiens GN=ACTN2 PE=1 SV=1	ACTN2	ACTN2	88	11	844.026	880.506	900.558	817.178	804.47	1483.4	1465.21	1422.1	1015.86	1338.42	2185.59	1881.46	2265.35	2564.44	2214.01	2358.22	2434.83	1727.2	2225.79	2104.83	1540.14	8.65902e-06	0.000156565	0.000113996	1.20453e-06	2.25418e-05	5.50975e-08	8.17888e-08	3.6305e-07	8.14649e-06	7.77141e-08	3.26178e-08	2.42835e-07	2.82419e-07	1.29134e-08	5.65457e-08	7.94001e-09	7.26011e-09	2.4082e-07	1.40688e-07	3.72685e-08	2.19177e-07
sp|O43707|ACTN4_HUMAN	O43707	sp|O43707|ACTN4_HUMAN	>sp|O43707|ACTN4_HUMAN Alpha-actinin-4 OS=Homo sapiens GN=ACTN4 PE=1 SV=2	ACTN4	ACTN4	81	4	512.404	527.688	458.162	448.577	455.568	520.183	463.484	473.531	454.68	463.851	305.689	313.893	312.892	322.606	324.622	327.762	417.043	337.557	390.988	376.479	320.691	1.2239e-08	4.1021e-06	5.35109e-08	1.64142e-05	1.46332e-06	6.49708e-09	8.98302e-08	1.21456e-06	1.03197e-07	3.29807e-08	4.22064e-05	0.000148517	1.12815e-05	6.39017e-05	7.03736e-06	1.30259e-06	1.23797e-06	5.90082e-06	2.619e-06	2.28216e-06	8.60488e-05
tr|R4GMT0|R4GMT0_HUMAN	R4GMT0	tr|R4GMT0|R4GMT0_HUMAN	>tr|R4GMT0|R4GMT0_HUMAN Isoform of P61163, Alpha-centractin OS=Homo sapiens GN=ACTR1A PE=1 SV=1	ACTR1A	ACTR1A	10121	4	462.024	526.919	494.341	453.536	524.704	579.808	619.338	532.236	581.182	532.741	435.759	480.866	389.453	468.718	485.729	424.496	424.409	414.191	367.839	355.437	403.455	6.09185e-07	1.13943e-07	1.9933e-07	1.18391e-05	8.9506e-07	1.23078e-07	1.49142e-07	1.12814e-06	7.6651e-08	2.06131e-07	4.8988e-06	1.45768e-05	9.49853e-05	9.15451e-07	2.12636e-06	9.13396e-08	1.51041e-05	1.2041e-05	4.65356e-05	4.97544e-05	5.88787e-06
sp|P42025|ACTY_HUMAN	P42025	sp|P42025|ACTY_HUMAN	>sp|P42025|ACTY_HUMAN Beta-centractin OS=Homo sapiens GN=ACTR1B PE=1 SV=1	ACTR1B	ACTR1B	10120	2	429.498	508.25	528.637	466.408	406.768	634.848	569.691	507.396	533.18	601.188	333.464	453.167	409.33	396.933	410.197	420.761	295.128	324.568	322.521	280.89	340.427	5.3139e-09	3.10875e-07	1.01569e-08	6.43815e-08	1.9193e-08	4.80453e-08	2.4771e-08	2.30901e-09	2.40688e-09	1.1758e-07	4.40977e-07	2.528e-07	0.000237615	1.20165e-07	2.67202e-06	5.33453e-08	7.30429e-07	4.54971e-08	5.28462e-06	2.93675e-07	2.40953e-07
sp|P61160|ARP2_HUMAN;sp|P61160-2|ARP2_HUMAN	P61160;P61160-2	sp|P61160|ARP2_HUMAN;sp|P61160-2|ARP2_HUMAN	>sp|P61160|ARP2_HUMAN Actin-related protein 2 OS=Homo sapiens GN=ACTR2 PE=1 SV=1;>sp|P61160-2|ARP2_HUMAN Isoform of P61160, Isoform 2 of Actin-related protein 2 OS=Homo sapiens GN=ACTR2	ACTR2	ACTR2	10097	10	10042.2	12116.2	11003.9	9772.43	10167.5	9919.96	9684.79	10362.7	9091.67	9202.42	7724.48	7905.88	7103.46	7358.29	6857.89	7064.27	4786.62	5625.7	4897.57	5050.9	6136.99	1.75759e-08	1.5643e-08	9.41646e-10	6.32801e-09	1.32864e-08	5.96131e-08	2.88591e-09	5.19295e-09	1.03773e-08	1.44031e-08	1.39497e-07	6.3528e-08	2.21364e-08	8.61911e-09	4.9543e-08	9.44338e-09	2.54522e-08	4.67687e-07	8.16726e-08	1.42415e-07	3.04539e-07
sp|P61158|ARP3_HUMAN	P61158	sp|P61158|ARP3_HUMAN	>sp|P61158|ARP3_HUMAN Actin-related protein 3 OS=Homo sapiens GN=ACTR3 PE=1 SV=3	ACTR3	ACTR3	10096	12	9561.91	10412.6	10118	8855.19	9612.13	9752.59	10433.4	10054.4	9718.74	9978.52	6607.64	6446.02	5492.72	5868.37	5267.52	4816.84	3569.78	4376.91	3677.32	3912.89	4212.6	1.03699e-08	2.40086e-08	9.30437e-10	9.42755e-09	1.66306e-08	4.11954e-08	9.18048e-09	1.14484e-08	2.64419e-08	2.9488e-08	1.32723e-07	1.11258e-07	1.50909e-08	8.98676e-09	5.78937e-08	4.48209e-08	1.54118e-06	3.07723e-07	3.87797e-07	2.3842e-07	3.00504e-07
sp|Q9P1U1|ARP3B_HUMAN	Q9P1U1	sp|Q9P1U1|ARP3B_HUMAN	>sp|Q9P1U1|ARP3B_HUMAN Actin-related protein 3B OS=Homo sapiens GN=ACTR3B PE=2 SV=1	ACTR3B	ACTR3B	57180	2	508.506	577.177	568.809	530.322	446.286	418.24	410.426	416.52	346.671	365.494	397.338	360.598	353.637	351.88	341.894	302.228	294.172	265.521	256.485	1766.15	263.828	1.40408e-08	1.1416e-08	2.1808e-09	6.74647e-07	5.19848e-07	1.32174e-08	1.22015e-08	3.15897e-09	4.39491e-08	9.58326e-09	8.51712e-08	1.7686e-06	0.000700981	3.38222e-06	2.20065e-06	1.18869e-06	6.23569e-06	2.54556e-05	5.90246e-06	0.00427114	0.00155499
tr|B4DKD2|B4DKD2_HUMAN	B4DKD2	tr|B4DKD2|B4DKD2_HUMAN	>tr|B4DKD2|B4DKD2_HUMAN Isoform of O75078, Disintegrin and metalloproteinase domain-containing protein 11 OS=Homo sapiens GN=ADAM11 PE=1 SV=1	ADAM11	ADAM11	4185	4	750.24	1009.07	1005.79	887.703	862.582	590.15	608.015	583.195	612.224	579.789	416.548	449.923	545.064	456.501	436.537	423.064	301.29	290.642	311.483	289.215	327.863	1.23065e-06	1.13986e-07	2.03406e-09	1.47329e-06	8.7149e-08	2.36702e-07	4.59002e-08	3.74188e-07	4.57871e-07	1.97604e-09	2.6686e-06	0.000466699	0.00175833	0.0212931	0.00745929	2.57346e-05	0.174463	0.0943236	0.0176509	0.115372	0.216635
tr|E7EWD3|E7EWD3_HUMAN	E7EWD3	tr|E7EWD3|E7EWD3_HUMAN	>tr|E7EWD3|E7EWD3_HUMAN Isoform of O75077, Disintegrin and metalloproteinase domain-containing protein 23 OS=Homo sapiens GN=ADAM23 PE=1 SV=2	ADAM23	ADAM23	8745	4	1088.9	1324.44	1213.22	1188.22	1129.54	960.081	1013.84	1033.94	971.423	1053.05	678.639	752.126	993.092	829.783	911.563	913.239	971.727	807.946	1029.73	913.834	892.809	2.10972e-08	3.56523e-08	1.83971e-10	4.71131e-08	1.10982e-08	2.63e-08	1.43173e-09	3.83257e-09	3.66081e-09	6.67933e-09	2.90524e-07	1.5834e-06	1.09217e-08	2.18286e-07	4.74454e-07	2.93562e-08	5.25294e-08	8.61482e-08	3.83302e-08	3.2677e-09	7.66589e-07
sp|Q08828|ADCY1_HUMAN	Q08828	sp|Q08828|ADCY1_HUMAN	>sp|Q08828|ADCY1_HUMAN Adenylate cyclase type 1 OS=Homo sapiens GN=ADCY1 PE=1 SV=2	ADCY1	ADCY1	107	2	173.664	185.636	158.402	181.022	169.379	122.458	123.818	167.434	159.451	129.389	195.168	178.933	196.559	201.746	245.846	237.421	174.621	172.383	192.77	193.007	185.041	3.01961e-08	9.16963e-07	8.10992e-05	1.31931e-05	1.99136e-07	0.00447949	5.98857e-05	1.52731e-05	4.90865e-06	0.00045606	4.40394e-05	4.99309e-05	2.18822e-05	2.46113e-06	1.21297e-05	1.43334e-07	1.30758e-07	5.66361e-06	9.57529e-06	1.2344e-06	1.78498e-06
sp|Q08462-2|ADCY2_HUMAN	Q08462-2	sp|Q08462-2|ADCY2_HUMAN	>sp|Q08462-2|ADCY2_HUMAN Isoform of Q08462, Isoform 2 of Adenylate cyclase type 2 OS=Homo sapiens GN=ADCY2	ADCY2	ADCY2	108	3	331.068	354.85	352.354	340.082	331.191	210.884	272.693	214.525	237.095	238.194	298.044	261.279	343.502	289.675	298.14	290.708	264.67	267.263	275.51	245.709	259.37	4.04355e-07	2.34311e-06	1.73092e-06	7.469e-06	1.80862e-05	0.000130059	2.97463e-05	0.000766388	4.28601e-05	7.57868e-05	4.89409e-07	6.21535e-07	6.4978e-08	8.09273e-08	1.68062e-08	1.83764e-08	1.46436e-06	1.59343e-06	2.48913e-06	1.05754e-06	1.03356e-06
sp|O60503|ADCY9_HUMAN	O60503	sp|O60503|ADCY9_HUMAN	>sp|O60503|ADCY9_HUMAN Adenylate cyclase type 9 OS=Homo sapiens GN=ADCY9 PE=1 SV=4	ADCY9	ADCY9	115	5	1117.08	1292.99	1156.3	1131.93	1078.39	1049.76	1023	1137.5	1035.29	1132.99	539.615	529.604	675.848	565.568	623.547	596.301	534.326	486.474	520.053	480.589	504.763	9.43453e-08	4.37787e-08	1.78832e-09	1.10609e-07	5.10907e-07	6.51483e-07	1.5836e-08	4.99118e-08	6.26327e-08	4.87764e-07	0.000694626	0.000253815	2.59408e-06	3.16728e-06	6.96492e-05	2.07983e-06	2.24707e-05	2.96149e-05	0.000797527	8.13935e-05	4.88741e-05
sp|P35611-2|ADDA_HUMAN	P35611-2	sp|P35611-2|ADDA_HUMAN	>sp|P35611-2|ADDA_HUMAN Isoform of P35611, Isoform 2 of Alpha-adducin OS=Homo sapiens GN=ADD1	ADD1	ADD1	118	4	1803.22	1993.26	1875.9	1856.42	1596.59	1885.12	1741.62	1595.63	1396.81	1591.48	1852.65	1804.01	1959.8	2023.45	2183.65	2096.27	2164.06	1904.06	1624.87	1871.85	1658.33	2.58159e-09	1.15164e-08	1.36521e-10	1.10117e-08	1.19941e-08	1.9259e-09	7.89498e-10	7.7744e-09	1.15044e-08	8.60872e-10	3.07262e-07	4.5034e-08	7.47754e-09	5.59217e-09	1.84119e-08	2.14007e-08	3.93478e-09	2.79564e-08	3.90402e-09	7.53156e-08	7.19096e-08
sp|P35612|ADDB_HUMAN	P35612	sp|P35612|ADDB_HUMAN	>sp|P35612|ADDB_HUMAN Beta-adducin OS=Homo sapiens GN=ADD2 PE=1 SV=3	ADD2	ADD2	119	6	1413.88	1662.45	1487.04	1487.98	1185.85	1380.43	1253.73	1250.4	1038.12	1109.55	1457.83	1587.64	1741.6	1650.12	1929.19	1806.56	1589.77	1538.45	1516.94	1619.31	1633.61	9.75327e-09	2.19295e-07	2.17308e-07	1.32352e-07	1.7549e-06	5.15024e-08	3.38303e-07	2.59565e-07	4.73487e-07	5.14409e-07	2.74505e-07	3.91989e-08	7.655e-08	5.73651e-09	5.62861e-08	5.38168e-09	3.36889e-08	6.08107e-08	6.07158e-08	1.90912e-07	6.04372e-08
sp|Q9UEY8-2|ADDG_HUMAN	Q9UEY8-2	sp|Q9UEY8-2|ADDG_HUMAN	>sp|Q9UEY8-2|ADDG_HUMAN Isoform of Q9UEY8, Isoform 1 of Gamma-adducin OS=Homo sapiens GN=ADD3	ADD3	ADD3	120	3	800.203	892.648	824.712	901.918	797.333	824.96	686.087	791.626	678.577	751.814	801.274	872.502	991.251	862.858	849.057	838.057	1035.67	988.394	716.338	877.89	895.048	3.85625e-08	1.87258e-07	4.20041e-09	1.5875e-06	8.9022e-09	8.44803e-08	5.49941e-07	5.06821e-08	1.10986e-06	2.37595e-07	1.34743e-06	2.07402e-07	1.73798e-05	4.81825e-07	9.87139e-05	9.77017e-08	8.00311e-09	4.66095e-08	3.96761e-07	1.00249e-07	8.96924e-08
tr|A2A3C1|A2A3C1_HUMAN	A2A3C1	tr|A2A3C1|A2A3C1_HUMAN	>tr|A2A3C1|A2A3C1_HUMAN Isoform of O60241, Adhesion G protein-coupled receptor B2 OS=Homo sapiens GN=ADGRB2 PE=1 SV=1	ADGRB2	ADGRB2	576	1	215.292	201.843	199.604	166.204	209.853	164.157	152.678	198.479	185.535	164.196	223.998	184.915	211.663	254.953	186.852	237.672	141.632	154.023	158.8	137.812	144.77	8.01076e-09	4.28144e-09	2.55277e-09	1.34127e-07	6.00713e-08	1.17383e-08	5.3788e-09	8.89702e-08	1.52113e-09	7.74842e-09	2.04472e-08	1.51293e-07	6.59837e-09	1.21001e-09	1.21254e-08	1.58532e-09	1.97344e-08	1.84976e-07	7.66287e-08	0.000144787	1.71897e-06
sp|O60242|AGRB3_HUMAN	O60242	sp|O60242|AGRB3_HUMAN	>sp|O60242|AGRB3_HUMAN Adhesion G protein-coupled receptor B3 OS=Homo sapiens GN=ADGRB3 PE=1 SV=2	ADGRB3	ADGRB3	577	7	1164.13	890.086	993.845	969.278	1064.03	704.489	757.797	713.626	797.591	726.91	1011.04	861.115	1036.89	1100.6	844.229	906.143	686.329	600.021	714.623	598.704	631.495	8.22295e-09	1.02322e-07	4.49189e-08	1.02363e-07	6.83641e-07	1.37593e-07	1.03618e-07	1.71876e-07	1.41858e-07	5.98785e-08	2.93622e-07	1.08449e-06	2.27355e-08	5.62253e-08	2.51699e-06	6.3755e-08	0.00011039	0.000118822	1.81751e-05	6.88005e-06	0.000758171
sp|O94910|AGRL1_HUMAN	O94910	sp|O94910|AGRL1_HUMAN	>sp|O94910|AGRL1_HUMAN Adhesion G protein-coupled receptor L1 OS=Homo sapiens GN=ADGRL1 PE=1 SV=1	ADGRL1	ADGRL1	22859	7	1275.33	1513.03	1449.05	1463.12	1477.72	1269.22	1353.5	1343.39	1316.31	1372.28	1668.16	1452.4	1901.07	1874.52	1742.97	1689.28	1255.29	1209.35	1339.01	1194.77	1301.08	1.785e-07	1.4974e-08	6.7985e-10	8.13357e-08	2.75183e-08	2.13524e-08	3.06191e-08	5.66028e-08	5.13943e-08	1.76532e-08	4.60521e-08	2.45355e-07	5.31743e-08	2.87887e-08	1.17402e-07	5.09813e-09	9.43413e-09	8.69229e-06	8.41703e-08	2.70126e-07	3.52425e-07
tr|E7EVD6|E7EVD6_HUMAN	E7EVD6	tr|E7EVD6|E7EVD6_HUMAN	>tr|E7EVD6|E7EVD6_HUMAN Isoform of Q9HAR2, Adhesion G protein-coupled receptor L3 OS=Homo sapiens GN=ADGRL3 PE=1 SV=1	ADGRL3	ADGRL3	23284	6	742.475	759.926	814.176	821.573	787.695	674.708	605.038	619.569	615.559	576.618	1055.96	905.265	1225.28	1110.82	1236.35	1152.55	1022.35	981.804	1109.09	1052.73	976.445	6.11346e-08	9.15761e-07	8.0806e-09	1.8951e-06	5.34522e-08	7.63174e-08	4.87371e-08	9.60575e-07	1.53538e-07	3.00684e-07	1.66639e-07	9.4452e-07	2.08408e-08	1.5387e-08	4.39497e-08	3.66774e-09	1.14664e-07	1.27478e-06	1.63399e-07	1.24597e-07	8.07271e-07
sp|P55263-3|ADK_HUMAN	P55263-3	sp|P55263-3|ADK_HUMAN	>sp|P55263-3|ADK_HUMAN Isoform of P55263, Isoform 3 of Adenosine kinase OS=Homo sapiens GN=ADK	ADK	ADK	132	1	128.051	136.617	135.62	148.933	141.937	150.822	171.136	179.154	179.708	161.6	80.7352	93.9711	74.4824	74.7511	87.5719	86.6027	87.9541	91.5819	101.128	75.1091	90.1738	7.80583e-06	2.78956e-06	2.34934e-06	1.45402e-07	0.00017559	5.68971e-06	2.42864e-07	1.28826e-07	2.85178e-05	3.52858e-06	0.253696	0.0212391	0.296141	0.016	0.162726	0.166404	0.00333001	0.0674596	0.0747798	0.232083	0.160329
sp|P25098|ARBK1_HUMAN	P25098	sp|P25098|ARBK1_HUMAN	>sp|P25098|ARBK1_HUMAN Beta-adrenergic receptor kinase 1 OS=Homo sapiens GN=ADRBK1 PE=1 SV=2	ADRBK1	ADRBK1	156	1	148.915	149.625	126.576	140.159	121.871	149.533	143.707	146.779	135.177	142.504	157.912	141.518	159.574	151.659	165.943	178.811	135.232	163.127	147.72	144.527	134.615	1.2106e-05	1.8334e-06	4.76317e-09	3.94937e-07	2.75254e-06	6.86348e-08	4.30046e-08	1.34801e-05	2.39595e-05	1.72523e-05	3.8817e-07	2.72877e-05	1.12191e-08	5.14461e-08	2.71007e-08	2.80903e-08	2.49927e-06	1.00059e-06	2.19466e-07	2.21847e-05	1.06041e-06
sp|P30520|PURA2_HUMAN	P30520	sp|P30520|PURA2_HUMAN	>sp|P30520|PURA2_HUMAN Adenylosuccinate synthetase isozyme 2 OS=Homo sapiens GN=ADSS PE=1 SV=3	ADSS	ADSS	159	3	286.068	265.041	301.108	305.401	281.416	249.225	247.279	241.727	233.425	214.206	143.721	155.974	124.083	166.016	141.762	191.505	127.791	222.323	182.439	182.602	171.664	5.83978e-07	3.30838e-07	8.97576e-09	1.31187e-06	3.31057e-08	3.22176e-07	6.83315e-09	9.15583e-07	6.79775e-06	3.03838e-07	0.00294433	0.00175194	0.0807439	0.0849074	0.0966115	0.0661665	0.000307795	0.00712917	0.0120246	0.0528138	0.0545593
sp|Q9Y4W6|AFG32_HUMAN	Q9Y4W6	sp|Q9Y4W6|AFG32_HUMAN	>sp|Q9Y4W6|AFG32_HUMAN AFG3-like protein 2 OS=Homo sapiens GN=AFG3L2 PE=1 SV=2	AFG3L2	AFG3L2	10939	10	2211.07	1591.1	1826.92	1725.19	1985.72	2309.17	2332.65	2163.71	2503.6	2540.15	4014.34	3228.18	2841.64	3727.51	2661.64	2556.84	3277.35	3029.11	3657.86	3480.25	3028.53	4.42784e-08	5.74465e-08	1.69121e-08	5.29826e-08	3.78991e-07	3.34438e-08	1.95749e-08	1.51692e-08	5.08981e-09	9.30732e-09	3.87384e-08	6.86506e-08	2.5261e-08	5.98982e-09	1.61629e-08	8.75653e-09	1.76928e-08	5.20471e-08	4.70362e-08	1.8631e-08	6.5396e-08
tr|E7EUN2|E7EUN2_HUMAN	E7EUN2	tr|E7EUN2|E7EUN2_HUMAN	>tr|E7EUN2|E7EUN2_HUMAN Isoform of Q9UPQ3, Arf-GAP with GTPase, ANK repeat and PH domain-containing protein 1 OS=Homo sapiens GN=AGAP1 PE=1 SV=1	AGAP1	AGAP1	116987	1	45.6731	75.5264	73.9586	79.7251	72.6568	93.4884	81.9488	101.046	88.7088	80.5971	158.437	120.413	125.607	162.337	148.557	145.878	98.6589	94.1128	133.187	138.419	104.412	0.510448	0.00373893	0.0156111	0.00022661	0.00118881	0.000171352	1.08481e-05	1.24387e-05	0.000666245	0.000261586	1.76487e-06	2.60107e-06	1.08312e-06	7.82677e-07	4.72413e-05	1.02708e-07	9.70666e-08	6.78705e-07	5.23328e-06	9.16035e-07	5.66719e-05
tr|F8VVT9|F8VVT9_HUMAN;sp|Q99490|AGAP2_HUMAN	F8VVT9;Q99490	tr|F8VVT9|F8VVT9_HUMAN;sp|Q99490|AGAP2_HUMAN	>tr|F8VVT9|F8VVT9_HUMAN Isoform of Q99490, Arf-GAP with GTPase, ANK repeat and PH domain-containing protein 2 OS=Homo sapiens GN=AGAP2 PE=1 SV=1;>sp|Q99490|AGAP2_HUMAN Arf-GAP with GTPase, ANK repeat and PH domain-containing protein 2 OS=Homo sapiens GN=AGAP2 PE=1 SV=2	AGAP2	AGAP2	116986	10	2079.88	2082.29	1993.35	2082.95	1961.61	1933.83	2131.61	2054.7	1840.85	2182.9	2958.08	2563.1	3336.89	3039.97	2701.1	2708.23	2410.73	2344.07	2560.89	2328.4	2428.7	1.91011e-08	7.57831e-08	3.08554e-09	7.29834e-09	3.36594e-08	2.07895e-08	1.26027e-09	2.50236e-08	7.56524e-09	3.89332e-09	4.03717e-08	1.50192e-07	1.51505e-08	1.14167e-08	1.38119e-08	1.27995e-08	2.27221e-08	1.24668e-07	2.34791e-08	2.02696e-08	2.03086e-07
sp|Q96P47|AGAP3_HUMAN;sp|Q96P47-3|AGAP3_HUMAN;tr|H7C4U6|H7C4U6_HUMAN	Q96P47;Q96P47-3;H7C4U6	sp|Q96P47|AGAP3_HUMAN;sp|Q96P47-3|AGAP3_HUMAN;tr|H7C4U6|H7C4U6_HUMAN	>sp|Q96P47|AGAP3_HUMAN Arf-GAP with GTPase, ANK repeat and PH domain-containing protein 3 OS=Homo sapiens GN=AGAP3 PE=1 SV=2;>sp|Q96P47-3|AGAP3_HUMAN Isoform of Q96P47, Isoform 3 of Arf-GAP with GTPase, ANK repeat and PH domain-containing protein 3 OS=Homo sapiens GN=AGAP3;>tr|H7C4U6|H7C4U6_HUMAN Isoform of Q96P47, Arf-GAP with GTPase, ANK repeat and PH domain-containing protein 3 (Fragment) OS=H…	AGAP3	AGAP3	116988	4	499.796	624.898	562.126	592.578	584.43	653.34	726.812	625.6	599.822	645.886	697.507	554.994	685.348	693.233	584.289	563.716	778.086	777.259	871.763	705.662	806.686	2.73139e-08	2.65849e-07	1.14294e-08	1.82631e-06	1.07261e-07	4.53897e-07	1.04903e-08	2.16275e-08	5.73354e-06	2.80728e-07	1.97551e-08	7.65201e-08	5.9185e-09	3.68703e-09	5.90392e-09	6.07607e-09	3.3018e-09	9.31761e-08	1.50148e-08	1.71715e-08	3.80145e-08
sp|P52594-2|AGFG1_HUMAN	P52594-2	sp|P52594-2|AGFG1_HUMAN	>sp|P52594-2|AGFG1_HUMAN Isoform of P52594, Isoform 2 of Arf-GAP domain and FG repeat-containing protein 1 OS=Homo sapiens GN=AGFG1	AGFG1	AGFG1	3267	1	113.619	129.286	128.816	117.072	122.462	69.2889	48.9763	95.0351	83.1094	59.9896	60.8211	92.4639	91.6195	83.6738	101.459	106.603	116.28	117.977	97.1825	116.899	110.379	4.52987e-09	8.4415e-08	9.16393e-08	5.89649e-09	1.22245e-07	0.298197	0.24309	2.68128e-06	0.00185248	0.0714642	0.0116943	5.05043e-06	3.69495e-07	6.9177e-07	3.91151e-06	1.97326e-06	7.0373e-09	1.52255e-07	3.0257e-07	5.30537e-09	5.10198e-05
sp|O95081|AGFG2_HUMAN	O95081	sp|O95081|AGFG2_HUMAN	>sp|O95081|AGFG2_HUMAN Arf-GAP domain and FG repeat-containing protein 2 OS=Homo sapiens GN=AGFG2 PE=1 SV=2	AGFG2	AGFG2	3268	1	92.8038	88.0529	86.2157	88.3105	85.985	78.9697	71.1881	76.2704	70.1048	78.8249	48.7453	50.9735	41.4157	41.4319	59.2172	64.7044	47.1534	61.6839	40.1035	55.4003	44.0982	4.61174e-07	1.38077e-06	6.76644e-06	1.734e-05	4.95843e-05	2.69508e-05	5.77022e-05	6.30643e-05	2.3372e-05	0.000774442	0.283605	0.41389	0.233392	0.356433	0.121946	0.396269	0.00523961	0.00823087	0.00963577	0.000899187	0.0640012
sp|Q53H12|AGK_HUMAN	Q53H12	sp|Q53H12|AGK_HUMAN	>sp|Q53H12|AGK_HUMAN Acylglycerol kinase, mitochondrial OS=Homo sapiens GN=AGK PE=1 SV=2	AGK	AGK	55750	3	937.02	920.333	1157.72	1016.35	1242.88	810.581	839.567	774.599	820.095	941.485	3357.05	2330.56	2257.56	3229.11	2030.63	1684.38	1305.43	1054.19	1533.55	1223.86	1215.33	1.74563e-08	6.05048e-09	1.83976e-10	6.48368e-09	5.896e-09	1.41629e-08	2.57524e-09	7.92237e-08	4.19614e-09	4.57886e-08	2.25193e-08	7.26423e-08	1.51644e-08	5.0751e-09	2.58395e-08	5.99633e-09	1.60211e-08	1.12083e-08	3.23969e-08	4.68791e-09	1.84429e-08
sp|P35573-2|GDE_HUMAN	P35573-2	sp|P35573-2|GDE_HUMAN	>sp|P35573-2|GDE_HUMAN Isoform of P35573, Isoform 5 of Glycogen debranching enzyme OS=Homo sapiens GN=AGL	AGL	AGL	178	1	139.733	168.657	150.309	160.456	151.179	198.904	180.738	211.61	195.095	220.954	160.624	166.987	155.011	170.146	167.831	161.163	73.4577	99.1898	65.8538	88.9791	97.2705	2.53571e-08	7.72615e-07	1.1648e-08	9.26961e-08	5.48511e-08	1.6322e-09	1.82366e-09	1.78191e-08	3.76895e-10	2.00345e-10	1.1962e-08	8.8434e-08	1.01266e-05	2.53891e-09	4.14633e-08	1.92839e-08	0.000203605	0.0113436	0.00943134	0.00415358	0.000252664
sp|Q99943|PLCA_HUMAN	Q99943	sp|Q99943|PLCA_HUMAN	>sp|Q99943|PLCA_HUMAN 1-acyl-sn-glycerol-3-phosphate acyltransferase alpha OS=Homo sapiens GN=AGPAT1 PE=1 SV=2	AGPAT1	AGPAT1	10554	2	507.344	567.659	578.418	525.992	482.164	564.398	501.278	531.334	532.407	557.928	385.987	432.921	497.809	439.752	451.078	463.9	568.621	574.602	598.548	640.132	632.805	6.07195e-07	5.43655e-07	2.30749e-07	2.21864e-06	1.62427e-05	2.8387e-06	3.0111e-05	5.58779e-06	1.23054e-05	2.57018e-05	4.82715e-07	2.96873e-07	2.07299e-07	1.13333e-05	1.87192e-06	5.55168e-07	2.15026e-07	7.14011e-07	3.23724e-06	1.35145e-06	5.11493e-05
sp|Q9NRZ7-2|PLCC_HUMAN	Q9NRZ7-2	sp|Q9NRZ7-2|PLCC_HUMAN	>sp|Q9NRZ7-2|PLCC_HUMAN Isoform of Q9NRZ7, Isoform 2 of 1-acyl-sn-glycerol-3-phosphate acyltransferase gamma OS=Homo sapiens GN=AGPAT3	AGPAT3	AGPAT3	56894	1	80.9306	114.974	92.2007	90.1945	111.362	100.206	100.102	125.881	108.744	97.1866	71.7336	77.2942	68.321	68.7302	84.7382	101.094	88.9006	98.0632	103.398	103.634	118.995	1.14695e-07	2.54198e-07	6.55171e-06	0.000118175	2.69466e-06	5.08302e-06	2.2698e-08	3.9777e-07	5.28974e-06	2.23404e-06	5.96235e-05	1.19579e-05	0.000668336	5.8368e-06	3.10452e-05	2.1664e-08	1.34521e-07	4.69386e-06	6.51867e-07	1.65718e-08	2.62234e-06
sp|Q9NRZ5|PLCD_HUMAN	Q9NRZ5	sp|Q9NRZ5|PLCD_HUMAN	>sp|Q9NRZ5|PLCD_HUMAN 1-acyl-sn-glycerol-3-phosphate acyltransferase delta OS=Homo sapiens GN=AGPAT4 PE=1 SV=1	AGPAT4	AGPAT4	56895	1	123.188	129.068	113.418	109.021	118.708	148.204	134.43	157.146	138.732	165.808	65.1915	80.694	92.7753	76.3711	89.8411	107.541	108.767	109.524	115.768	114.922	117.527	5.33163e-06	6.69246e-06	5.39139e-07	1.22937e-05	8.62589e-06	5.35851e-07	2.66692e-07	1.44816e-07	2.43195e-08	3.18068e-07	0.0422554	0.000118628	0.000639012	0.00190227	0.000122266	3.0178e-05	8.90962e-08	9.41127e-05	4.98775e-05	2.45204e-05	1.0579e-06
sp|P23526|SAHH_HUMAN	P23526	sp|P23526|SAHH_HUMAN	>sp|P23526|SAHH_HUMAN Adenosylhomocysteinase OS=Homo sapiens GN=AHCY PE=1 SV=4	AHCY	AHCY	191	6	822.176	838.93	843.222	860.601	894.03	980.972	949.544	1037.65	945.981	875.557	794.017	975.154	724.753	852.943	914.597	740.313	500.201	462.416	414.261	453.908	475.759	7.20947e-08	8.71297e-08	1.03232e-07	1.18337e-06	2.07684e-07	8.87265e-09	1.16918e-09	2.10963e-08	4.62088e-09	2.69709e-09	7.21528e-08	2.83484e-07	4.30015e-06	3.89201e-07	6.3848e-08	4.54336e-08	0.000300893	0.000194394	0.00348366	0.000142365	0.00211261
sp|O43865|SAHH2_HUMAN	O43865	sp|O43865|SAHH2_HUMAN	>sp|O43865|SAHH2_HUMAN Adenosylhomocysteinase 2 OS=Homo sapiens GN=AHCYL1 PE=1 SV=2	AHCYL1	AHCYL1	10768	2	690.692	627.538	590.423	661.411	656.029	612.786	614.478	625.494	653.003	779.545	805.596	844.562	927.385	827.82	897.007	869.647	521.665	443.621	409.507	399.837	458.858	1.44085e-06	2.17891e-07	6.98868e-08	2.62452e-06	1.071e-06	1.3233e-07	2.07997e-07	2.12527e-07	1.78877e-07	1.63237e-05	1.23394e-06	2.73127e-06	5.95208e-07	2.94922e-06	1.90971e-06	7.60357e-07	1.6349e-06	0.000167942	0.000150176	5.45928e-05	1.37855e-05
sp|Q96HN2-2|SAHH3_HUMAN	Q96HN2-2	sp|Q96HN2-2|SAHH3_HUMAN	>sp|Q96HN2-2|SAHH3_HUMAN Isoform of Q96HN2, Isoform 2 of Adenosylhomocysteinase 3 OS=Homo sapiens GN=AHCYL2	AHCYL2	AHCYL2	23382	1	278.622	273.886	277.269	313.117	287.057	224.345	221.436	201.795	198.723	238.958	322.66	332.638	372.927	357.427	465.332	397.338	211.466	193.678	192.907	200.882	174.284	1.67546e-09	3.62852e-09	1.20968e-10	2.54644e-09	3.64357e-08	3.02765e-09	8.38904e-09	1.10155e-09	1.01498e-08	1.11309e-09	1.15244e-08	5.23974e-08	8.63244e-09	2.02691e-09	3.36734e-08	3.50022e-09	1.73647e-08	1.46182e-08	1.14947e-07	2.66272e-07	4.38878e-08
sp|Q09666|AHNK_HUMAN	Q09666	sp|Q09666|AHNK_HUMAN	>sp|Q09666|AHNK_HUMAN Neuroblast differentiation-associated protein AHNAK OS=Homo sapiens GN=AHNAK PE=1 SV=2	AHNAK	AHNAK	79026	2	92.9338	98.5408	70.3991	89.5085	120.708	86.6506	77.5061	106.357	101.678	90.6517	213.806	263.642	257.717	252.903	211.155	248.166	405.976	317.223	208.509	285.929	211.059	0.173203	0.407747	0.145447	0.025852	0.254783	0.251504	0.217971	0.361677	0.223857	0.227524	7.70187e-06	1.12354e-07	2.36357e-06	1.08703e-06	5.63402e-07	1.31769e-07	2.68998e-08	1.37422e-05	0.00155892	3.0728e-08	1.23834e-06
sp|O95433|AHSA1_HUMAN	O95433	sp|O95433|AHSA1_HUMAN	>sp|O95433|AHSA1_HUMAN Activator of 90 kDa heat shock protein ATPase homolog 1 OS=Homo sapiens GN=AHSA1 PE=1 SV=1	AHSA1	AHSA1	10598	1	388.768	382.989	416.266	473.394	347.549	429.666	365.878	400.162	375.52	413.879	294.704	313.676	267.878	289.824	341.857	265.398	435.895	470.028	291.14	409.168	454.332	1.26649e-06	3.36063e-07	3.99679e-08	6.58635e-07	2.17069e-06	7.2623e-08	2.74681e-08	1.15469e-06	2.28165e-09	6.60727e-09	3.8403e-07	2.17456e-05	3.33601e-06	4.08732e-06	9.01321e-08	3.3208e-06	2.10353e-07	9.40183e-07	3.82779e-06	4.08244e-07	1.94527e-07
sp|O95831-3|AIFM1_HUMAN	O95831-3	sp|O95831-3|AIFM1_HUMAN	>sp|O95831-3|AIFM1_HUMAN Isoform of O95831, Isoform 3 of Apoptosis-inducing factor 1, mitochondrial OS=Homo sapiens GN=AIFM1	AIFM1	AIFM1	9131	3	1381.07	1048.58	1088.05	1024.82	1200.6	1106.37	1163.02	984.491	1154.17	1292.71	2603.83	1939.14	1729.08	2460.21	1665.21	1662.55	1396.87	1349.36	1471.76	1333.67	1583.27	1.99685e-09	4.15826e-09	1.88656e-10	6.42504e-09	3.85651e-09	1.05487e-08	1.02985e-09	1.40006e-09	6.09302e-10	4.2571e-10	2.80115e-08	2.44211e-08	2.50814e-08	5.12918e-09	1.3364e-08	4.37456e-09	4.29883e-09	2.13452e-08	9.22694e-09	3.12515e-09	4.22385e-08
sp|O00170|AIP_HUMAN	O00170	sp|O00170|AIP_HUMAN	>sp|O00170|AIP_HUMAN AH receptor-interacting protein OS=Homo sapiens GN=AIP PE=1 SV=2	AIP	AIP	9049	1	150.742	154.65	157.041	158.96	133.37	195.81	217.745	192.865	182.381	206.389	89.4732	165.592	134.873	112.493	184.788	144.875	320.41	305.748	307.936	312.49	317.087	1.06136e-06	1.71716e-07	1.28928e-06	1.65581e-07	2.13818e-06	5.4123e-07	2.47682e-07	8.41376e-08	1.10043e-07	7.391e-08	0.000749759	9.3346e-07	9.15874e-06	4.56863e-07	1.42178e-06	8.44805e-06	6.01899e-09	3.68522e-07	3.03782e-08	4.97755e-09	2.01594e-08
sp|P00568|KAD1_HUMAN	P00568	sp|P00568|KAD1_HUMAN	>sp|P00568|KAD1_HUMAN Adenylate kinase isoenzyme 1 OS=Homo sapiens GN=AK1 PE=1 SV=3	AK1	AK1	203	2	1131.98	1102.83	1302.24	1198.94	1316.28	1045.77	795.676	1245.3	712.622	535.922	1432.34	1422.96	1241.97	1389.22	1427.11	1352.46	1504.2	1833.54	1090.19	1268.5	1422.26	3.86081e-08	1.56043e-08	1.17987e-09	1.07607e-08	4.04007e-09	3.4652e-08	2.64043e-07	7.80277e-09	7.21888e-07	1.41493e-07	2.06481e-07	1.34807e-07	1.12705e-06	2.50527e-07	1.68587e-07	2.04016e-08	5.80466e-09	2.44133e-07	2.25274e-07	2.36818e-07	2.43214e-07
sp|Q9UIJ7|KAD3_HUMAN	Q9UIJ7	sp|Q9UIJ7|KAD3_HUMAN	>sp|Q9UIJ7|KAD3_HUMAN GTP:AMP phosphotransferase AK3, mitochondrial OS=Homo sapiens GN=AK3 PE=1 SV=4	AK3	AK3	50808	1	324.831	350.941	334.604	346.47	320.143	399.106	404.811	367.749	336.594	432.629	295.119	317.131	269.012	288.439	257.835	270.553	283.272	259.014	223.182	273.12	221.715	1.23488e-08	1.03855e-07	1.28649e-06	1.2459e-07	6.28055e-08	1.00287e-08	4.25645e-08	2.45277e-09	3.75824e-09	8.40754e-08	1.16561e-07	2.57828e-07	3.55899e-06	2.84069e-05	8.10806e-06	2.77978e-09	1.89214e-08	1.08011e-07	5.71116e-08	1.89619e-08	5.19933e-06
sp|Q9Y6K8-3|KAD5_HUMAN	Q9Y6K8-3	sp|Q9Y6K8-3|KAD5_HUMAN	>sp|Q9Y6K8-3|KAD5_HUMAN Isoform of Q9Y6K8, Isoform 3 of Adenylate kinase isoenzyme 5 OS=Homo sapiens GN=AK5	AK5	AK5	26289	3	324.714	352.209	331.845	333.174	338.128	399.893	540.543	386.737	317.724	449.063	1275.86	1231.77	1615.31	1395.68	1164.59	1058.54	1106.23	1155.53	1270.49	1127.89	1343.19	5.7568e-05	6.86361e-07	6.26426e-06	2.06143e-07	2.81542e-06	7.33749e-08	4.99229e-09	4.72907e-08	6.46031e-07	1.66758e-08	3.32345e-08	3.933e-08	6.46255e-08	2.35942e-08	1.6022e-07	5.42399e-09	1.4787e-08	1.16575e-07	1.16374e-08	6.68789e-08	3.81448e-08
sp|O43687-2|AKA7A_HUMAN	O43687-2	sp|O43687-2|AKA7A_HUMAN	>sp|O43687-2|AKA7A_HUMAN Isoform of Q9P0M2, Isoform Alpha of A-kinase anchor protein 7 isoforms alpha and beta OS=Homo sapiens GN=AKAP7	AKAP7	AKAP7	9465	1	102.094	97.7083	95.6353	88.9861	106.881	61.2565	42.4706	89.8438	86.7909	64.9864	75.2259	99.154	97.6876	101.544	116.617	131.868	81.7748	99.3716	83.8995	102.684	78.7751	8.18432e-07	4.24734e-09	7.73999e-09	5.7052e-08	4.79464e-09	0.000378852	0.529226	9.71252e-07	4.32382e-08	0.000116295	0.000102585	1.24622e-07	3.08884e-07	2.27342e-09	2.40579e-08	2.75314e-09	2.21004e-09	2.18634e-06	6.19433e-08	1.06685e-08	4.22385e-08
sp|P14550|AK1A1_HUMAN	P14550	sp|P14550|AK1A1_HUMAN	>sp|P14550|AK1A1_HUMAN Alcohol dehydrogenase [NADP(+)] OS=Homo sapiens GN=AKR1A1 PE=1 SV=3	AKR1A1	AKR1A1	10327	3	908.115	894.442	935.282	938.026	865.195	1107.4	1066.09	1022.41	931.474	1011.59	472.512	456.377	380.631	382.977	404.101	336.293	550.274	578.897	406.024	455.994	460.571	4.31792e-09	1.41547e-08	2.39631e-10	5.98642e-09	1.03052e-08	7.12215e-09	9.15399e-10	3.51367e-09	1.50826e-08	8.66497e-09	0.000233405	4.93009e-05	0.000129526	0.0124655	0.000679111	0.00103109	1.58987e-06	2.6338e-06	0.000246384	1.09066e-05	3.33734e-05
sp|Q13740-2|CD166_HUMAN	Q13740-2	sp|Q13740-2|CD166_HUMAN	>sp|Q13740-2|CD166_HUMAN Isoform of Q13740, Isoform 2 of CD166 antigen OS=Homo sapiens GN=ALCAM	ALCAM	ALCAM	214	5	1656.65	1689.69	1737.35	1696.99	1843.51	1345.31	1563.44	1404.7	1405.6	1382.85	2069.89	2272.66	2687.49	2368	2591.39	2202.62	1585.55	1705.88	1748.86	1627.99	1716.94	1.685e-08	2.57546e-08	3.58005e-10	2.78925e-09	3.46016e-08	9.98951e-08	7.31443e-09	1.51297e-08	1.45677e-07	1.56995e-06	3.99611e-08	3.80005e-08	1.07906e-08	2.84519e-09	2.55713e-08	5.58148e-09	9.03482e-09	7.95385e-08	2.41331e-08	1.9939e-08	1.98559e-07
sp|P30837|AL1B1_HUMAN	P30837	sp|P30837|AL1B1_HUMAN	>sp|P30837|AL1B1_HUMAN Aldehyde dehydrogenase X, mitochondrial OS=Homo sapiens GN=ALDH1B1 PE=1 SV=3	ALDH1B1	ALDH1B1	219	3	326.287	316.781	348.658	328.723	256.915	587.675	605.634	553.94	533.291	620.376	183.057	165.757	191.646	136.318	156.803	177.151	221.878	212.112	217.169	196.904	174.853	6.3754e-09	4.26533e-08	1.35349e-09	1.29303e-06	1.49572e-08	6.52081e-08	3.03256e-09	7.94149e-09	6.15426e-09	1.13821e-09	0.0180149	0.00632539	0.238624	0.200635	0.0306008	0.0545971	9.43533e-05	7.72127e-05	3.50427e-05	9.83582e-06	0.00394872
sp|O75891|AL1L1_HUMAN	O75891	sp|O75891|AL1L1_HUMAN	>sp|O75891|AL1L1_HUMAN Cytosolic 10-formyltetrahydrofolate dehydrogenase OS=Homo sapiens GN=ALDH1L1 PE=1 SV=2	ALDH1L1	ALDH1L1	10840	3	796.493	845.364	914.497	983.734	878.774	487.377	505.003	407.032	540.479	536.667	1426.51	1576.62	1280.04	1465.72	1527.88	1410.81	718.146	920.155	518.276	664.992	634.872	4.70474e-09	1.89497e-08	2.3241e-07	6.95822e-08	4.00153e-09	3.50771e-07	1.35318e-08	2.66063e-07	4.03026e-08	1.51026e-08	7.53533e-08	6.76304e-08	3.00779e-08	5.18517e-09	1.66415e-08	1.57119e-07	1.28239e-05	7.5159e-08	0.00059623	1.07562e-06	4.60006e-07
sp|P05091|ALDH2_HUMAN	P05091	sp|P05091|ALDH2_HUMAN	>sp|P05091|ALDH2_HUMAN Aldehyde dehydrogenase, mitochondrial OS=Homo sapiens GN=ALDH2 PE=1 SV=2	ALDH2	ALDH2	217	4	1058.18	1058.13	1253.67	1075.17	979.042	917.171	947.341	746.783	845.229	846.853	1751.55	2235.53	1692.34	1565.23	1839.6	1371.62	1564.81	1702.43	1755.78	1776.39	1715.46	1.34897e-08	1.38791e-08	2.00567e-10	3.01261e-08	1.40394e-08	6.91035e-08	4.03316e-09	2.66142e-08	3.91031e-08	1.18336e-09	4.0806e-08	2.57998e-08	1.18333e-08	8.46987e-09	1.53207e-08	4.22668e-09	6.51829e-09	5.02603e-08	1.18594e-08	1.84817e-08	7.64386e-08
sp|P51649|SSDH_HUMAN	P51649	sp|P51649|SSDH_HUMAN	>sp|P51649|SSDH_HUMAN Succinate-semialdehyde dehydrogenase, mitochondrial OS=Homo sapiens GN=ALDH5A1 PE=1 SV=2	ALDH5A1	ALDH5A1	7915	1	245.54	264.509	254.473	267.656	99.857	319.596	131.744	276.411	112.716	293.746	108.093	282.691	218.768	187.477	238.367	233.316	185.375	235.656	254.79	151.149	158.701	9.28306e-05	3.85867e-05	3.58664e-08	1.14211e-05	4.56324e-07	1.72906e-06	1.57569e-08	5.1033e-06	9.36561e-08	5.86441e-08	3.20875e-06	1.46055e-05	2.62368e-05	0.000415403	7.09436e-05	2.18977e-05	5.76492e-06	5.18091e-06	1.07698e-06	3.70525e-08	6.70306e-07
sp|Q02252|MMSA_HUMAN	Q02252	sp|Q02252|MMSA_HUMAN	>sp|Q02252|MMSA_HUMAN Methylmalonate-semialdehyde dehydrogenase [acylating], mitochondrial OS=Homo sapiens GN=ALDH6A1 PE=1 SV=2	ALDH6A1	ALDH6A1	4329	6	1156.91	1388.3	1069.23	988.672	975.726	1343.49	1283.57	1227.33	1316	1348.9	1314.3	1481.98	2045.57	1231.71	1825.97	1712.53	6406.03	6393.17	5597.89	6671.28	7164.21	7.87613e-08	5.41732e-07	3.46833e-08	1.50171e-06	1.01282e-06	2.68595e-07	5.61704e-08	3.66426e-07	8.51966e-08	3.152e-08	4.85104e-05	1.1483e-05	4.90459e-06	2.5725e-06	4.7852e-06	3.46464e-07	2.37816e-08	1.33115e-07	5.54434e-08	5.9951e-08	1.22128e-07
sp|P49419-2|AL7A1_HUMAN	P49419-2	sp|P49419-2|AL7A1_HUMAN	>sp|P49419-2|AL7A1_HUMAN Isoform of P49419, Isoform 2 of Alpha-aminoadipic semialdehyde dehydrogenase OS=Homo sapiens GN=ALDH7A1	ALDH7A1	ALDH7A1	501	1	119.806	144.041	141.289	141.755	122.547	111.096	113.982	112.213	113.247	113.591	110.656	109.259	102.725	99.3176	124.23	123.133	160.896	185.945	121.503	178.515	183.753	0.00025231	1.31884e-06	3.64774e-05	2.511e-05	0.00411131	3.90466e-06	3.43109e-07	0.000182815	3.10661e-05	4.16651e-07	0.000159057	2.17497e-07	2.03749e-05	6.01269e-07	3.83693e-08	1.00027e-05	2.06268e-07	4.21228e-08	4.77288e-06	5.97785e-08	6.7911e-08
sp|P04075|ALDOA_HUMAN	P04075	sp|P04075|ALDOA_HUMAN	>sp|P04075|ALDOA_HUMAN Fructose-bisphosphate aldolase A OS=Homo sapiens GN=ALDOA PE=1 SV=2	ALDOA	ALDOA	226	8	22040.5	26514	27136.2	26478.8	23832.8	19598	21166.6	18933.6	20274.7	19160.2	22779.6	24409.3	23745.2	21547.6	23062.8	22953.7	17716.7	16932.6	16920.7	16190.6	18314.2	1.72335e-08	8.51497e-08	7.92794e-09	2.41976e-07	1.75496e-08	8.01373e-09	4.03754e-09	2.71612e-08	1.11727e-07	1.16974e-08	4.4398e-08	1.76973e-07	9.98173e-08	5.76026e-08	1.1541e-07	1.27057e-08	5.88321e-08	5.09617e-08	1.74225e-07	2.93238e-08	1.25006e-07
sp|P09972|ALDOC_HUMAN	P09972	sp|P09972|ALDOC_HUMAN	>sp|P09972|ALDOC_HUMAN Fructose-bisphosphate aldolase C OS=Homo sapiens GN=ALDOC PE=1 SV=2	ALDOC	ALDOC	230	4	4082.14	4511.86	5156.81	4834.06	5796.01	6259.97	6995.48	5794.76	7804.01	7439.66	8292.69	9394.94	7716.01	8252.87	7386.06	8000.11	5057.37	5247.08	4653.08	5421.15	4967.68	1.02801e-07	1.75837e-07	2.76725e-06	3.55332e-07	9.91879e-07	4.26526e-06	2.17785e-06	2.41922e-07	1.35876e-06	3.02132e-06	1.38635e-06	7.57513e-07	6.23953e-08	9.13651e-08	2.37736e-07	1.37309e-07	1.11786e-06	1.92776e-07	1.78469e-07	1.47295e-07	4.97648e-06
sp|Q01433-3|AMPD2_HUMAN	Q01433-3	sp|Q01433-3|AMPD2_HUMAN	>sp|Q01433-3|AMPD2_HUMAN Isoform of Q01433, Isoform Ex1A-3 of AMP deaminase 2 OS=Homo sapiens GN=AMPD2	AMPD2	AMPD2	271	3	412.012	484.083	478.378	481.712	427.948	546.469	569.429	538.747	522.489	483.448	363.481	391.888	534.562	396.235	320.144	332.963	365.661	298.673	879.744	373.903	813.887	0.000309189	5.67849e-06	1.17523e-07	2.02696e-06	7.26312e-07	4.86009e-08	6.08922e-09	1.15063e-06	2.69748e-07	2.34165e-08	1.65544e-06	0.000294271	0.0339845	6.11015e-05	1.86805e-06	2.77024e-06	0.250924	0.104556	0.0332299	0.0194024	0.00998834
sp|P49418|AMPH_HUMAN	P49418	sp|P49418|AMPH_HUMAN	>sp|P49418|AMPH_HUMAN Amphiphysin OS=Homo sapiens GN=AMPH PE=1 SV=1	AMPH	AMPH	273	9	6634.86	7331.21	7454.86	7155.31	6770.65	5673.36	6014.55	6037.02	5733.25	5130.6	4137	4398.16	2979.51	3380.66	4261.43	4172.66	2697.02	2120.5	2362.08	2824.93	1746.59	1.37662e-08	1.86604e-08	2.8459e-09	9.88672e-09	1.92592e-08	3.4895e-08	3.67495e-09	4.80826e-09	1.08485e-08	2.54384e-09	1.98409e-07	1.12917e-07	3.63661e-08	2.65859e-08	1.22153e-08	5.19239e-09	4.188e-08	3.41285e-06	4.17353e-07	1.51818e-07	3.9396e-06
sp|P16157-2|ANK1_HUMAN	P16157-2	sp|P16157-2|ANK1_HUMAN	>sp|P16157-2|ANK1_HUMAN Isoform of P16157, Isoform Er16 of Ankyrin-1 OS=Homo sapiens GN=ANK1	ANK1	ANK1	286	3	418.335	417.239	451.116	359.929	422.415	450.898	456.267	525.346	474.235	494.777	207.1	245.64	304.51	296.94	222.548	239.909	740.635	441.009	438.223	480.421	697.418	4.17157e-05	1.23386e-06	7.25102e-06	0.000118653	1.98397e-07	1.42223e-05	1.21612e-07	2.36168e-08	3.93494e-08	5.63297e-07	0.000574576	0.0010978	1.1451e-05	0.000265327	3.31789e-06	1.30183e-06	5.71428e-09	4.38237e-08	2.30459e-07	2.09477e-08	4.57747e-08
sp|Q01484|ANK2_HUMAN;sp|Q01484-5|ANK2_HUMAN;tr|H0Y931|H0Y931_HUMAN	Q01484;Q01484-5;H0Y931	sp|Q01484|ANK2_HUMAN;sp|Q01484-5|ANK2_HUMAN;tr|H0Y931|H0Y931_HUMAN	>sp|Q01484|ANK2_HUMAN Ankyrin-2 OS=Homo sapiens GN=ANK2 PE=1 SV=4;>sp|Q01484-5|ANK2_HUMAN Isoform of Q01484, Isoform 4 of Ankyrin-2 OS=Homo sapiens GN=ANK2;>tr|H0Y931|H0Y931_HUMAN Isoform of Q01484, Ankyrin-2 (Fragment) OS=Homo sapiens GN=ANK2 PE=1 SV=1	ANK2	ANK2	287	30	17824.7	17216.6	15216.8	16700.5	16596.2	13500	14505.6	13981.8	13906.4	14777.3	18398.8	19118.9	25597.9	20954.4	19917.7	24187.8	21341.2	18105	17899.7	19553.4	16162.5	3.74098e-08	6.13608e-08	3.27484e-09	2.02834e-08	4.6704e-08	1.54651e-07	6.63399e-09	1.48077e-08	5.68079e-09	2.21002e-08	1.21632e-07	9.39687e-08	3.90733e-08	1.04595e-08	6.90038e-08	1.25151e-08	1.47754e-08	1.51163e-07	2.41776e-08	5.78788e-08	2.54955e-07
sp|Q12955|ANK3_HUMAN;sp|Q12955-5|ANK3_HUMAN;tr|A0A087WTF3|A0A087WTF3_HUMAN	Q12955;Q12955-5;A0A087WTF3	sp|Q12955|ANK3_HUMAN;sp|Q12955-5|ANK3_HUMAN;tr|A0A087WTF3|A0A087WTF3_HUMAN	>sp|Q12955|ANK3_HUMAN Ankyrin-3 OS=Homo sapiens GN=ANK3 PE=1 SV=3;>sp|Q12955-5|ANK3_HUMAN Isoform of Q12955, Isoform 3 of Ankyrin-3 OS=Homo sapiens GN=ANK3;>tr|A0A087WTF3|A0A087WTF3_HUMAN Isoform of Q12955, Ankyrin-3 (Fragment) OS=Homo sapiens GN=ANK3 PE=1 SV=1	ANK3	ANK3	288	12	3671.45	3389.98	3129.85	3171.39	3050.33	2204.59	2290.01	2671.73	2600.15	2623.59	2734.41	2474.79	3511.58	3034.21	2543.46	3035.75	3221.05	3060.81	3067.08	3046.95	3300.81	1.12904e-08	1.70265e-08	1.1361e-09	2.6959e-08	1.2357e-07	9.73276e-08	2.85439e-08	7.60992e-08	2.05536e-07	1.31903e-08	6.76971e-08	3.3217e-07	1.03905e-08	8.56886e-09	1.77508e-07	2.58442e-08	7.68055e-09	6.23452e-08	5.39293e-08	1.28196e-07	2.15292e-07
sp|Q7Z6G8-3|ANS1B_HUMAN;sp|Q7Z6G8|ANS1B_HUMAN	Q7Z6G8-3;Q7Z6G8	sp|Q7Z6G8-3|ANS1B_HUMAN;sp|Q7Z6G8|ANS1B_HUMAN	>sp|Q7Z6G8-3|ANS1B_HUMAN Isoform of Q7Z6G8, Isoform 3 of Ankyrin repeat and sterile alpha motif domain-containing protein 1B OS=Homo sapiens GN=ANKS1B;>sp|Q7Z6G8|ANS1B_HUMAN Ankyrin repeat and sterile alpha motif domain-containing protein 1B OS=Homo sapiens GN=ANKS1B PE=1 SV=2	ANKS1B	ANKS1B	56899	6	3400.57	3631.2	3674.35	3552.09	4101.75	2689.63	2906.93	3347.39	3336.43	3057.43	4028.74	3387.65	4364.97	4323.79	3467.69	3929.43	2701.71	2302.53	2715.14	2557.17	2248.21	8.43401e-09	3.7684e-08	6.74217e-10	1.61345e-08	9.32233e-09	1.65345e-08	6.05385e-08	1.77534e-08	1.61178e-08	6.92842e-08	3.93876e-08	5.64507e-08	3.80864e-08	7.34743e-09	5.54344e-08	3.08526e-09	3.4098e-08	1.72402e-07	9.08679e-09	1.31376e-08	6.87205e-08
sp|P04083|ANXA1_HUMAN	P04083	sp|P04083|ANXA1_HUMAN	>sp|P04083|ANXA1_HUMAN Annexin A1 OS=Homo sapiens GN=ANXA1 PE=1 SV=2	ANXA1	ANXA1	301	3	69.0684	140.016	153.075	178.557	111.517	90.9008	109.522	107.381	172.164	162.994	471.515	471.613	513.836	606.019	759.323	686.949	494.169	456.536	321.205	350.595	367.268	0.461768	0.356495	0.430712	0.237074	0.39623	0.093958	0.11053	0.06677	0.103059	0.343795	4.87733e-08	1.79146e-07	1.7289e-08	1.43078e-08	2.33156e-07	2.68373e-08	6.30105e-06	6.43331e-07	1.13828e-07	1.26317e-07	1.11007e-05
sp|P07355|ANXA2_HUMAN	P07355	sp|P07355|ANXA2_HUMAN	>sp|P07355|ANXA2_HUMAN Annexin A2 OS=Homo sapiens GN=ANXA2 PE=1 SV=2	ANXA2	ANXA2	302	3	127.41	98.1212	79.0091	145.526	144.49	142.1	130.409	132.851	176.774	148.062	493.557	581.233	552.963	454.641	497.885	665.685	898.071	890.962	637.336	801.702	809.561	0.0527351	0.00942355	0.130415	0.000177638	0.000813354	0.0651609	0.443812	0.161915	0.00299933	0.2465	2.75559e-08	8.33651e-08	3.50412e-08	1.70969e-07	4.26064e-08	3.78291e-09	1.05644e-08	8.88851e-08	1.22248e-08	3.52496e-08	1.02186e-07
tr|D6RA82|D6RA82_HUMAN	D6RA82	tr|D6RA82|D6RA82_HUMAN	>tr|D6RA82|D6RA82_HUMAN Isoform of P12429, Annexin OS=Homo sapiens GN=ANXA3 PE=1 SV=1	ANXA3	ANXA3	306	1	309.74	420.153	325.228	317.012	274.731	318.534	353.571	341.21	297.422	379.152	140.676	127.489	209.723	172.485	258.887	218.897	156.524	103.364	123.315	147.795	135.944	5.56781e-09	4.40086e-09	1.04628e-09	2.07045e-08	1.5279e-09	8.87448e-08	1.44894e-08	7.70964e-08	8.40733e-10	7.65991e-08	0.0292019	1.93609e-05	0.000635326	8.29273e-06	1.46365e-06	8.20361e-07	0.11087	0.00105878	0.0386251	0.0579211	0.0240682
tr|Q6P452|Q6P452_HUMAN	Q6P452	tr|Q6P452|Q6P452_HUMAN	>tr|Q6P452|Q6P452_HUMAN Isoform of P09525, Annexin OS=Homo sapiens GN=ANXA4 PE=1 SV=1	ANXA4	ANXA4	307	1	311.767	340.762	281.739	254.967	233.225	219.727	374.018	350.26	373.638	416.325	444.442	405.493	489.583	565.051	603.904	555.782	349.2	869.609	953.394	313.076	356.465	6.18264e-06	7.49619e-07	2.0531e-06	3.49352e-05	1.63733e-06	1.34461e-05	5.50821e-10	8.25152e-07	2.32483e-08	2.28561e-07	3.88883e-08	1.08824e-06	5.55322e-05	2.16685e-07	9.01373e-07	2.53776e-07	1.11128e-05	4.74786e-05	1.73527e-06	2.05297e-06	1.47303e-05
sp|P08758|ANXA5_HUMAN	P08758	sp|P08758|ANXA5_HUMAN	>sp|P08758|ANXA5_HUMAN Annexin A5 OS=Homo sapiens GN=ANXA5 PE=1 SV=2	ANXA5	ANXA5	308	2	892.241	1054.11	916.976	1187.55	1076.56	751.596	831.968	970.213	861.007	849.279	868.796	813.746	983.057	905.821	1107.93	901.976	755.276	989.403	750.66	922.599	852.093	5.0864e-08	7.31637e-08	3.65259e-10	8.24133e-08	2.77176e-08	1.88131e-07	2.0963e-08	6.4141e-08	4.69651e-08	1.38263e-08	7.31972e-08	7.07907e-08	4.28734e-08	8.20061e-07	1.86385e-08	1.29985e-08	1.1344e-07	6.36708e-07	3.39358e-08	4.15907e-08	2.79779e-07
sp|P08133|ANXA6_HUMAN	P08133	sp|P08133|ANXA6_HUMAN	>sp|P08133|ANXA6_HUMAN Annexin A6 OS=Homo sapiens GN=ANXA6 PE=1 SV=3	ANXA6	ANXA6	309	5	2477.78	2333.63	1744.5	1990.28	2039.95	2072.08	1903.22	2493.19	2223.39	1896.75	4166.08	4287.01	5741.69	4625.05	5143.98	5019.18	8565.72	8366.11	8144.38	8631.5	8709.07	1.42962e-07	5.63215e-08	2.18146e-07	0.000766712	1.0103e-07	6.70773e-06	2.97456e-09	8.0848e-08	1.62454e-07	2.23996e-07	7.42071e-08	4.13113e-08	4.11352e-08	2.7085e-09	9.86164e-08	2.92091e-09	6.36499e-09	1.46182e-08	9.01617e-09	5.91715e-08	8.37596e-08
sp|P20073-2|ANXA7_HUMAN	P20073-2	sp|P20073-2|ANXA7_HUMAN	>sp|P20073-2|ANXA7_HUMAN Isoform of P20073, Isoform 2 of Annexin A7 OS=Homo sapiens GN=ANXA7	ANXA7	ANXA7	310	3	1468	1628.9	1364.61	1312.03	1439.28	852.75	916.213	917.695	793.414	779.998	1419.91	1327.7	1557.86	1497.93	1633.29	1463.43	1730.46	1649.54	1650.61	1606.75	1631.69	3.20022e-08	2.09817e-08	9.15979e-11	1.3211e-08	6.27759e-09	7.12199e-09	2.13856e-09	3.47996e-09	1.64106e-09	6.37184e-09	1.80456e-07	4.83636e-08	2.50814e-08	1.82891e-09	2.39576e-08	1.61785e-09	4.14801e-09	5.30718e-08	1.79668e-08	1.15996e-08	5.49508e-08
sp|P50995-2|ANX11_HUMAN	P50995-2	sp|P50995-2|ANX11_HUMAN	>sp|P50995-2|ANX11_HUMAN Isoform of P50995, Isoform 2 of Annexin A11 OS=Homo sapiens GN=ANXA11	ANXA11	ANXA11	311	1	139.769	150.417	124.057	114.823	142.945	162.105	177.235	159.212	156.875	163.991	185.322	166.392	217.012	179.534	187.487	173.974	122.284	156.415	129.033	139.151	167.302	1.09803e-05	2.71772e-06	1.35944e-06	7.05455e-06	1.04112e-05	1.73383e-06	7.92751e-07	2.93407e-06	7.9796e-07	7.17884e-08	3.23524e-07	3.02014e-05	3.43899e-06	3.48352e-06	7.43228e-08	8.41726e-07	0.0007379	3.64439e-05	3.6805e-06	7.94663e-06	6.73373e-06
sp|Q10567-3|AP1B1_HUMAN	Q10567-3	sp|Q10567-3|AP1B1_HUMAN	>sp|Q10567-3|AP1B1_HUMAN Isoform of Q10567, Isoform C of AP-1 complex subunit beta-1 OS=Homo sapiens GN=AP1B1	AP1B1	AP1B1	162	2	1183.99	1386.54	1602.48	1351.22	1435.51	869.639	985.695	984.815	986.234	831.695	650.327	657.775	566.373	623.208	608.067	600.747	688.555	649.522	622.198	609.009	581.708	6.20439e-08	2.04114e-08	1.87011e-09	6.8075e-09	1.47566e-08	8.73982e-08	4.2637e-08	1.29985e-07	1.35017e-08	1.23405e-07	1.76987e-07	5.02845e-08	1.83634e-07	8.42716e-09	1.94948e-07	1.94044e-08	5.30934e-07	1.0836e-07	8.6988e-05	1.23318e-06	1.46598e-06
sp|Q9BXS5|AP1M1_HUMAN	Q9BXS5	sp|Q9BXS5|AP1M1_HUMAN	>sp|Q9BXS5|AP1M1_HUMAN AP-1 complex subunit mu-1 OS=Homo sapiens GN=AP1M1 PE=1 SV=3	AP1M1	AP1M1	8907	4	635.902	734.162	739.308	731.187	724.696	696.844	753.201	663.208	702.835	691.131	613.38	674.936	542.294	570.102	645.728	558.766	597.101	686.681	533.415	594.726	666.751	1.8329e-07	6.58949e-08	1.69385e-09	2.07066e-07	5.26026e-08	5.55988e-08	6.92056e-09	1.36887e-08	2.0894e-08	5.47559e-06	7.73101e-06	7.71351e-07	5.21306e-06	1.52891e-06	3.33381e-07	9.45311e-07	6.63922e-07	1.66753e-07	6.41361e-07	1.06067e-06	1.97949e-06
sp|P61966|AP1S1_HUMAN	P61966	sp|P61966|AP1S1_HUMAN	>sp|P61966|AP1S1_HUMAN AP-1 complex subunit sigma-1A OS=Homo sapiens GN=AP1S1 PE=1 SV=1	AP1S1	AP1S1	1174	1	221.129	210.564	216.488	212.645	198.768	202.831	199.296	198.771	217.511	196.996	158.921	185.532	156.707	157.06	186.552	175.985	218.485	215.207	163.501	187.814	197.186	1.31693e-08	2.86846e-08	1.43025e-10	9.25571e-08	9.63843e-09	1.69734e-08	3.94808e-08	7.04491e-08	3.40687e-07	1.09451e-05	1.95506e-06	6.45968e-06	1.00478e-05	4.733e-07	3.01823e-07	3.38886e-08	7.98533e-08	1.89539e-07	2.19637e-08	5.12584e-07	2.1326e-06
sp|O95782-2|AP2A1_HUMAN	O95782-2	sp|O95782-2|AP2A1_HUMAN	>sp|O95782-2|AP2A1_HUMAN Isoform of O95782, Isoform B of AP-2 complex subunit alpha-1 OS=Homo sapiens GN=AP2A1	AP2A1	AP2A1	160	19	19089	20174.5	19134.4	19319.9	19834.8	15569.3	15293.3	15511.3	15618.4	14824.7	13812.5	16149.4	13858.4	12354.2	17165.6	15338.4	12873.4	11710.4	11842.6	11827.6	12291.7	4.08728e-08	1.5989e-07	2.61086e-09	1.33859e-08	1.06702e-07	4.75376e-08	7.12639e-09	1.35219e-08	1.03574e-08	1.35257e-08	6.53115e-08	6.42601e-08	2.78475e-08	7.37807e-09	3.91363e-08	7.67606e-09	1.25004e-08	9.77784e-08	7.83559e-08	7.62788e-08	2.60846e-07
sp|O94973-2|AP2A2_HUMAN;sp|O94973|AP2A2_HUMAN	O94973-2;O94973	sp|O94973-2|AP2A2_HUMAN;sp|O94973|AP2A2_HUMAN	>sp|O94973-2|AP2A2_HUMAN Isoform of O94973, Isoform 2 of AP-2 complex subunit alpha-2 OS=Homo sapiens GN=AP2A2;>sp|O94973|AP2A2_HUMAN AP-2 complex subunit alpha-2 OS=Homo sapiens GN=AP2A2 PE=1 SV=2	AP2A2	AP2A2	161	12	10107.9	10424.1	10863.6	10521.1	10354.6	10015.2	9284.6	9586.69	9356.04	8773.6	5642.71	6591.9	6138.26	5474.17	6939.07	6477.82	5477.59	5479.07	4802.97	4927.66	4943.99	3.38155e-08	9.25181e-08	4.02011e-09	3.99267e-08	4.68576e-08	4.2234e-08	7.09353e-09	3.28166e-08	1.65863e-08	2.05141e-08	1.85531e-07	1.80255e-07	2.46167e-06	7.46997e-08	2.09841e-06	2.98216e-08	7.63791e-08	5.49262e-07	1.41691e-07	6.46847e-07	8.01234e-07
sp|P63010|AP2B1_HUMAN	P63010	sp|P63010|AP2B1_HUMAN	>sp|P63010|AP2B1_HUMAN AP-2 complex subunit beta OS=Homo sapiens GN=AP2B1 PE=1 SV=1	AP2B1	AP2B1	163	15	11030.4	11998.1	13961.8	11407.9	13978.4	10864	11727.3	11442.9	11951.5	10264.6	8263.5	10570	8763.01	9085.45	10197.3	10264.1	7884.67	7694.41	7469.65	7608.59	7382.78	2.27458e-07	2.36725e-07	4.32074e-09	2.22094e-08	2.67212e-07	4.0553e-08	6.33711e-09	2.33555e-08	8.97557e-09	1.38725e-08	1.27711e-07	1.12726e-06	6.51201e-07	2.77155e-08	2.41027e-07	5.72103e-08	7.56519e-08	1.64549e-07	5.14069e-07	2.08762e-07	3.85129e-07
sp|Q96CW1-2|AP2M1_HUMAN	Q96CW1-2	sp|Q96CW1-2|AP2M1_HUMAN	>sp|Q96CW1-2|AP2M1_HUMAN Isoform of Q96CW1, Isoform 2 of AP-2 complex subunit mu OS=Homo sapiens GN=AP2M1	AP2M1	AP2M1	1173	10	6992.76	7694.01	7962.46	7184.34	8208.44	6292.2	6775.31	7263.91	6921.55	6162.04	5469.25	5705.34	4812.86	4841.33	5615.83	5848.05	4929.6	4681.01	4614.42	4749.15	4743.89	8.48432e-09	5.47216e-08	5.3943e-10	3.92787e-09	4.4468e-08	5.37129e-09	5.1909e-09	1.4007e-08	5.22688e-09	9.27931e-09	7.72869e-08	4.7498e-08	8.77518e-09	8.29768e-09	2.03599e-08	6.7166e-09	1.02405e-08	3.9001e-08	2.99658e-08	7.41341e-09	1.05772e-07
sp|P53680|AP2S1_HUMAN	P53680	sp|P53680|AP2S1_HUMAN	>sp|P53680|AP2S1_HUMAN AP-2 complex subunit sigma OS=Homo sapiens GN=AP2S1 PE=1 SV=2	AP2S1	AP2S1	1175	1	587.567	503.479	475.216	600.458	461.995	217.954	280.764	462.885	386.585	195.559	383.908	455.158	415.001	444.796	442.162	505.703	355.93	332.761	352.161	329.866	377.816	2.65627e-08	1.81093e-08	1.38003e-09	2.70731e-09	3.63434e-07	4.23293e-06	1.28024e-08	5.37601e-08	6.36459e-10	4.29671e-06	1.51314e-07	1.07045e-07	4.4905e-08	2.45493e-08	4.13971e-07	2.49226e-09	1.90459e-07	3.87098e-07	2.43483e-08	1.47964e-07	2.02778e-08
sp|Q13367|AP3B2_HUMAN	Q13367	sp|Q13367|AP3B2_HUMAN	>sp|Q13367|AP3B2_HUMAN AP-3 complex subunit beta-2 OS=Homo sapiens GN=AP3B2 PE=1 SV=2	AP3B2	AP3B2	8120	10	2524.15	2493.81	2556.97	2575.14	2605.7	2556.29	2468.62	2717.35	2577.31	2435.26	2213.12	2307.91	2057.81	2145.6	2339.63	2296.31	3275.13	2939.09	2696.65	2874.65	2678.56	1.82715e-08	3.01111e-08	3.65235e-10	4.43666e-09	8.89535e-09	3.11895e-08	2.95543e-09	1.13084e-08	1.32019e-08	3.90385e-09	1.2726e-07	1.59529e-07	2.28773e-06	1.09412e-07	1.54797e-07	1.46269e-08	2.38248e-08	1.2785e-07	5.03475e-08	1.89167e-08	1.85453e-07
sp|O14617|AP3D1_HUMAN	O14617	sp|O14617|AP3D1_HUMAN	>sp|O14617|AP3D1_HUMAN AP-3 complex subunit delta-1 OS=Homo sapiens GN=AP3D1 PE=1 SV=1	AP3D1	AP3D1	8943	9	1807.44	1712.01	1835.83	1708.48	1803.1	1761.73	1868.19	1925.77	1777.49	1740.9	1496.91	1619.42	1483.67	1585.27	1498.68	1300.25	2440.1	2223.47	1949.1	2145.09	2205.38	9.33442e-07	3.13844e-07	1.10269e-08	2.07789e-06	5.99576e-08	2.35564e-08	1.30475e-08	1.53362e-08	3.08513e-08	3.25274e-08	8.01695e-07	3.85884e-07	7.63284e-06	4.61728e-07	8.34085e-07	2.51244e-08	2.07913e-08	1.08333e-07	5.15078e-08	2.30172e-08	1.24035e-07
sp|P53677|AP3M2_HUMAN	P53677	sp|P53677|AP3M2_HUMAN	>sp|P53677|AP3M2_HUMAN AP-3 complex subunit mu-2 OS=Homo sapiens GN=AP3M2 PE=2 SV=1	AP3M2	AP3M2	10947	3	650.191	652.821	657.414	631.936	578.764	668.662	672.551	676.838	563.666	645.311	516.321	526.727	391.384	467.079	436.25	449.824	665.874	695.914	569.498	601.765	615.476	1.69373e-08	1.15967e-06	1.99955e-08	4.64268e-06	1.34428e-06	1.52788e-09	1.91986e-09	2.57977e-08	9.96106e-08	9.39636e-09	1.48214e-07	4.22779e-07	3.96395e-06	7.40094e-08	1.98415e-06	5.27095e-08	5.76897e-08	2.51409e-08	5.47194e-07	4.32246e-08	3.69587e-07
sp|P59780|AP3S2_HUMAN	P59780	sp|P59780|AP3S2_HUMAN	>sp|P59780|AP3S2_HUMAN AP-3 complex subunit sigma-2 OS=Homo sapiens GN=AP3S2 PE=2 SV=1	AP3S2	AP3S2	10239	1	222.349	197.413	230.957	221.229	211.679	295.417	309.404	267.977	276.033	293.025	193.16	160.116	170.548	174.319	179.789	147.833	151.805	130.903	138.591	144.01	115.461	3.13257e-08	1.82743e-06	2.98826e-06	5.04203e-07	1.32081e-08	4.72958e-08	3.68904e-06	2.1848e-06	2.0343e-09	1.4559e-06	2.99791e-08	5.26607e-05	1.57706e-05	2.57318e-06	0.000155237	0.00941003	7.99739e-05	0.000362658	0.000249765	0.000340161	0.214187
sp|O00213-2|APBB1_HUMAN	O00213-2	sp|O00213-2|APBB1_HUMAN	>sp|O00213-2|APBB1_HUMAN Isoform of O00213, Isoform 2 of Amyloid beta A4 precursor protein-binding family B member 1 OS=Homo sapiens GN=APBB1	APBB1	APBB1	322	1	93.7071	96.7515	98.0797	108.562	534.198	118.204	108.872	107.756	120.705	125.854	119.8	116.162	151.553	96.3578	138.712	120.333	173.576	170.067	175.854	171.589	168.078	1.02856e-06	5.61975e-05	7.82852e-07	9.95754e-09	0.00786939	5.5666e-08	5.64219e-08	3.27334e-07	1.18507e-06	2.24511e-07	7.31375e-08	4.57354e-06	5.56613e-05	3.75815e-06	5.54573e-06	4.41772e-06	9.82515e-08	1.96021e-08	1.45281e-05	8.32135e-08	1.90842e-07
sp|Q9HDC9|APMAP_HUMAN	Q9HDC9	sp|Q9HDC9|APMAP_HUMAN	>sp|Q9HDC9|APMAP_HUMAN Adipocyte plasma membrane-associated protein OS=Homo sapiens GN=APMAP PE=1 SV=2	APMAP	APMAP	57136	1	414.547	377.455	376.821	351.234	338.162	270.492	252.808	187.169	179.659	261.742	663.197	719.371	891.626	707.544	735.163	779.591	1139.64	1160.17	1169.81	1191.82	1291.42	3.45641e-06	6.72486e-06	8.03108e-08	1.29614e-07	4.30481e-08	0.000293961	0.000781303	0.0015359	0.00335538	0.000520023	0.000351379	1.07251e-05	3.7829e-08	2.03012e-08	8.27352e-07	1.21089e-05	2.26113e-08	5.21166e-07	3.06943e-06	2.65904e-08	7.7273e-07
sp|P02649|APOE_HUMAN	P02649	sp|P02649|APOE_HUMAN	>sp|P02649|APOE_HUMAN Apolipoprotein E OS=Homo sapiens GN=APOE PE=1 SV=1	APOE	APOE	348	1	256.01	197.154	224.18	207.594	258.478	321.043	350.171	347.48	387.653	349.387	340.177	313.431	357.326	316.711	346.324	265.042	381.875	388.941	385.506	384.028	266.705	3.26707e-07	1.82404e-05	7.23177e-06	1.06063e-06	3.20209e-06	6.74928e-08	2.42743e-09	2.05617e-07	3.81587e-08	1.43293e-08	1.54636e-07	1.12046e-06	4.79893e-08	1.64572e-07	6.06989e-06	1.95045e-07	2.98058e-07	1.82349e-07	0.000547812	8.2793e-06	0.00177493
tr|H7C1U8|H7C1U8_HUMAN	H7C1U8	tr|H7C1U8|H7C1U8_HUMAN	>tr|H7C1U8|H7C1U8_HUMAN Isoform of Q9BUR5, MICOS complex subunit MIC26 (Fragment) OS=Homo sapiens GN=APOO PE=1 SV=1	APOO	APOO	79135	1	950.939	763.572	845.443	755.727	967.58	966.41	1008.83	1047.33	1065.95	929.007	1777.49	1282.06	1164.52	1539.06	1218.57	1104.01	1060.71	985.187	1023.79	965.579	1009.2	3.48462e-07	6.00599e-06	2.31507e-08	2.91537e-05	1.20903e-05	2.11645e-07	2.66476e-08	4.32359e-08	5.29616e-08	3.43538e-08	4.85259e-07	1.5637e-07	1.65461e-08	7.13086e-08	9.01321e-08	3.24588e-08	5.09325e-07	1.41073e-07	3.78823e-07	3.87715e-07	1.07112e-06
sp|Q9UKG1|DP13A_HUMAN	Q9UKG1	sp|Q9UKG1|DP13A_HUMAN	>sp|Q9UKG1|DP13A_HUMAN DCC-interacting protein 13-alpha OS=Homo sapiens GN=APPL1 PE=1 SV=1	APPL1	APPL1	26060	1	129.861	132.427	130.351	111.793	138.39	177.318	189.799	188.574	194.489	163.734	102.445	111.892	72.5517	84.6055	107.469	116.232	94.4393	111.282	80.0952	93.6018	92.296	0.000631533	5.66431e-06	9.87185e-08	5.9073e-05	4.95432e-06	8.24523e-07	3.47803e-06	2.53281e-05	5.99628e-06	1.00507e-06	1.73204e-07	6.20192e-06	4.06378e-05	0.000146264	3.14083e-07	1.64616e-06	0.00103351	2.96279e-08	1.42432e-05	9.58642e-05	4.25234e-06
sp|P84077|ARF1_HUMAN	P84077	sp|P84077|ARF1_HUMAN	>sp|P84077|ARF1_HUMAN ADP-ribosylation factor 1 OS=Homo sapiens GN=ARF1 PE=1 SV=2	ARF1	ARF1	375	5	2383.33	1026.54	1061.1	1223.56	774.808	675.205	780.945	1051.12	781.002	544.697	1568.52	1571.32	1106.33	1298.93	1760.55	1323.97	714.588	798.485	694.549	728.726	699.506	5.42641e-08	7.97236e-08	2.64166e-09	8.03235e-09	2.46579e-08	3.76963e-07	1.96406e-08	6.52119e-08	1.9126e-07	3.57975e-05	1.6748e-07	3.86821e-07	3.00585e-07	3.81898e-08	7.55701e-07	5.77193e-08	0.000195968	2.94236e-05	6.17079e-06	1.6682e-05	4.78898e-06
sp|P62330|ARF6_HUMAN	P62330	sp|P62330|ARF6_HUMAN	>sp|P62330|ARF6_HUMAN ADP-ribosylation factor 6 OS=Homo sapiens GN=ARF6 PE=1 SV=2	ARF6	ARF6	382	4	816.418	887.42	905.53	888.763	915.108	783.349	761.592	772.762	756.959	750.003	605.157	611.189	547.23	608.208	661.256	591.305	1075.59	1058.48	1199.6	1138.96	1145	1.02037e-07	2.62767e-07	2.19201e-07	7.56154e-06	1.05448e-07	6.6525e-07	1.75685e-08	9.50929e-09	1.57784e-06	3.7336e-09	1.12712e-07	2.2307e-06	0.00181699	4.54938e-06	0.00077064	5.37016e-08	1.90917e-07	4.77589e-08	5.0837e-08	4.44165e-08	9.25874e-08
sp|Q8N6T3-5|ARFG1_HUMAN	Q8N6T3-5	sp|Q8N6T3-5|ARFG1_HUMAN	>sp|Q8N6T3-5|ARFG1_HUMAN Isoform of Q8N6T3, Isoform 5 of ADP-ribosylation factor GTPase-activating protein 1 OS=Homo sapiens GN=ARFGAP1	ARFGAP1	ARFGAP1	55738	1	367.968	402.102	390.853	356.769	353.165	330.025	313.461	293.683	266.332	281.618	238.459	261.319	188.533	217.737	240.627	206.943	347.986	306.148	321.24	321.506	248.499	5.16296e-06	3.27446e-06	5.6689e-07	1.29504e-06	1.75464e-05	1.13218e-06	1.26135e-06	2.78747e-06	1.58522e-06	7.78921e-06	3.38255e-05	9.3787e-06	4.01664e-07	2.86094e-07	5.36342e-06	1.28058e-05	2.44347e-07	2.27324e-06	1.048e-05	1.20071e-05	6.43263e-07
sp|P53365-2|ARFP2_HUMAN	P53365-2	sp|P53365-2|ARFP2_HUMAN	>sp|P53365-2|ARFP2_HUMAN Isoform of P53365, Isoform 2 of Arfaptin-2 OS=Homo sapiens GN=ARFIP2	ARFIP2	ARFIP2	23647	2	353.889	364.262	317.628	364.804	344.651	275.132	242.583	281.706	254.652	229.223	162.516	162.108	123.713	154.094	151.697	156.715	184.46	187.655	195.825	171.789	193.618	1.5389e-07	1.16593e-06	3.11549e-06	1.45077e-07	4.88538e-06	8.08943e-08	7.31582e-06	2.75313e-06	2.56754e-07	2.19772e-06	0.000387414	0.0116364	0.116785	0.00269203	0.00853715	0.000851984	0.00654718	0.0423008	0.0311966	0.0287879	0.0225914
sp|Q07960|RHG01_HUMAN	Q07960	sp|Q07960|RHG01_HUMAN	>sp|Q07960|RHG01_HUMAN Rho GTPase-activating protein 1 OS=Homo sapiens GN=ARHGAP1 PE=1 SV=1	ARHGAP1	ARHGAP1	392	2	973.754	977.67	1057.72	1110.1	1000.71	905.723	820.223	940.204	781.258	668.824	653.577	827.897	543.962	683.316	746.409	576.211	1645.17	1320.29	1168.95	1295.17	1448.56	6.78354e-08	2.11416e-07	2.08371e-09	1.12817e-08	3.45084e-07	6.17636e-05	1.85207e-05	1.14852e-07	1.99719e-06	1.07028e-05	1.13921e-05	5.83941e-07	4.08204e-06	2.24479e-05	6.95148e-07	2.34565e-06	7.68514e-08	1.28036e-07	1.92916e-07	6.52154e-08	2.10065e-07
sp|Q5T5U3|RHG21_HUMAN	Q5T5U3	sp|Q5T5U3|RHG21_HUMAN	>sp|Q5T5U3|RHG21_HUMAN Rho GTPase-activating protein 21 OS=Homo sapiens GN=ARHGAP21 PE=1 SV=1	ARHGAP21	ARHGAP21	57584	4	345.303	397.086	344.901	380.286	390.614	453.995	479.656	420.691	396.812	495.393	479.607	423.13	525.379	471.728	436.137	474.001	414.859	415.422	417.264	390.259	451.175	8.72862e-07	5.40687e-06	1.11296e-05	1.90404e-05	0.000240504	5.08582e-08	1.51456e-07	2.4172e-07	1.06513e-05	6.11655e-06	3.20448e-06	8.48516e-06	1.32485e-07	3.24817e-05	6.77288e-06	1.61657e-07	9.67077e-07	4.41776e-05	3.15959e-05	0.000104738	5.07108e-05
sp|A7KAX9|RHG32_HUMAN	A7KAX9	sp|A7KAX9|RHG32_HUMAN	>sp|A7KAX9|RHG32_HUMAN Rho GTPase-activating protein 32 OS=Homo sapiens GN=ARHGAP32 PE=1 SV=1	ARHGAP32	ARHGAP32	9743	2	169.697	145.485	161.886	153.967	176.936	125.45	120.897	135.108	144.604	133.137	156.292	178.598	199.508	171.157	190.43	177.483	130.288	133.96	152.23	145.815	116.942	3.75969e-08	2.68273e-05	8.92655e-08	1.52852e-05	1.82094e-08	1.99571e-05	5.02587e-06	4.53982e-06	2.17283e-06	2.50125e-05	2.04833e-06	2.81282e-07	3.29001e-08	1.43562e-06	5.79551e-08	8.05713e-09	3.23092e-07	0.000177257	1.42385e-08	1.54526e-07	0.000253996
sp|Q9C0H5|RHG39_HUMAN	Q9C0H5	sp|Q9C0H5|RHG39_HUMAN	>sp|Q9C0H5|RHG39_HUMAN Rho GTPase-activating protein 39 OS=Homo sapiens GN=ARHGAP39 PE=1 SV=2	ARHGAP39	ARHGAP39	80728	3	345.78	349.927	367.791	413.876	287.637	391.43	291.389	452.965	369.55	372.845	465.862	367.439	431.378	423.686	344.057	357.168	324.568	350.433	334.284	293.431	328.045	5.96518e-06	6.11551e-06	3.82526e-06	7.18694e-06	0.000186208	3.61525e-06	5.54761e-05	3.4162e-07	3.77551e-05	1.02614e-06	6.22756e-06	3.45464e-06	1.02567e-07	1.24099e-06	6.0531e-05	3.10953e-06	7.40962e-05	0.000321234	2.1954e-05	4.98005e-05	3.39703e-05
sp|Q17R89-2|RHG44_HUMAN	Q17R89-2	sp|Q17R89-2|RHG44_HUMAN	>sp|Q17R89-2|RHG44_HUMAN Isoform of Q17R89, Isoform 2 of Rho GTPase-activating protein 44 OS=Homo sapiens GN=ARHGAP44	ARHGAP44	ARHGAP44	9912	5	516.663	614.966	563.629	625.566	559.178	733.342	720.669	638.772	603.29	664.562	713.901	712.988	759.031	650.786	614.091	536.022	952.936	934.361	1032.7	946.255	1215.59	2.86403e-06	2.88985e-06	2.06692e-07	4.49197e-07	2.4815e-07	4.07311e-08	4.17768e-08	2.09519e-08	1.13209e-08	5.00666e-08	5.23193e-07	1.25376e-07	9.695e-07	3.08191e-08	1.96745e-06	6.64334e-08	2.01461e-08	2.4008e-08	1.21743e-07	6.99948e-08	6.85769e-07
tr|J3KRE2|J3KRE2_HUMAN	J3KRE2	tr|J3KRE2|J3KRE2_HUMAN	>tr|J3KRE2|J3KRE2_HUMAN Isoform of P52565, Rho GDP-dissociation inhibitor 1 OS=Homo sapiens GN=ARHGDIA PE=1 SV=1	ARHGDIA	ARHGDIA	396	3	811.742	777.992	835.539	809.282	735.927	1142.32	1159.42	1024.22	1023.37	1031.72	584.017	622.061	453.229	530.081	628.008	451.525	531.992	590.775	408.255	478.384	465.967	2.56348e-09	5.63179e-08	9.15979e-11	3.72547e-09	2.21228e-09	1.72772e-08	3.19624e-09	1.4591e-09	8.18257e-09	1.22388e-09	1.64737e-08	3.88764e-07	7.69374e-07	1.11004e-08	1.12208e-08	8.39443e-08	1.50519e-09	1.35172e-07	2.12112e-07	4.48412e-08	6.09411e-08
sp|Q92974-3|ARHG2_HUMAN	Q92974-3	sp|Q92974-3|ARHG2_HUMAN	>sp|Q92974-3|ARHG2_HUMAN Isoform of Q92974, Isoform 3 of Rho guanine nucleotide exchange factor 2 OS=Homo sapiens GN=ARHGEF2	ARHGEF2	ARHGEF2	9181	1	97.0092	99.8716	114.276	97.7041	102.854	92.5615	98.7595	102.334	104.951	116.837	106.93	119.741	125.387	107.026	116.798	129.151	130.982	140.629	149.647	151.56	149.328	3.46224e-06	0.000110649	5.56907e-06	2.00235e-05	0.000110085	5.1023e-07	8.52775e-08	0.000148284	1.28976e-07	1.92904e-07	2.6491e-05	4.19338e-06	6.66357e-08	5.52412e-06	6.18026e-07	1.16521e-06	6.12882e-08	1.19895e-06	0.000134878	1.70975e-05	4.14326e-06
sp|Q15052-2|ARHG6_HUMAN	Q15052-2	sp|Q15052-2|ARHG6_HUMAN	>sp|Q15052-2|ARHG6_HUMAN Isoform of Q15052, Isoform 2 of Rho guanine nucleotide exchange factor 6 OS=Homo sapiens GN=ARHGEF6	ARHGEF6	ARHGEF6	9459	1	136.004	167.797	158.797	162.178	144.926	126.069	127.798	135.08	118.959	121.724	294.675	290.233	292.734	254.044	209.776	198.251	176.541	195.214	169.042	177.128	253.359	1.82788e-08	1.55006e-07	2.27237e-09	1.0619e-05	2.92646e-06	9.52909e-08	4.97899e-06	5.27628e-07	9.40639e-06	7.61163e-08	2.67703e-06	6.24491e-08	2.23295e-07	1.78563e-08	5.5989e-06	5.67896e-07	1.44446e-07	2.25197e-06	1.93183e-07	3.2051e-08	1.97473e-07
sp|Q14155-5|ARHG7_HUMAN;sp|Q14155-3|ARHG7_HUMAN;tr|B1ALK7|B1ALK7_HUMAN	Q14155-5;Q14155-3;B1ALK7	sp|Q14155-5|ARHG7_HUMAN;sp|Q14155-3|ARHG7_HUMAN;tr|B1ALK7|B1ALK7_HUMAN	>sp|Q14155-5|ARHG7_HUMAN Isoform of Q14155, Isoform 5 of Rho guanine nucleotide exchange factor 7 OS=Homo sapiens GN=ARHGEF7;>sp|Q14155-3|ARHG7_HUMAN Isoform of Q14155, Isoform 3 of Rho guanine nucleotide exchange factor 7 OS=Homo sapiens GN=ARHGEF7;>tr|B1ALK7|B1ALK7_HUMAN Isoform of Q14155, Rho guanine nucleotide exchange factor 7 OS=Homo sapiens GN=ARHGEF7 PE=1 SV=1	ARHGEF7	ARHGEF7	8874	2	243.164	214.487	194.743	227.446	192.086	241.022	215.052	201.25	202.002	222.379	205.733	231.671	218.15	172.634	202.46	206.513	319.897	305.501	297.914	308.808	296.229	1.09843e-06	1.67147e-05	0.251904	2.20379e-05	1.29212e-05	1.03016e-06	2.23225e-07	3.11994e-05	3.35347e-07	0.00242059	8.79457e-06	0.0554932	0.0107106	0.146361	0.000333807	0.0271131	2.99513e-07	6.79727e-06	6.29316e-05	0.031444	4.60022e-07
sp|O43307-3|ARHG9_HUMAN	O43307-3	sp|O43307-3|ARHG9_HUMAN	>sp|O43307-3|ARHG9_HUMAN Isoform of O43307, Isoform 3 of Rho guanine nucleotide exchange factor 9 OS=Homo sapiens GN=ARHGEF9	ARHGEF9	ARHGEF9	23229	1	66.147	74.1652	67.832	59.2659	76.9035	83.8534	78.177	83.7805	93.1659	76.954	98.9807	85.9701	73.8272	83.1825	82.6282	99.2611	77.652	92.5828	85.1388	94.0316	87.9752	4.26884e-07	2.19073e-05	4.78204e-05	0.0038109	2.01008e-05	9.67794e-07	5.31435e-10	2.60912e-07	3.45131e-06	6.41385e-06	2.72877e-07	1.5382e-06	3.61678e-07	4.49583e-07	5.27039e-06	1.03676e-07	4.21272e-08	4.73611e-07	1.44095e-06	1.95337e-07	8.45261e-07
tr|E9PMR6|E9PMR6_HUMAN	E9PMR6	tr|E9PMR6|E9PMR6_HUMAN	>tr|E9PMR6|E9PMR6_HUMAN Isoform of Q9NZN5, Rho guanine nucleotide exchange factor 12 OS=Homo sapiens GN=ARHGEF12 PE=1 SV=1	ARHGEF12	ARHGEF12	23365	1	56.851	74.1459	67.1677	57.9444	78.3794	80.4018	81.5391	98.3787	93.8858	89.293	117.185	114.401	113.235	93.2069	96.2585	129.391	117.69	132.558	136.892	132.915	112.341	0.0381468	0.000436332	0.0196184	0.00527537	0.000266516	0.000589435	8.89144e-05	0.000844624	0.000643855	8.93303e-05	8.47884e-06	6.36283e-07	5.11527e-06	1.57846e-07	1.68661e-05	0.00992655	5.33822e-07	6.38257e-05	3.74375e-07	1.29361e-06	1.51558e-05
sp|P36404|ARL2_HUMAN	P36404	sp|P36404|ARL2_HUMAN	>sp|P36404|ARL2_HUMAN ADP-ribosylation factor-like protein 2 OS=Homo sapiens GN=ARL2 PE=1 SV=4	ARL2	ARL2	402	1	83.8081	74.637	92.4392	80.4775	78.4443	116.145	104.381	132.787	122.394	107.524	123.802	154.739	132.568	114.906	122.274	134.387	224.228	222.24	191.456	209.823	243.155	0.000394942	6.62189e-05	0.00589164	0.00725433	1.44893e-05	5.80028e-08	1.02969e-07	4.52097e-08	1.2121e-07	6.11639e-06	2.1101e-06	4.62754e-07	1.74029e-08	2.58036e-07	1.12504e-07	6.19424e-08	1.48126e-08	4.91893e-08	3.38376e-07	5.82788e-09	7.00675e-07
sp|P36405|ARL3_HUMAN	P36405	sp|P36405|ARL3_HUMAN	>sp|P36405|ARL3_HUMAN ADP-ribosylation factor-like protein 3 OS=Homo sapiens GN=ARL3 PE=1 SV=2	ARL3	ARL3	403	3	485.924	470.193	516.875	536.146	474.417	645.706	661.886	653.415	582.591	564.948	546.051	587.687	435.182	512.111	562.325	457.441	800.44	857.855	664.84	766.617	824.451	8.88998e-08	6.88677e-08	1.25619e-09	4.19112e-08	5.37433e-08	6.07969e-09	5.69937e-10	2.17043e-09	7.55083e-09	5.12305e-09	1.71004e-08	1.38952e-07	4.52256e-07	5.00551e-08	4.0332e-08	3.66875e-07	2.84316e-09	2.26718e-07	1.61092e-08	1.15165e-08	5.41658e-07
sp|O75915|PRAF3_HUMAN	O75915	sp|O75915|PRAF3_HUMAN	>sp|O75915|PRAF3_HUMAN PRA1 family protein 3 OS=Homo sapiens GN=ARL6IP5 PE=1 SV=1	ARL6IP5	ARL6IP5	10550	1	817.508	908.112	790.056	945.906	752.955	672.071	654.14	650.365	595.048	805.286	964.187	833.071	1315.41	954.457	1080.65	994.756	1507.52	1417.54	1533.8	1581.04	1429.69	2.20408e-08	8.69569e-09	3.50798e-10	1.38345e-08	5.48779e-09	1.30078e-09	3.04444e-09	2.11069e-09	6.44343e-10	3.03125e-09	3.92239e-08	5.0784e-08	2.21451e-08	1.58404e-09	7.90263e-09	2.40334e-09	9.38187e-09	2.3611e-08	8.47675e-09	3.75036e-07	3.87278e-08
sp|Q96BM9|ARL8A_HUMAN	Q96BM9	sp|Q96BM9|ARL8A_HUMAN	>sp|Q96BM9|ARL8A_HUMAN ADP-ribosylation factor-like protein 8A OS=Homo sapiens GN=ARL8A PE=1 SV=1	ARL8A	ARL8A	127829	2	1337.13	1288.65	1301.16	1310.88	1234.77	1470.68	1442.73	1636.35	1565.82	1495.73	1166.6	1406.42	1228.43	1229.17	1323.64	1197.27	1734.35	1780.33	1788.54	1736.28	2028.89	5.5347e-09	2.27197e-08	3.15355e-10	1.27586e-08	3.00232e-08	2.3778e-08	1.3709e-09	9.25381e-09	2.86049e-09	3.8826e-09	1.61049e-08	8.47318e-08	2.05903e-07	4.87471e-08	1.9846e-07	1.68028e-08	3.07683e-08	1.0636e-07	1.26933e-08	9.87931e-09	8.65968e-07
sp|Q9NVJ2|ARL8B_HUMAN	Q9NVJ2	sp|Q9NVJ2|ARL8B_HUMAN	>sp|Q9NVJ2|ARL8B_HUMAN ADP-ribosylation factor-like protein 8B OS=Homo sapiens GN=ARL8B PE=1 SV=1	ARL8B	ARL8B	55207	1	404.308	261.595	302.164	209.619	308.118	294.425	348.841	400.206	351.679	280.92	388.814	384.179	286.714	330.849	304.03	363.485	533.405	532.048	533.872	539.898	480.16	4.64736e-06	2.45581e-07	4.03589e-07	6.17543e-07	6.33945e-06	2.04615e-05	1.58877e-07	9.23775e-08	2.74294e-07	4.1906e-05	1.37175e-07	3.14022e-06	1.87102e-06	7.00148e-07	5.43292e-06	5.03958e-07	4.01951e-07	2.90424e-06	1.90442e-06	6.19848e-06	3.96363e-05
tr|A0A087WUW9|A0A087WUW9_HUMAN	A0A087WUW9	tr|A0A087WUW9|A0A087WUW9_HUMAN	>tr|A0A087WUW9|A0A087WUW9_HUMAN Isoform of Q9NXU5, ADP-ribosylation factor-like protein 15 OS=Homo sapiens GN=ARL15 PE=1 SV=1	ARL15	ARL15	54622	1	343.168	385.913	298.599	354.316	283.238	467.217	518.526	523.583	556.616	537.648	263.091	296.868	343.127	286.201	349.533	312.592	439.632	406.83	397.698	409.618	525.304	4.72371e-09	3.82455e-08	3.84484e-08	1.59701e-08	3.52052e-08	6.57316e-09	7.82119e-09	1.06157e-08	1.28609e-08	1.14245e-08	3.66895e-08	7.34494e-08	1.71305e-07	1.44887e-09	5.84217e-08	5.68172e-09	1.54003e-07	4.02315e-08	1.95842e-08	2.65904e-08	7.98879e-05
sp|Q9NVT9|ARMC1_HUMAN	Q9NVT9	sp|Q9NVT9|ARMC1_HUMAN	>sp|Q9NVT9|ARMC1_HUMAN Armadillo repeat-containing protein 1 OS=Homo sapiens GN=ARMC1 PE=1 SV=1	ARMC1	ARMC1	55156	2	217.383	249.477	244.795	178.29	263.89	152.147	171.432	237.857	195.373	159.745	307.136	318.942	262.511	395.341	227.714	290.765	232.583	254.855	268.243	262.91	239.31	5.01841e-06	1.35251e-07	1.74147e-08	0.00491781	5.697e-07	0.00039276	0.000467863	2.61236e-07	0.000131316	0.00110428	6.20776e-05	3.26298e-07	2.51136e-05	2.60935e-06	0.000158515	8.19602e-08	2.6239e-05	2.26926e-07	7.31521e-06	1.08836e-06	3.68837e-06
sp|Q92747|ARC1A_HUMAN	Q92747	sp|Q92747|ARC1A_HUMAN	>sp|Q92747|ARC1A_HUMAN Actin-related protein 2/3 complex subunit 1A OS=Homo sapiens GN=ARPC1A PE=1 SV=2	ARPC1A	ARPC1A	10552	4	4706.38	5108.53	4513.55	3891.97	4233.33	4091.91	4002.37	4626.24	3968.39	4055.81	3424.02	3484.85	3191.23	3456.77	3134.36	3521.49	2741.22	2367.32	2339.68	2541.72	2315.25	2.33499e-08	5.05843e-08	2.25569e-09	1.00332e-07	2.32193e-08	6.75303e-08	1.47362e-08	1.35458e-08	4.6548e-09	7.1723e-09	2.1883e-07	3.15846e-07	7.4199e-08	5.55194e-08	4.9813e-08	5.70664e-08	2.00021e-07	3.45191e-06	5.53764e-07	6.24771e-08	7.52161e-07
sp|O15144|ARPC2_HUMAN	O15144	sp|O15144|ARPC2_HUMAN	>sp|O15144|ARPC2_HUMAN Actin-related protein 2/3 complex subunit 2 OS=Homo sapiens GN=ARPC2 PE=1 SV=1	ARPC2	ARPC2	10109	7	5827.03	5474.23	4959.45	5364.52	4659.68	3642.18	3372.55	4356.45	3605.4	3484.34	3738.44	4011.18	3900.1	3848.84	3814.69	3976.38	2841.54	2475.01	2480.68	2776.34	2483.22	2.15571e-08	1.99161e-08	1.35853e-09	1.68264e-08	1.30999e-08	1.39573e-07	4.73612e-09	1.50906e-08	2.13339e-08	1.89389e-08	2.20775e-08	4.94572e-08	1.75028e-08	3.70196e-09	2.74795e-08	5.72712e-09	1.08741e-08	5.52009e-08	1.73619e-08	9.99919e-09	1.06207e-07
sp|O15145|ARPC3_HUMAN	O15145	sp|O15145|ARPC3_HUMAN	>sp|O15145|ARPC3_HUMAN Actin-related protein 2/3 complex subunit 3 OS=Homo sapiens GN=ARPC3 PE=1 SV=3	ARPC3	ARPC3	10094	2	432.437	481.168	434.183	468.974	365.762	365.829	363.627	338.068	321.247	350.481	286.632	314.774	349.963	350.399	324.357	303.888	274.574	272.49	249.266	270.244	303.683	1.91069e-07	1.10695e-07	1.45574e-09	1.52253e-07	2.46797e-08	1.9518e-09	4.70744e-09	3.1709e-08	4.62546e-09	5.67311e-10	9.66961e-08	9.81607e-08	5.91383e-05	2.62366e-09	7.50554e-08	1.0861e-07	3.04996e-07	1.70677e-05	8.92355e-06	1.66559e-06	8.47717e-05
sp|P59998|ARPC4_HUMAN	P59998	sp|P59998|ARPC4_HUMAN	>sp|P59998|ARPC4_HUMAN Actin-related protein 2/3 complex subunit 4 OS=Homo sapiens GN=ARPC4 PE=1 SV=3	ARPC4	ARPC4	10093	5	9556.52	10751.6	10146.6	9237.28	8956.29	9135.6	9041.9	9424.99	8422.62	9293.46	7638.23	7699.06	7714.97	7551.08	7098.46	7176.05	4567.88	5185.93	4657.14	4857.62	5889.09	2.4883e-08	7.48649e-08	1.72952e-09	6.15807e-09	1.18865e-07	3.77333e-08	9.98722e-09	3.45185e-09	9.08891e-09	2.80894e-09	7.04288e-08	4.94242e-08	1.78121e-08	5.7464e-09	1.89155e-08	4.46321e-09	1.22483e-08	1.86884e-08	3.92737e-08	1.0411e-08	5.99296e-08
sp|O15511|ARPC5_HUMAN	O15511	sp|O15511|ARPC5_HUMAN	>sp|O15511|ARPC5_HUMAN Actin-related protein 2/3 complex subunit 5 OS=Homo sapiens GN=ARPC5 PE=1 SV=3	ARPC5	ARPC5	10092	1	1230.9	1538.93	1428.11	1262.44	1246.18	1151.91	1207.93	1330.94	1073.24	1169.31	903.343	852.394	905.91	1045.34	805.567	750.369	602.701	653.356	564.141	528.062	715.47	3.40531e-08	6.6401e-08	3.02865e-10	1.83246e-09	1.5085e-08	2.37804e-08	9.55889e-10	2.2157e-09	2.18518e-09	1.95759e-08	4.66751e-08	5.88952e-08	9.88072e-09	1.52142e-09	6.16105e-09	1.68973e-08	7.24682e-09	4.58212e-08	3.51641e-09	4.13232e-09	2.85328e-08
sp|Q9BPX5|ARP5L_HUMAN	Q9BPX5	sp|Q9BPX5|ARP5L_HUMAN	>sp|Q9BPX5|ARP5L_HUMAN Actin-related protein 2/3 complex subunit 5-like protein OS=Homo sapiens GN=ARPC5L PE=1 SV=1	ARPC5L	ARPC5L	81873	3	2519.7	3094.74	2969.97	2846.73	2758.06	2828.01	3089.88	2818.64	2736.89	2714.83	2228.95	2481.38	2565.43	2530.51	2603.76	2316.63	2031.05	1969.01	2028.21	2026.92	2104.59	4.49907e-09	1.79626e-08	1.1831e-09	1.90944e-09	1.422e-08	5.65765e-08	2.45212e-09	4.61738e-09	1.60106e-08	1.26676e-09	4.925e-08	1.95827e-08	5.45341e-08	3.20567e-09	2.97835e-08	1.52232e-09	9.32616e-08	1.6747e-08	1.91862e-07	1.20666e-08	2.12548e-07
sp|P49407-2|ARRB1_HUMAN	P49407-2	sp|P49407-2|ARRB1_HUMAN	>sp|P49407-2|ARRB1_HUMAN Isoform of P49407, Isoform 1B of Beta-arrestin-1 OS=Homo sapiens GN=ARRB1	ARRB1	ARRB1	408	2	251.716	251.948	256.144	260.3	274.446	227.619	247.657	247.761	239.551	225.658	287.405	291.187	209.707	278.228	255.937	238.084	138.865	155.193	136.177	164.37	148.118	8.55832e-07	9.1897e-07	3.42986e-07	5.69656e-05	3.5809e-06	8.64756e-08	7.41537e-08	0.000447628	1.88536e-07	2.41376e-05	1.21042e-07	2.9438e-08	1.64477e-06	6.91447e-08	9.48236e-09	1.25586e-05	0.138823	0.00683799	0.0603766	0.0035644	0.026336
tr|A0A0A0MRE5|A0A0A0MRE5_HUMAN	A0A0A0MRE5	tr|A0A0A0MRE5|A0A0A0MRE5_HUMAN	>tr|A0A0A0MRE5|A0A0A0MRE5_HUMAN Isoform of Q9ULH1, Arf-GAP with SH3 domain, ANK repeat and PH domain-containing protein 1 OS=Homo sapiens GN=ASAP1 PE=1 SV=1	ASAP1	ASAP1	50807	2	231.243	300.622	296.985	291.739	263.986	247.721	206.816	206.101	222.52	227.077	194.112	192.165	218.631	217.478	211.567	225.734	262.691	225.312	237.644	238.578	238.572	2.85128e-07	9.74671e-08	1.69312e-08	1.24492e-06	1.7997e-06	3.29526e-08	2.18964e-07	5.7509e-07	1.10301e-05	4.09689e-07	9.99689e-06	2.06775e-05	9.36689e-05	2.50484e-07	0.00325634	2.19396e-05	9.76559e-08	2.57151e-06	0.000107766	1.29885e-07	7.292e-06
sp|P78348|ASIC1_HUMAN	P78348	sp|P78348|ASIC1_HUMAN	>sp|P78348|ASIC1_HUMAN Acid-sensing ion channel 1 OS=Homo sapiens GN=ASIC1 PE=1 SV=3	ASIC1	ASIC1	41	1	58.4419	51.5576	49.5063	43.1909	64.2549	73.2736	60.9874	82.4803	74.2408	64.3401	86.7241	83.5391	79.4421	89.5212	100.074	123.776	60.3155	73.2559	72.3696	71.9249	66.0605	0.000791775	0.103489	0.407973	0.0959947	0.338266	0.250022	0.50225	0.000908689	0.0970655	0.0244226	5.10967e-08	2.48504e-06	1.38604e-06	2.14613e-08	3.33844e-05	1.28583e-06	0.000110015	1.23805e-07	3.6734e-06	3.61981e-07	7.70599e-05
tr|A0A087WXS7|A0A087WXS7_HUMAN	A0A087WXS7	tr|A0A087WXS7|A0A087WXS7_HUMAN	>tr|A0A087WXS7|A0A087WXS7_HUMAN Isoform of O43681, ATPase ASNA1 OS=Homo sapiens GN=ASNA1 PE=1 SV=1	ASNA1	ASNA1	439	4	780.217	867.568	842.825	847.89	778.921	938.216	903.139	837.321	792.14	817.584	968.247	910.388	907.47	911.796	871.957	739.703	1544.87	1655.96	1614.12	1572.4	1846.14	2.17934e-06	4.11522e-07	2.24772e-07	2.96159e-05	1.72981e-08	4.44272e-08	3.17668e-09	2.29383e-08	2.65598e-08	2.92475e-09	2.20116e-06	5.89959e-07	2.74334e-05	4.30102e-07	2.88257e-06	2.12642e-08	2.70288e-09	3.01312e-08	1.61934e-08	1.59174e-08	8.11072e-08
tr|H0Y3A8|H0Y3A8_HUMAN	H0Y3A8	tr|H0Y3A8|H0Y3A8_HUMAN	>tr|H0Y3A8|H0Y3A8_HUMAN Isoform of O75129, Astrotactin-2 (Fragment) OS=Homo sapiens GN=ASTN2 PE=1 SV=1	ASTN2	ASTN2	23245	1	70.6125	73.6784	68.666	76.1233	61.3871	103.121	79.1748	92.1932	94.146	102.033	54.0637	84.3656	55.8648	50.0718	90.5394	93.8477	68.5012	80.463	73.4377	73.2356	73.064	9.23551e-05	1.03876e-05	0.000159939	3.38197e-07	5.32293e-06	9.86187e-06	0.00114314	1.54156e-06	8.13599e-06	4.47615e-06	0.0037837	1.24682e-07	4.07828e-07	0.000113824	1.24043e-06	8.22439e-06	0.00404846	0.000382199	0.0168525	0.0224191	0.0164613
sp|Q8NBU5|ATAD1_HUMAN	Q8NBU5	sp|Q8NBU5|ATAD1_HUMAN	>sp|Q8NBU5|ATAD1_HUMAN ATPase family AAA domain-containing protein 1 OS=Homo sapiens GN=ATAD1 PE=1 SV=1	ATAD1	ATAD1	84896	4	1156.76	1080.94	1217.35	972.428	1350.09	956.629	975.878	1056.75	1030.85	1003.78	1625.18	1289.32	1173.41	1461.56	1101.67	941.921	1380.56	1293.79	1379.08	1181.47	1219.28	1.21901e-07	1.41817e-07	2.07187e-08	3.50909e-06	1.47606e-08	2.9017e-09	7.10271e-10	7.34737e-09	7.28395e-09	1.49865e-09	4.06428e-08	4.03885e-07	3.9065e-07	6.47834e-08	1.07144e-06	4.25007e-07	1.3626e-08	7.56417e-08	2.77519e-08	8.47732e-08	6.66894e-08
sp|Q86WG3|ATCAY_HUMAN	Q86WG3	sp|Q86WG3|ATCAY_HUMAN	>sp|Q86WG3|ATCAY_HUMAN Caytaxin OS=Homo sapiens GN=ATCAY PE=1 SV=2	ATCAY	ATCAY	85300	1	144.858	136.74	141.164	153.692	180.361	152.68	159.411	182.728	147.293	120.145	105.307	151.504	99.4991	126.585	135.95	151.459	134.643	131.305	120.533	117.151	102.201	3.75403e-06	4.07707e-05	1.69653e-06	9.99441e-07	1.23364e-05	4.41203e-05	8.22251e-07	2.6921e-09	1.1758e-05	0.000178946	0.00163738	0.00143581	0.183227	0.00128848	0.000268919	0.0692581	0.000299585	9.70566e-07	7.37744e-06	3.1598e-06	0.00576875
sp|P31939-2|PUR9_HUMAN	P31939-2	sp|P31939-2|PUR9_HUMAN	>sp|P31939-2|PUR9_HUMAN Isoform of P31939, Isoform 2 of Bifunctional purine biosynthesis protein PURH OS=Homo sapiens GN=ATIC	ATIC	ATIC	471	1	180.283	145.743	154.114	128.433	166.505	208.18	196.778	209.188	206.724	225.194	166.269	155.301	94.6132	154.206	128.739	157.689	244.867	216.348	148.777	213.402	232.505	2.84452e-06	0.000434936	3.70249e-07	0.000181354	1.04922e-06	2.74847e-07	2.65432e-07	1.64686e-07	1.16169e-07	4.16662e-09	3.80105e-07	1.42637e-06	0.00416276	6.58476e-07	4.66067e-05	3.122e-05	9.73286e-09	2.21536e-07	2.69935e-06	7.62081e-09	3.1615e-08
sp|Q8WXF7|ATLA1_HUMAN	Q8WXF7	sp|Q8WXF7|ATLA1_HUMAN	>sp|Q8WXF7|ATLA1_HUMAN Atlastin-1 OS=Homo sapiens GN=ATL1 PE=1 SV=1	ATL1	ATL1	51062	5	717.01	822.335	769.191	695.947	659.469	859.014	823.871	1007.42	823.564	775.039	1155.49	1288.63	1516.77	1343.78	1429.39	1362.74	1763.9	1736.7	1939.85	1841.56	1866.75	1.40051e-07	2.86268e-05	2.39681e-05	9.43897e-05	5.93269e-05	8.54338e-05	1.35594e-05	1.47688e-07	5.91485e-07	1.68217e-05	1.58262e-07	9.70488e-08	2.16276e-08	1.71029e-08	1.43604e-07	3.99428e-09	2.20135e-08	9.65819e-08	2.96824e-07	5.39966e-08	6.76087e-07
sp|P05023-4|AT1A1_HUMAN	P05023-4	sp|P05023-4|AT1A1_HUMAN	>sp|P05023-4|AT1A1_HUMAN Isoform of P05023, Isoform 4 of Sodium/potassium-transporting ATPase subunit alpha-1 OS=Homo sapiens GN=ATP1A1	ATP1A1	ATP1A1	476	12	20943.8	22231.9	20661.3	19768	19853.6	14342.1	13963.6	15200.1	14991	13988.6	25096.4	27977.6	37462.4	29340.8	36225.3	40821.6	29011	30960	32718.3	33154.8	31048.2	8.57686e-08	1.50781e-07	8.52727e-09	2.05463e-07	2.29174e-07	8.64047e-07	4.79486e-07	1.21307e-07	2.16853e-07	2.39244e-07	2.74271e-07	7.60832e-08	6.53704e-08	4.73551e-08	3.91668e-08	3.00484e-08	6.63099e-08	2.66166e-07	1.2407e-07	1.42185e-08	8.94881e-08
tr|B1AKY9|B1AKY9_HUMAN	B1AKY9	tr|B1AKY9|B1AKY9_HUMAN	>tr|B1AKY9|B1AKY9_HUMAN Isoform of P50993, Sodium/potassium-transporting ATPase subunit alpha OS=Homo sapiens GN=ATP1A2 PE=1 SV=1	ATP1A2	ATP1A2	477	12	17219.8	19008	16328.9	19132	21271.9	20398.4	21406.9	19592.6	24805.1	23360	23337.4	22248.4	25969.3	22856.8	25409.5	24950.5	17696.6	18545.2	19732.1	18309.5	21249.3	8.44925e-08	5.92915e-08	3.3283e-09	5.37762e-08	1.25834e-08	5.56999e-08	6.84242e-09	1.3498e-08	6.5483e-09	3.02869e-09	1.27049e-07	1.04511e-07	2.60121e-08	1.16689e-08	8.59146e-08	1.165e-08	1.16669e-07	1.35211e-07	1.02401e-07	1.24267e-07	2.89965e-07
sp|P13637|AT1A3_HUMAN	P13637	sp|P13637|AT1A3_HUMAN	>sp|P13637|AT1A3_HUMAN Sodium/potassium-transporting ATPase subunit alpha-3 OS=Homo sapiens GN=ATP1A3 PE=1 SV=3	ATP1A3	ATP1A3	478	23	128969	133824	130312	122380	124577	93390.1	92832.8	94343.3	99108.8	101965	60168.4	70036.3	90438.1	70016.7	75692.9	80134	53109.8	58267.3	55580.3	56217.9	60130.1	1.3227e-07	3.07238e-07	7.68e-09	1.28066e-07	1.78737e-07	6.52726e-08	4.80419e-09	1.26934e-08	6.31091e-09	4.34346e-08	6.85331e-08	1.45952e-07	6.49944e-08	2.67562e-08	6.66963e-08	1.68726e-08	4.51687e-08	4.03767e-07	5.47533e-08	6.95607e-08	4.87243e-07
sp|P05026-2|AT1B1_HUMAN	P05026-2	sp|P05026-2|AT1B1_HUMAN	>sp|P05026-2|AT1B1_HUMAN Isoform of P05026, Isoform 2 of Sodium/potassium-transporting ATPase subunit beta-1 OS=Homo sapiens GN=ATP1B1	ATP1B1	ATP1B1	481	2	21432	25434.2	25603.8	23676	21386.2	15799.4	18805	19870.5	19068.8	17819.1	13860.4	15932.7	19592.1	17259.7	19244.5	21246.4	15054.7	15089.4	14815.8	15004.6	15725.6	4.77326e-08	3.44172e-07	1.87401e-08	2.22932e-08	2.15328e-07	3.3381e-08	2.17596e-08	4.02108e-08	7.85321e-09	7.52194e-08	2.37826e-07	3.32084e-07	2.05125e-07	1.79558e-07	5.62593e-07	4.09235e-08	1.30574e-07	6.52061e-06	2.05076e-07	3.48321e-07	3.91561e-06
sp|P14415|AT1B2_HUMAN	P14415	sp|P14415|AT1B2_HUMAN	>sp|P14415|AT1B2_HUMAN Sodium/potassium-transporting ATPase subunit beta-2 OS=Homo sapiens GN=ATP1B2 PE=1 SV=3	ATP1B2	ATP1B2	482	5	3375.08	4416.14	4184.48	3950.7	5169.46	3540.16	4325.91	4681.26	5826.68	4085.35	5791.48	6003.92	5897.89	6282.1	5388.6	6552.58	5060.23	5505.65	6207.89	5895.55	5960.76	1.74938e-08	2.08011e-08	1.49054e-09	5.10563e-08	2.09931e-08	5.49716e-09	1.23136e-09	3.55217e-09	3.26434e-09	8.17941e-09	4.7884e-08	4.25879e-08	8.98275e-09	9.76458e-09	7.61359e-08	8.602e-09	1.03491e-08	5.25684e-08	4.32922e-08	1.32827e-08	5.97657e-08
sp|P16615|AT2A2_HUMAN	P16615	sp|P16615|AT2A2_HUMAN	>sp|P16615|AT2A2_HUMAN Sarcoplasmic/endoplasmic reticulum calcium ATPase 2 OS=Homo sapiens GN=ATP2A2 PE=1 SV=1	ATP2A2	ATP2A2	488	22	8602.88	8819.54	8643.85	7675.17	7850.56	7436.93	7865.44	8110.5	7060.07	8204	9952.28	9596.82	13434.1	10535.7	10697.4	11930	10955.4	11038.9	12649.1	11519.7	11527.1	9.78399e-08	1.0027e-07	5.06108e-09	1.78936e-07	3.4295e-08	6.90766e-08	1.00312e-08	4.96937e-08	6.43182e-08	6.44082e-09	9.85185e-08	4.01659e-07	1.00858e-07	3.3604e-08	4.82034e-08	4.08668e-08	3.02319e-08	1.043e-07	4.70377e-08	1.273e-07	1.76001e-07
sp|P20020-4|AT2B1_HUMAN	P20020-4	sp|P20020-4|AT2B1_HUMAN	>sp|P20020-4|AT2B1_HUMAN Isoform of P20020, Isoform C of Plasma membrane calcium-transporting ATPase 1 OS=Homo sapiens GN=ATP2B1	ATP2B1	ATP2B1	490	14	26744.2	27720.1	26510.4	22165.7	20966.6	12659.1	14243	15903.8	14618.3	14998.7	16533.7	16416.5	23276.1	19480.7	20836.5	21134.6	13712.8	13651.9	14183.2	13789.2	16272.5	4.11295e-08	6.76341e-08	2.92723e-09	3.77802e-08	9.13762e-08	2.44564e-08	2.89032e-08	1.2175e-08	5.77548e-08	9.33046e-08	1.91317e-07	2.36154e-07	5.78298e-08	1.50991e-08	5.48011e-08	5.21835e-08	1.04381e-07	2.03376e-07	1.26945e-07	1.68626e-07	3.03202e-07
sp|Q01814-6|AT2B2_HUMAN;sp|Q01814-4|AT2B2_HUMAN	Q01814-6;Q01814-4	sp|Q01814-6|AT2B2_HUMAN;sp|Q01814-4|AT2B2_HUMAN	>sp|Q01814-6|AT2B2_HUMAN Isoform of Q01814, Isoform ZB of Plasma membrane calcium-transporting ATPase 2 OS=Homo sapiens GN=ATP2B2;>sp|Q01814-4|AT2B2_HUMAN Isoform of Q01814, Isoform ZA of Plasma membrane calcium-transporting ATPase 2 OS=Homo sapiens GN=ATP2B2	ATP2B2	ATP2B2	491	17	9881.02	10201.3	9860.3	8789.76	9520.99	7650.03	8321.67	8172.75	7878.41	8085.2	7020.13	7344.81	10092.8	7812.66	8825.67	11169.6	8541.47	7985.58	9912.12	9121.56	8490.79	4.42519e-09	3.86438e-08	9.12606e-10	1.07496e-08	8.72112e-09	4.97296e-09	1.37625e-09	6.00136e-09	2.62541e-09	3.064e-09	3.14294e-08	6.3393e-08	1.78423e-08	1.51033e-08	4.45234e-08	1.07266e-08	1.14254e-08	3.07596e-08	3.31422e-08	1.14385e-08	4.99705e-08
sp|Q16720-6|AT2B3_HUMAN;sp|Q16720-4|AT2B3_HUMAN	Q16720-6;Q16720-4	sp|Q16720-6|AT2B3_HUMAN;sp|Q16720-4|AT2B3_HUMAN	>sp|Q16720-6|AT2B3_HUMAN Isoform of Q16720, Isoform ZE of Plasma membrane calcium-transporting ATPase 3 OS=Homo sapiens GN=ATP2B3;>sp|Q16720-4|AT2B3_HUMAN Isoform of Q16720, Isoform ZB of Plasma membrane calcium-transporting ATPase 3 OS=Homo sapiens GN=ATP2B3	ATP2B3	ATP2B3	492	15	9670.74	9026.82	9714.84	7425.27	9094.52	7010.38	7551.35	8065.49	7766.15	7951.47	6953.51	6751.93	9314.69	6783.61	6976.35	8453.71	5415.33	5964.1	5928.12	5269.15	5900.75	9.59131e-09	1.04557e-08	5.15274e-10	7.04599e-09	8.33346e-09	2.23002e-09	1.22008e-09	3.48579e-09	1.81541e-09	9.73024e-09	5.80375e-08	1.06387e-07	4.79453e-08	1.05667e-08	1.61549e-07	6.67229e-09	1.06451e-08	4.83662e-08	4.13785e-08	9.16608e-08	1.27788e-07
sp|P98194-2|AT2C1_HUMAN	P98194-2	sp|P98194-2|AT2C1_HUMAN	>sp|P98194-2|AT2C1_HUMAN Isoform of P98194, Isoform 2 of Calcium-transporting ATPase type 2C member 1 OS=Homo sapiens GN=ATP2C1	ATP2C1	ATP2C1	27032	3	238.21	228.263	225.097	232.815	247.828	283.728	280.419	273.863	272.23	283.248	337.955	343.661	403.37	375.955	403.306	380.124	303.691	313.844	328.896	296.557	343.867	0.000101357	6.17944e-05	1.22657e-05	0.000598663	1.95563e-05	1.39736e-06	8.15517e-07	3.12494e-07	6.45465e-08	3.77358e-07	8.75117e-07	6.03137e-07	6.3605e-07	1.95746e-07	1.35422e-07	1.76338e-07	4.88968e-06	6.20442e-07	5.8904e-06	6.48009e-05	1.32555e-06
sp|P25705|ATPA_HUMAN	P25705	sp|P25705|ATPA_HUMAN	>sp|P25705|ATPA_HUMAN ATP synthase subunit alpha, mitochondrial OS=Homo sapiens GN=ATP5A1 PE=1 SV=1	ATP5A1	ATP5A1	498	15	143070	133154	127871	104673	141353	119448	112799	110948	129857	135722	193455	146264	134408	193513	123507	131705	93612.8	100675	108679	108050	107634	7.60449e-07	5.04592e-07	9.29966e-08	9.55027e-07	4.59691e-07	9.51909e-07	3.00819e-07	6.95224e-07	4.62472e-07	1.71157e-06	7.77037e-07	8.56359e-07	8.99634e-07	1.23919e-07	1.29502e-06	2.98676e-07	1.01898e-06	3.05211e-06	7.15899e-07	1.21474e-06	2.39584e-06
sp|P06576|ATPB_HUMAN	P06576	sp|P06576|ATPB_HUMAN	>sp|P06576|ATPB_HUMAN ATP synthase subunit beta, mitochondrial OS=Homo sapiens GN=ATP5B PE=1 SV=3	ATP5B	ATP5B	506	23	195157	186186	174786	146922	194247	227291	208860	198485	226951	272306	287951	215321	210980	289108	182074	198716	135424	149586	154959	155342	155595	3.57914e-07	2.00316e-07	1.51869e-08	1.82079e-07	2.21559e-07	4.25912e-07	8.38411e-08	3.92569e-08	9.13818e-08	2.30798e-07	1.50053e-06	9.94902e-07	8.85091e-07	1.5155e-07	3.24803e-07	2.77484e-07	7.90902e-07	7.62516e-07	4.23231e-07	7.97134e-07	2.39594e-06
sp|P48047|ATPO_HUMAN	P48047	sp|P48047|ATPO_HUMAN	>sp|P48047|ATPO_HUMAN ATP synthase subunit O, mitochondrial OS=Homo sapiens GN=ATP5O PE=1 SV=1	ATP5O	ATP5O	539	1	144.232	146.521	156.112	110.387	154.603	121.315	111.804	143.316	117.84	138.925	215.462	211.94	175.078	237.785	187.534	196.163	131.884	135.319	142.737	131.632	152.021	9.02872e-09	1.24845e-08	3.06413e-10	8.99047e-09	1.56366e-07	7.28205e-08	7.94981e-08	1.47185e-07	4.50686e-09	1.89477e-09	5.08087e-08	3.31861e-08	9.0939e-09	1.92804e-09	1.37834e-08	1.34946e-09	4.75187e-09	1.86989e-08	6.64193e-08	8.16698e-09	3.89597e-08
sp|Q93050-1|VPP1_HUMAN	Q93050-1	sp|Q93050-1|VPP1_HUMAN	>sp|Q93050-1|VPP1_HUMAN Isoform of Q93050, Isoform 2 of V-type proton ATPase 116 kDa subunit a isoform 1 OS=Homo sapiens GN=ATP6V0A1	ATP6V0A1	ATP6V0A1	535	23	38274.9	40355.6	40432	41439.6	37853.6	42522	41625.7	40421.2	41054.1	42900.9	32337.3	36170.8	42338.2	35279.8	46654	45384.6	39862.2	40529.2	43013.3	43557.4	40443.1	3.94226e-07	1.55668e-07	1.51021e-08	8.70609e-08	1.74099e-07	3.31836e-08	2.63225e-08	2.85437e-08	6.01676e-08	3.23178e-08	9.31189e-07	3.03087e-07	1.54196e-07	5.321e-08	1.83024e-07	3.55801e-08	6.44298e-07	5.94118e-07	4.04671e-07	1.65096e-07	1.27088e-06
sp|P27449|VATL_HUMAN	P27449	sp|P27449|VATL_HUMAN	>sp|P27449|VATL_HUMAN V-type proton ATPase 16 kDa proteolipid subunit OS=Homo sapiens GN=ATP6V0C PE=1 SV=1	ATP6V0C	ATP6V0C	527	1	123.813	144.535	134.085	117.812	152.012	120.483	139.555	166.569	147.439	96.2906	138.863	150.96	145.204	174.271	140.233	175.287	149.261	154.845	180.091	155.393	159.01	0.00149919	0.000143064	0.00020019	0.00331629	0.000545933	0.00100981	1.42167e-06	0.00481155	8.19006e-06	0.00631934	3.55492e-05	4.40051e-05	2.84703e-06	0.00152386	3.86125e-05	4.63203e-08	2.4627e-06	2.55163e-05	2.41369e-06	3.70031e-07	3.73301e-06
sp|P61421|VA0D1_HUMAN	P61421	sp|P61421|VA0D1_HUMAN	>sp|P61421|VA0D1_HUMAN V-type proton ATPase subunit d 1 OS=Homo sapiens GN=ATP6V0D1 PE=1 SV=1	ATP6V0D1	ATP6V0D1	9114	6	17654.8	17734.6	17669.2	18579.9	17632	19718.6	21602.2	19807.9	19828.8	18921.7	15189.8	15852.3	16420	15317	19962.7	18825.6	18029.5	17374.5	19354.3	18341.7	17613.8	7.49389e-07	7.86765e-08	1.16622e-08	7.96478e-07	1.05853e-06	2.73891e-07	4.43869e-08	1.93241e-07	3.45241e-08	2.05873e-07	3.9625e-07	2.38404e-07	1.01163e-07	4.8993e-08	5.07039e-07	6.37978e-08	2.25874e-06	1.31951e-06	2.02229e-06	4.7076e-07	1.76245e-05
sp|P38606-2|VATA_HUMAN	P38606-2	sp|P38606-2|VATA_HUMAN	>sp|P38606-2|VATA_HUMAN Isoform of P38606, Isoform 2 of V-type proton ATPase catalytic subunit A OS=Homo sapiens GN=ATP6V1A	ATP6V1A	ATP6V1A	523	14	19914.5	20369.4	20407.3	21104.1	18655.7	24098.9	24775.2	22692.3	20917.2	22649.2	12533.6	14342.5	10221.4	10313.4	14597.9	12893.9	11703.4	13050.4	12869.2	12398.1	11760.3	1.89443e-08	5.71697e-08	1.13806e-09	6.83184e-08	3.90267e-08	2.83358e-08	1.15604e-08	3.12194e-08	4.50109e-08	9.74466e-09	3.55539e-08	1.03829e-07	6.47881e-08	1.53061e-08	4.23996e-08	2.21399e-08	2.60612e-08	2.18816e-07	3.96898e-08	2.68573e-08	2.5331e-07
sp|P21281|VATB2_HUMAN	P21281	sp|P21281|VATB2_HUMAN	>sp|P21281|VATB2_HUMAN V-type proton ATPase subunit B, brain isoform OS=Homo sapiens GN=ATP6V1B2 PE=1 SV=3	ATP6V1B2	ATP6V1B2	526	16	24707.9	25730.1	25171.8	26592.8	25132.8	25285.5	26133.1	25872.2	23788.4	24083.2	15983.1	18079	12275	13321.3	18962.2	16461.3	13775.6	15980.8	15414.6	14974.2	14519.6	3.14989e-08	5.7856e-08	2.15383e-09	1.38855e-08	1.42237e-08	6.23617e-08	7.95258e-09	1.99236e-08	2.0342e-08	1.05894e-08	8.04187e-08	7.34303e-08	3.21216e-08	4.81809e-09	2.02579e-08	1.35304e-08	1.82478e-08	6.91329e-08	3.36252e-08	1.8973e-08	6.37877e-08
sp|P21283|VATC1_HUMAN	P21283	sp|P21283|VATC1_HUMAN	>sp|P21283|VATC1_HUMAN V-type proton ATPase subunit C 1 OS=Homo sapiens GN=ATP6V1C1 PE=1 SV=4	ATP6V1C1	ATP6V1C1	528	9	5376.45	6118.42	5893.66	6090.17	5711.47	5679.76	5796.66	6610.57	5805.91	5547.76	4421.51	5035.36	3816.77	3937.17	5511.55	5395.47	4436.49	4923.95	5088.05	5181.43	4440.55	2.26654e-08	2.21831e-08	9.31305e-10	3.01176e-08	2.43641e-08	5.92496e-08	3.19533e-09	2.98577e-08	8.88256e-09	1.24999e-08	7.69739e-08	5.82549e-08	5.42389e-08	1.25998e-08	7.96374e-08	1.7086e-08	2.8526e-08	1.03313e-07	2.79663e-08	4.60102e-08	1.02487e-07
sp|Q9Y5K8|VATD_HUMAN	Q9Y5K8	sp|Q9Y5K8|VATD_HUMAN	>sp|Q9Y5K8|VATD_HUMAN V-type proton ATPase subunit D OS=Homo sapiens GN=ATP6V1D PE=1 SV=1	ATP6V1D	ATP6V1D	51382	3	1432.46	1123.77	1181.12	1499.45	1063.61	996.602	1040.28	1172.33	998.68	871.716	1046.82	1170.51	797.27	1014.19	982.187	1094.02	987.277	1070.21	1060.64	966.997	924.77	4.84827e-07	6.75739e-07	1.06815e-09	3.25016e-06	3.42642e-07	1.7086e-07	1.54079e-08	1.0456e-07	4.20787e-08	2.21992e-06	1.93015e-06	3.61027e-06	4.00963e-07	9.07734e-08	9.21665e-08	6.66245e-07	4.63329e-08	7.6789e-06	1.6679e-05	0.000573428	7.52439e-07
sp|Q16864|VATF_HUMAN	Q16864	sp|Q16864|VATF_HUMAN	>sp|Q16864|VATF_HUMAN V-type proton ATPase subunit F OS=Homo sapiens GN=ATP6V1F PE=1 SV=2	ATP6V1F	ATP6V1F	9296	3	2587.9	3265.53	3120.83	3837.87	2777.78	3040.76	3138.15	2907.04	3079.47	3193.53	1855.35	2214.54	2080.78	1891.39	2838.25	2074.32	2026.73	1794.23	1963.87	1887.22	1642.76	1.03682e-08	2.48897e-08	5.01234e-09	2.30999e-07	1.43672e-07	2.11456e-08	5.50569e-09	6.12303e-09	1.80611e-09	8.01314e-09	3.09873e-08	5.12396e-08	1.3746e-08	6.42608e-09	2.81332e-08	1.09249e-08	9.75812e-08	1.44055e-07	6.14104e-08	1.84619e-08	5.52137e-08
sp|O75348|VATG1_HUMAN	O75348	sp|O75348|VATG1_HUMAN	>sp|O75348|VATG1_HUMAN V-type proton ATPase subunit G 1 OS=Homo sapiens GN=ATP6V1G1 PE=1 SV=3	ATP6V1G1	ATP6V1G1	9550	1	185.725	200.826	173.464	208.768	184.686	121.009	101.05	205.935	145.862	98.592	86.8016	160.489	103.302	119.87	129.295	127.358	98.5346	114.9	109.799	113.087	102.791	1.52403e-09	8.80844e-09	5.31361e-11	1.4095e-07	7.71394e-09	1.56523e-08	7.39484e-09	1.5421e-09	1.24534e-09	1.80093e-08	8.05694e-05	2.85571e-08	8.08578e-08	4.34544e-06	6.99175e-08	9.80167e-08	7.7734e-07	2.37196e-08	1.24569e-08	7.91597e-09	2.48097e-07
sp|O95670|VATG2_HUMAN	O95670	sp|O95670|VATG2_HUMAN	>sp|O95670|VATG2_HUMAN V-type proton ATPase subunit G 2 OS=Homo sapiens GN=ATP6V1G2 PE=2 SV=1	ATP6V1G2	ATP6V1G2	534	5	3091.87	3034.62	3036.57	3169	2597.21	2427.9	2288.86	2440.29	2206.62	2175.4	1481.63	1917.88	1679.51	1847.08	1966.02	1732.48	1913.96	1931.7	2004.55	1868.8	1721.24	1.89515e-08	4.04682e-08	1.18935e-09	1.67705e-08	3.89564e-08	8.02302e-08	2.97424e-09	4.64725e-09	2.68385e-08	8.57547e-09	6.75875e-08	6.18363e-06	1.63673e-06	5.41097e-07	9.60813e-08	1.96808e-08	3.04847e-08	1.01606e-06	1.84958e-07	1.93537e-06	4.06507e-05
sp|Q9UI12-2|VATH_HUMAN	Q9UI12-2	sp|Q9UI12-2|VATH_HUMAN	>sp|Q9UI12-2|VATH_HUMAN Isoform of Q9UI12, Isoform 2 of V-type proton ATPase subunit H OS=Homo sapiens GN=ATP6V1H	ATP6V1H	ATP6V1H	51606	10	4445.91	4407.52	4232.85	4569.24	4154.03	3952.28	3967.3	4627.19	4076.29	3690.82	3163.04	3694.7	2509.66	2743.52	3582.29	3650.01	3544.99	3507.38	3517.97	3739.5	2777.57	5.30141e-09	2.0941e-08	1.07715e-09	8.07174e-09	1.39645e-08	6.0303e-08	3.90123e-09	3.29373e-09	2.20335e-08	1.45577e-08	3.35676e-08	4.89878e-08	1.59099e-07	1.12584e-08	3.24549e-08	1.63374e-08	5.3868e-09	8.17752e-08	3.43665e-08	7.82231e-09	6.96153e-08
sp|P36543|VATE1_HUMAN	P36543	sp|P36543|VATE1_HUMAN	>sp|P36543|VATE1_HUMAN V-type proton ATPase subunit E 1 OS=Homo sapiens GN=ATP6V1E1 PE=1 SV=1	ATP6V1E1	ATP6V1E1	529	9	13683.8	13462.1	13410.9	15064.2	12834.4	16323.6	16556.2	14302.1	13888.9	15254.9	8589.93	9327.07	6390.56	7785.89	9079.43	9845.01	8888.65	9870.63	9562.82	9175.77	8645.04	9.93895e-09	1.34652e-07	1.13967e-08	1.47172e-07	1.60226e-08	7.43811e-07	2.56917e-08	9.66196e-08	1.2501e-07	1.29241e-06	1.91301e-06	1.90358e-06	5.03937e-06	6.4959e-06	4.74788e-07	1.13608e-08	2.59146e-07	4.72556e-07	8.07362e-07	5.08319e-07	0.000107419
sp|Q9Y2Q0|AT8A1_HUMAN	Q9Y2Q0	sp|Q9Y2Q0|AT8A1_HUMAN	>sp|Q9Y2Q0|AT8A1_HUMAN Phospholipid-transporting ATPase IA OS=Homo sapiens GN=ATP8A1 PE=1 SV=1	ATP8A1	ATP8A1	10396	12	4555.72	4346.87	4762.55	4788.89	4600.86	5526.18	6003.57	6309.34	6000.93	5483.67	6297.07	6034.18	7316.67	6592.41	7925.92	7555.71	8612.88	8727.01	8844.63	8442.05	8767.92	8.42391e-08	1.41594e-08	2.82979e-09	3.40413e-08	1.94267e-08	5.31103e-08	2.42037e-09	2.39655e-08	1.0541e-08	1.14825e-08	6.2712e-08	5.43306e-08	2.28697e-08	5.61574e-09	2.45509e-08	4.51697e-09	5.84865e-09	5.80396e-08	3.38857e-08	3.93234e-08	9.50409e-08
sp|Q9NTI2|AT8A2_HUMAN	Q9NTI2	sp|Q9NTI2|AT8A2_HUMAN	>sp|Q9NTI2|AT8A2_HUMAN Phospholipid-transporting ATPase IB OS=Homo sapiens GN=ATP8A2 PE=1 SV=2	ATP8A2	ATP8A2	51761	2	177.962	153.915	156.246	164.65	176.908	192.939	203.367	203.886	196.58	194.104	378.48	321.14	380.61	357.387	311.426	416.016	284.92	301.938	308.322	270.855	272.688	1.20828e-05	0.00204405	0.00147946	0.0059716	1.16139e-05	5.63955e-06	3.96273e-06	5.69319e-07	2.06296e-05	9.797e-06	1.13619e-06	3.18515e-05	1.6061e-07	1.18557e-07	3.60969e-06	1.25033e-07	4.68949e-06	3.68727e-07	2.54113e-08	1.56138e-07	5.62565e-07
sp|O75110|ATP9A_HUMAN	O75110	sp|O75110|ATP9A_HUMAN	>sp|O75110|ATP9A_HUMAN Probable phospholipid-transporting ATPase IIA OS=Homo sapiens GN=ATP9A PE=1 SV=3	ATP9A	ATP9A	10079	3	275.815	295.298	292.529	300.821	299.758	370.604	398.55	361.238	379.85	374.471	592.046	622.581	727.948	590.133	703.564	654.379	623.656	590.709	671.533	646.412	647.263	1.28944e-08	9.85021e-07	3.20937e-09	1.4607e-07	4.26109e-08	1.38051e-07	1.63027e-09	5.93569e-09	1.43624e-09	1.12494e-08	2.10688e-08	4.38126e-08	1.39638e-08	2.76348e-08	8.04188e-08	3.54551e-09	5.65051e-08	5.7087e-08	2.08035e-08	7.72882e-08	1.34967e-07
sp|Q13825|AUHM_HUMAN	Q13825	sp|Q13825|AUHM_HUMAN	>sp|Q13825|AUHM_HUMAN Methylglutaconyl-CoA hydratase, mitochondrial OS=Homo sapiens GN=AUH PE=1 SV=1	AUH	AUH	549	6	3110.31	2490.42	2728.55	2664.7	2526.25	3501.71	3553.06	4217	3797.13	3512.25	5045.27	4690.93	5013.22	5901.62	4699.42	5061.36	3614.6	3390.62	3730.59	3759.27	3096.69	1.83667e-07	5.80348e-08	1.63077e-08	3.63902e-06	8.46848e-07	3.17517e-08	2.76526e-08	6.62182e-08	7.01152e-08	5.23682e-09	8.67461e-08	7.0462e-07	4.99104e-08	2.69202e-09	1.02077e-07	1.75314e-08	3.27138e-08	8.0636e-08	1.69426e-08	3.12393e-08	8.63676e-08
sp|Q9UQB8-3|BAIP2_HUMAN	Q9UQB8-3	sp|Q9UQB8-3|BAIP2_HUMAN	>sp|Q9UQB8-3|BAIP2_HUMAN Isoform of Q9UQB8, Isoform 3 of Brain-specific angiogenesis inhibitor 1-associated protein 2 OS=Homo sapiens GN=BAIAP2	BAIAP2	BAIAP2	10458	11	4677.52	4518.65	4356.74	4255.38	4786.24	4813.66	4441.66	5101.99	4961.45	4546.23	4554.29	3900.37	4775.19	4418.68	4115.79	4936.27	4167.45	3250.57	4133.38	4191.87	2864.18	2.79112e-08	1.77525e-07	1.5041e-09	2.05882e-08	3.91901e-08	6.98484e-09	9.28482e-09	2.0189e-08	8.07651e-09	2.88089e-08	1.36214e-07	9.57203e-07	4.12358e-08	7.51325e-08	1.06097e-07	1.42243e-08	3.35853e-08	5.13391e-07	1.80156e-07	1.95185e-08	9.3927e-07
tr|A0A024RCR6|A0A024RCR6_HUMAN	A0A024RCR6	tr|A0A024RCR6|A0A024RCR6_HUMAN	>tr|A0A024RCR6|A0A024RCR6_HUMAN Isoform of P46379, HLA-B associated transcript 3, isoform CRA_a OS=Homo sapiens GN=BAT3 PE=1 SV=1	BAT3	BAT3	7917	2	285.998	291.027	300.638	313.422	329.905	275.838	334.621	296.431	295.729	303.488	363.924	357.64	397.012	371.709	356.225	356.452	542.165	538.087	623.528	586.849	558.728	3.28825e-06	0.000379849	2.38866e-06	0.00526603	8.33399e-05	3.61215e-05	1.39237e-06	0.000240885	1.25435e-05	2.38509e-07	1.32949e-06	0.00031933	0.000104713	1.65389e-05	4.36315e-05	0.000216344	1.32201e-06	1.58221e-05	1.75706e-07	8.51744e-08	1.02551e-07
sp|Q96GW7|PGCB_HUMAN	Q96GW7	sp|Q96GW7|PGCB_HUMAN	>sp|Q96GW7|PGCB_HUMAN Brevican core protein OS=Homo sapiens GN=BCAN PE=1 SV=2	BCAN	BCAN	63827	3	1074.84	1290.85	1127.58	1116.29	1033.2	758.011	919.606	778.82	740.481	711.326	2037.74	1663.35	2741.32	2326.52	1702.53	2261.63	2065.13	2625.7	2502.94	2445.95	2983.83	3.48788e-08	5.52578e-08	2.87164e-09	5.63557e-08	3.67205e-08	6.24627e-07	4.76961e-09	6.52114e-09	4.8975e-09	7.02317e-08	3.89609e-07	1.31695e-06	2.14342e-07	2.05737e-08	4.9209e-07	4.49677e-07	3.76427e-06	2.67886e-08	7.39619e-08	1.39806e-06	3.12478e-07
sp|O14874-2|BCKD_HUMAN	O14874-2	sp|O14874-2|BCKD_HUMAN	>sp|O14874-2|BCKD_HUMAN Isoform of O14874, Isoform 2 of [3-methyl-2-oxobutanoate dehydrogenase [lipoamide]] kinase, mitochondrial OS=Homo sapiens GN=BCKDK	BCKDK	BCKDK	10295	1	111.034	83.2136	101.239	71.8897	114.587	119.904	111.392	108.966	120.159	128.526	152.262	144.12	138.953	143.11	121.893	143.813	124.964	142.667	169.726	154.058	148.33	1.28453e-06	0.00516031	8.2709e-07	0.0004188	4.68448e-06	4.03214e-09	1.16101e-07	6.09396e-06	6.4024e-08	2.92484e-08	1.3832e-08	4.18988e-07	3.03699e-07	9.85395e-08	5.48984e-06	3.29662e-07	1.21139e-08	1.10838e-08	1.76708e-08	6.1555e-08	1.99288e-08
sp|Q9Y276|BCS1_HUMAN	Q9Y276	sp|Q9Y276|BCS1_HUMAN	>sp|Q9Y276|BCS1_HUMAN Mitochondrial chaperone BCS1 OS=Homo sapiens GN=BCS1L PE=1 SV=1	BCS1L	BCS1L	617	2	356.626	272.953	265.978	342.682	340.784	347.354	350.548	360.459	365.518	413.683	289.129	239.97	202.276	318.561	238.777	246.741	256.718	269.723	278.062	285.462	266.945	9.96419e-07	0.000100794	4.51976e-05	2.26604e-06	7.75399e-06	8.51723e-08	2.89851e-08	2.37189e-07	5.84714e-05	1.12464e-07	0.0765415	0.0692736	0.10899	0.0853699	0.148237	0.187377	0.0956905	0.0343936	0.178111	0.0475405	0.166837
sp|O00499-3|BIN1_HUMAN	O00499-3	sp|O00499-3|BIN1_HUMAN	>sp|O00499-3|BIN1_HUMAN Isoform of O00499, Isoform IIC1 of Myc box-dependent-interacting protein 1 OS=Homo sapiens GN=BIN1	BIN1	BIN1	274	3	4174.73	4552.31	4092.11	4355.73	3953.86	4768.11	4654.72	4257.52	4435.56	4608.68	1907.12	2122.78	1404.01	1614.35	2119.22	1880.7	1761.83	1461.43	1499.34	1614.84	1322.22	1.42185e-08	5.96661e-09	3.06195e-10	2.57736e-08	9.72119e-09	3.86637e-08	2.78268e-09	3.09896e-09	3.12158e-09	5.52344e-08	1.58586e-08	4.9063e-08	1.07473e-08	5.01731e-09	1.44206e-08	2.33756e-09	2.74538e-09	3.85817e-08	5.26591e-08	7.99715e-09	1.22123e-07
sp|Q13873|BMPR2_HUMAN	Q13873	sp|Q13873|BMPR2_HUMAN	>sp|Q13873|BMPR2_HUMAN Bone morphogenetic protein receptor type-2 OS=Homo sapiens GN=BMPR2 PE=1 SV=2	BMPR2	BMPR2	659	1	130.244	127.864	122.242	122.173	125.349	99.0258	87.8188	93.3273	98.6086	98.408	94.7874	109.399	112.31	103.691	142.003	141.274	113.112	117.293	124.929	127.05	101.092	6.51969e-06	6.95786e-08	2.41143e-08	9.26442e-10	6.15948e-09	1.80551e-06	5.43961e-07	0.00177356	3.77355e-07	1.10947e-07	3.79864e-07	1.82462e-07	3.05105e-08	1.95761e-07	8.63043e-07	1.10913e-08	5.05067e-08	4.96193e-06	3.68445e-09	2.91815e-09	2.30321e-06
sp|O60477|BRNP1_HUMAN	O60477	sp|O60477|BRNP1_HUMAN	>sp|O60477|BRNP1_HUMAN BMP/retinoic acid-inducible neural-specific protein 1 OS=Homo sapiens GN=BRINP1 PE=1 SV=2	BRINP1	BRINP1	1620	5	757.394	800.469	716.431	643.165	707.769	474.8	515.7	539.565	596.119	448.319	789.788	626.17	892.627	835.85	759.764	826.051	572.173	532.977	530.272	477.871	575.378	1.20832e-07	2.45653e-07	4.90678e-09	2.28314e-07	2.81021e-07	1.39245e-05	5.06882e-07	3.35059e-07	6.77345e-06	1.737e-06	1.51277e-07	1.15632e-06	1.76722e-07	3.28949e-07	1.42261e-07	2.75969e-08	3.92713e-07	1.22499e-05	4.10288e-06	0.000135121	0.000235294
sp|Q8WUW1|BRK1_HUMAN	Q8WUW1	sp|Q8WUW1|BRK1_HUMAN	>sp|Q8WUW1|BRK1_HUMAN Protein BRICK1 OS=Homo sapiens GN=BRK1 PE=1 SV=1	BRK1	BRK1	55845	2	897.205	815.5	799.783	928.035	749.611	608.106	646.819	746.468	647.66	598.083	670.943	716.013	733.83	696.278	727.147	657.719	520.805	583.722	456.479	492.332	718.311	3.3883e-08	2.65671e-06	5.1324e-10	6.0505e-09	5.05388e-08	9.7301e-07	1.96765e-07	5.52992e-08	3.56602e-08	7.89284e-08	8.23984e-08	2.02729e-06	7.65666e-07	7.67778e-08	6.23454e-08	5.96925e-07	5.1896e-07	2.14904e-06	0.00155281	0.00815257	2.866e-07
sp|Q8TDC3|BRSK1_HUMAN	Q8TDC3	sp|Q8TDC3|BRSK1_HUMAN	>sp|Q8TDC3|BRSK1_HUMAN Serine/threonine-protein kinase BRSK1 OS=Homo sapiens GN=BRSK1 PE=1 SV=2	BRSK1	BRSK1	84446	1	109.188	152.144	142.171	145.019	136.972	154.196	147.175	167.185	139.346	141.09	153.876	179.793	140.969	114.342	144.613	134.756	179.387	190.839	213.254	182.511	201.586	0.0049852	2.77179e-05	4.46616e-05	7.94493e-07	7.07747e-06	3.86417e-05	1.84007e-06	1.29958e-05	3.29145e-07	5.15851e-06	4.53075e-05	4.34764e-06	8.73466e-07	8.12312e-05	0.002559	0.0176682	8.08066e-06	2.4868e-06	4.29407e-07	0.000135471	2.75742e-06
tr|F8W7Q8|F8W7Q8_HUMAN	F8W7Q8	tr|F8W7Q8|F8W7Q8_HUMAN	>tr|F8W7Q8|F8W7Q8_HUMAN Isoform of Q96G97, Seipin (Fragment) OS=Homo sapiens GN=BSCL2 PE=1 SV=1	BSCL2	BSCL2	26580	1	89.408	100.629	75.6763	71.435	87.5561	55.6067	69.356	67.2255	74.9035	169.105	294.804	314.638	401.323	334.129	362.044	329.526	566.312	646.096	718.114	662.487	655.515	0.000228405	0.00041987	0.0271801	0.000618466	0.000231206	0.0932091	0.10078	0.0246588	0.0212382	0.0967608	1.54545e-08	1.93814e-07	6.68297e-09	2.89371e-08	5.77318e-09	1.78643e-08	1.51451e-08	1.11414e-08	1.73924e-08	4.16158e-09	9.7381e-08
sp|Q9UPA5|BSN_HUMAN	Q9UPA5	sp|Q9UPA5|BSN_HUMAN	>sp|Q9UPA5|BSN_HUMAN Protein bassoon OS=Homo sapiens GN=BSN PE=2 SV=4	BSN	BSN	8927	13	4244.06	3641.28	3882.77	4179.71	4453.04	3725.42	4070.01	4244.04	4684.18	4221.91	4531	4501.1	4694.1	4503.15	4129.08	4865.52	3652.1	2706.94	4038.93	3803.95	2145.24	1.29171e-08	3.69852e-08	1.86269e-09	1.23152e-08	3.27936e-08	1.83407e-07	3.66223e-09	3.617e-09	6.17148e-09	2.09644e-08	6.47582e-08	6.43049e-08	2.92331e-08	3.97292e-09	2.44177e-08	1.28484e-08	2.29031e-08	2.16271e-07	4.1671e-08	8.74522e-08	3.57515e-06
tr|F8WD64|F8WD64_HUMAN	F8WD64	tr|F8WD64|F8WD64_HUMAN	>tr|F8WD64|F8WD64_HUMAN Isoform of Q69YW2, Protein stum homolog OS=Homo sapiens GN=C1orf95 PE=1 SV=1	C1ORF95	C1ORF95	375057	2	2335.42	2377.58	2333.22	2166.84	1946.14	1483.65	1528.88	1632.81	1383.37	1587.5	1459	1514.27	1987.72	1548.19	1883.5	1691.14	1327.45	1082.57	1287.36	1157.51	1141.86	2.10136e-08	1.07722e-07	4.581e-09	2.72738e-08	3.12614e-07	1.40883e-07	2.72047e-07	4.3244e-08	1.41902e-09	1.20297e-08	2.55751e-07	2.24265e-07	5.44649e-08	9.8638e-09	8.25631e-08	1.17739e-08	1.39717e-08	1.11104e-06	8.41944e-08	1.3085e-07	4.35164e-08
sp|Q5VWW1|C1QL3_HUMAN	Q5VWW1	sp|Q5VWW1|C1QL3_HUMAN	>sp|Q5VWW1|C1QL3_HUMAN Complement C1q-like protein 3 OS=Homo sapiens GN=C1QL3 PE=2 SV=1	C1QL3	C1QL3	389941	2	214.98	215.104	234.7	222.775	233.776	205.859	174.565	207.226	190.63	192.291	296.288	256.435	306.839	358.136	309.381	352.422	237.725	227.908	272.229	248.538	213.656	1.08014e-05	1.51471e-07	6.20337e-09	3.26581e-06	8.1673e-08	1.89484e-07	9.33518e-08	1.72925e-06	1.40758e-07	9.13227e-06	4.17296e-08	7.81238e-07	2.71381e-05	2.97974e-08	0.000360344	3.47694e-07	5.36054e-08	1.21983e-06	2.18573e-07	9.20746e-07	1.02103e-05
sp|Q9BXJ3|C1QT4_HUMAN	Q9BXJ3	sp|Q9BXJ3|C1QT4_HUMAN	>sp|Q9BXJ3|C1QT4_HUMAN Complement C1q tumor necrosis factor-related protein 4 OS=Homo sapiens GN=C1QTNF4 PE=1 SV=2	C1QTNF4	C1QTNF4	114900	1	137.052	123.167	123.156	114.748	155.827	43.1619	139.471	143.561	161.494	145.682	98.4423	103.251	81.1101	77.7912	122.779	109.594	67.2676	86.4021	98.3311	82.8006	72.7559	2.75008e-07	3.52858e-06	6.25181e-09	1.71867e-06	4.39415e-06	0.478846	3.30446e-08	9.57935e-07	1.87086e-08	9.65e-06	0.000934769	0.000251034	0.0132041	0.00339955	5.905e-06	2.31495e-05	0.0103847	0.00949448	4.26565e-06	2.67397e-05	9.6448e-06
sp|O14523|C2C2L_HUMAN	O14523	sp|O14523|C2C2L_HUMAN	>sp|O14523|C2C2L_HUMAN C2 domain-containing protein 2-like OS=Homo sapiens GN=C2CD2L PE=1 SV=3	C2CD2L	C2CD2L	9854	1	96.0645	98.734	97.1336	89.4761	110.102	136.777	141.728	118.806	118.811	140.678	116.199	106.401	95.4681	98.0761	92.2225	122.354	116.873	125.743	126.025	122.426	111.484	2.07912e-06	1.02916e-05	2.06743e-05	2.87443e-05	1.5205e-05	2.50203e-07	2.07172e-06	1.89785e-06	7.30008e-05	2.10302e-05	2.27874e-06	3.37647e-05	2.93781e-07	5.82143e-06	3.50143e-05	3.65794e-06	2.52061e-06	2.57509e-06	7.57943e-07	1.58386e-06	1.53109e-05
sp|Q8WWC4|CB047_HUMAN	Q8WWC4	sp|Q8WWC4|CB047_HUMAN	>sp|Q8WWC4|CB047_HUMAN Uncharacterized protein C2orf47, mitochondrial OS=Homo sapiens GN=C2orf47 PE=1 SV=1	C2ORF47	C2ORF47	51614;79568	2	231.824	258.995	218.698	182.453	257.514	222.873	212.049	209.603	238.521	226.456	482.328	405.022	390.209	463.22	345.353	322.963	298.918	322.561	341.283	335.284	370.484	0.000935143	0.0262251	0.000356934	0.0895678	0.000707689	0.0396815	7.98991e-06	1.88738e-05	2.95655e-05	0.013909	1.18554e-06	5.59614e-07	1.52378e-06	2.36384e-07	2.70479e-06	1.9138e-08	8.62742e-08	1.11404e-06	6.65609e-07	4.93112e-08	4.08415e-06
sp|C9J069|CI172_HUMAN	C9J069	sp|C9J069|CI172_HUMAN	>sp|C9J069|CI172_HUMAN Uncharacterized protein C9orf172 OS=Homo sapiens GN=C9orf172 PE=3 SV=1	C9ORF172	C9ORF172	389813	2	444.164	388.937	407.981	425.079	471.402	375.262	365.979	389.063	369.62	367.232	469.011	428.515	551.335	538.516	469.175	520.057	418.868	370.166	510.585	387.907	391.472	1.79317e-09	2.72985e-08	3.82781e-08	2.85206e-09	5.05882e-08	1.42856e-08	4.67174e-09	1.96395e-08	5.13194e-09	4.62095e-08	1.53286e-08	6.28692e-08	5.18937e-09	9.46677e-07	8.12493e-08	8.61248e-08	2.24603e-08	3.20845e-05	9.37396e-09	1.50507e-08	1.69747e-05
sp|Q99622|C10_HUMAN	Q99622	sp|Q99622|C10_HUMAN	>sp|Q99622|C10_HUMAN Protein C10 OS=Homo sapiens GN=C12orf57 PE=1 SV=1	C12ORF57	C12ORF57	113246	1	129.611	135.07	132.251	151.33	125.465	131.286	134.61	126.647	115.171	136.119	161.188	123.149	179.392	151.122	161.717	159.107	173.533	159.022	155.223	167.735	158.6	6.12169e-06	5.40304e-06	2.95727e-08	2.7424e-05	3.11647e-05	5.49335e-07	2.0165e-06	2.68973e-05	5.4914e-07	5.6e-07	1.13017e-06	1.28506e-05	1.13794e-05	2.84668e-05	6.07166e-06	7.26879e-06	2.53644e-06	3.85816e-06	0.00026294	0.000468085	2.50718e-06
tr|H3BR56|H3BR56_HUMAN	H3BR56	tr|H3BR56|H3BR56_HUMAN	>tr|H3BR56|H3BR56_HUMAN Isoform of Q96MC5, Uncharacterized protein C16orf45 (Fragment) OS=Homo sapiens GN=C16orf45 PE=1 SV=1	C16ORF45	C16ORF45	89927	1	143.056	150.95	154.917	165.35	145.536	170.159	145.473	153.715	158.654	158.718	204.037	196.83	238.312	240.565	201.265	250.14	235.933	234.625	230.56	231.553	205.564	4.97147e-07	5.02942e-07	3.69795e-09	2.40389e-06	4.75163e-08	1.08794e-07	1.08989e-08	2.17191e-09	3.225e-07	5.25498e-09	3.61625e-08	3.62903e-08	1.14485e-08	1.22709e-07	7.97463e-08	2.40318e-09	5.37899e-08	3.45093e-08	8.25433e-09	9.88891e-09	3.13335e-08
sp|Q9BSU1|CP070_HUMAN	Q9BSU1	sp|Q9BSU1|CP070_HUMAN	>sp|Q9BSU1|CP070_HUMAN UPF0183 protein C16orf70 OS=Homo sapiens GN=C16orf70 PE=1 SV=1	C16ORF70	C16ORF70	80262	1	169.719	159.146	163.98	173.234	153.345	170.635	145.643	159.923	132.773	149.182	125.23	147.299	130.01	135.756	149.902	128.871	195.977	192.749	200.817	199.853	201.633	1.70942e-08	1.49243e-07	3.6418e-07	1.51689e-08	1.14747e-07	5.12458e-07	9.87211e-07	1.60473e-06	2.44211e-08	1.57768e-08	8.37783e-06	2.01444e-06	2.25918e-06	7.04913e-06	3.44131e-07	9.91926e-07	1.41681e-08	3.63205e-08	7.71756e-09	1.6512e-08	3.30727e-08
sp|Q9Y376|CAB39_HUMAN	Q9Y376	sp|Q9Y376|CAB39_HUMAN	>sp|Q9Y376|CAB39_HUMAN Calcium-binding protein 39 OS=Homo sapiens GN=CAB39 PE=1 SV=1	CAB39	CAB39	51719	2	409.983	379.509	304.805	411.393	333.505	390.515	384.196	421.423	392.916	398.154	295.189	324.029	295.591	275.582	244.412	273.799	259.962	256.298	275.074	275.496	273.826	2.79735e-07	1.45002e-06	3.46236e-07	5.06169e-05	9.3477e-06	3.78177e-07	8.57993e-10	3.21506e-08	2.41329e-09	4.17013e-09	5.3854e-05	1.06347e-06	0.000761178	3.67633e-06	0.0132715	1.14738e-05	7.77873e-07	4.28407e-05	7.33323e-06	0.000115625	7.01085e-06
sp|O00555-6|CAC1A_HUMAN;sp|O00555-4|CAC1A_HUMAN	O00555-6;O00555-4	sp|O00555-6|CAC1A_HUMAN;sp|O00555-4|CAC1A_HUMAN	>sp|O00555-6|CAC1A_HUMAN Isoform of O00555, Isoform 6 of Voltage-dependent P/Q-type calcium channel subunit alpha-1A OS=Homo sapiens GN=CACNA1A;>sp|O00555-4|CAC1A_HUMAN Isoform of O00555, Isoform 4 of Voltage-dependent P/Q-type calcium channel subunit alpha-1A OS=Homo sapiens GN=CACNA1A	CACNA1A	CACNA1A	773	1	224.674	205.777	237.563	235.442	212.338	144.954	219.746	187.515	245.857	238.767	177.591	145.055	256.908	186.804	173.491	192.545	120.133	134.943	169.427	106.706	168.33	1.39936e-07	1.38322e-06	1.18614e-05	9.2657e-08	3.86708e-07	0.00288345	1.59021e-08	8.02725e-08	3.56268e-08	6.20514e-07	1.0638e-05	1.18775e-06	2.00189e-06	1.11902e-07	1.07126e-06	8.92887e-09	0.000344224	0.000212942	2.84774e-07	0.000923679	3.8652e-05
tr|B1AQK6|B1AQK6_HUMAN	B1AQK6	tr|B1AQK6|B1AQK6_HUMAN	>tr|B1AQK6|B1AQK6_HUMAN Isoform of Q00975, Voltage-dependent N-type calcium channel subunit alpha-1B OS=Homo sapiens GN=CACNA1B PE=1 SV=1	CACNA1B	CACNA1B	774	4	477.712	355.394	454.56	449.654	432.216	399.42	385.536	402.19	411.555	443.318	535.781	489.757	588.748	569.835	552.039	585.923	445.599	385.93	447.564	393.635	427.144	9.85175e-08	1.59841e-06	6.18817e-06	4.83047e-07	9.73729e-07	4.95878e-06	1.52303e-05	8.95608e-07	5.03876e-07	1.6402e-06	4.39193e-07	5.55475e-08	5.3663e-09	2.63076e-08	1.91078e-08	1.70037e-09	2.10626e-07	1.12887e-06	1.68513e-07	2.31138e-07	5.28194e-07
sp|Q15878-2|CAC1E_HUMAN	Q15878-2	sp|Q15878-2|CAC1E_HUMAN	>sp|Q15878-2|CAC1E_HUMAN Isoform of Q15878, Isoform 2 of Voltage-dependent R-type calcium channel subunit alpha-1E OS=Homo sapiens GN=CACNA1E	CACNA1E	CACNA1E	777	3	750.213	647.675	672.42	684.177	572.824	401.871	450.96	467.111	479.205	465.189	673.503	593.246	922.111	721.005	721.247	718.871	496.854	481.78	538.891	469.434	502.064	2.71944e-07	6.22645e-06	6.21113e-07	2.78348e-07	1.10854e-07	5.54664e-07	2.23005e-06	9.9309e-08	1.18734e-07	9.95362e-07	1.84476e-07	5.17655e-07	6.64463e-07	9.5649e-08	1.63561e-08	1.70541e-08	1.24974e-06	3.7574e-07	2.58055e-07	3.39387e-07	1.10943e-07
sp|P54289-2|CA2D1_HUMAN	P54289-2	sp|P54289-2|CA2D1_HUMAN	>sp|P54289-2|CA2D1_HUMAN Isoform of P54289, Isoform 2 of Voltage-dependent calcium channel subunit alpha-2/delta-1 OS=Homo sapiens GN=CACNA2D1	CACNA2D1	CACNA2D1	781	12	4365.64	4337.81	4234.13	3617.64	4127.58	3321.35	3320.69	3457.09	3439.16	3495.88	4997.21	4781.63	5712.23	5527.13	5955.68	7144.11	4690.43	4978.36	4577.76	4862.86	4933.48	4.33389e-08	1.09036e-08	1.05682e-08	1.24963e-08	1.47924e-08	1.46976e-08	7.26939e-09	5.55461e-09	1.15234e-08	1.64951e-08	4.41023e-08	1.16904e-07	1.73731e-08	5.59653e-09	5.98965e-08	5.50263e-09	2.3146e-08	4.36866e-08	2.72189e-08	1.89704e-08	7.35154e-08
sp|Q8IZS8|CA2D3_HUMAN	Q8IZS8	sp|Q8IZS8|CA2D3_HUMAN	>sp|Q8IZS8|CA2D3_HUMAN Voltage-dependent calcium channel subunit alpha-2/delta-3 OS=Homo sapiens GN=CACNA2D3 PE=1 SV=1	CACNA2D3	CACNA2D3	55799	6	1325.83	1474.68	1365.15	1443.57	1396.33	924.291	1106.88	1102.77	1128.1	1055.17	896.862	828.065	1046.57	1022.87	869.931	967.183	611.382	620.472	727.687	631.772	712.103	3.03559e-08	6.44605e-09	2.8505e-09	2.84096e-08	3.17532e-08	6.73049e-08	1.40349e-08	8.3367e-09	1.16239e-08	1.54731e-08	1.77974e-07	2.793e-06	2.57224e-07	3.3607e-07	4.4747e-07	1.53389e-07	0.00122266	0.00117168	1.22604e-05	0.000119738	0.00109792
sp|Q02641|CACB1_HUMAN	Q02641	sp|Q02641|CACB1_HUMAN	>sp|Q02641|CACB1_HUMAN Voltage-dependent L-type calcium channel subunit beta-1 OS=Homo sapiens GN=CACNB1 PE=2 SV=3	CACNB1	CACNB1	782	4	864.799	852.976	798.786	771.001	788.39	696.671	722.912	696.507	714.949	814.892	748.955	623.248	917.272	802.231	725.644	712.877	484.317	521.447	585.483	497.437	496.876	9.72423e-08	1.14863e-06	1.18423e-08	1.87545e-06	3.92797e-08	1.22932e-08	2.62547e-08	4.06562e-07	4.55958e-07	3.46998e-07	8.00379e-05	2.55728e-05	1.82887e-07	2.25763e-06	2.31897e-05	8.98196e-07	3.10697e-05	7.17227e-06	7.76506e-08	8.11661e-05	1.22582e-05
sp|Q08289-6|CACB2_HUMAN	Q08289-6	sp|Q08289-6|CACB2_HUMAN	>sp|Q08289-6|CACB2_HUMAN Isoform of Q08289, Isoform 2f of Voltage-dependent L-type calcium channel subunit beta-2 OS=Homo sapiens GN=CACNB2	CACNB2	CACNB2	783	1	172.528	171.615	165.435	144.004	123.403	191.907	216.088	212.231	190.98	248.905	138.149	117.863	147.963	124.22	143.522	165.772	117.413	126.536	115.972	121.448	115.912	1.3962e-08	4.90417e-08	1.00545e-09	7.86076e-08	2.75426e-06	6.1382e-09	8.44469e-10	6.97492e-09	3.1228e-09	2.7582e-10	3.62618e-06	1.95197e-06	2.16775e-06	5.30873e-05	6.61889e-05	1.86519e-08	8.87204e-09	4.92208e-07	6.66029e-06	1.31042e-06	0.00118642
sp|P54284-2|CACB3_HUMAN	P54284-2	sp|P54284-2|CACB3_HUMAN	>sp|P54284-2|CACB3_HUMAN Isoform of P54284, Isoform 2 of Voltage-dependent L-type calcium channel subunit beta-3 OS=Homo sapiens GN=CACNB3	CACNB3	CACNB3	784	2	264.578	303.426	287.143	243.723	278.422	212.533	264.111	261.246	246.98	227.283	294.396	285.305	296.922	325.31	285.625	376.394	222.762	223.101	242.747	261.769	203.361	7.95755e-07	1.22064e-06	4.33168e-07	0.000329016	5.13976e-06	5.07668e-07	1.40322e-06	4.80352e-09	2.33129e-07	1.1885e-06	4.43046e-07	8.147e-08	0.0018219	5.60834e-08	2.16969e-07	3.02148e-08	3.39506e-06	2.65059e-07	5.2924e-07	6.70109e-05	4.95708e-05
sp|O00305-3|CACB4_HUMAN	O00305-3	sp|O00305-3|CACB4_HUMAN	>sp|O00305-3|CACB4_HUMAN Isoform of O00305, Isoform 3 of Voltage-dependent L-type calcium channel subunit beta-4 OS=Homo sapiens GN=CACNB4	CACNB4	CACNB4	785	2	490.231	471.246	436.926	485.793	470.234	348.139	351.361	388.822	365.577	378.338	424.064	369.414	519.233	440.697	444.729	455.879	345.262	297.541	371.545	344.622	281.902	4.96019e-07	2.76382e-07	4.30655e-09	6.11631e-08	1.69047e-07	0.000137426	4.9805e-07	4.81954e-06	2.92038e-07	0.000853981	7.3693e-08	1.24112e-06	6.88162e-06	8.81677e-08	1.60726e-06	1.35124e-06	6.63219e-06	1.88924e-07	8.91202e-08	7.30167e-08	8.6383e-06
sp|Q9Y698|CCG2_HUMAN	Q9Y698	sp|Q9Y698|CCG2_HUMAN	>sp|Q9Y698|CCG2_HUMAN Voltage-dependent calcium channel gamma-2 subunit OS=Homo sapiens GN=CACNG2 PE=1 SV=1	CACNG2	CACNG2	10369	1	345.055	278.202	323.459	294.357	345.282	290.25	256.24	266.313	249.752	264.608	273.295	197.423	297.349	257.792	259.14	286.463	229.22	226.587	309.067	282.728	191.934	4.43231e-07	4.36517e-07	6.00466e-08	3.00069e-07	4.24056e-07	7.49366e-09	2.55337e-09	4.42917e-08	6.96271e-10	1.47617e-07	1.6301e-08	3.06033e-08	5.21567e-09	6.99083e-09	5.77318e-09	1.77037e-09	1.90455e-07	5.61671e-07	5.2853e-08	1.56577e-08	8.98794e-07
sp|O60359|CCG3_HUMAN	O60359	sp|O60359|CCG3_HUMAN	>sp|O60359|CCG3_HUMAN Voltage-dependent calcium channel gamma-3 subunit OS=Homo sapiens GN=CACNG3 PE=2 SV=1	CACNG3	CACNG3	10368	1	454.093	397.065	500.61	271.413	566.513	329.038	323.986	409.816	375.706	235.038	617.705	572.877	505.401	796.306	470.546	758.642	493.786	370.04	649.961	553.045	355.031	3.17483e-09	4.38545e-09	1.15632e-09	1.79016e-09	1.82558e-09	1.33238e-09	1.25121e-09	2.20151e-09	1.89437e-09	3.73124e-09	2.00357e-08	7.51899e-08	1.18538e-08	1.09342e-08	1.03552e-08	4.17318e-08	1.60277e-09	1.79583e-08	2.28135e-08	3.36596e-09	1.35025e-08
sp|Q8WXS5|CCG8_HUMAN	Q8WXS5	sp|Q8WXS5|CCG8_HUMAN	>sp|Q8WXS5|CCG8_HUMAN Voltage-dependent calcium channel gamma-8 subunit OS=Homo sapiens GN=CACNG8 PE=2 SV=3	CACNG8	CACNG8	59283	1	251.135	250.817	291.755	283.491	343.731	159.406	218.13	354.274	224.966	217.88	140.068	133.467	202.9	167.278	113.504	128.005	111.367	130.544	99.3945	91.0286	120.693	1.99685e-09	5.91217e-07	1.0974e-10	2.60323e-09	4.00023e-09	1.04763e-06	1.74805e-07	4.04133e-08	1.3326e-09	2.72632e-07	1.78985e-07	9.87029e-07	5.50805e-08	4.08276e-09	0.0150722	4.74485e-05	1.79508e-05	5.1498e-05	0.0289739	0.00602575	0.00069802
tr|A0A087X105|A0A087X105_HUMAN	A0A087X105	tr|A0A087X105|A0A087X105_HUMAN	>tr|A0A087X105|A0A087X105_HUMAN Isoform of Q9BY67, Cell adhesion molecule 1 OS=Homo sapiens GN=CADM1 PE=1 SV=1	CADM1	CADM1	23705	4	3001.16	3114.87	3111.95	3393.98	3597.59	2752.12	2562.01	2750.2	3165.66	3017.48	3456.74	3646.04	5087	3772.44	4564.17	4649.3	3420.46	2846.2	2999.22	3181.93	2355.96	2.89519e-08	7.32696e-08	9.2017e-10	3.20804e-08	4.69619e-08	9.72242e-08	1.25645e-08	8.02592e-08	5.91715e-09	1.63471e-07	5.20925e-07	6.71977e-07	7.86642e-07	4.18381e-08	3.46525e-08	2.79967e-07	1.24263e-07	1.03896e-06	7.17431e-08	2.30033e-07	5.13623e-07
sp|Q8N3J6-2|CADM2_HUMAN	Q8N3J6-2	sp|Q8N3J6-2|CADM2_HUMAN	>sp|Q8N3J6-2|CADM2_HUMAN Isoform of Q8N3J6, Isoform 2 of Cell adhesion molecule 2 OS=Homo sapiens GN=CADM2	CADM2	CADM2	253559	6	6326.46	7391.49	6758.66	5882	6391.23	5541.35	5294.28	6028.02	6120.79	5852.12	7024.61	7025.15	10051.7	8000.31	10409.9	9546.12	8310.12	8640.44	9109.33	8893.74	9202.61	8.05191e-08	2.63843e-08	1.82245e-09	3.84234e-09	1.43321e-08	2.88685e-08	2.09147e-08	1.31592e-08	5.70649e-08	1.21563e-08	4.47201e-08	6.53274e-08	2.69e-08	4.65646e-09	3.33632e-08	1.54558e-08	2.01242e-08	1.29241e-07	1.79475e-08	4.57599e-08	1.75643e-07
sp|Q8N126|CADM3_HUMAN	Q8N126	sp|Q8N126|CADM3_HUMAN	>sp|Q8N126|CADM3_HUMAN Cell adhesion molecule 3 OS=Homo sapiens GN=CADM3 PE=1 SV=1	CADM3	CADM3	57863	1	510.119	1325.78	1328.74	327.705	1554.48	713.008	1385.18	1259.82	1141.93	578.629	1431.2	1528.45	973.392	1602.76	1048.01	1885	2157.23	2347.06	2362.52	2268.18	1937.34	5.16502e-09	3.84361e-08	4.58394e-09	9.77195e-10	4.41341e-06	3.14093e-09	6.68859e-09	5.35287e-08	1.68767e-07	1.54627e-09	1.4056e-07	2.57603e-07	1.64222e-08	1.61952e-09	1.63379e-08	2.57551e-08	5.39632e-08	1.62394e-05	5.81417e-06	4.01021e-06	6.48896e-07
sp|Q8NFZ8|CADM4_HUMAN	Q8NFZ8	sp|Q8NFZ8|CADM4_HUMAN	>sp|Q8NFZ8|CADM4_HUMAN Cell adhesion molecule 4 OS=Homo sapiens GN=CADM4 PE=1 SV=1	CADM4	CADM4	199731	5	2003.99	1906.26	1961.24	1965.26	2180.44	1416.31	1587.18	1677.45	1851.24	1418.33	2987.28	3218.62	3587.71	3539.49	3479.97	3626.52	2828.95	2791.8	2470.43	2449.66	2355.12	3.41106e-09	1.86593e-08	1.97548e-10	6.34378e-09	4.61004e-09	1.3852e-08	8.66174e-10	5.6451e-09	3.41208e-09	2.47558e-08	6.20246e-08	7.84528e-08	7.46669e-09	3.22758e-09	1.15421e-08	3.06741e-09	5.08588e-09	1.32202e-08	1.11479e-08	5.55224e-09	3.32888e-08
sp|Q9ULU8|CAPS1_HUMAN	Q9ULU8	sp|Q9ULU8|CAPS1_HUMAN	>sp|Q9ULU8|CAPS1_HUMAN Calcium-dependent secretion activator 1 OS=Homo sapiens GN=CADPS PE=1 SV=3	CADPS	CADPS	8618	21	10584	11585.9	12007.4	10745.8	10561	10290.1	10020.9	10033.3	9221.65	8669.76	4938.2	5421.37	3795.99	4045.54	4535	4183.77	7205.72	7850.53	5506.42	6443.21	7860.44	1.23183e-08	2.14809e-08	7.20804e-10	1.22281e-08	2.18954e-08	1.7985e-08	4.37815e-09	7.17178e-09	3.49815e-09	4.0349e-09	6.10743e-08	1.54501e-07	3.12151e-06	4.98508e-08	1.21401e-07	2.35216e-08	1.21487e-08	7.81835e-08	5.88502e-08	5.60109e-08	7.42335e-08
sp|P05937|CALB1_HUMAN	P05937	sp|P05937|CALB1_HUMAN	>sp|P05937|CALB1_HUMAN Calbindin OS=Homo sapiens GN=CALB1 PE=1 SV=2	CALB1	CALB1	793	2	511.5	521.118	500.57	586.64	522.011	539.06	514.077	593.093	477.96	429.075	385.638	380.079	333.193	424.796	430.285	325.925	267.399	206.571	226.023	216.7	226.477	6.87878e-08	2.06253e-07	4.27902e-09	3.34397e-07	3.32661e-09	9.5204e-09	3.69226e-07	2.97198e-09	2.55595e-07	6.84405e-06	0.000147824	2.30313e-07	1.67813e-05	3.06215e-07	2.64926e-07	7.56535e-05	0.0695351	0.0344201	0.030351	0.00907583	0.0356124
tr|H3BN14|H3BN14_HUMAN	H3BN14	tr|H3BN14|H3BN14_HUMAN	>tr|H3BN14|H3BN14_HUMAN Isoform of P22676, Calretinin (Fragment) OS=Homo sapiens GN=CALB2 PE=1 SV=2	CALB2	CALB2	794	2	324.873	331.289	337.086	377.793	419.221	321.061	286.412	203.097	235.847	246.225	290.576	301.311	219.974	273.435	328.245	325.403	163.218	106.982	160.123	162.696	165.786	1.63074e-08	2.44705e-08	4.17453e-10	6.57967e-08	2.10023e-07	1.18469e-07	6.00059e-09	2.10478e-06	3.71977e-08	9.22341e-09	1.46829e-07	3.53559e-08	6.6522e-05	1.97039e-08	1.8427e-06	9.65431e-09	0.208835	0.0216775	0.0682437	0.00669824	0.0691168
sp|P62158|CALM_HUMAN	P62158	sp|P62158|CALM_HUMAN	>sp|P62158|CALM_HUMAN Calmodulin OS=Homo sapiens GN=CALM1 PE=1 SV=2	CALM1	CALM1	801	5	34800.3	43098.7	41138.8	42500.6	36916.8	51645	54860.6	47420.1	42057.4	56691.9	47779	49632.8	58240.6	52083.7	49064.9	45222.8	37142.3	35882.8	37755.4	39392.9	46088.1	1.18659e-07	9.14962e-07	1.57761e-08	2.16941e-07	6.04265e-07	2.35715e-07	1.58502e-07	4.26163e-08	1.12642e-07	3.54958e-07	4.29714e-07	9.87358e-07	5.79507e-08	1.22009e-07	3.01262e-07	7.05535e-08	1.42872e-07	4.69385e-07	5.35703e-07	5.75398e-06	2.67107e-06
sp|P27797|CALR_HUMAN	P27797	sp|P27797|CALR_HUMAN	>sp|P27797|CALR_HUMAN Calreticulin OS=Homo sapiens GN=CALR PE=1 SV=1	CALR	CALR	811	1	119.894	121.141	85.39	174.755	78.328	80.7073	40.0294	89.891	49.9843	81.4368	84.356	96.1963	90.6708	77.0019	97.8346	102.272	109.254	117.19	79.3549	128.749	96.0828	4.3541e-08	8.69821e-05	1.28991e-07	1.0793e-08	1.02741e-05	3.13461e-05	0.531278	8.76048e-05	0.510184	0.00092257	0.00015843	2.68994e-05	4.34099e-06	5.19749e-06	6.77122e-07	3.86263e-05	1.55323e-08	1.03641e-07	2.74697e-05	8.54448e-08	2.31819e-07
sp|O43852|CALU_HUMAN	O43852	sp|O43852|CALU_HUMAN	>sp|O43852|CALU_HUMAN Calumenin OS=Homo sapiens GN=CALU PE=1 SV=2	CALU	CALU	813	1	77.3744	117.724	100.228	112.281	98.2807	87.1768	93.4857	103.245	84.8061	86.6298	127.168	143.609	146.35	116.876	165.805	172.415	125.448	148.986	107.146	124	155.069	0.000194307	5.57049e-07	2.05585e-07	0.000942459	6.2385e-06	0.00173867	0.0006238	0.00023075	5.049e-07	0.000307245	1.90834e-05	1.98571e-06	1.09198e-07	5.49526e-06	1.38087e-05	5.55122e-06	6.83218e-06	0.000107541	2.66767e-05	7.64333e-05	7.79275e-07
sp|Q14012|KCC1A_HUMAN	Q14012	sp|Q14012|KCC1A_HUMAN	>sp|Q14012|KCC1A_HUMAN Calcium/calmodulin-dependent protein kinase type 1 OS=Homo sapiens GN=CAMK1 PE=1 SV=1	CAMK1	CAMK1	8536	1	41.0834	47.959	55.3482	67.8738	64.2852	72.3503	75.0333	74.4819	77.4509	63.9669	111.424	93.6467	79.3752	77.1223	89.0605	102.556	155.937	190.083	169.746	155.647	189.844	0.526299	0.175641	0.112579	0.0852994	0.390335	0.00923934	0.0041168	0.128179	0.117205	0.314769	2.54496e-08	4.70416e-07	4.58344e-07	1.2352e-05	1.59494e-06	1.06342e-05	2.73689e-09	1.25183e-07	3.84219e-09	2.35387e-07	2.3357e-08
sp|Q8IU85-2|KCC1D_HUMAN	Q8IU85-2	sp|Q8IU85-2|KCC1D_HUMAN	>sp|Q8IU85-2|KCC1D_HUMAN Isoform of Q8IU85, Isoform 2 of Calcium/calmodulin-dependent protein kinase type 1D OS=Homo sapiens GN=CAMK1D	CAMK1D	CAMK1D	57118	2	698.501	770.91	732.871	714.375	617.883	507.751	652.631	592.018	481.74	458.12	828.654	638.351	712.582	636.707	547.963	422.04	1111.77	1127.05	1211.24	1102.07	1214.89	1.36508e-05	2.73449e-06	9.16814e-07	7.47392e-07	1.53819e-05	2.04132e-08	6.12936e-09	2.23986e-07	3.05771e-07	1.52832e-08	4.57614e-06	4.66356e-05	0.000351888	0.000131599	0.00936436	0.000350705	4.1789e-08	6.19457e-07	1.84825e-06	1.34544e-07	4.36161e-06
tr|C9IYV2|C9IYV2_HUMAN	C9IYV2	tr|C9IYV2|C9IYV2_HUMAN	>tr|C9IYV2|C9IYV2_HUMAN Isoform of Q96NX5, Calcium/calmodulin-dependent protein kinase type 1G (Fragment) OS=Homo sapiens GN=CAMK1G PE=3 SV=1	CAMK1G	CAMK1G	57172	1	54.1951	58.0856	109.961	56.3441	56.0492	87.8992	49.7652	62.9487	62.7672	76.8594	68.1068	81.3359	63.5458	66.9503	99.3283	95.118	79.6063	74.0831	87.712	90.1442	81.1383	0.480734	0.502239	0.430522	0.455221	0.343995	0.0531706	0.329273	0.135021	0.23669	0.274838	1.34414e-06	4.35895e-07	2.76282e-05	9.99591e-08	5.33153e-08	3.86157e-06	2.92877e-07	2.51947e-07	3.58858e-07	1.1688e-07	5.95876e-08
sp|Q9UQM7|KCC2A_HUMAN;sp|Q9UQM7-2|KCC2A_HUMAN	Q9UQM7;Q9UQM7-2	sp|Q9UQM7|KCC2A_HUMAN;sp|Q9UQM7-2|KCC2A_HUMAN	>sp|Q9UQM7|KCC2A_HUMAN Calcium/calmodulin-dependent protein kinase type II subunit alpha OS=Homo sapiens GN=CAMK2A PE=1 SV=2;>sp|Q9UQM7-2|KCC2A_HUMAN Isoform of Q9UQM7, Isoform B of Calcium/calmodulin-dependent protein kinase type II subunit alpha OS=Homo sapiens GN=CAMK2A	CAMK2A	CAMK2A	815	6	20279.4	25510.9	22621.5	31912.9	19175	44410.2	48037.9	47422.7	40239.4	53893	54486.1	54629.8	73233.6	62282.7	58377.7	55644.2	39617.5	44164.4	42516.6	42845	55122.2	1.2423e-07	2.86514e-07	8.97864e-07	2.49704e-07	8.62612e-07	1.18748e-06	5.03081e-08	2.47663e-07	3.53653e-07	2.2498e-07	1.67626e-06	7.70636e-07	1.80585e-06	5.88632e-07	1.9733e-06	3.27683e-06	4.60302e-06	3.92641e-06	1.25323e-06	4.65926e-06	1.23157e-05
sp|Q13554|KCC2B_HUMAN;sp|Q13554-2|KCC2B_HUMAN;sp|Q13554-3|KCC2B_HUMAN;sp|Q13554-7|KCC2B_HUMAN	Q13554;Q13554-2;Q13554-3;Q13554-7	sp|Q13554|KCC2B_HUMAN;sp|Q13554-2|KCC2B_HUMAN;sp|Q13554-3|KCC2B_HUMAN;sp|Q13554-7|KCC2B_HUMAN	>sp|Q13554|KCC2B_HUMAN Calcium/calmodulin-dependent protein kinase type II subunit beta OS=Homo sapiens GN=CAMK2B PE=1 SV=3;>sp|Q13554-2|KCC2B_HUMAN Isoform of Q13554, Isoform 1 of Calcium/calmodulin-dependent protein kinase type II subunit beta OS=Homo sapiens GN=CAMK2B;>sp|Q13554-3|KCC2B_HUMAN Isoform of Q13554, Isoform 2 of Calcium/calmodulin-dependent protein kinase type II subunit beta OS=Ho…	CAMK2B	CAMK2B	816	5	3073.91	3379.06	3429.44	4519.92	3377.57	7532.57	8312.71	7970.76	6816.03	8236.14	8241.59	7304.34	10549.5	9288.8	8854.36	8467.9	5547.58	6048.63	5909.39	5892.33	7428.24	1.80787e-08	1.00073e-07	1.05325e-08	3.02104e-08	1.96933e-07	8.95755e-07	2.77796e-09	1.10845e-08	6.61814e-08	3.75649e-08	3.31193e-07	8.50116e-08	5.21464e-07	6.29676e-09	4.50253e-08	2.20335e-08	5.68763e-08	6.28963e-08	4.46944e-08	1.15044e-07	5.42666e-07
sp|Q13557-5|KCC2D_HUMAN;tr|E9PBG7|E9PBG7_HUMAN	Q13557-5;E9PBG7	sp|Q13557-5|KCC2D_HUMAN;tr|E9PBG7|E9PBG7_HUMAN	>sp|Q13557-5|KCC2D_HUMAN Isoform of Q13557, Isoform Delta 8 of Calcium/calmodulin-dependent protein kinase type II subunit delta OS=Homo sapiens GN=CAMK2D;>tr|E9PBG7|E9PBG7_HUMAN Isoform of Q13557, Calcium/calmodulin-dependent protein kinase type II subunit delta OS=Homo sapiens GN=CAMK2D PE=1 SV=1	CAMK2D	CAMK2D	817	2	218.673	202.3	210.671	263.319	214.629	285.149	216.85	184.906	189.45	233.609	282.734	352.01	515.793	359.156	613.91	401.859	539.982	457.411	523.25	480.892	405.572	9.58165e-08	1.03799e-06	1.40615e-07	1.67107e-07	3.89444e-08	1.19656e-06	5.84913e-07	6.05405e-07	8.99055e-06	3.04428e-08	4.77659e-07	3.30523e-07	7.20785e-06	1.61786e-07	1.46092e-07	7.08307e-08	6.90262e-08	1.0721e-06	3.14246e-08	4.83858e-08	6.04656e-07
tr|Q5SWX3|Q5SWX3_HUMAN;sp|Q13555-5|KCC2G_HUMAN;sp|Q13555-6|KCC2G_HUMAN	Q5SWX3;Q13555-5;Q13555-6	tr|Q5SWX3|Q5SWX3_HUMAN;sp|Q13555-5|KCC2G_HUMAN;sp|Q13555-6|KCC2G_HUMAN	>tr|Q5SWX3|Q5SWX3_HUMAN Isoform of Q13555, Calcium/calmodulin-dependent protein kinase (CaM kinase) II gamma, isoform CRA_n OS=Homo sapiens GN=CAMK2G PE=1 SV=1;>sp|Q13555-5|KCC2G_HUMAN Isoform of Q13555, Isoform 5 of Calcium/calmodulin-dependent protein kinase type II subunit gamma OS=Homo sapiens GN=CAMK2G;>sp|Q13555-6|KCC2G_HUMAN Isoform of Q13555, Isoform 6 of Calcium/calmodulin-dependent prot…	CAMK2G	CAMK2G	818	5	847.162	894.047	854.672	1255.54	992.452	1820.93	1955.12	1729.42	1492.67	1792.52	3195.95	2909.61	4029.65	3562.89	3483.6	3709.82	2540.93	2368.17	2806.52	2614.41	2298.37	2.68422e-06	7.07982e-07	8.95988e-09	2.05007e-08	4.03534e-08	8.53552e-09	9.0638e-09	4.90808e-08	6.83063e-09	4.27265e-09	4.70012e-08	4.74247e-07	5.84305e-08	1.27681e-08	1.79759e-07	4.51165e-08	3.90644e-08	2.39027e-07	8.18801e-08	9.65345e-08	1.67219e-07
sp|Q16566|KCC4_HUMAN	Q16566	sp|Q16566|KCC4_HUMAN	>sp|Q16566|KCC4_HUMAN Calcium/calmodulin-dependent protein kinase type IV OS=Homo sapiens GN=CAMK4 PE=1 SV=1	CAMK4	CAMK4	814	1	162.495	186.791	191.683	207.67	165.356	242.383	212.022	183.463	191.375	227.463	225.777	216.686	231.772	198.829	233.97	162.52	344.418	347.858	360.853	370.96	467.142	8.79364e-06	3.11171e-08	2.12098e-08	4.84771e-06	0.000313941	5.4456e-05	1.68618e-06	2.79679e-06	2.12332e-06	3.57263e-06	4.57395e-07	1.95827e-08	1.9966e-07	3.0169e-08	8.35059e-08	3.86186e-06	1.18802e-07	5.46533e-08	7.12427e-09	3.95717e-09	1.52415e-08
sp|Q8NCB2-3|CAMKV_HUMAN;sp|Q8NCB2|CAMKV_HUMAN	Q8NCB2-3;Q8NCB2	sp|Q8NCB2-3|CAMKV_HUMAN;sp|Q8NCB2|CAMKV_HUMAN	>sp|Q8NCB2-3|CAMKV_HUMAN Isoform of Q8NCB2, Isoform 3 of CaM kinase-like vesicle-associated protein OS=Homo sapiens GN=CAMKV;>sp|Q8NCB2|CAMKV_HUMAN CaM kinase-like vesicle-associated protein OS=Homo sapiens GN=CAMKV PE=2 SV=2	CAMKV	CAMKV	79012	11	9421.06	8770.26	8878.57	7707.97	7537.32	3384.81	3419.71	4338.73	4122.67	3384	6708.24	7010.78	8066.84	7584.77	7234.36	8818	7478.16	7370.04	8061.42	7629.27	6879.33	3.57389e-08	1.23741e-07	5.26359e-09	5.33554e-08	1.80062e-08	1.85677e-06	4.98797e-07	9.22713e-08	3.45514e-07	2.73668e-06	1.47025e-07	2.06587e-07	3.5465e-08	9.65295e-08	7.74282e-08	7.54908e-08	3.43727e-08	1.08387e-07	1.49383e-07	1.84442e-08	9.19766e-08
sp|P49069|CAMLG_HUMAN	P49069	sp|P49069|CAMLG_HUMAN	>sp|P49069|CAMLG_HUMAN Calcium signal-modulating cyclophilin ligand OS=Homo sapiens GN=CAMLG PE=1 SV=1	CAMLG	CAMLG	819	1	1368.31	1208.04	1300.6	1089.8	1358.97	1051.09	1042.7	1094.63	1139.61	1304.39	175.061	147.991	184.779	170.986	151.008	101.656	192.165	184.616	213.372	169.055	194.623	3.33494e-08	2.34224e-08	7.60427e-09	1.98565e-08	3.89977e-08	2.65588e-08	3.30108e-09	2.24974e-09	5.62052e-09	7.17232e-10	0.00142595	0.360906	0.0489584	0.200708	0.314095	0.057851	0.318123	0.308979	0.237	0.0573289	0.197903
sp|Q86VP6|CAND1_HUMAN	Q86VP6	sp|Q86VP6|CAND1_HUMAN	>sp|Q86VP6|CAND1_HUMAN Cullin-associated NEDD8-dissociated protein 1 OS=Homo sapiens GN=CAND1 PE=1 SV=2	CAND1	CAND1	55832	20	6329.2	6825.8	7219.48	7146.83	7346.05	7018.91	6881.5	6994.22	6677	6105.47	4905.96	5481.71	3246.14	4069.83	4807.41	4570.07	3327.19	2812.34	2949.84	3413.68	3122.5	1.46803e-08	1.97133e-08	8.65854e-10	1.72703e-08	4.12687e-08	6.50372e-09	2.0833e-09	1.08249e-08	2.15896e-09	2.69918e-09	4.55622e-08	7.34329e-08	1.08349e-06	1.69236e-08	5.01766e-08	1.28799e-08	1.41762e-06	6.74886e-06	1.14983e-06	4.94594e-07	2.7309e-07
sp|P27824|CALX_HUMAN	P27824	sp|P27824|CALX_HUMAN	>sp|P27824|CALX_HUMAN Calnexin OS=Homo sapiens GN=CANX PE=1 SV=2	CANX	CANX	821	3	1638.4	1616.83	1565.42	1639.36	1569.62	1823.19	1733.96	1630.55	1626.34	1981.03	1802.91	1465.61	1713.78	1492.69	1516.72	1371.27	2088.22	2058.82	2226.71	1937.81	2107.77	2.76874e-09	9.01663e-09	6.07395e-10	2.83548e-08	3.0411e-09	2.28402e-09	4.15217e-10	1.62713e-09	1.0148e-09	1.44928e-09	7.27533e-08	2.75625e-07	4.18348e-08	8.45268e-09	2.66006e-08	1.65744e-08	3.77718e-09	3.18848e-08	1.03233e-08	4.57277e-09	4.12441e-08
sp|Q01518-2|CAP1_HUMAN	Q01518-2	sp|Q01518-2|CAP1_HUMAN	>sp|Q01518-2|CAP1_HUMAN Isoform of Q01518, Isoform 2 of Adenylyl cyclase-associated protein 1 OS=Homo sapiens GN=CAP1	CAP1	CAP1	10487	4	1262.8	1396.32	1407.67	1360.64	1229.74	1370.2	1360.03	1491.06	1268.22	1295.32	780.599	829.526	717.524	761.204	818.642	612.976	1430.51	1131.98	1278.48	1201.27	1373.89	8.95416e-09	6.50529e-09	4.61092e-10	1.98688e-09	5.81337e-09	1.04964e-07	2.60934e-09	8.97991e-09	4.68856e-09	1.27759e-07	2.93609e-07	3.68636e-07	3.4423e-07	3.04983e-07	8.85481e-08	4.81037e-08	6.5764e-09	1.69795e-08	5.18535e-09	5.98597e-09	3.10792e-08
sp|P40123|CAP2_HUMAN	P40123	sp|P40123|CAP2_HUMAN	>sp|P40123|CAP2_HUMAN Adenylyl cyclase-associated protein 2 OS=Homo sapiens GN=CAP2 PE=1 SV=1	CAP2	CAP2	10486	4	752.934	813.965	794.244	744.765	745.507	974.294	1036.32	895.568	800.237	856.974	1119.12	1188.58	915.221	992.814	1173.68	922.673	2218.65	2039.75	2070	2037.25	2876.93	5.50453e-06	2.20828e-06	2.27131e-06	9.63613e-06	1.73665e-07	3.18192e-07	5.73848e-06	2.27547e-08	1.24815e-06	1.95088e-06	1.15142e-07	5.55367e-08	2.36745e-08	9.6218e-09	1.78564e-08	7.13249e-09	6.24574e-09	2.24072e-08	3.7098e-08	8.2289e-09	6.66595e-08
sp|P07384|CAN1_HUMAN	P07384	sp|P07384|CAN1_HUMAN	>sp|P07384|CAN1_HUMAN Calpain-1 catalytic subunit OS=Homo sapiens GN=CAPN1 PE=1 SV=1	CAPN1	CAPN1	823	1	107.232	108.892	123.078	96.0311	99.1731	60.8705	104.317	72.8089	86.9194	128.71	240.573	220.499	293.47	243.406	276.339	265.323	246.857	265.654	241.586	228.431	288.142	6.0468e-07	3.81391e-05	4.42107e-08	0.000418312	6.86731e-06	0.000702647	0.0889782	0.475111	0.248374	0.0119998	5.89131e-07	2.10797e-06	2.2517e-06	1.22713e-08	5.88776e-08	1.56936e-08	1.66259e-09	2.58501e-08	1.65492e-08	1.21092e-07	3.10843e-08
sp|P17655|CAN2_HUMAN	P17655	sp|P17655|CAN2_HUMAN	>sp|P17655|CAN2_HUMAN Calpain-2 catalytic subunit OS=Homo sapiens GN=CAPN2 PE=1 SV=6	CAPN2	CAPN2	824	1	186.954	212.442	209.78	243.747	195.369	210.962	211.343	238.584	222.667	190.46	196.669	227.455	225.784	241.269	200.772	180.79	210.892	209.251	164.433	214.571	200.492	3.41443e-07	6.49961e-09	1.82296e-07	4.68476e-06	1.5854e-06	2.43765e-08	6.96264e-07	1.93206e-07	2.99234e-07	4.75122e-07	1.74283e-07	2.53018e-06	5.47534e-08	5.38524e-09	1.44065e-07	1.15659e-07	5.05041e-07	5.63153e-07	5.92154e-06	3.99398e-05	1.47351e-05
tr|K7EIV0|K7EIV0_HUMAN	K7EIV0	tr|K7EIV0|K7EIV0_HUMAN	>tr|K7EIV0|K7EIV0_HUMAN Isoform of P04632, Calpain small subunit 1 (Fragment) OS=Homo sapiens GN=CAPNS1 PE=1 SV=2	CAPNS1	CAPNS1	826	3	508.586	551.071	527.313	579.198	518.187	549.542	557.714	527.21	528.888	488.825	853.838	906.47	978.116	1013.17	923.768	832.021	976.192	948.612	859.715	880.957	1064.23	3.64454e-09	6.5179e-09	1.77092e-08	5.36275e-08	1.08076e-06	9.95457e-07	2.80662e-06	8.15147e-08	6.17835e-07	6.65619e-06	1.98118e-07	4.98546e-08	9.76257e-09	1.18057e-08	1.50121e-08	2.50423e-08	4.32716e-09	6.18319e-08	6.97335e-09	7.36161e-09	1.81141e-08
sp|P52907|CAZA1_HUMAN	P52907	sp|P52907|CAZA1_HUMAN	>sp|P52907|CAZA1_HUMAN F-actin-capping protein subunit alpha-1 OS=Homo sapiens GN=CAPZA1 PE=1 SV=3	CAPZA1	CAPZA1	829	2	319.806	329.886	301.721	200.477	316.72	522.257	513.45	463.909	429.497	460.276	553.598	547.253	372.985	506.806	412.394	542.996	398.887	401.129	421.065	412.682	396.849	5.1021e-06	1.55168e-05	7.42678e-06	9.70241e-05	3.90678e-06	1.32118e-08	1.11067e-08	1.43119e-07	9.63775e-10	2.79853e-06	1.16614e-07	5.45023e-08	4.65602e-06	7.95552e-09	1.72939e-07	2.60315e-09	6.17463e-07	3.76383e-06	1.3994e-06	7.42424e-08	4.0863e-07
sp|P47755|CAZA2_HUMAN	P47755	sp|P47755|CAZA2_HUMAN	>sp|P47755|CAZA2_HUMAN F-actin-capping protein subunit alpha-2 OS=Homo sapiens GN=CAPZA2 PE=1 SV=3	CAPZA2	CAPZA2	830	7	3340.08	3598.6	3118.6	3058.78	2972.48	2529.95	2651.88	2936.6	2415.78	2505.46	2030.28	2233.71	1875.98	2217.5	1599.66	2118.76	1481.17	1318.54	1490.95	1478.16	1386.9	1.46179e-08	2.46386e-07	1.74522e-08	3.28677e-08	4.56613e-08	1.41553e-08	2.9392e-09	3.51538e-08	6.24877e-09	8.06179e-08	6.00416e-08	8.28386e-07	3.69443e-07	5.1489e-07	2.29623e-07	6.69937e-08	8.31696e-06	1.14942e-05	6.14013e-05	1.33649e-05	1.61295e-06
tr|B1AK87|B1AK87_HUMAN;sp|P47756|CAPZB_HUMAN	B1AK87;P47756	tr|B1AK87|B1AK87_HUMAN;sp|P47756|CAPZB_HUMAN	>tr|B1AK87|B1AK87_HUMAN Isoform of P47756, Capping protein (Actin filament) muscle Z-line, beta, isoform CRA_a OS=Homo sapiens GN=CAPZB PE=1 SV=1;>sp|P47756|CAPZB_HUMAN F-actin-capping protein subunit beta OS=Homo sapiens GN=CAPZB PE=1 SV=4	CAPZB	CAPZB	832	10	7312.29	7773.96	7237.88	6968.04	6262.96	6111.04	5968.48	7118.31	5926.34	5607.06	5480.55	5535.56	4374.85	4935.13	5017	5373.4	3906.78	3627.48	3778.72	4078.9	3471.18	1.30565e-08	1.41153e-08	6.06171e-10	7.57665e-09	5.7471e-09	1.55562e-08	1.41025e-09	2.74444e-09	1.77365e-09	3.09981e-09	2.77939e-08	8.08129e-08	2.62438e-08	2.51298e-09	2.88598e-08	6.02985e-09	6.45677e-07	2.8697e-07	1.68222e-07	2.03187e-07	3.21323e-06
sp|O14936-4|CSKP_HUMAN	O14936-4	sp|O14936-4|CSKP_HUMAN	>sp|O14936-4|CSKP_HUMAN Isoform of O14936, Isoform 4 of Peripheral plasma membrane protein CASK OS=Homo sapiens GN=CASK	CASK	CASK	8573	8	1700.81	1587.34	1648.27	1623.06	1721.49	2134.45	1965.43	1795.84	2012.76	1936.32	1936.82	1815.72	1704.82	1946.97	1740.61	1674.87	1529.61	1437.22	1511.12	1400.28	1474.08	4.64098e-08	7.86146e-08	8.06797e-09	3.21056e-08	5.21743e-09	6.47262e-09	1.33198e-08	1.35257e-08	1.91841e-09	3.71694e-09	6.20967e-08	5.23224e-08	3.76222e-08	2.71947e-09	5.78341e-08	1.29945e-08	4.72399e-08	4.35015e-07	6.76853e-07	1.10397e-06	4.01265e-07
sp|Q8WXD9|CSKI1_HUMAN	Q8WXD9	sp|Q8WXD9|CSKI1_HUMAN	>sp|Q8WXD9|CSKI1_HUMAN Caskin-1 OS=Homo sapiens GN=CASKIN1 PE=1 SV=1	CASKIN1	CASKIN1	57524	3	663.471	675.63	678.39	724.91	692.668	594.727	600.358	563.156	545.731	611.896	609.56	741.224	769.707	643.779	632.602	567.518	790.609	740.476	858.151	806.255	761.875	2.37672e-08	1.83453e-07	1.08974e-08	2.36802e-07	6.88691e-07	4.40422e-08	4.04973e-07	1.11737e-07	8.21942e-08	1.04937e-08	1.02925e-07	1.13589e-07	1.99345e-07	1.0183e-07	6.31983e-07	5.17205e-08	4.84575e-08	4.03578e-08	7.05378e-08	6.57188e-08	1.13436e-07
sp|P04040|CATA_HUMAN	P04040	sp|P04040|CATA_HUMAN	>sp|P04040|CATA_HUMAN Catalase OS=Homo sapiens GN=CAT PE=1 SV=3	CAT	CAT	847	1	199.762	154.594	188.784	205.193	238.164	252.34	230.239	210.658	336.395	260.92	149.027	150.628	136.134	129.48	150.777	157.498	169.163	164.367	145.306	140.934	148.879	2.06582e-06	8.68511e-05	3.619e-08	1.92997e-06	8.83303e-09	2.4935e-07	0.0027939	5.06205e-05	3.14217e-08	1.01531e-07	2.17354e-06	4.49288e-05	0.00906602	0.000929171	0.00579878	7.71677e-05	4.32249e-06	6.84435e-05	0.000114948	8.494e-07	4.92329e-06
sp|P16152|CBR1_HUMAN	P16152	sp|P16152|CBR1_HUMAN	>sp|P16152|CBR1_HUMAN Carbonyl reductase [NADPH] 1 OS=Homo sapiens GN=CBR1 PE=1 SV=3	CBR1	CBR1	873	2	310.092	290.927	315.286	247.737	310.064	245.391	244.284	214.575	240.033	234.713	319.241	333.519	180.903	295.903	314.266	288.635	554.945	666.561	352.222	478.802	505.248	3.96511e-09	4.28111e-08	1.23646e-09	9.42378e-07	3.83888e-07	2.04133e-05	5.82902e-06	3.4772e-05	1.31924e-07	0.00108617	1.05944e-05	7.02399e-06	0.0174759	1.58193e-05	7.73016e-06	4.68638e-05	7.19984e-09	1.46615e-08	1.46496e-08	4.50599e-09	2.72831e-08
sp|Q6P1N0|C2D1A_HUMAN	Q6P1N0	sp|Q6P1N0|C2D1A_HUMAN	>sp|Q6P1N0|C2D1A_HUMAN Coiled-coil and C2 domain-containing protein 1A OS=Homo sapiens GN=CC2D1A PE=1 SV=1	CC2D1A	CC2D1A	54862	2	135.051	126.544	120.81	100.791	128.168	146.213	140.536	136.208	131.283	163.235	186.908	207.569	198.394	197.515	214.312	203.727	159.357	149.811	193.367	188.66	188.678	0.048779	0.00371147	4.85094e-05	0.0945587	4.04448e-06	0.00303886	0.0046414	0.000439994	0.00629991	0.00103577	0.00260937	1.92156e-05	8.71973e-06	6.95129e-06	1.174e-07	5.29224e-06	4.78804e-05	0.000769696	1.13445e-05	1.60143e-05	6.80669e-08
sp|Q16204|CCDC6_HUMAN	Q16204	sp|Q16204|CCDC6_HUMAN	>sp|Q16204|CCDC6_HUMAN Coiled-coil domain-containing protein 6 OS=Homo sapiens GN=CCDC6 PE=1 SV=2	CCDC6	CCDC6	8030	1	85.8213	99.5928	96.4028	90.6319	77.9115	109.757	101.441	111.533	97.8284	91.1843	100.548	104.135	118.278	98.7949	132.738	120.287	149.055	163.744	110.645	152.883	141.025	1.59701e-05	4.20435e-06	4.00505e-07	3.92775e-06	4.38639e-06	2.1595e-06	1.01255e-09	5.59884e-07	5.03871e-08	1.27245e-07	5.13506e-07	2.97114e-06	0.000759783	1.96633e-08	2.72526e-06	3.12265e-07	3.66018e-09	3.17281e-08	1.04223e-07	4.28663e-08	3.29534e-07
sp|Q9NQR7|CC177_HUMAN	Q9NQR7	sp|Q9NQR7|CC177_HUMAN	>sp|Q9NQR7|CC177_HUMAN Coiled-coil domain-containing protein 177 OS=Homo sapiens GN=CCDC177 PE=2 SV=3	CCDC177	CCDC177	56936	2	329.927	342.588	331.401	352.893	335.067	300.446	205.044	264.675	278.645	230.302	181.343	180.632	213.107	189.956	190.138	203.505	194.549	148.181	249.382	205.123	131.18	1.54945e-08	1.86272e-07	1.31254e-08	1.6322e-07	1.79154e-08	6.74965e-07	3.4315e-06	2.74879e-07	7.27111e-06	4.81812e-07	0.0010184	0.000210722	7.8918e-07	0.000263589	1.20855e-05	0.000468861	9.20903e-06	0.00174496	3.22011e-06	3.70184e-05	0.129867
sp|Q8ND76-2|CCNY_HUMAN	Q8ND76-2	sp|Q8ND76-2|CCNY_HUMAN	>sp|Q8ND76-2|CCNY_HUMAN Isoform of Q8ND76, Isoform 2 of Cyclin-Y OS=Homo sapiens GN=CCNY	CCNY	CCNY	219771	2	310.859	270.507	244.352	285.6	264.432	209.434	235.275	254.572	256.485	195.192	263.133	283.978	316.531	287.224	299.221	352.005	300.296	281.301	276.687	287.208	304.922	3.22357e-09	7.83271e-09	2.07375e-09	3.23149e-07	1.27645e-08	9.66522e-08	8.54726e-10	7.01653e-09	7.10642e-09	1.05738e-08	3.10044e-08	7.90756e-08	7.16347e-08	1.0352e-08	4.19371e-08	3.11549e-09	1.76682e-08	3.10945e-08	2.13997e-08	3.2682e-08	2.09325e-07
sp|P78371-2|TCPB_HUMAN	P78371-2	sp|P78371-2|TCPB_HUMAN	>sp|P78371-2|TCPB_HUMAN Isoform of P78371, Isoform 2 of T-complex protein 1 subunit beta OS=Homo sapiens GN=CCT2	CCT2	CCT2	10576	7	1747.84	1753.18	1767.3	1655.99	1787.04	1998.71	1977.43	1822.78	1779.73	1827.92	1627.05	1542.24	1333.65	1544.97	1494.93	1220.7	2104.34	2273.66	1788.93	1967.21	2439.9	3.89468e-08	1.73032e-08	4.77662e-09	5.89953e-07	1.75644e-08	8.23594e-08	1.45448e-09	1.91988e-08	1.95036e-08	1.49711e-07	2.16274e-07	8.90482e-08	2.2098e-06	1.03356e-07	2.30592e-07	1.05154e-07	9.24374e-08	6.01172e-08	6.97446e-08	3.31675e-08	1.97718e-07
sp|P49368|TCPG_HUMAN	P49368	sp|P49368|TCPG_HUMAN	>sp|P49368|TCPG_HUMAN T-complex protein 1 subunit gamma OS=Homo sapiens GN=CCT3 PE=1 SV=4	CCT3	CCT3	7203	11	3787.3	3683.8	3541.24	3505.31	3787.93	4149.08	3998.68	4139.58	4332.36	4079.36	3705.83	3659.51	2697.66	3047.85	3448.8	3548.18	4959.52	5337.22	4232.91	4881.2	5435.82	1.06554e-08	6.50056e-09	2.833e-10	8.72574e-09	3.80444e-09	5.19139e-09	1.59991e-09	4.15193e-09	1.71014e-09	1.20732e-09	2.73571e-08	5.08864e-08	4.59815e-08	3.95356e-09	3.76082e-08	5.28873e-09	1.28497e-08	5.55019e-08	1.14133e-08	1.85533e-08	5.66519e-08
sp|P50991|TCPD_HUMAN	P50991	sp|P50991|TCPD_HUMAN	>sp|P50991|TCPD_HUMAN T-complex protein 1 subunit delta OS=Homo sapiens GN=CCT4 PE=1 SV=4	CCT4	CCT4	10575	10	2169.93	2191.86	2141.45	2162.64	2239.43	2105.77	2451.94	2273.74	2374.29	2294.86	2044.05	2051	1831.59	2034.29	1936.21	1672.97	2685.98	3047.13	2471.8	2617.53	3313.38	5.57673e-08	1.1383e-07	7.79943e-10	4.9452e-08	1.03044e-07	3.0094e-08	8.1282e-09	1.83587e-08	8.0233e-09	7.25995e-09	5.25733e-08	1.38271e-07	1.44467e-07	1.40391e-07	3.977e-08	1.83672e-08	1.41417e-08	5.50945e-08	1.74802e-07	1.35058e-07	1.79716e-07
sp|P48643|TCPE_HUMAN	P48643	sp|P48643|TCPE_HUMAN	>sp|P48643|TCPE_HUMAN T-complex protein 1 subunit epsilon OS=Homo sapiens GN=CCT5 PE=1 SV=1	CCT5	CCT5	22948	3	745.148	837.996	773.567	675.343	851.944	711.523	739.448	699.958	681.438	685.164	629.472	630.488	483.063	599.397	590.96	532.493	856.349	997.082	775.698	842.451	1034.31	4.09784e-08	4.0051e-08	1.06716e-09	4.49197e-07	5.42676e-07	9.0229e-09	1.15626e-09	8.96921e-08	6.62291e-09	5.61188e-09	3.72275e-08	2.73169e-07	8.44169e-06	4.56308e-07	9.15748e-07	7.60806e-08	1.17324e-08	3.71857e-08	6.37249e-08	7.70061e-08	1.24035e-07
sp|P40227|TCPZ_HUMAN	P40227	sp|P40227|TCPZ_HUMAN	>sp|P40227|TCPZ_HUMAN T-complex protein 1 subunit zeta OS=Homo sapiens GN=CCT6A PE=1 SV=3	CCT6A	CCT6A	908	5	1299.01	1232.84	1185.93	1216.9	1217.91	1220.92	1152.2	1228.8	1125.6	1205.04	1070.3	1156.59	1006.3	1094.2	1130.77	930.729	1440.46	1597.57	1295.16	1412.18	1676.35	1.85162e-07	3.0871e-08	5.08075e-09	2.74716e-08	1.48532e-08	5.03731e-08	1.21612e-07	2.22242e-07	2.17153e-07	9.82221e-09	5.17053e-06	3.54813e-07	5.6368e-06	3.16567e-08	7.63726e-08	4.61886e-09	6.57232e-09	3.83977e-08	8.38938e-09	1.02247e-08	3.02818e-08
sp|Q99832-3|TCPH_HUMAN	Q99832-3	sp|Q99832-3|TCPH_HUMAN	>sp|Q99832-3|TCPH_HUMAN Isoform of Q99832, Isoform 3 of T-complex protein 1 subunit eta OS=Homo sapiens GN=CCT7	CCT7	CCT7	10574	6	1347.88	1364.11	1416.74	1351.79	1452.2	1234.37	1274.18	1305.69	1256.72	1154.43	1163.29	1277.92	1065.41	1158.16	1175.77	1005.98	1541.97	1728.66	1376.62	1490.27	1884.59	3.04446e-09	2.02686e-08	3.7185e-10	3.97688e-09	1.23475e-08	3.18304e-09	1.16211e-09	2.68758e-09	4.19666e-09	1.00239e-09	1.74418e-07	1.02192e-07	1.92925e-08	1.01754e-08	2.19714e-08	6.75486e-08	3.74568e-09	2.60156e-08	5.5531e-09	9.31813e-09	2.47548e-08
sp|P50990|TCPQ_HUMAN	P50990	sp|P50990|TCPQ_HUMAN	>sp|P50990|TCPQ_HUMAN T-complex protein 1 subunit theta OS=Homo sapiens GN=CCT8 PE=1 SV=4	CCT8	CCT8	10694	8	3322.78	3369.99	3207.13	3289.98	3346.06	3718.84	3652.41	3684.83	3700.24	3787.92	2837.84	3022.55	2165.37	2474.4	2860.01	2730.29	4061.13	4216.01	3363.48	3907.78	4335.79	3.52599e-08	2.98358e-08	7.49176e-09	5.69449e-09	6.58995e-09	1.36366e-08	7.00157e-09	6.21967e-09	4.24117e-09	3.17382e-08	4.16127e-08	6.10666e-08	2.75241e-07	1.08491e-08	3.30428e-08	2.47106e-08	3.80333e-09	9.84234e-08	3.92144e-08	3.91979e-08	2.05163e-07
sp|Q16543|CDC37_HUMAN	Q16543	sp|Q16543|CDC37_HUMAN	>sp|Q16543|CDC37_HUMAN Hsp90 co-chaperone Cdc37 OS=Homo sapiens GN=CDC37 PE=1 SV=1	CDC37	CDC37	11140	2	491.87	538.819	508.059	556.862	508.704	658.809	652.08	584.589	596.291	574.344	405.973	418.479	313.538	380.124	405.661	356.756	303.238	275.955	269.125	276.497	267.428	1.1227e-08	1.44294e-08	1.2562e-08	4.70438e-09	1.29725e-07	3.98705e-08	6.30106e-10	3.39104e-08	1.50558e-08	1.68371e-09	6.50058e-06	3.5722e-06	0.000257015	4.62923e-07	2.0162e-07	7.71001e-08	0.000106279	3.65928e-05	3.43651e-05	1.28189e-06	0.00018693
sp|P60953|CDC42_HUMAN	P60953	sp|P60953|CDC42_HUMAN	>sp|P60953|CDC42_HUMAN Cell division control protein 42 homolog OS=Homo sapiens GN=CDC42 PE=1 SV=2	CDC42	CDC42	998	5	3637.17	3398.92	3380.52	3502.69	3599.64	4134.45	3831.68	3469.42	3641.98	3968.1	3092.91	3334.37	2589.83	2873.24	3210.78	2926.73	2087.76	1831.72	1889.66	1897.9	1686.51	4.08773e-09	3.47464e-08	5.74256e-10	8.6146e-09	1.13741e-08	3.0274e-08	9.24579e-09	1.12404e-08	3.98246e-09	5.11523e-09	1.12488e-07	6.7104e-08	3.05371e-08	6.69594e-09	1.70179e-08	3.18114e-08	1.98363e-08	1.2407e-07	2.12664e-07	8.67006e-08	5.33402e-08
sp|P19022-2|CADH2_HUMAN	P19022-2	sp|P19022-2|CADH2_HUMAN	>sp|P19022-2|CADH2_HUMAN Isoform of P19022, Isoform 2 of Cadherin-2 OS=Homo sapiens GN=CDH2	CDH2	CDH2	1000	5	1803.81	1920.07	1906.2	2064.22	2182.57	1642.99	1629.8	1667.25	1868.35	1743.61	1702.29	1546.98	2074.56	1956.92	1726.51	1794.67	1691.21	1456.28	1573.9	1411.45	1438.87	2.74632e-09	7.74904e-09	1.7776e-10	3.40165e-09	8.7752e-09	6.29551e-09	8.90994e-10	4.81997e-09	2.96069e-09	1.29471e-08	6.12541e-08	4.10583e-08	4.97713e-08	1.75353e-09	5.93621e-08	2.75314e-09	3.07014e-08	9.77843e-08	1.34975e-08	1.22863e-07	5.33488e-08
sp|Q9Y6N8|CAD10_HUMAN	Q9Y6N8	sp|Q9Y6N8|CAD10_HUMAN	>sp|Q9Y6N8|CAD10_HUMAN Cadherin-10 OS=Homo sapiens GN=CDH10 PE=1 SV=2	CDH10	CDH10	1008	1	615.002	602.591	615.807	584.658	510.219	475.941	464.964	444.011	458.736	471.948	529.409	526.938	701.176	558.83	624.087	630.355	542.872	527.015	682.413	647.815	566.038	6.28324e-06	6.17016e-05	1.05327e-05	3.94731e-06	9.74447e-06	4.03365e-06	1.40074e-06	1.44804e-07	2.38584e-05	1.70517e-05	2.1069e-06	8.94583e-05	2.8215e-05	8.58719e-06	2.03295e-05	1.42759e-06	0.000563026	5.41872e-05	3.4518e-05	0.000697964	0.000754829
sp|P55287|CAD11_HUMAN	P55287	sp|P55287|CAD11_HUMAN	>sp|P55287|CAD11_HUMAN Cadherin-11 OS=Homo sapiens GN=CDH11 PE=2 SV=2	CDH11	CDH11	1009	2	325.662	317.26	318.095	380.224	353.962	269.233	269.894	265.409	292.119	273.189	344.763	332.264	622.823	338.396	604.75	347.665	227.878	238.558	245.677	224.64	268.294	2.19105e-06	1.86856e-06	2.43003e-05	1.3279e-06	2.91631e-06	0.000157867	0.000123087	4.9455e-05	4.92905e-06	4.38106e-05	1.03714e-06	1.2098e-06	2.77096e-05	4.05266e-06	6.08509e-07	5.99068e-08	0.000131383	7.08661e-06	0.000106246	3.8495e-05	4.73718e-05
tr|A0A0A0MTR1|A0A0A0MTR1_HUMAN	A0A0A0MTR1	tr|A0A0A0MTR1|A0A0A0MTR1_HUMAN	>tr|A0A0A0MTR1|A0A0A0MTR1_HUMAN Isoform of P55290, Cadherin-13 OS=Homo sapiens GN=CDH13 PE=1 SV=2	CDH13	CDH13	1012	1	149.797	137.233	177.288	188.229	191.638	223.981	224.653	244.41	233.501	266.882	249.299	293.282	432.503	341.604	520.446	450.116	294.69	244.752	320.016	283.947	210.235	4.02487e-07	0.000551482	1.46825e-06	3.23943e-05	7.51606e-08	2.36205e-09	2.41572e-09	2.13354e-07	1.83383e-07	1.52064e-09	1.89961e-08	3.63818e-08	4.02232e-09	6.46949e-09	5.77318e-09	1.43633e-09	2.11305e-07	2.83053e-07	3.27434e-09	6.46834e-09	1.12831e-07
sp|Q9HBT6|CAD20_HUMAN	Q9HBT6	sp|Q9HBT6|CAD20_HUMAN	>sp|Q9HBT6|CAD20_HUMAN Cadherin-20 OS=Homo sapiens GN=CDH20 PE=2 SV=2	CDH20	CDH20	28316	1	53.435	64.8199	66.1657	65.9341	55.3449	43.7765	68.4254	53.0312	72.4861	61.4089	104.648	110.817	117.397	111.308	119.37	125.971	111.966	135.526	108.713	115.619	116.893	0.0236278	0.00039259	0.154431	0.00992536	0.0800071	0.268243	0.00137045	0.179658	5.86868e-05	0.0329401	0.0030843	8.05289e-05	1.56356e-06	3.95264e-06	2.43331e-06	2.10622e-05	5.12078e-08	5.62379e-07	1.73935e-06	1.06109e-07	2.88491e-07
sp|O14735-3|CDIPT_HUMAN	O14735-3	sp|O14735-3|CDIPT_HUMAN	>sp|O14735-3|CDIPT_HUMAN Isoform of O14735, Isoform 3 of CDP-diacylglycerol--inositol 3-phosphatidyltransferase OS=Homo sapiens GN=CDIPT	CDIPT	CDIPT	10423	1	903.695	1006.01	904.902	832.11	802.351	782.094	839.516	769.155	682.555	768.473	567.196	573.823	685.99	559.721	608.739	581.681	768.735	696.067	838.415	750.157	873.748	2.11246e-08	2.50946e-08	4.38368e-10	5.25105e-09	5.12994e-09	1.42212e-08	3.28833e-09	2.23942e-09	1.90837e-08	5.07046e-09	4.72609e-08	3.85835e-08	1.34307e-08	2.33918e-08	1.42598e-08	2.29683e-09	5.76789e-09	9.34312e-08	3.115e-08	3.95102e-08	2.5717e-08
sp|Q00535|CDK5_HUMAN	Q00535	sp|Q00535|CDK5_HUMAN	>sp|Q00535|CDK5_HUMAN Cyclin-dependent-like kinase 5 OS=Homo sapiens GN=CDK5 PE=1 SV=3	CDK5	CDK5	1020	3	967.759	959.654	960.852	1000.26	913.719	798.813	814.278	660.606	650.989	761.18	852.147	881.732	867.625	853.32	893.727	803.2	2099.68	2029.57	2090.94	1982.08	2187.86	3.62499e-09	1.65482e-08	2.26812e-10	4.5348e-09	5.44322e-09	3.14215e-09	1.24778e-09	2.39573e-08	1.41957e-08	4.49896e-09	3.37415e-08	6.1882e-08	3.62115e-08	1.58661e-08	1.3953e-08	4.68388e-09	3.37517e-09	2.88058e-08	7.00837e-09	1.63062e-08	2.6527e-08
sp|O94921-3|CDK14_HUMAN	O94921-3	sp|O94921-3|CDK14_HUMAN	>sp|O94921-3|CDK14_HUMAN Isoform of O94921, Isoform 3 of Cyclin-dependent kinase 14 OS=Homo sapiens GN=CDK14	CDK14	CDK14	5218	1	364.292	308.536	330.56	334.202	301.504	313.214	301.633	283.166	279.973	270.931	135.606	157.716	217.129	140.544	179.838	158.571	291.937	266.978	315.951	294.206	307.396	8.95683e-06	1.49719e-07	3.57208e-05	1.06012e-05	0.000261861	0.000371957	5.76943e-05	5.98311e-06	2.26758e-05	5.14211e-05	9.99531e-07	1.44164e-06	1.16244e-08	5.08697e-07	2.53022e-06	1.06955e-07	2.74653e-07	7.97055e-07	8.25731e-06	1.65394e-06	7.58436e-07
sp|O76039-2|CDKL5_HUMAN	O76039-2	sp|O76039-2|CDKL5_HUMAN	>sp|O76039-2|CDKL5_HUMAN Isoform of O76039, Isoform 2 of Cyclin-dependent kinase-like 5 OS=Homo sapiens GN=CDKL5	CDKL5	CDKL5	6792	1	120.031	154.641	137.522	131.382	126.792	98.2534	89.9797	100.918	98.0639	114.5	107.363	108.519	121.879	119.861	106.421	145.123	97.4511	85.3394	142.013	116.641	93.3025	2.67187e-05	2.45549e-05	2.72664e-05	0.00149316	2.68915e-06	1.42247e-07	9.88369e-08	3.41663e-06	2.76916e-05	2.63974e-07	2.71818e-07	4.04658e-06	5.30299e-07	6.70936e-07	1.28051e-05	5.05854e-07	0.000624899	0.000259407	5.73676e-08	4.8385e-07	7.81734e-08
sp|Q5SW79-2|CE170_HUMAN	Q5SW79-2	sp|Q5SW79-2|CE170_HUMAN	>sp|Q5SW79-2|CE170_HUMAN Isoform of Q5SW79, Isoform 2 of Centrosomal protein of 170 kDa OS=Homo sapiens GN=CEP170	CEP170	CEP170	9859	1	137.045	122.721	134.463	158.335	144.754	158.365	125.622	160.4	153.992	152.487	174.073	164.271	217.709	162.009	210.362	181.43	178.472	143.073	180.743	174.19	150.383	4.84123e-06	6.73324e-06	6.74958e-09	1.11478e-07	7.04549e-06	8.93119e-07	5.9746e-07	1.90777e-05	2.87144e-06	1.80221e-07	4.05629e-06	3.8216e-07	1.00513e-06	2.77739e-06	1.34052e-07	3.62477e-07	2.45746e-07	4.8451e-08	4.18235e-09	2.7569e-05	7.73918e-08
sp|Q9Y4F5-2|C170B_HUMAN	Q9Y4F5-2	sp|Q9Y4F5-2|C170B_HUMAN	>sp|Q9Y4F5-2|C170B_HUMAN Isoform of Q9Y4F5, Isoform 2 of Centrosomal protein of 170 kDa protein B OS=Homo sapiens GN=CEP170B	CEP170B	CEP170B	283638	2	144.451	138.901	163.162	193.477	138.774	271.526	312.486	279.306	224.363	282.495	263.131	287.549	408.544	282.125	307.058	296.151	406.537	329.95	434.916	387.755	298.226	0.00488513	0.0106372	6.13724e-05	0.00173901	1.06694e-06	1.98497e-07	2.85982e-07	1.40884e-07	4.69295e-05	7.20772e-07	1.20354e-05	4.81738e-07	3.23289e-08	3.43497e-07	7.59362e-07	6.84323e-08	9.7046e-09	1.94315e-07	5.15655e-08	1.60325e-08	5.0803e-06
sp|P23528|COF1_HUMAN	P23528	sp|P23528|COF1_HUMAN	>sp|P23528|COF1_HUMAN Cofilin-1 OS=Homo sapiens GN=CFL1 PE=1 SV=3	CFL1	CFL1	1072	3	2423.13	2426.33	2303.95	2510.14	2387.03	2417.06	2474.66	2290.38	2191.67	2444.58	2571.68	2449.45	1744.64	2132.22	2563.64	1919.79	1316.21	1252.32	1120.47	1202.72	1331.95	1.73297e-08	3.90453e-07	4.98501e-09	1.93879e-08	1.41774e-07	4.89173e-08	9.4728e-09	2.4435e-08	3.07954e-07	1.88791e-07	8.71115e-08	1.53387e-07	6.48496e-08	4.38589e-07	1.95066e-07	2.71791e-08	9.6439e-08	4.14378e-08	1.10368e-06	2.92013e-08	4.25291e-07
sp|Q9Y281|COF2_HUMAN	Q9Y281	sp|Q9Y281|COF2_HUMAN	>sp|Q9Y281|COF2_HUMAN Cofilin-2 OS=Homo sapiens GN=CFL2 PE=1 SV=1	CFL2	CFL2	1073	2	902.011	981.885	931.962	965.813	965.211	1173.41	1153.29	1104.59	1058.72	1093.93	666.298	682.566	473.45	631.988	663.78	567.758	538.241	556.919	422.43	478.343	662.537	1.56765e-08	1.08766e-07	6.91444e-10	1.91691e-08	6.06345e-09	2.26226e-08	3.46563e-09	2.95004e-09	1.29026e-08	6.82679e-09	7.01747e-07	1.65986e-06	0.0057908	3.64256e-08	6.24392e-06	1.62493e-08	3.45738e-06	1.14515e-07	0.00125301	1.29815e-05	3.70121e-06
sp|Q9NX63|MIC19_HUMAN	Q9NX63	sp|Q9NX63|MIC19_HUMAN	>sp|Q9NX63|MIC19_HUMAN MICOS complex subunit MIC19 OS=Homo sapiens GN=CHCHD3 PE=1 SV=1	CHCHD3	CHCHD3	54927	3	1419.41	1072.89	1211.67	1134.94	1397.9	1034.04	998.922	1036.71	1109.88	1055.27	2564.28	1939.33	1795.54	2510.48	1754.92	1527.07	1684.15	1649.4	1791.25	1618.78	1779.89	1.64532e-08	3.95353e-08	1.96531e-09	1.04237e-07	1.61944e-08	2.82491e-08	5.33529e-09	2.67926e-08	9.61668e-09	2.33845e-09	7.6386e-07	9.75903e-08	6.28426e-08	1.3878e-08	9.15988e-08	1.32525e-08	4.18346e-08	1.07367e-07	7.85255e-08	3.98604e-07	3.66968e-07
tr|A0A087WT52|A0A087WT52_HUMAN	A0A087WT52	tr|A0A087WT52|A0A087WT52_HUMAN	>tr|A0A087WT52|A0A087WT52_HUMAN Isoform of O14757, Serine/threonine-protein kinase Chk1 (Fragment) OS=Homo sapiens GN=CHEK1 PE=1 SV=5	CHEK1	CHEK1	1111	1	217.509	226.589	201.816	215	179.144	207.159	201.601	206.656	172.457	186.137	59.4619	62.1928	78.0436	68.8551	67.4175	79.3411	111.963	63.9199	108.04	108.556	81.395	3.11193e-08	1.21339e-08	5.59967e-10	3.21026e-09	1.16719e-07	1.58315e-09	2.07637e-09	7.39744e-09	7.45749e-09	1.07248e-09	0.246572	0.155464	0.0588148	0.218769	0.200457	0.380454	0.126766	0.135119	0.0396802	0.234443	0.0491485
sp|O00533|NCHL1_HUMAN	O00533	sp|O00533|NCHL1_HUMAN	>sp|O00533|NCHL1_HUMAN Neural cell adhesion molecule L1-like protein OS=Homo sapiens GN=CHL1 PE=1 SV=4	CHL1	CHL1	10752	1	152.122	142.884	129.101	148.27	153.316	112.144	98.7649	125.425	114.301	126.684	127.764	161.16	184.045	165.285	173.792	188.092	141.416	165.321	154.018	169.228	145.246	3.76521e-05	9.01378e-06	7.68035e-05	1.0046e-05	4.47407e-06	1.0034e-06	4.71788e-05	0.000458245	8.36501e-05	1.4655e-05	0.0022355	7.30548e-07	1.11367e-06	4.17624e-08	1.68711e-07	1.42775e-08	1.74645e-07	2.59135e-08	7.43199e-08	9.89101e-06	0.000101135
tr|I3L4G8|I3L4G8_HUMAN	I3L4G8	tr|I3L4G8|I3L4G8_HUMAN	>tr|I3L4G8|I3L4G8_HUMAN Isoform of Q96FZ7, Charged multivesicular body protein 6 (Fragment) OS=Homo sapiens GN=CHMP6 PE=1 SV=1	CHMP6	CHMP6	79643	1	225.576	197.088	223.393	202.064	222.66	251.038	252.372	208.225	204.826	244.317	238.237	244.597	170.689	227.725	250.363	253.43	245.038	230.947	219.443	219.677	251.506	7.75526e-06	1.35095e-05	8.23612e-07	2.44213e-06	0.000198622	1.89059e-08	3.40315e-08	1.68421e-06	4.67557e-07	3.68035e-09	7.48956e-08	9.44829e-08	3.43296e-05	4.44706e-08	1.68241e-07	8.63336e-09	4.30449e-06	2.71784e-05	7.22198e-07	1.73808e-06	1.44109e-05
sp|Q8WUX9|CHMP7_HUMAN	Q8WUX9	sp|Q8WUX9|CHMP7_HUMAN	>sp|Q8WUX9|CHMP7_HUMAN Charged multivesicular body protein 7 OS=Homo sapiens GN=CHMP7 PE=1 SV=1	CHMP7	CHMP7	91782	1	98.0897	114.578	94.9538	98.2753	101.856	133.518	96.5296	107.364	97.0098	106.253	65.7422	115.364	105.457	93.7513	77.9432	84.2253	92.1028	84.0865	83.5416	93.0244	76.8561	0.0017296	9.10884e-06	7.7913e-05	6.18861e-08	1.68553e-06	8.46062e-06	3.93571e-08	1.66356e-07	3.11713e-07	1.61836e-07	0.00109517	0.1819	0.0626088	0.161463	0.0200488	0.00925894	0.000101228	2.93799e-05	8.86971e-06	8.0311e-05	0.00259129
tr|E9PPQ5|E9PPQ5_HUMAN	E9PPQ5	tr|E9PPQ5|E9PPQ5_HUMAN	>tr|E9PPQ5|E9PPQ5_HUMAN Isoform of Q9UHD1, Cysteine and histidine-rich domain-containing protein 1 OS=Homo sapiens GN=CHORDC1 PE=1 SV=1	CHORDC1	CHORDC1	26973	1	206.847	213.168	194.308	185.542	186.008	267.222	277.989	260.203	246.913	248.982	177.644	167.332	125.561	151.14	148.12	150.39	103.991	140.693	101.431	111.036	114.244	5.949e-08	1.70112e-06	8.12661e-08	2.24493e-09	4.9608e-08	2.75369e-08	1.17747e-08	3.09896e-09	2.50882e-09	6.7404e-08	1.68778e-06	4.54981e-08	0.00978769	3.42675e-06	1.29859e-07	5.05396e-07	9.7982e-07	9.71431e-07	1.04009e-05	8.44888e-07	5.22071e-07
sp|Q99653|CHP1_HUMAN	Q99653	sp|Q99653|CHP1_HUMAN	>sp|Q99653|CHP1_HUMAN Calcineurin B homologous protein 1 OS=Homo sapiens GN=CHP1 PE=1 SV=3	CHP1	CHP1	11261	1	191.619	212.437	226.774	246.116	227.627	167.931	180.377	188.666	193.086	190.467	163.175	173.619	224.287	193.42	217.39	216.833	235.622	215.545	236.006	232.027	195.292	1.5705e-09	1.92576e-08	1.42874e-10	3.43329e-09	2.6614e-09	9.54628e-08	8.39715e-10	9.46969e-08	9.7619e-10	6.3698e-09	1.27691e-08	8.73389e-08	4.33358e-07	2.71896e-08	1.25905e-07	1.06608e-07	1.36176e-09	4.59822e-07	1.42256e-07	9.1267e-09	2.1962e-07
sp|Q9NZ45|CISD1_HUMAN	Q9NZ45	sp|Q9NZ45|CISD1_HUMAN	>sp|Q9NZ45|CISD1_HUMAN CDGSH iron-sulfur domain-containing protein 1 OS=Homo sapiens GN=CISD1 PE=1 SV=1	CISD1	CISD1	55847	1	5140.78	4426.4	5048.76	4062.52	6090.72	5301.8	5191.16	4929.58	5108.11	5377.05	12879.2	9698.74	8717.63	11838.2	9889.36	8832.8	7036.64	7287.34	7999.95	7575.01	7857	2.53219e-07	1.06261e-07	1.0409e-08	1.40563e-07	6.23432e-08	2.36143e-07	2.99245e-08	1.85001e-08	2.66391e-08	3.2554e-08	9.82298e-07	6.87442e-07	5.97171e-08	3.56791e-07	1.58536e-07	2.39726e-07	1.01358e-06	3.23888e-07	2.52378e-07	2.45939e-07	4.91645e-07
sp|Q8N5K1|CISD2_HUMAN	Q8N5K1	sp|Q8N5K1|CISD2_HUMAN	>sp|Q8N5K1|CISD2_HUMAN CDGSH iron-sulfur domain-containing protein 2 OS=Homo sapiens GN=CISD2 PE=1 SV=1	CISD2	CISD2	493856	1	151.883	185.213	165.632	166.572	149.461	312.03	286.767	307.116	311.315	339.784	138.1	146.501	162.838	182.797	122.086	173.695	292.549	302.647	365.466	305.685	318.139	0.000217341	2.8483e-06	0.0016741	0.00087052	4.69089e-06	3.83719e-08	9.08221e-10	4.70873e-08	2.25164e-08	3.34556e-08	0.00176578	7.6214e-06	4.63276e-05	6.97194e-06	4.7184e-05	7.76673e-08	1.804e-08	1.73418e-08	1.21697e-07	4.43179e-08	1.48059e-07
sp|O14578-4|CTRO_HUMAN;sp|O14578-3|CTRO_HUMAN	O14578-4;O14578-3	sp|O14578-4|CTRO_HUMAN;sp|O14578-3|CTRO_HUMAN	>sp|O14578-4|CTRO_HUMAN Isoform of O14578, Isoform 4 of Citron Rho-interacting kinase OS=Homo sapiens GN=CIT;>sp|O14578-3|CTRO_HUMAN Isoform of O14578, Isoform 3 of Citron Rho-interacting kinase OS=Homo sapiens GN=CIT	CIT	CIT	11113	5	328.165	198.294	303.954	344.359	382.363	374.868	293.952	275.443	275.368	262.02	394.699	412.572	541.758	486.517	534.971	528.706	640.151	535.112	758.479	683.16	525.156	2.02531e-05	0.000927606	4.98883e-06	1.42216e-06	1.04316e-07	9.1163e-06	0.00258606	9.43046e-06	2.6067e-05	2.16118e-05	0.000163746	3.01456e-05	2.22769e-07	1.52134e-06	3.89952e-06	7.86136e-07	1.37262e-07	1.567e-06	3.27344e-08	1.74252e-08	2.32054e-06
sp|Q14008-2|CKAP5_HUMAN	Q14008-2	sp|Q14008-2|CKAP5_HUMAN	>sp|Q14008-2|CKAP5_HUMAN Isoform of Q14008, Isoform 2 of Cytoskeleton-associated protein 5 OS=Homo sapiens GN=CKAP5	CKAP5	CKAP5	9793	2	226.651	250.785	233.425	251.601	231.01	220.204	227.415	212.879	228.917	233.352	248.196	225.811	235.026	265.683	256.485	250.642	296.928	276.085	229.286	257.199	243.656	0.00523467	6.61897e-05	3.13936e-08	2.54751e-05	7.77241e-06	1.53799e-07	1.85463e-06	0.00111283	2.66211e-06	1.06888e-07	9.32125e-06	1.48336e-05	5.00881e-06	0.000138511	4.94266e-06	3.76407e-06	6.96841e-07	1.2871e-06	2.39222e-05	0.000232956	1.6991e-07
sp|P12277|KCRB_HUMAN	P12277	sp|P12277|KCRB_HUMAN	>sp|P12277|KCRB_HUMAN Creatine kinase B-type OS=Homo sapiens GN=CKB PE=1 SV=1	CKB	CKB	1152	9	20069.1	15081.8	16421.9	19490.9	17336.5	15775.4	16800.2	16133.3	17201	14982.2	12721.4	15782	10373	11079.7	16278.8	10886.1	54735.8	44245.4	32797	43315.9	47390.6	6.6429e-07	3.33464e-07	9.52278e-09	2.9694e-06	3.98186e-07	1.60355e-07	3.24067e-08	2.77543e-08	9.81639e-08	4.70241e-08	1.99047e-07	1.00239e-06	6.36431e-07	1.0435e-07	6.54577e-07	1.59899e-06	3.3902e-07	4.0281e-07	3.8339e-08	1.36813e-06	8.70398e-07
sp|P12532|KCRU_HUMAN	P12532	sp|P12532|KCRU_HUMAN	>sp|P12532|KCRU_HUMAN Creatine kinase U-type, mitochondrial OS=Homo sapiens GN=CKMT1A PE=1 SV=1	CKMT1A	CKMT1A	548596	2	1648.14	670.638	768.16	854.974	864.292	661.027	767.817	720.315	724.537	733.567	3114.96	2482.06	2061.87	2767.4	1772.63	2175.81	1499.51	1386.86	1755.59	1581.65	1424.43	5.72915e-07	5.09018e-07	5.04437e-10	7.39586e-09	5.4557e-08	9.57742e-08	1.59744e-08	3.26112e-08	2.43294e-08	0.191562	6.15803e-07	2.1372e-06	1.05639e-06	1.27013e-07	6.78193e-07	3.30079e-07	6.4181e-09	4.49324e-06	6.77494e-08	5.52852e-07	5.99809e-07
sp|Q7Z460|CLAP1_HUMAN	Q7Z460	sp|Q7Z460|CLAP1_HUMAN	>sp|Q7Z460|CLAP1_HUMAN CLIP-associating protein 1 OS=Homo sapiens GN=CLASP1 PE=1 SV=1	CLASP1	CLASP1	23332	1	73.1325	97.1315	90.0123	68.9807	82.1417	94.7872	92.0778	85.577	103.365	89.8581	109.018	117.916	116.816	99.978	109.384	104.095	118.153	128.911	104.278	123.949	90.093	0.00386935	0.000766255	0.00143451	0.00027579	0.00331986	0.000358888	5.40599e-05	0.000301638	4.18366e-05	2.02215e-05	2.8173e-07	3.76189e-06	3.48288e-06	2.59546e-07	0.000541663	5.83939e-07	1.99153e-07	1.0591e-07	2.83287e-07	5.06371e-08	0.000626841
tr|A0A0U1RQI6|A0A0U1RQI6_HUMAN	A0A0U1RQI6	tr|A0A0U1RQI6|A0A0U1RQI6_HUMAN	>tr|A0A0U1RQI6|A0A0U1RQI6_HUMAN Isoform of O75122, CLIP-associating protein 2 OS=Homo sapiens GN=CLASP2 PE=4 SV=1	CLASP2	CLASP2	23122	4	595.109	480.884	500.173	503.909	506.241	672.541	554.937	581.837	597.4	534.279	519.374	447.728	562.009	504.96	491.105	444.475	606.568	514.115	514.064	484.898	480.825	1.26648e-05	1.07257e-05	1.76407e-07	2.15925e-07	4.22051e-07	3.28345e-05	4.77225e-07	4.81844e-05	7.33256e-05	6.04744e-07	2.04847e-05	1.28392e-05	0.00286858	0.000150016	5.11974e-05	2.28267e-06	3.08496e-06	1.01385e-05	3.68659e-06	2.31582e-06	6.97654e-07
tr|A0A087WU31|A0A087WU31_HUMAN	A0A087WU31	tr|A0A087WU31|A0A087WU31_HUMAN	>tr|A0A087WU31|A0A087WU31_HUMAN Isoform of P51790, Chloride channel protein OS=Homo sapiens GN=CLCN3 PE=1 SV=1	CLCN3	CLCN3	1182	1	197.987	118.645	134.323	136.547	139.569	150.435	130.791	156.124	148.552	154.556	192.736	198.661	215.392	214.807	238.592	240.122	132.487	187.584	180.046	109.2	206.029	9.81336e-08	0.00011024	2.97744e-06	4.09202e-07	2.89676e-06	1.73959e-05	8.52052e-06	1.14016e-06	1.05165e-05	3.15459e-05	6.59905e-06	9.13773e-05	6.75198e-06	1.23314e-05	1.11433e-05	7.67608e-07	0.0010092	0.000236977	2.63733e-05	0.00129784	0.000242161
sp|P51797|CLCN6_HUMAN	P51797	sp|P51797|CLCN6_HUMAN	>sp|P51797|CLCN6_HUMAN Chloride transport protein 6 OS=Homo sapiens GN=CLCN6 PE=1 SV=2	CLCN6	CLCN6	1185	1	88.1997	81.6933	88.9373	106.363	104.48	166.535	161.016	173.567	201.59	189.981	163.043	161.135	140.871	160.771	142.647	168.721	140.982	155.074	166.503	157.39	137.965	4.19062e-07	0.0132239	0.00463774	0.0210518	9.91453e-05	2.79354e-08	3.82085e-08	4.94699e-05	1.93232e-09	9.00238e-09	6.42874e-06	1.51513e-06	1.12479e-05	2.87974e-05	3.32439e-06	8.05826e-07	1.61207e-07	1.9518e-07	7.00012e-08	8.44252e-09	1.6836e-06
sp|Q9Y696|CLIC4_HUMAN	Q9Y696	sp|Q9Y696|CLIC4_HUMAN	>sp|Q9Y696|CLIC4_HUMAN Chloride intracellular channel protein 4 OS=Homo sapiens GN=CLIC4 PE=1 SV=4	CLIC4	CLIC4	25932	1	198.031	161.61	150.771	212.055	216.148	232.652	250.223	243.599	282.541	253.727	185.094	205.635	166.089	149.607	213.217	174.785	202.855	270.563	131.502	177.801	232.473	2.90605e-06	4.00365e-05	8.87416e-07	0.000168009	8.61098e-06	2.55601e-08	2.36128e-07	3.39381e-09	6.64357e-08	1.45956e-08	0.00067283	2.70677e-05	2.70158e-05	0.00676995	4.17925e-05	0.000244901	6.23138e-06	6.4141e-05	0.000596084	0.000496891	2.80694e-06
sp|Q9H078-5|CLPB_HUMAN	Q9H078-5	sp|Q9H078-5|CLPB_HUMAN	>sp|Q9H078-5|CLPB_HUMAN Isoform of Q9H078, Isoform 5 of Caseinolytic peptidase B protein homolog OS=Homo sapiens GN=CLPB	CLPB	CLPB	81570	2	152.127	139.796	150.84	96.5544	161.94	177.997	131.87	171.657	163.887	154.897	327.213	253.849	234.075	271.557	241.003	249.114	165.407	190.247	195.028	184.712	195.217	9.37215e-05	6.04059e-05	0.0181365	0.00919068	0.000227007	7.62319e-05	0.00262483	0.000604292	0.00128167	0.0167919	3.1581e-05	4.02292e-05	4.68655e-06	8.37551e-08	3.92838e-07	3.22625e-06	1.03611e-05	0.000139092	5.44844e-06	0.000163909	3.17102e-05
sp|Q16740|CLPP_HUMAN	Q16740	sp|Q16740|CLPP_HUMAN	>sp|Q16740|CLPP_HUMAN ATP-dependent Clp protease proteolytic subunit, mitochondrial OS=Homo sapiens GN=CLPP PE=1 SV=1	CLPP	CLPP	8192	1	184.636	143.109	168.78	180.188	154.668	198.996	193.541	183.526	209.065	216.99	114.614	156.033	119.84	128.721	124.173	144.237	82.067	68.207	71.8591	85.3594	63.505	1.35545e-08	1.61326e-07	1.37423e-09	4.45043e-09	4.05818e-07	6.85683e-08	1.5836e-08	7.39112e-08	1.37075e-07	2.40922e-09	2.84654e-05	6.92122e-06	6.63053e-06	1.13946e-06	4.74269e-07	1.156e-05	0.0233433	0.00477772	0.000791832	0.000318421	0.000190476
sp|P09496-3|CLCA_HUMAN	P09496-3	sp|P09496-3|CLCA_HUMAN	>sp|P09496-3|CLCA_HUMAN Isoform of P09496, Isoform 3 of Clathrin light chain A OS=Homo sapiens GN=CLTA	CLTA	CLTA	1211	1	2010.11	2518.41	2564.52	2590.23	2306.49	2537.44	2266	2464.78	2105.1	2135.3	1317.74	1490.05	1068.16	1298.13	1489.11	1295.16	769.195	657.591	719.117	708.151	726.324	1.77485e-07	1.62779e-07	3.32059e-09	5.7052e-08	8.86788e-08	4.02219e-07	1.18813e-08	8.41376e-08	4.54182e-08	4.69815e-09	7.51196e-08	1.95209e-07	2.19305e-08	7.32066e-09	4.88586e-08	3.07702e-09	1.11074e-07	3.4357e-07	1.23778e-05	7.9943e-08	6.04e-06
sp|P09497|CLCB_HUMAN	P09497	sp|P09497|CLCB_HUMAN	>sp|P09497|CLCB_HUMAN Clathrin light chain B OS=Homo sapiens GN=CLTB PE=1 SV=1	CLTB	CLTB	1212	1	1010.81	1498.67	1508.41	1592.93	1312.34	1540.77	1440.83	1290.5	1343.15	1345.82	846.393	852.451	655.972	756.213	1053.99	760.112	578.284	440.86	492.908	473.486	459.598	3.05293e-08	3.1533e-08	1.73705e-09	2.89741e-08	3.42685e-09	5.25743e-09	2.37559e-09	4.49464e-09	2.55684e-09	2.5387e-09	5.39904e-08	5.95234e-08	3.70951e-08	1.04976e-08	6.91603e-09	2.65311e-09	7.0373e-09	4.73141e-08	1.54804e-07	6.84006e-08	7.81753e-08
sp|Q00610-2|CLH1_HUMAN	Q00610-2	sp|Q00610-2|CLH1_HUMAN	>sp|Q00610-2|CLH1_HUMAN Isoform of Q00610, Isoform 2 of Clathrin heavy chain 1 OS=Homo sapiens GN=CLTC	CLTC	CLTC	1213	58	94387.8	98482.8	96681.7	93165.3	93273.2	93079.8	87729.5	89929.3	90878	85261.8	54603	72379.2	48076.7	57735.5	68231.1	64061.6	25950	30365.7	27033.4	33163.1	29956.9	6.91033e-08	1.0677e-07	5.58829e-09	5.73445e-08	7.55889e-08	4.46878e-08	1.49988e-08	2.92405e-08	1.54569e-08	5.38473e-08	1.09999e-07	1.99254e-07	9.85362e-08	2.62554e-08	9.63961e-08	3.41371e-08	6.68982e-08	1.71066e-07	1.37245e-07	1.5794e-07	1.98277e-07
sp|Q5SYC1|CLVS2_HUMAN	Q5SYC1	sp|Q5SYC1|CLVS2_HUMAN	>sp|Q5SYC1|CLVS2_HUMAN Clavesin-2 OS=Homo sapiens GN=CLVS2 PE=2 SV=1	CLVS2	CLVS2	134829	1	72.7845	63.9109	75.1698	60.0205	68.4845	105.628	120.298	104.819	78.9713	111.946	150.568	104.672	78.8829	93.0868	83.5845	100.704	219.725	220.039	234.547	272.12	253.744	0.0295089	0.0090009	8.98491e-06	0.4985	1.13552e-05	1.94395e-05	3.55606e-06	0.000127565	0.000983204	0.000478411	1.09463e-06	1.08786e-06	4.81533e-05	3.16756e-07	4.75491e-06	8.36906e-05	1.63037e-09	1.64606e-08	9.77591e-09	2.35982e-08	3.66058e-07
sp|P30085|KCY_HUMAN	P30085	sp|P30085|KCY_HUMAN	>sp|P30085|KCY_HUMAN UMP-CMP kinase OS=Homo sapiens GN=CMPK1 PE=1 SV=3	CMPK1	CMPK1	51727	2	757.121	758.716	760.031	813.906	721.762	767.363	690.35	736.64	633.528	690.434	545.466	505.39	399.124	426.702	442.629	374.057	1313.03	1249.75	1096.58	1160.46	1442.2	1.05827e-06	6.22407e-05	2.89544e-09	5.02979e-06	8.22352e-08	7.29497e-08	2.17268e-07	1.17352e-07	4.11959e-07	6.24313e-07	5.57955e-06	6.52221e-08	0.00017802	2.49156e-07	1.33507e-08	2.018e-06	3.22161e-09	1.07506e-08	7.46303e-08	5.60614e-09	3.01445e-08
sp|Q96KP4|CNDP2_HUMAN	Q96KP4	sp|Q96KP4|CNDP2_HUMAN	>sp|Q96KP4|CNDP2_HUMAN Cytosolic non-specific dipeptidase OS=Homo sapiens GN=CNDP2 PE=1 SV=2	CNDP2	CNDP2	55748	2	552.382	571.328	536.642	605.011	526.511	653.964	642.145	676.403	611.446	620.844	507.06	623.198	413.659	453.678	517.366	414.696	620.042	636.696	435.832	661.761	600.844	2.52823e-07	1.91232e-08	9.21077e-08	4.03096e-05	3.36369e-07	7.21245e-08	2.29979e-08	1.31226e-07	2.67407e-08	7.53999e-09	1.41742e-05	7.82854e-06	8.99917e-05	1.14192e-06	1.99388e-06	6.93869e-06	1.01489e-07	2.95691e-07	9.14486e-05	4.54716e-08	1.14308e-06
tr|E9PS15|E9PS15_HUMAN	E9PS15	tr|E9PS15|E9PS15_HUMAN	>tr|E9PS15|E9PS15_HUMAN Isoform of Q6PI25, Protein cornichon homolog 2 OS=Homo sapiens GN=CNIH2 PE=1 SV=1	CNIH2	CNIH2	254263	1	160.587	187.834	165.127	146.944	164.596	112.587	127.887	137.87	132.032	128.079	158.733	149.129	169.889	166.366	159.184	204.697	78.492	91.1176	76.0065	85.0435	123.39	3.36556e-09	6.55052e-07	5.1261e-10	2.26914e-08	2.99404e-08	2.58237e-05	1.60251e-08	2.36592e-09	6.9903e-09	4.94548e-09	2.55595e-08	1.51729e-06	4.10197e-08	3.95514e-09	1.33794e-07	1.41574e-09	0.00437562	0.0125397	0.0031332	0.0231275	3.39278e-05
sp|Q8WXI2|CNKR2_HUMAN	Q8WXI2	sp|Q8WXI2|CNKR2_HUMAN	>sp|Q8WXI2|CNKR2_HUMAN Connector enhancer of kinase suppressor of ras 2 OS=Homo sapiens GN=CNKSR2 PE=1 SV=1	CNKSR2	CNKSR2	22866	4	448.293	512.789	453.058	578.094	369.238	655.439	594.31	666.582	567.771	630.829	853.682	699.292	911.232	897.946	695.329	662.627	519.502	474.543	517.504	443.333	565.094	4.65924e-05	8.92463e-07	1.405e-06	1.72168e-05	0.000414332	1.87764e-06	6.06463e-07	7.12121e-08	2.23674e-07	8.43196e-08	1.81723e-07	3.18326e-06	1.42562e-07	1.16471e-07	2.69453e-07	1.06034e-07	8.97155e-06	4.58417e-05	5.8506e-07	3.64233e-05	4.33948e-05
sp|Q15417-3|CNN3_HUMAN	Q15417-3	sp|Q15417-3|CNN3_HUMAN	>sp|Q15417-3|CNN3_HUMAN Isoform of Q15417, Isoform 3 of Calponin-3 OS=Homo sapiens GN=CNN3	CNN3	CNN3	1266	1	96.206	78.146	76.765	92.3376	70.1783	42.8362	59.6773	92.171	80.145	45.5736	104.643	110.045	102.595	90.6322	124.646	107.068	90.8	105.18	66.0759	91.299	83.2563	6.9866e-06	0.000433726	0.00431968	0.000274813	0.0032916	0.144749	5.77019e-05	8.02867e-05	0.0142481	0.453683	7.64519e-07	5.61378e-06	3.16222e-06	3.27448e-07	1.55534e-07	1.49774e-06	8.53546e-06	9.23519e-07	0.00414774	5.62704e-06	9.70856e-06
sp|A5YKK6-2|CNOT1_HUMAN	A5YKK6-2	sp|A5YKK6-2|CNOT1_HUMAN	>sp|A5YKK6-2|CNOT1_HUMAN Isoform of A5YKK6, Isoform 2 of CCR4-NOT transcription complex subunit 1 OS=Homo sapiens GN=CNOT1	CNOT1	CNOT1	23019	1	79.3484	68.0894	64.6177	82.519	62.9117	79.5443	72.3672	81.0206	81.821	76.2948	76.2097	74.589	87.6535	74.869	369.022	87.0312	78.9522	91.2487	70.7275	82.123	81.7364	0.00105416	0.0329652	0.00027589	0.00026595	0.00217795	1.74354e-06	1.02869e-08	4.95418e-06	2.99029e-05	7.18262e-07	2.72263e-07	1.753e-07	7.84446e-06	4.76364e-07	0.272198	3.63117e-07	3.91284e-09	1.30196e-07	2.81907e-08	7.77855e-08	2.34664e-06
sp|P09543|CN37_HUMAN	P09543	sp|P09543|CN37_HUMAN	>sp|P09543|CN37_HUMAN 2',3'-cyclic-nucleotide 3'-phosphodiesterase OS=Homo sapiens GN=CNP PE=1 SV=2	CNP	CNP	1267	1	1285.6	868.86	885.785	1368.09	1513.88	812.976	1275.41	1535.48	2264.83	1254.57	3079.18	3719.74	3543.97	3049.69	3410.36	2393.25	8495.38	8850.02	7141.91	7484.2	9057.75	3.39025e-09	1.50035e-07	7.93933e-10	1.00687e-06	5.45674e-09	7.50469e-08	4.71253e-09	4.88452e-08	6.24277e-09	4.53498e-09	5.47598e-08	8.30374e-08	1.78423e-08	1.45378e-08	2.61309e-07	6.96846e-09	1.1145e-07	1.51634e-06	7.72702e-07	1.40128e-06	2.19566e-06
sp|P26992|CNTFR_HUMAN	P26992	sp|P26992|CNTFR_HUMAN	>sp|P26992|CNTFR_HUMAN Ciliary neurotrophic factor receptor subunit alpha OS=Homo sapiens GN=CNTFR PE=1 SV=2	CNTFR	CNTFR	1271	1	244.495	249.223	244.494	240.015	256.57	227.977	202.573	225.369	228.73	242.928	304.109	318.137	363.953	332.953	372.639	381.521	280.288	326.341	282.13	321.424	322.65	2.87829e-05	4.84508e-06	5.91294e-06	2.1974e-06	1.01288e-05	2.78488e-08	1.59296e-09	1.41855e-07	7.98634e-09	2.46728e-09	1.06389e-07	2.69879e-07	3.17535e-06	1.06976e-05	3.23714e-08	1.2075e-08	1.82396e-05	0.000126485	3.36274e-05	1.5249e-05	1.4715e-05
sp|Q12860|CNTN1_HUMAN	Q12860	sp|Q12860|CNTN1_HUMAN	>sp|Q12860|CNTN1_HUMAN Contactin-1 OS=Homo sapiens GN=CNTN1 PE=1 SV=1	CNTN1	CNTN1	1272	13	15129.7	17495	14305	15327.9	14864.9	11351.8	12185.9	11908	11349.9	12975.8	17037.7	17075.7	23841.3	19604	20361.2	24185.6	23565	24442.2	24019.7	25448.6	25967.1	1.5473e-08	6.00934e-08	1.72822e-09	3.05829e-08	6.47488e-08	3.28835e-08	4.07887e-09	1.38157e-08	2.14066e-08	1.97627e-08	2.64656e-07	1.02197e-07	7.81085e-08	1.25141e-07	2.67093e-07	1.37559e-08	6.30596e-08	2.13611e-07	5.0455e-08	4.19275e-08	8.54335e-08
sp|Q02246|CNTN2_HUMAN	Q02246	sp|Q02246|CNTN2_HUMAN	>sp|Q02246|CNTN2_HUMAN Contactin-2 OS=Homo sapiens GN=CNTN2 PE=1 SV=1	CNTN2	CNTN2	6900	4	472.98	500.175	492.486	484.106	485.368	422.637	431.171	474.741	460.969	407.709	469.787	484.058	646.653	523.08	565.631	608.344	675.621	652.011	647.908	647.682	680.797	3.1386e-07	1.84713e-06	8.67803e-08	5.50112e-07	1.06215e-06	2.18219e-07	0.000133556	6.01791e-05	5.13058e-07	1.22787e-07	4.23646e-07	1.48345e-06	1.16212e-07	3.13341e-07	2.31918e-08	3.05802e-09	1.28078e-08	7.62663e-07	7.44162e-08	7.03998e-08	5.60415e-08
sp|P78357|CNTP1_HUMAN	P78357	sp|P78357|CNTP1_HUMAN	>sp|P78357|CNTP1_HUMAN Contactin-associated protein 1 OS=Homo sapiens GN=CNTNAP1 PE=1 SV=1	CNTNAP1	CNTNAP1	8506	11	5849.67	6284.64	5959.15	5878.3	6444.39	4492.1	4155.67	4691.81	4780.21	4921.29	8054.33	8305.65	10424.6	8032.56	9865.49	9140.12	8954.01	10414.1	9502.34	9712.71	10455.9	1.35972e-08	1.03031e-08	1.92561e-09	8.85469e-09	1.10604e-08	7.54464e-09	2.02484e-09	9.31845e-09	4.79882e-09	1.45791e-09	6.47582e-08	4.52093e-08	1.78423e-08	3.67891e-09	4.76972e-08	9.93526e-09	5.31184e-09	4.50262e-08	4.61422e-08	1.21356e-08	3.1615e-08
sp|P61201|CSN2_HUMAN	P61201	sp|P61201|CSN2_HUMAN	>sp|P61201|CSN2_HUMAN COP9 signalosome complex subunit 2 OS=Homo sapiens GN=COPS2 PE=1 SV=1	COPS2	COPS2	9318	4	436.082	464.325	477.274	499.334	475.023	471.542	421.331	397.701	369.569	429.115	302.958	315.112	275.451	258.762	306.956	278.79	262.732	254.282	235.323	232.764	252.158	6.01414e-06	4.50729e-06	5.20786e-07	3.53273e-06	1.61186e-06	6.24151e-07	3.13298e-07	9.74326e-07	1.04395e-06	5.49988e-06	0.00016217	7.81779e-07	0.0860842	0.00204314	0.000495184	1.31776e-05	0.00121207	0.00205605	0.0360504	0.00320852	2.35005e-05
tr|H7C3P9|H7C3P9_HUMAN	H7C3P9	tr|H7C3P9|H7C3P9_HUMAN	>tr|H7C3P9|H7C3P9_HUMAN Isoform of Q9UNS2, COP9 signalosome complex subunit 3 OS=Homo sapiens GN=COPS3 PE=1 SV=2	COPS3	COPS3	8533	1	147.65	161.292	131.34	171.04	141.901	165.447	132.053	137.192	142.87	163.018	119.049	132.771	91.9535	114.545	140.373	142.393	110.967	114.496	99.538	107.523	109.083	1.84397e-08	1.33822e-08	4.20411e-07	7.97189e-08	1.10843e-07	9.48453e-08	2.12881e-08	8.23469e-08	4.83112e-09	9.38938e-08	1.59368e-07	3.15402e-06	0.0092129	2.02731e-06	0.00246807	1.35887e-07	1.25463e-08	2.88875e-06	0.215872	6.28212e-05	7.01299e-07
sp|Q9BT78|CSN4_HUMAN	Q9BT78	sp|Q9BT78|CSN4_HUMAN	>sp|Q9BT78|CSN4_HUMAN COP9 signalosome complex subunit 4 OS=Homo sapiens GN=COPS4 PE=1 SV=1	COPS4	COPS4	51138	5	562.643	556.752	568.433	567.472	620.26	528.399	531.134	476.198	503.983	481.642	402.534	479.367	426.069	388.121	511.552	408.431	412.562	371.181	281.405	364.898	313.52	5.88214e-08	8.91686e-07	2.59406e-08	8.17739e-07	3.85363e-07	3.18697e-08	1.63887e-08	5.94703e-08	4.9368e-08	5.61933e-08	1.43108e-06	3.41635e-05	0.000953561	6.46092e-05	4.58961e-05	1.82303e-06	0.000113079	0.00025325	0.0535499	0.000438477	0.000471005
sp|Q92905|CSN5_HUMAN	Q92905	sp|Q92905|CSN5_HUMAN	>sp|Q92905|CSN5_HUMAN COP9 signalosome complex subunit 5 OS=Homo sapiens GN=COPS5 PE=1 SV=4	COPS5	COPS5	10987	3	314.62	299.81	346.829	240.636	340.446	367.039	340.111	344.962	313.03	293.561	237.216	265.362	185.474	218.472	244.581	249.272	209.097	219.002	202.586	206.631	208.625	6.26648e-06	3.04942e-07	3.27993e-06	5.26323e-05	3.48144e-07	7.224e-08	2.76668e-07	1.24037e-07	1.2839e-07	3.93512e-07	1.76269e-06	1.5999e-05	0.0129077	2.91358e-05	6.36117e-05	1.01925e-07	1.75547e-05	1.93775e-06	0.00859056	0.000322823	0.000640337
tr|E7EM64|E7EM64_HUMAN	E7EM64	tr|E7EM64|E7EM64_HUMAN	>tr|E7EM64|E7EM64_HUMAN Isoform of Q7L5N1, COP9 signalosome complex subunit 6 OS=Homo sapiens GN=COPS6 PE=1 SV=1	COPS6	COPS6	10980	1	162.609	185.635	153.841	170.868	159.846	147.91	148.245	160.46	156.402	125.343	97.3445	114.805	76.2372	95.6501	128.479	105.902	85.0914	88.4109	80.507	105.837	76.3895	4.59717e-06	2.40519e-07	9.57157e-08	3.95462e-07	5.37714e-06	2.64715e-05	2.21411e-06	1.68261e-05	0.00012009	1.49485e-06	2.21496e-06	4.92256e-07	0.000538483	0.000187027	3.21591e-06	4.50283e-05	0.000401447	0.00178843	0.000606219	0.000351129	0.000509713
tr|F8VVX6|F8VVX6_HUMAN	F8VVX6	tr|F8VVX6|F8VVX6_HUMAN	>tr|F8VVX6|F8VVX6_HUMAN Isoform of Q5HYK3, 2-methoxy-6-polyprenyl-1,4-benzoquinol methylase, mitochondrial (Fragment) OS=Homo sapiens GN=COQ5 PE=1 SV=1	COQ5	COQ5	84274	1	114.721	98.6691	107.509	112.219	91.7419	156.231	141.253	171.464	164.052	175.322	124.577	121.773	106.64	88.0123	91.7843	91.843	107.182	120.052	134.744	120.682	104.844	0.000545249	7.1421e-05	2.15214e-07	4.52741e-05	8.68852e-05	4.22402e-09	8.36226e-10	1.28117e-09	7.13156e-09	1.91273e-09	0.000189609	6.46372e-05	3.05895e-05	0.000203795	0.00753168	0.000151426	3.67905e-07	2.80634e-08	1.77021e-08	2.36069e-07	1.35025e-08
sp|P31146|COR1A_HUMAN	P31146	sp|P31146|COR1A_HUMAN	>sp|P31146|COR1A_HUMAN Coronin-1A OS=Homo sapiens GN=CORO1A PE=1 SV=4	CORO1A	CORO1A	11151	3	2730.79	2969.03	3004.39	2801.95	2806.67	2880	2580.4	2512.51	2132.7	2624.33	1676.33	1887.77	1294.41	1568.78	1885.81	1356.67	1473.16	1464.66	1124.57	1195.23	1153.15	1.39267e-07	5.43162e-08	2.55391e-09	9.55321e-09	1.65344e-07	1.60508e-07	3.95908e-08	3.7207e-08	4.6034e-08	1.63441e-08	8.03333e-08	4.56028e-08	1.8474e-07	1.41258e-08	1.68431e-07	9.62401e-09	6.58872e-08	4.03453e-07	3.99927e-07	1.55763e-08	0.000101209
sp|Q9BR76|COR1B_HUMAN	Q9BR76	sp|Q9BR76|COR1B_HUMAN	>sp|Q9BR76|COR1B_HUMAN Coronin-1B OS=Homo sapiens GN=CORO1B PE=1 SV=1	CORO1B	CORO1B	57175	2	548.328	595.148	645.185	589.564	603.805	669.085	687.919	634.671	649.099	599.513	281.972	313.245	222.795	272.674	289.928	228.639	282.486	275.621	211.078	236.826	261.558	1.84885e-08	2.77288e-07	8.82943e-09	1.49994e-08	7.50471e-08	2.8039e-06	8.13779e-08	1.22204e-06	3.53325e-08	3.39931e-08	3.47304e-08	1.32072e-06	0.00451847	7.38371e-08	7.23226e-07	4.86952e-06	2.18408e-05	1.62714e-06	0.000311056	0.000202462	1.89402e-05
sp|Q9ULV4|COR1C_HUMAN	Q9ULV4	sp|Q9ULV4|COR1C_HUMAN	>sp|Q9ULV4|COR1C_HUMAN Coronin-1C OS=Homo sapiens GN=CORO1C PE=1 SV=1	CORO1C	CORO1C	23603	4	1813.26	2076.7	1937.75	1826.04	1794.47	1430.72	1344.36	1363.35	1236.77	1260.1	895.621	820.123	755.006	881.86	851.033	703.281	824.319	787.868	646.582	1416.83	810.3	2.15257e-08	1.13297e-08	7.0954e-10	4.42183e-09	2.30388e-09	1.56883e-08	3.29874e-09	6.61186e-09	2.87525e-09	1.0653e-07	2.45187e-07	1.22085e-05	0.000192865	5.76092e-07	2.16498e-05	5.42541e-06	2.01141e-05	6.73103e-07	0.000522892	9.86875e-05	2.29631e-07
sp|Q9UQ03-2|COR2B_HUMAN	Q9UQ03-2	sp|Q9UQ03-2|COR2B_HUMAN	>sp|Q9UQ03-2|COR2B_HUMAN Isoform of Q9UQ03, Isoform 2 of Coronin-2B OS=Homo sapiens GN=CORO2B	CORO2B	CORO2B	10391	3	852.095	834.041	744.773	760.896	814.688	586.745	623.395	693.582	616.82	615.935	803.423	805.435	829.521	968.818	743.884	920.081	909.467	899.396	801.362	818.01	797.983	7.80464e-09	5.48885e-08	3.9374e-08	8.09302e-08	1.48518e-07	9.59023e-09	1.15426e-08	1.5303e-09	7.03273e-09	2.3677e-07	9.56349e-08	9.46786e-08	2.70387e-07	7.7384e-09	4.39223e-07	2.82673e-08	1.05955e-07	7.94654e-08	1.23641e-08	3.55943e-07	4.69149e-08
sp|P20674|COX5A_HUMAN	P20674	sp|P20674|COX5A_HUMAN	>sp|P20674|COX5A_HUMAN Cytochrome c oxidase subunit 5A, mitochondrial OS=Homo sapiens GN=COX5A PE=1 SV=2	COX5A	COX5A	9377	1	605.773	255.064	281.753	409.25	265.759	169.604	242.73	448.988	310.647	167.945	1215.51	891.352	977.706	1001.43	1140.56	752.102	660.284	436.753	448.823	499.973	556.513	9.83521e-08	2.30925e-05	7.36968e-08	9.74723e-08	3.016e-07	0.000289654	6.35366e-06	7.2989e-07	1.52473e-05	0.00910228	9.75148e-07	3.9666e-06	1.82488e-06	1.06061e-06	1.63372e-08	2.69451e-07	1.8478e-07	2.13843e-07	5.18562e-08	5.32072e-07	5.37793e-06
sp|P14854|CX6B1_HUMAN	P14854	sp|P14854|CX6B1_HUMAN	>sp|P14854|CX6B1_HUMAN Cytochrome c oxidase subunit 6B1 OS=Homo sapiens GN=COX6B1 PE=1 SV=2	COX6B1	COX6B1	1340	1	650.186	374.977	384.07	289.027	509.91	319.545	470.067	569.817	527.992	337.326	999.287	635.096	383.85	704.198	438.769	478.542	312.96	312.679	398.933	287.085	276.175	3.78568e-09	6.62285e-09	4.36048e-11	2.46242e-08	7.28972e-09	1.46883e-09	4.33267e-09	2.65855e-09	6.09302e-10	2.30541e-10	2.99784e-07	2.6886e-08	1.07786e-08	1.9868e-09	4.17335e-08	1.93694e-08	4.46947e-09	3.15001e-08	6.96286e-09	4.18049e-08	1.97116e-08
sp|O14548|COX7R_HUMAN	O14548	sp|O14548|COX7R_HUMAN	>sp|O14548|COX7R_HUMAN Cytochrome c oxidase subunit 7A-related protein, mitochondrial OS=Homo sapiens GN=COX7A2L PE=1 SV=2	COX7A2L	COX7A2L	9167	1	188.781	168.5	182.948	185.281	199.079	1344.23	1344.67	1357.05	1400.32	1410.27	390.931	322.232	342.373	382.656	267.7	225.152	1102.18	1050.25	1312.73	1180.02	1357.29	8.89734e-06	1.04421e-07	4.12311e-05	2.6845e-06	6.55887e-07	1.29664e-07	7.87601e-08	5.37252e-09	5.28899e-08	7.96161e-08	4.11425e-08	1.25974e-06	1.4284e-05	3.67723e-08	4.92462e-07	2.26472e-07	2.58992e-07	5.76195e-06	5.13951e-06	2.29292e-07	6.59261e-06
tr|D6R9Z7|D6R9Z7_HUMAN	D6R9Z7	tr|D6R9Z7|D6R9Z7_HUMAN	>tr|D6R9Z7|D6R9Z7_HUMAN Isoform of P15954, Cytochrome c oxidase subunit 7C, mitochondrial OS=Homo sapiens GN=COX7C PE=1 SV=1	COX7C	COX7C	1350	1	2606.16	2567.67	2845.36	2664.75	3243.3	441.294	663.582	924.325	847.75	496.783	2219.58	2547.47	2170.58	3117.12	1992.32	2198.28	3169.9	2839.4	3476.09	3174.87	3474.14	1.22511e-08	3.12885e-07	2.44995e-09	5.80346e-08	4.32818e-08	9.00061e-10	1.54621e-09	1.11068e-09	5.92168e-10	5.61588e-10	4.3437e-08	1.64241e-07	8.48205e-08	1.53718e-08	5.3385e-08	8.12803e-09	2.11802e-08	5.25188e-08	5.08378e-08	5.00852e-08	2.61622e-07
sp|P16870-2|CBPE_HUMAN	P16870-2	sp|P16870-2|CBPE_HUMAN	>sp|P16870-2|CBPE_HUMAN Isoform of P16870, Isoform 2 of Carboxypeptidase E OS=Homo sapiens GN=CPE	CPE	CPE	1363	3	1214.58	1136.56	1278.46	1120.3	1168.02	1233.85	1378.1	1167.86	1204.81	1244.18	911.087	927.521	821.05	892.045	805.779	845.542	662.782	720.384	681.717	613.479	634.97	6.03164e-09	7.7955e-09	2.72678e-10	7.4018e-09	9.12009e-09	6.96686e-09	1.64135e-09	2.75572e-09	4.10468e-09	6.77355e-10	1.21599e-08	2.77687e-08	1.05063e-08	6.01181e-08	4.30639e-08	3.49037e-09	7.24741e-08	2.33207e-07	6.30778e-07	8.01066e-08	4.49015e-07
sp|Q6PUV4|CPLX2_HUMAN	Q6PUV4	sp|Q6PUV4|CPLX2_HUMAN	>sp|Q6PUV4|CPLX2_HUMAN Complexin-2 OS=Homo sapiens GN=CPLX2 PE=2 SV=2	CPLX2	CPLX2	10814	5	3732.93	4784.87	4371.36	4742.87	3775.06	5263.5	4858.68	4040.28	4160.88	4842.39	2505.5	2107.72	1524.87	1747.87	1871.5	1693.6	1325.38	1073.96	1126.75	1162.03	913.669	7.00806e-08	6.14586e-08	1.89486e-09	1.23169e-08	9.91197e-09	1.09222e-08	8.0857e-10	2.03674e-08	2.44211e-08	8.8127e-09	1.78954e-06	1.92493e-06	0.00025883	1.03215e-06	9.76597e-06	4.30439e-06	0.0170141	0.025903	1.51023e-05	0.207779	0.00486886
tr|F2Z2V0|F2Z2V0_HUMAN	F2Z2V0	tr|F2Z2V0|F2Z2V0_HUMAN	>tr|F2Z2V0|F2Z2V0_HUMAN Isoform of Q99829, Copine-1 (Fragment) OS=Homo sapiens GN=CPNE1 PE=1 SV=1	CPNE1	CPNE1	8904	2	296.416	315.796	272.839	326.659	283.614	263.897	243.394	275.867	217.853	269.106	184.349	160.149	176.899	181.193	261.996	207.587	197.314	223.039	166.064	193.307	262.718	1.07677e-07	5.95142e-07	2.70455e-08	2.16622e-06	1.18615e-08	2.57676e-07	1.76737e-06	4.17435e-08	3.68551e-07	7.28768e-07	1.5425e-05	5.12012e-05	1.78074e-05	2.43834e-05	5.20893e-07	5.90942e-07	1.39135e-06	1.11191e-05	0.000113563	6.49441e-05	1.0621e-06
sp|Q96A23|CPNE4_HUMAN	Q96A23	sp|Q96A23|CPNE4_HUMAN	>sp|Q96A23|CPNE4_HUMAN Copine-4 OS=Homo sapiens GN=CPNE4 PE=1 SV=1	CPNE4	CPNE4	131034	7	1774.98	2081.24	1820.83	1786.77	1705.23	2036.68	2355.57	2308.52	2090.65	2221.24	2747.99	2307.1	3064.43	2849.34	2226.81	2794.56	1439.46	1440.83	1636.57	1388.75	1911.47	1.49147e-08	1.21184e-08	6.58375e-09	7.23888e-08	4.03403e-08	1.62308e-08	8.06596e-10	7.41826e-09	1.5889e-08	1.42261e-08	3.53121e-08	6.01132e-08	6.85423e-09	2.69302e-08	3.30789e-08	3.75866e-09	1.8483e-06	6.7849e-07	5.96443e-08	3.53339e-07	1.96496e-07
sp|Q9HCH3|CPNE5_HUMAN	Q9HCH3	sp|Q9HCH3|CPNE5_HUMAN	>sp|Q9HCH3|CPNE5_HUMAN Copine-5 OS=Homo sapiens GN=CPNE5 PE=1 SV=2	CPNE5	CPNE5	57699	3	194.234	184.082	222.471	154.425	209.3	318.094	277.076	274.856	279.527	284.465	398.834	436.227	444.88	503.219	651.351	605.781	666.645	561.011	858.723	764.105	548.535	0.0371692	0.112379	0.0101881	0.00232677	0.00183525	7.14475e-08	6.30676e-09	3.09932e-08	8.07591e-08	1.00865e-07	1.86571e-06	1.70161e-06	2.45106e-08	6.27896e-07	1.33649e-08	4.01627e-09	1.04022e-07	1.09466e-06	8.11392e-09	7.10226e-09	6.93335e-07
sp|O95741|CPNE6_HUMAN	O95741	sp|O95741|CPNE6_HUMAN	>sp|O95741|CPNE6_HUMAN Copine-6 OS=Homo sapiens GN=CPNE6 PE=1 SV=3	CPNE6	CPNE6	9362	6	7208.01	8706.09	7990.34	7224.96	6671.53	3476.42	4223.89	4007.94	3891.29	3515.63	6411.21	5980.35	6818.41	6423.88	5970.05	6870.79	5237.16	5919.19	4940.52	5044.84	6214.95	2.2192e-08	8.04772e-08	3.35044e-09	1.36397e-08	1.23303e-08	5.44374e-09	5.01651e-09	3.97553e-09	8.34044e-09	8.69423e-09	8.77302e-08	8.4882e-08	1.97841e-08	1.32424e-08	1.95076e-08	6.3996e-09	6.68615e-09	4.08726e-08	1.00193e-08	3.04918e-08	9.05418e-08
sp|Q9UBL6-2|CPNE7_HUMAN	Q9UBL6-2	sp|Q9UBL6-2|CPNE7_HUMAN	>sp|Q9UBL6-2|CPNE7_HUMAN Isoform of Q9UBL6, Isoform 2 of Copine-7 OS=Homo sapiens GN=CPNE7	CPNE7	CPNE7	27132	2	542.227	486.423	556.329	505.325	454.946	697.957	682.916	631.722	598.952	636.993	516.29	468.123	592.044	531.337	508.698	529.725	347.245	409.975	392.797	382.633	368.746	1.40304e-07	3.60544e-07	1.18416e-08	3.77497e-07	9.25218e-08	1.48232e-07	7.96213e-09	4.48218e-08	3.30761e-08	7.45951e-09	5.82327e-07	3.43866e-06	3.53016e-08	1.21664e-05	1.63878e-06	1.27179e-08	6.76395e-05	2.33481e-06	6.75939e-06	1.83697e-07	3.61451e-05
sp|P36551|HEM6_HUMAN	P36551	sp|P36551|HEM6_HUMAN	>sp|P36551|HEM6_HUMAN Oxygen-dependent coproporphyrinogen-III oxidase, mitochondrial OS=Homo sapiens GN=CPOX PE=1 SV=3	CPOX	CPOX	1371	1	155.282	132.822	122.33	154.033	140.384	99.7656	84.5688	101.842	91.5105	104.022	181.987	146.908	144.568	157.789	167.175	149.823	82.4558	75.3182	65.0232	106.477	68.6806	2.34038e-07	3.08616e-06	1.93896e-06	4.4616e-07	2.31685e-07	0.000663512	9.98003e-08	8.7829e-07	1.30862e-06	2.8149e-06	1.82033e-08	1.25807e-07	2.70423e-07	1.32845e-07	5.68037e-07	2.12435e-07	0.00159978	0.000132635	0.0173325	0.34677	0.022159
sp|P43155-3|CACP_HUMAN	P43155-3	sp|P43155-3|CACP_HUMAN	>sp|P43155-3|CACP_HUMAN Isoform of P43155, Isoform 3 of Carnitine O-acetyltransferase OS=Homo sapiens GN=CRAT	CRAT	CRAT	1384	1	140.077	151.273	161.217	162.186	154.566	238.656	270.449	243.27	272	256.154	237.077	161.759	242.635	235.955	246.049	231.635	347.772	410.4	430.868	425.572	424.416	1.19734e-06	0.00148934	4.12784e-07	4.4468e-07	2.96221e-06	4.75943e-07	5.89636e-09	1.32448e-06	4.68951e-07	6.86025e-09	1.20844e-06	6.27141e-07	8.91102e-06	1.48007e-05	4.08058e-06	8.01678e-07	2.22211e-07	1.92741e-08	1.14704e-07	7.22695e-09	3.87007e-07
sp|P46108-2|CRK_HUMAN	P46108-2	sp|P46108-2|CRK_HUMAN	>sp|P46108-2|CRK_HUMAN Isoform of P46108, Isoform Crk-I of Adapter molecule crk OS=Homo sapiens GN=CRK	CRK	CRK	1398	1	140.068	161.093	138.024	158.405	131.456	121.701	105.894	133.805	130.417	100.589	56.7351	85.8192	60.6202	62.5974	79.7007	67.3914	55.364	67.7728	51.8624	58.8052	56.1248	3.29076e-08	1.69858e-08	8.10673e-09	1.6464e-09	3.3761e-09	3.80902e-08	1.33266e-07	1.81925e-06	2.59152e-08	1.91581e-07	0.008022	4.32766e-06	6.12121e-05	0.00015517	3.36253e-05	0.00330783	5.56265e-07	0.0112042	0.368864	0.0514474	0.00105111
sp|P46109|CRKL_HUMAN	P46109	sp|P46109|CRKL_HUMAN	>sp|P46109|CRKL_HUMAN Crk-like protein OS=Homo sapiens GN=CRKL PE=1 SV=1	CRKL	CRKL	1399	1	146.654	177.171	161.388	149.658	176.492	183.284	183.177	155.975	175.471	169.994	122.029	142.115	110.638	115.375	141.846	132.787	225.522	198.877	153.741	183.616	166.451	5.82421e-05	2.88053e-07	6.35516e-07	3.18137e-06	8.03456e-07	6.93917e-06	6.67348e-07	1.19893e-05	5.69391e-07	1.32029e-06	0.000292352	6.13845e-06	0.010832	0.0009711	1.39452e-06	2.26085e-06	2.65391e-08	2.40163e-06	1.11279e-07	2.04245e-06	1.20379e-06
sp|Q14194-2|DPYL1_HUMAN;sp|Q14194|DPYL1_HUMAN	Q14194-2;Q14194	sp|Q14194-2|DPYL1_HUMAN;sp|Q14194|DPYL1_HUMAN	>sp|Q14194-2|DPYL1_HUMAN Isoform of Q14194, Isoform LCRMP-1 of Dihydropyrimidinase-related protein 1 OS=Homo sapiens GN=CRMP1;>sp|Q14194|DPYL1_HUMAN Dihydropyrimidinase-related protein 1 OS=Homo sapiens GN=CRMP1 PE=1 SV=1	CRMP1	CRMP1	1400	5	1700.68	1977.88	1978.45	1902.06	1938.89	1848.33	1911.73	1686.11	1561.1	1565.01	1546.49	1638.41	1190.67	1422.12	1770.36	1374.82	1005.98	1005.33	932.365	954.794	1038.52	3.22313e-08	3.45822e-08	4.39936e-09	1.61872e-08	1.72891e-08	6.24608e-09	3.63413e-08	6.1947e-07	2.64722e-07	3.58739e-08	1.4373e-05	5.12719e-07	0.000169247	2.06597e-06	8.48201e-07	4.01301e-06	0.000577062	0.00308488	0.000140517	0.000377164	1.82123e-05
tr|B1AKD8|B1AKD8_HUMAN	B1AKD8	tr|B1AKD8|B1AKD8_HUMAN	>tr|B1AKD8|B1AKD8_HUMAN Isoform of Q5TZA2, Rootletin (Fragment) OS=Homo sapiens GN=CROCC PE=1 SV=2	CROCC	CROCC	9696	1	338.643	403.454	350.865	329.924	397.03	154.396	131.804	221.397	245.274	172.76	158.41	220.232	207.039	234.758	212.977	233.366	184.923	212.37	154.353	230.408	211.495	1.39995e-07	1.60475e-06	9.36676e-07	9.39081e-07	1.37832e-06	3.44771e-08	4.20003e-05	5.62263e-07	7.72548e-09	4.13712e-05	8.19912e-06	1.62077e-07	2.28482e-07	9.21796e-09	2.18933e-05	4.55517e-09	5.59589e-07	6.3544e-07	7.29852e-06	1.25032e-06	3.80805e-05
sp|Q9NQ79-3|CRAC1_HUMAN	Q9NQ79-3	sp|Q9NQ79-3|CRAC1_HUMAN	>sp|Q9NQ79-3|CRAC1_HUMAN Isoform of Q9NQ79, Isoform 3 of Cartilage acidic protein 1 OS=Homo sapiens GN=CRTAC1	CRTAC1	CRTAC1	55118	1	180.05	240.236	187.363	207.165	210.003	110.705	159.836	144.273	174.16	191.488	104.371	118.586	111.973	110.664	125.886	113.971	128.816	132.395	163.04	155.003	99.7982	1.25314e-07	3.59435e-07	2.611e-07	1.8187e-06	1.0088e-06	5.55314e-06	9.85519e-08	1.46647e-05	3.42788e-08	1.66178e-06	0.000875237	0.000284557	0.00018105	0.000614602	0.00413255	0.000907909	1.76045e-06	1.44422e-07	1.65019e-06	1.74192e-08	5.10026e-05
tr|E9PR44|E9PR44_HUMAN	E9PR44	tr|E9PR44|E9PR44_HUMAN	>tr|E9PR44|E9PR44_HUMAN Isoform of P02511, Alpha-crystallin B chain (Fragment) OS=Homo sapiens GN=CRYAB PE=1 SV=1	CRYAB	CRYAB	1410	2	293.084	230.301	165.016	211.873	283.168	135.985	263.63	213.402	194.228	139.252	600.392	786.917	697.823	691.295	591.862	507.927	3237.08	4272.95	2442.15	2892.91	5297.84	0.0740746	0.0646283	0.0220705	0.0470011	0.0166363	0.127622	0.0124385	0.01758	8.22516e-05	0.000805626	8.46637e-05	1.2004e-06	2.95581e-07	1.47062e-07	4.40122e-07	8.46893e-06	6.92438e-07	2.31851e-06	1.59076e-06	1.94432e-06	7.67522e-05
sp|Q08257|QOR_HUMAN	Q08257	sp|Q08257|QOR_HUMAN	>sp|Q08257|QOR_HUMAN Quinone oxidoreductase OS=Homo sapiens GN=CRYZ PE=1 SV=1	CRYZ	CRYZ	1429	1	139.96	139.323	163.157	128.563	159.006	87.1111	76.675	93.5841	88.5664	82.6539	184.96	177.205	136.936	170.613	151.025	231.71	209.7	376.615	373.207	348.021	326.528	6.98838e-08	2.40725e-07	1.18614e-07	5.29653e-06	4.35114e-06	2.47478e-05	0.0173521	6.83256e-07	9.00141e-05	3.32266e-05	3.64109e-08	7.31687e-08	1.30172e-05	2.18971e-09	3.70055e-05	6.79459e-09	1.63157e-09	3.92291e-08	2.89864e-09	9.51385e-09	1.88747e-08
tr|B4DJV2|B4DJV2_HUMAN	B4DJV2	tr|B4DJV2|B4DJV2_HUMAN	>tr|B4DJV2|B4DJV2_HUMAN Isoform of O75390, Citrate synthase OS=Homo sapiens GN=CS PE=1 SV=1	CS	CS	1431	5	6641.63	6084.81	7105.34	6288.56	5869.48	10316.8	9885.83	9934.01	9386.12	11268.7	3766.57	4379.91	3358.81	2979.11	2994.64	3541.39	4269.55	4588.08	5107.28	5176.68	4355.44	2.26394e-08	7.13233e-08	1.07576e-09	2.99671e-08	9.14417e-09	5.22013e-08	8.51856e-09	8.29813e-09	1.20891e-08	2.52249e-08	4.1219e-08	1.26345e-07	1.18383e-07	5.20922e-08	5.11619e-08	1.06402e-08	1.76904e-08	9.15509e-08	1.57029e-07	3.37084e-08	1.02892e-06
sp|P55060-3|XPO2_HUMAN	P55060-3	sp|P55060-3|XPO2_HUMAN	>sp|P55060-3|XPO2_HUMAN Isoform of P55060, Isoform 3 of Exportin-2 OS=Homo sapiens GN=CSE1L	CSE1L	CSE1L	1434	1	236.518	231.484	243.859	229.539	225.437	211.941	195.914	193.726	163.779	176.93	150.697	149.06	124.017	140.693	142.531	139.625	386.465	351.041	286.539	323.195	392.648	1.03575e-05	2.58957e-07	1.60039e-07	3.01452e-06	7.85491e-05	8.70012e-08	9.5898e-05	3.22521e-05	0.00020445	6.19714e-08	0.00276505	0.0028304	0.00685382	0.000458665	2.15764e-05	1.3867e-06	1.36176e-09	1.24848e-07	2.52317e-07	2.00109e-08	8.30371e-08
sp|P48729-3|KC1A_HUMAN	P48729-3	sp|P48729-3|KC1A_HUMAN	>sp|P48729-3|KC1A_HUMAN Isoform of P48729, Isoform 3 of Casein kinase I isoform alpha OS=Homo sapiens GN=CSNK1A1	CSNK1A1	CSNK1A1	1452	2	339.413	333.325	374.977	341.366	348.148	326.8	316.424	246.266	288.441	314.745	258.065	270.817	344.753	302.964	281.783	306.086	256.017	262.79	326.786	215.682	275.189	9.06095e-07	0.00231626	1.26756e-08	1.10617e-05	3.7499e-07	5.37378e-07	4.80796e-05	0.000176239	8.23576e-07	6.82958e-08	0.000180267	8.29656e-07	6.08617e-05	2.54767e-05	1.025e-07	9.83787e-06	0.000370276	3.50958e-07	6.13186e-07	0.001491	0.000120154
sp|P48730|KC1D_HUMAN	P48730	sp|P48730|KC1D_HUMAN	>sp|P48730|KC1D_HUMAN Casein kinase I isoform delta OS=Homo sapiens GN=CSNK1D PE=1 SV=2	CSNK1D	CSNK1D	1453	1	192.602	180.744	181.219	210.545	174.161	194.899	216.471	202.593	208.948	218.847	187.582	169.147	201.312	172.912	174.569	193.794	155.629	162.238	193.904	175.212	168.874	1.01509e-06	1.25897e-06	3.44422e-08	1.91619e-08	9.54671e-09	8.0206e-09	1.20319e-08	1.83761e-08	3.11072e-08	8.02462e-07	2.10397e-07	1.38257e-06	9.80411e-07	3.86736e-06	2.39234e-07	2.12e-08	1.42283e-06	4.53078e-07	9.72373e-07	8.65207e-09	3.00736e-08
sp|Q9Y6M4-3|KC1G3_HUMAN	Q9Y6M4-3	sp|Q9Y6M4-3|KC1G3_HUMAN	>sp|Q9Y6M4-3|KC1G3_HUMAN Isoform of Q9Y6M4, Isoform 3 of Casein kinase I isoform gamma-3 OS=Homo sapiens GN=CSNK1G3	CSNK1G3	CSNK1G3	1456	2	352.477	364.699	405.03	368.706	342.064	307.828	334.54	374.134	327.121	309.197	366.31	310.835	378.401	371.173	377.416	398.763	325.064	322.31	353.406	317.991	314.01	1.27224e-07	3.29157e-06	1.22636e-07	1.53473e-07	2.06255e-06	6.60292e-07	2.08695e-05	1.16103e-06	5.95912e-05	5.35787e-07	2.51973e-05	1.67355e-06	0.000443555	0.000439335	7.5458e-07	2.51118e-06	3.07894e-06	4.29292e-06	3.46355e-07	1.32689e-05	8.65649e-05
tr|E7EU96|E7EU96_HUMAN	E7EU96	tr|E7EU96|E7EU96_HUMAN	>tr|E7EU96|E7EU96_HUMAN Isoform of P68400, Casein kinase II subunit alpha OS=Homo sapiens GN=CSNK2A1 PE=1 SV=1	CSNK2A1	CSNK2A1	1457	4	1109.25	1127.21	1172.35	1011.76	1083.24	1098.79	1093.36	981.827	986.586	1079.36	741.407	701.035	699.675	746.738	600.878	775.614	783.788	756.676	683.833	720.077	836.499	2.34339e-08	4.07209e-08	2.25221e-09	3.02688e-08	3.88058e-08	4.31082e-08	1.00652e-08	2.1906e-08	2.14939e-09	7.72051e-08	5.36808e-06	4.21103e-07	1.26177e-07	6.07523e-08	2.48035e-07	2.28661e-06	8.98527e-09	1.1847e-06	2.38835e-07	6.33347e-07	2.36188e-06
sp|P19784|CSK22_HUMAN	P19784	sp|P19784|CSK22_HUMAN	>sp|P19784|CSK22_HUMAN Casein kinase II subunit alpha' OS=Homo sapiens GN=CSNK2A2 PE=1 SV=1	CSNK2A2	CSNK2A2	1459	3	400.176	354.18	366.109	363.931	377.772	399.186	388.832	383.032	358.628	380.08	218.756	219.73	236.247	256.29	241.9	236.757	299.759	307.426	291.67	306.32	305.727	3.76875e-07	9.59467e-05	1.47339e-08	2.50343e-05	8.34154e-07	5.85881e-07	4.42966e-06	9.93846e-07	1.92498e-06	1.07111e-05	2.91001e-05	8.11792e-05	0.00110479	1.18896e-06	4.13107e-06	1.32506e-05	1.42154e-06	9.16979e-06	5.55349e-06	4.06748e-07	1.47834e-06
sp|P67870|CSK2B_HUMAN	P67870	sp|P67870|CSK2B_HUMAN	>sp|P67870|CSK2B_HUMAN Casein kinase II subunit beta OS=Homo sapiens GN=CSNK2B PE=1 SV=1	CSNK2B	CSNK2B	1460	2	532.672	605.09	571.289	505.675	598.949	548.529	564.196	515.854	543.521	569.626	367.133	369.543	341.986	359.719	331.036	357.243	397.258	374.619	362.285	340.541	368.419	3.70436e-08	5.53968e-09	6.57332e-08	5.52151e-09	4.57867e-09	1.88866e-07	6.90394e-08	1.37127e-09	5.85169e-08	1.67086e-08	1.81136e-05	2.72788e-07	3.53034e-07	1.70884e-06	1.44725e-07	2.33167e-08	4.01057e-09	1.86361e-08	2.00819e-08	1.04521e-07	3.10578e-08
sp|O95196|CSPG5_HUMAN	O95196	sp|O95196|CSPG5_HUMAN	>sp|O95196|CSPG5_HUMAN Chondroitin sulfate proteoglycan 5 OS=Homo sapiens GN=CSPG5 PE=1 SV=3	CSPG5	CSPG5	10675	2	301.649	297.787	323.071	302.863	321.635	317.194	340.721	264.012	338.608	304.235	366.508	327.704	371.712	345.808	297.211	346.138	228.215	232.298	268.201	227.912	197.819	9.36165e-07	1.17724e-06	7.69306e-06	7.58226e-06	1.83941e-06	1.05494e-05	9.09072e-08	0.000145176	3.37441e-08	5.43599e-06	2.63104e-06	0.000254003	1.05811e-06	2.71874e-05	4.18801e-07	2.45552e-07	0.000113844	6.71475e-06	0.000128915	0.00103431	0.00107448
sp|P21291|CSRP1_HUMAN	P21291	sp|P21291|CSRP1_HUMAN	>sp|P21291|CSRP1_HUMAN Cysteine and glycine-rich protein 1 OS=Homo sapiens GN=CSRP1 PE=1 SV=3	CSRP1	CSRP1	1465	3	1615.1	1656.92	1521.35	1601.27	1844.34	1633.67	1557.31	1476.07	1629.37	1897.71	1842.74	2154.08	2119.05	1893.57	1945.55	1928.1	2706.96	2255.52	1930.83	1861.56	2189.54	3.51434e-09	3.64515e-09	1.38147e-10	1.62025e-09	2.8881e-09	2.05862e-09	4.65027e-09	1.33616e-09	4.10036e-09	3.38609e-09	1.41369e-07	6.76223e-08	6.54631e-09	4.60173e-09	2.80881e-08	8.40959e-08	1.82786e-08	2.53016e-07	4.29381e-08	1.29424e-08	2.63253e-07
sp|Q13363-2|CTBP1_HUMAN	Q13363-2	sp|Q13363-2|CTBP1_HUMAN	>sp|Q13363-2|CTBP1_HUMAN Isoform of Q13363, Isoform 2 of C-terminal-binding protein 1 OS=Homo sapiens GN=CTBP1	CTBP1	CTBP1	1487	5	2157.53	2112.55	2054.14	1921.67	2029.79	1748.59	1814.21	1942.68	1643.64	1422.08	1109.87	1189.49	728.793	1079.54	929.261	920.431	511.347	504.197	513.055	487.338	451.042	9.51583e-09	1.15617e-08	2.63297e-09	3.0119e-08	2.84086e-08	1.9666e-08	2.94391e-09	2.75572e-09	2.126e-09	2.86184e-08	2.59342e-06	1.38565e-06	0.000229714	3.51464e-07	1.63221e-05	4.54748e-07	0.0075797	0.00049446	0.00825847	0.00376219	0.0420212
sp|P35221|CTNA1_HUMAN	P35221	sp|P35221|CTNA1_HUMAN	>sp|P35221|CTNA1_HUMAN Catenin alpha-1 OS=Homo sapiens GN=CTNNA1 PE=1 SV=1	CTNNA1	CTNNA1	1495	3	616.938	814.673	706.185	750.986	893.195	791.178	867.892	830.866	968.554	932.243	778.27	674.525	941.158	876.254	812.778	740.574	708.389	708.21	660.313	645.092	615.726	8.7424e-07	2.22141e-07	2.6796e-07	1.31863e-06	2.93296e-07	5.25743e-09	2.96882e-08	1.61003e-08	1.26169e-08	7.8601e-09	1.29622e-06	3.12206e-06	5.76627e-07	1.99929e-08	2.24478e-06	0.000203451	0.000288576	0.00170313	0.118547	0.000124349	0.0398906
sp|P26232-2|CTNA2_HUMAN	P26232-2	sp|P26232-2|CTNA2_HUMAN	>sp|P26232-2|CTNA2_HUMAN Isoform of P26232, Isoform 2 of Catenin alpha-2 OS=Homo sapiens GN=CTNNA2	CTNNA2	CTNNA2	1496	15	7541.29	6748.62	7486.6	6469.05	8158.29	6221.95	6242.98	6578.99	7424.73	6578.33	8482.26	8000.09	9223.78	8493.64	8518.94	9808.71	8190.86	7569.24	7621.61	7587.66	6369.32	3.22386e-08	2.62185e-08	5.04091e-10	7.61013e-09	2.17862e-08	1.29912e-08	6.8154e-09	1.05437e-08	2.84301e-09	3.16014e-09	3.86611e-08	5.74437e-08	2.21036e-08	6.09488e-09	2.20567e-08	7.3689e-09	1.31011e-08	8.73173e-08	1.48691e-08	1.68477e-08	8.85057e-08
sp|P35222|CTNB1_HUMAN	P35222	sp|P35222|CTNB1_HUMAN	>sp|P35222|CTNB1_HUMAN Catenin beta-1 OS=Homo sapiens GN=CTNNB1 PE=1 SV=1	CTNNB1	CTNNB1	1499	12	6089.39	5646.6	6187.39	5693.28	6789.29	5490.43	5146.67	5449.15	6114.11	5528.48	7044.4	6440.84	6935.35	6751.37	6540.58	7433.63	6845.19	6189.95	6234.73	6244.16	5392.63	2.35624e-08	3.21128e-08	7.6132e-10	2.72396e-08	1.78139e-08	7.91531e-09	4.35273e-09	1.01179e-08	4.16461e-09	5.26843e-09	1.71825e-07	1.028e-07	7.16544e-08	6.26815e-09	6.30301e-08	1.80779e-08	1.21119e-08	1.98137e-07	1.509e-08	5.80143e-08	9.55061e-07
sp|O60716-24|CTND1_HUMAN	O60716-24	sp|O60716-24|CTND1_HUMAN	>sp|O60716-24|CTND1_HUMAN Isoform of O60716, Isoform 3 of Catenin delta-1 OS=Homo sapiens GN=CTNND1	CTNND1	CTNND1	1500	7	875.408	810.538	875.564	846.66	986.151	1019.66	1029.31	903.236	1128.67	1136.78	1102.42	1015.74	1253.87	1134.78	1073.64	1164.03	1247.86	1090.11	1423.54	1148.54	991.978	1.06012e-06	6.53679e-07	6.4253e-08	1.24998e-07	2.92209e-07	1.12206e-07	4.53327e-08	6.30279e-07	5.78417e-08	1.95756e-07	6.98742e-08	3.25296e-07	9.18702e-08	7.21273e-08	1.97768e-06	9.25041e-09	4.2569e-08	1.35741e-06	6.62878e-08	4.54883e-08	8.38498e-07
sp|Q9UQB3|CTND2_HUMAN	Q9UQB3	sp|Q9UQB3|CTND2_HUMAN	>sp|Q9UQB3|CTND2_HUMAN Catenin delta-2 OS=Homo sapiens GN=CTNND2 PE=1 SV=3	CTNND2	CTNND2	1501	9	1693.12	1851.53	1935.49	1935.07	2250.77	1486.87	1732.55	1437.45	1556.41	1641.88	2522.28	2171.77	2664.66	2464.5	2477.2	2061.23	2471.15	2520.61	2305.1	2007.52	2121.06	2.79076e-07	9.4837e-06	3.93578e-08	6.76978e-08	4.46788e-08	4.59575e-06	1.44014e-05	2.14801e-06	1.43094e-05	1.90772e-05	4.16176e-07	1.55408e-07	1.66153e-08	1.13944e-07	5.68954e-08	7.38801e-09	4.57421e-09	1.41754e-07	5.83493e-08	1.13842e-07	8.2033e-08
sp|P17812|PYRG1_HUMAN	P17812	sp|P17812|PYRG1_HUMAN	>sp|P17812|PYRG1_HUMAN CTP synthase 1 OS=Homo sapiens GN=CTPS1 PE=1 SV=2	CTPS1	CTPS1	1503	1	81.0432	111.786	90.664	106.192	96.4908	112.312	98.187	99.0919	103.382	55.5847	225.261	201.393	147.737	159.353	206.472	182.429	145.012	127.47	101.779	115.226	113.616	0.00956638	0.0543644	0.0154096	0.0960227	0.0525362	0.00207033	0.0524578	0.00135283	0.0257667	0.2308	8.10901e-07	2.77722e-05	0.00126142	3.85031e-08	5.40479e-05	8.25271e-06	5.71323e-08	3.01088e-06	1.6328e-06	2.02674e-05	6.61203e-05
sp|Q14247-3|SRC8_HUMAN	Q14247-3	sp|Q14247-3|SRC8_HUMAN	>sp|Q14247-3|SRC8_HUMAN Isoform of Q14247, Isoform 3 of Src substrate cortactin OS=Homo sapiens GN=CTTN	CTTN	CTTN	2017	1	323.482	344.954	305.488	276.556	321.067	331.793	308.346	310.419	263.427	269.102	183.703	212.166	177.211	208.934	179.739	194.238	178.95	143.52	128.06	148.286	135.809	4.63104e-09	4.49288e-09	1.49054e-09	1.47821e-08	3.56365e-09	7.29952e-09	2.97424e-09	4.55603e-09	1.76474e-09	1.08647e-08	1.12107e-07	7.36869e-07	6.12264e-07	2.34559e-08	3.7999e-08	1.65608e-08	1.6953e-07	3.84263e-05	1.27169e-06	5.42346e-07	4.99981e-06
tr|F8WB16|F8WB16_HUMAN	F8WB16	tr|F8WB16|F8WB16_HUMAN	>tr|F8WB16|F8WB16_HUMAN Isoform of Q8WZ74, Cortactin-binding protein 2 OS=Homo sapiens GN=CTTNBP2 PE=1 SV=1	CTTNBP2	CTTNBP2	83992	1	135.231	155.438	139.695	105.103	139.473	149.639	160.219	155.117	152.678	151.864	78.3754	103.993	63.3675	99.8886	75.0933	111.927	88.7031	101.371	64.5104	101.431	81.5168	9.54442e-08	3.12174e-07	1.17005e-07	3.72686e-07	1.37744e-06	3.03889e-08	2.23875e-08	9.99406e-09	1.05335e-07	6.56216e-06	0.0248722	8.4341e-07	0.185662	1.3285e-08	0.0359748	1.40548e-06	5.07133e-07	0.0407031	0.078998	0.0231186	0.0656735
sp|Q13618-2|CUL3_HUMAN	Q13618-2	sp|Q13618-2|CUL3_HUMAN	>sp|Q13618-2|CUL3_HUMAN Isoform of Q13618, Isoform 2 of Cullin-3 OS=Homo sapiens GN=CUL3	CUL3	CUL3	8452	4	1041.39	1024.99	1107.59	1078.37	1032.26	1177.22	1057.56	907.169	1008.38	1063.16	404.62	464.181	410.729	425.648	450.81	376.855	326.372	276.979	311.78	285.927	299.984	6.52909e-06	2.23995e-06	4.38644e-07	6.48326e-06	5.15118e-07	3.77789e-07	1.07331e-07	3.80209e-07	1.01897e-06	1.42968e-05	1.73618e-06	9.79948e-07	0.000809355	1.40492e-06	1.09637e-05	2.06274e-06	0.0347952	0.00473497	0.0596993	0.0426724	0.0115
sp|Q93034|CUL5_HUMAN	Q93034	sp|Q93034|CUL5_HUMAN	>sp|Q93034|CUL5_HUMAN Cullin-5 OS=Homo sapiens GN=CUL5 PE=1 SV=4	CUL5	CUL5	8065	1	194.172	204.433	192.811	170.25	174.518	186.137	168.366	198.676	168.081	161.76	111.267	131.127	82.0385	103.114	122.116	127.301	69.9283	86.4455	75.2735	74.5125	89.9863	9.17338e-08	9.14113e-09	4.12577e-07	3.523e-08	7.48544e-08	3.31593e-08	1.08188e-09	1.08879e-05	1.57948e-08	4.64824e-09	0.00087856	1.91838e-06	0.00328313	0.00844317	5.51358e-08	2.4378e-06	0.142464	0.000723651	0.138833	0.0260365	0.0563129
sp|P00167-2|CYB5_HUMAN	P00167-2	sp|P00167-2|CYB5_HUMAN	>sp|P00167-2|CYB5_HUMAN Isoform of P00167, Isoform 2 of Cytochrome b5 OS=Homo sapiens GN=CYB5A	CYB5A	CYB5A	1528	2	415.55	364.476	371.63	346.344	417.157	432.39	427.166	377.162	355.777	393.238	479.993	447.271	447.674	423.937	425.958	410.271	238.85	215.814	239.282	220.414	238.401	4.89308e-08	2.66379e-08	1.04076e-08	2.21794e-07	1.26175e-08	2.10987e-07	1.01556e-08	5.21177e-08	2.11808e-09	7.2576e-08	5.48796e-08	6.44719e-08	2.14174e-07	1.67962e-08	1.0075e-08	5.03757e-09	2.78036e-06	7.83371e-05	1.05587e-05	4.78306e-06	4.34755e-05
sp|P00387-2|NB5R3_HUMAN	P00387-2	sp|P00387-2|NB5R3_HUMAN	>sp|P00387-2|NB5R3_HUMAN Isoform of P00387, Isoform 2 of NADH-cytochrome b5 reductase 3 OS=Homo sapiens GN=CYB5R3	CYB5R3	CYB5R3	1727	3	531.616	635.66	739.234	677.352	779.831	613.356	804.094	736.603	736.438	749.996	1440.81	1421.9	1430.8	1497.89	1249.47	1339.15	2180.57	2122.16	1851.32	1876.43	2243.03	2.98194e-09	5.99033e-09	2.73396e-09	1.74938e-08	7.18561e-09	2.58377e-08	2.58087e-09	7.17178e-09	8.20974e-09	3.22887e-09	1.49713e-07	3.90659e-07	4.04032e-07	2.88634e-09	5.70544e-09	7.82821e-09	1.19743e-08	4.08903e-08	8.11897e-09	1.05783e-07	5.30688e-08
sp|P08574|CY1_HUMAN	P08574	sp|P08574|CY1_HUMAN	>sp|P08574|CY1_HUMAN Cytochrome c1, heme protein, mitochondrial OS=Homo sapiens GN=CYC1 PE=1 SV=3	CYC1	CYC1	1537	2	2479.67	2041.98	2159.52	2088.93	2455.5	2910.99	2660.63	2672.47	2892.46	1773.03	3996.66	3148.63	2938.47	4143.02	3114.95	2709.92	2341.11	2015.58	2495.44	1759.06	2061.2	2.23655e-07	1.14532e-07	1.49321e-08	4.76386e-08	1.79132e-08	8.14796e-08	1.7872e-08	4.54812e-08	1.93904e-08	7.45138e-08	9.34558e-08	9.54999e-07	3.98346e-08	1.00017e-07	1.14698e-07	2.43713e-08	2.05759e-08	1.50449e-07	2.3404e-07	3.53285e-08	3.25315e-07
tr|A0A0G2JR96|A0A0G2JR96_HUMAN;sp|Q7L576|CYFP1_HUMAN	A0A0G2JR96;Q7L576	tr|A0A0G2JR96|A0A0G2JR96_HUMAN;sp|Q7L576|CYFP1_HUMAN	>tr|A0A0G2JR96|A0A0G2JR96_HUMAN Isoform of Q7L576, Cytoplasmic FMR1-interacting protein 1 (Fragment) OS=Homo sapiens GN=CYFIP1 PE=1 SV=3;>sp|Q7L576|CYFP1_HUMAN Cytoplasmic FMR1-interacting protein 1 OS=Homo sapiens GN=CYFIP1 PE=1 SV=1	CYFIP1	CYFIP1	23191	4	934.595	1018.87	968.581	1088.35	1021.14	792.823	841.002	831.577	870.578	770.546	460.849	475.803	607.765	580.879	468.827	377.072	481.221	498.939	515.133	479.622	547.364	6.54092e-08	2.90788e-08	7.64535e-08	4.5534e-07	1.96054e-07	1.42762e-06	5.6944e-08	1.83e-07	5.17125e-09	3.85282e-08	2.37114e-05	0.00030549	3.02988e-05	0.000421465	4.88522e-06	0.00129775	0.000160159	0.00017317	0.00018541	0.000235593	9.33681e-06
tr|E7EVJ5|E7EVJ5_HUMAN	E7EVJ5	tr|E7EVJ5|E7EVJ5_HUMAN	>tr|E7EVJ5|E7EVJ5_HUMAN Isoform of Q96F07, Cytoplasmic FMR1-interacting protein 2 OS=Homo sapiens GN=CYFIP2 PE=1 SV=1	CYFIP2	CYFIP2	26999	13	4602.71	5177.42	4685.69	4559.43	4822.17	3903.84	4159.4	4793.06	4354.46	3297.85	4833.11	5530.46	4401.03	4766.39	4363.87	5197.83	4257.83	4717.7	3785.88	4371.84	6131.22	1.63759e-08	7.76917e-08	2.26003e-09	1.70279e-08	2.67321e-08	1.17476e-08	2.92861e-09	1.29732e-08	8.57954e-09	3.17051e-08	7.35301e-08	6.76623e-08	2.73362e-08	1.17163e-08	4.41868e-08	1.08394e-08	1.59415e-07	9.09431e-08	1.03247e-07	4.11106e-08	1.28352e-07
sp|Q9NQC7-2|CYLD_HUMAN	Q9NQC7-2	sp|Q9NQC7-2|CYLD_HUMAN	>sp|Q9NQC7-2|CYLD_HUMAN Isoform of Q9NQC7, Isoform 2 of Ubiquitin carboxyl-terminal hydrolase CYLD OS=Homo sapiens GN=CYLD	CYLD	CYLD	1540	1	102.067	128.063	131.693	138.225	114.916	284.841	247.103	249.29	227.268	287.408	248.961	264.566	296.456	252.31	236.249	238.147	205.336	227.939	235.148	196.147	212.801	3.73414e-05	0.0110824	0.000618926	2.26041e-05	0.0166183	3.24627e-08	1.05885e-07	3.43975e-06	4.00257e-07	2.44256e-08	3.91275e-07	2.37342e-06	2.83154e-07	3.45724e-07	3.17143e-06	1.42302e-07	1.56668e-09	7.92865e-08	9.77058e-07	9.4464e-09	2.22552e-05
sp|Q9Y6A2|CP46A_HUMAN	Q9Y6A2	sp|Q9Y6A2|CP46A_HUMAN	>sp|Q9Y6A2|CP46A_HUMAN Cholesterol 24-hydroxylase OS=Homo sapiens GN=CYP46A1 PE=1 SV=1	CYP46A1	CYP46A1	10858	2	216.184	221.979	229.499	230.317	206.359	255.592	259.787	238.874	283.33	267.724	171.712	165.43	153.979	134.349	171.072	181.075	147.017	155.537	189.341	159.878	158.103	3.70601e-06	3.24156e-05	4.49291e-06	0.000761269	1.057e-06	6.80741e-06	5.16447e-07	1.8178e-06	4.98429e-08	6.11383e-07	0.000953051	6.33137e-05	0.0168225	0.0210446	2.67579e-05	1.3167e-05	0.00023066	0.0002631	0.00386104	9.04658e-06	0.000931013
sp|O43739-2|CYH3_HUMAN	O43739-2	sp|O43739-2|CYH3_HUMAN	>sp|O43739-2|CYH3_HUMAN Isoform of O43739, Isoform 2 of Cytohesin-3 OS=Homo sapiens GN=CYTH3	CYTH3	CYTH3	9265	1	91.1926	104.19	95.7391	108.898	78.5937	113.496	94.4546	132.904	107.264	119.746	132.069	134.104	162.622	151.699	159.281	162.237	85.6678	104.525	106.723	104.851	92.8346	8.24069e-05	0.00101385	1.90791e-05	0.000146113	0.000340833	1.96821e-06	6.21899e-08	3.96836e-08	3.60122e-06	2.08989e-08	2.00001e-07	1.2539e-06	9.41197e-08	9.79615e-07	6.81238e-07	2.26142e-07	3.37566e-05	3.44714e-06	1.58536e-05	1.09795e-05	6.39855e-05
sp|Q9Y4D1-2|DAAM1_HUMAN	Q9Y4D1-2	sp|Q9Y4D1-2|DAAM1_HUMAN	>sp|Q9Y4D1-2|DAAM1_HUMAN Isoform of Q9Y4D1, Isoform 2 of Disheveled-associated activator of morphogenesis 1 OS=Homo sapiens GN=DAAM1	DAAM1	DAAM1	23002	3	302.033	295.342	260.976	261.744	237.134	351.821	333.036	334.061	354.092	340.702	305.943	307.247	338.935	333.887	363.348	380.982	333.358	328.166	321.533	324.524	364.667	6.41426e-06	6.29393e-07	1.16326e-05	8.93784e-07	3.18841e-06	3.33411e-08	1.52441e-08	4.99834e-06	2.87766e-06	1.52064e-09	6.82869e-05	2.58708e-05	6.91399e-06	2.20022e-06	7.20353e-07	1.95829e-05	1.0977e-05	4.19126e-07	1.61405e-06	0.00010654	2.38593e-06
tr|F5GXX5|F5GXX5_HUMAN	F5GXX5	tr|F5GXX5|F5GXX5_HUMAN	>tr|F5GXX5|F5GXX5_HUMAN Isoform of P61803, Dolichyl-diphosphooligosaccharide--protein glycosyltransferase subunit DAD1 OS=Homo sapiens GN=DAD1 PE=1 SV=1	DAD1	DAD1	1603	1	126.277	116.526	132.735	119.302	139.694	128.691	133.783	154.658	155.673	153.56	186.943	185.257	174.365	174.198	147.59	173.908	126.411	127.483	142.981	122.037	130.416	8.59583e-09	1.28442e-08	3.83914e-09	2.46923e-09	8.27784e-08	3.59825e-06	1.03376e-07	1.45234e-06	1.46273e-08	5.23616e-08	9.30368e-07	1.52376e-07	1.84262e-07	1.17522e-07	3.80393e-07	3.10718e-07	2.18347e-07	4.49492e-05	3.40878e-08	2.00473e-05	3.42621e-05
sp|Q14118|DAG1_HUMAN	Q14118	sp|Q14118|DAG1_HUMAN	>sp|Q14118|DAG1_HUMAN Dystroglycan OS=Homo sapiens GN=DAG1 PE=1 SV=2	DAG1	DAG1	1605	1	141.641	123.424	131.364	135.564	170.982	149.957	164.077	150.574	193.395	196.796	206.732	187.785	195.962	201.031	206.739	208.18	144.102	171.771	168.462	162.156	186.336	0.00266038	5.61583e-05	0.000558409	0.000107126	0.000169289	0.000118472	1.37151e-06	3.86095e-07	5.72476e-06	1.60963e-07	4.14072e-06	4.78495e-06	1.05018e-06	1.52348e-08	3.58935e-07	2.00345e-07	4.01673e-05	1.69859e-06	5.24227e-07	4.10041e-06	1.84142e-05
sp|Q9Y4D2|DGLA_HUMAN	Q9Y4D2	sp|Q9Y4D2|DGLA_HUMAN	>sp|Q9Y4D2|DGLA_HUMAN Sn1-specific diacylglycerol lipase alpha OS=Homo sapiens GN=DAGLA PE=1 SV=3	DAGLA	DAGLA	747	6	1138.11	1284.61	1158.83	993.176	1013.04	763.377	867.935	966.919	892.498	914.733	641.526	607.038	850.471	743.306	620.393	693.218	620.17	572.252	725.132	587.201	599.755	2.79004e-08	1.44875e-07	1.84422e-09	5.06322e-08	2.97115e-07	2.96082e-06	1.56649e-06	4.07774e-08	2.55827e-08	7.41078e-08	0.000947604	0.000142365	5.56475e-06	9.9178e-06	4.49467e-05	1.53816e-05	0.000373418	5.39045e-05	3.69524e-05	2.39007e-05	7.90061e-05
sp|Q16643-3|DREB_HUMAN	Q16643-3	sp|Q16643-3|DREB_HUMAN	>sp|Q16643-3|DREB_HUMAN Isoform of Q16643, Isoform 3 of Drebrin OS=Homo sapiens GN=DBN1	DBN1	DBN1	1627	4	850.234	1086.73	938.958	854.338	859.941	854.893	769.59	808.765	605.524	679.277	721.84	700.28	659.009	846.631	715.87	772.712	531.564	522.913	413.267	438.034	471.233	1.2946e-08	4.43741e-09	6.32447e-10	5.45433e-09	2.40404e-08	3.08694e-09	8.54695e-10	3.62679e-09	1.61039e-09	1.10264e-09	9.98443e-06	3.47987e-06	2.5471e-06	1.8309e-07	4.09436e-08	1.11952e-07	4.58182e-07	1.22648e-06	3.79947e-07	1.31256e-06	3.30303e-05
sp|O15075|DCLK1_HUMAN	O15075	sp|O15075|DCLK1_HUMAN	>sp|O15075|DCLK1_HUMAN Serine/threonine-protein kinase DCLK1 OS=Homo sapiens GN=DCLK1 PE=1 SV=2	DCLK1	DCLK1	9201	14	2868.6	2658.09	2402.34	2800.09	2611	3670.01	3736.22	3654.71	3596.58	3364.35	3300.52	3573.64	2889.14	2944.31	3505.42	3741.97	6808.36	5878.57	5626.78	6169.41	5475.56	2.93712e-07	2.20097e-07	6.74397e-09	3.6213e-08	1.08224e-07	4.6718e-08	1.69262e-08	2.57796e-08	3.18249e-08	6.15307e-09	2.25645e-07	1.89112e-07	1.89695e-07	7.86876e-07	5.24882e-08	2.17846e-08	4.06293e-08	2.5754e-07	3.07843e-08	2.15446e-07	8.81142e-08
sp|Q8N568-2|DCLK2_HUMAN	Q8N568-2	sp|Q8N568-2|DCLK2_HUMAN	>sp|Q8N568-2|DCLK2_HUMAN Isoform of Q8N568, Isoform 2 of Serine/threonine-protein kinase DCLK2 OS=Homo sapiens GN=DCLK2	DCLK2	DCLK2	166614	6	1052.29	1082.92	971.316	1162.82	1028.77	1207.89	1252.66	1111.5	1102.93	1225.44	1054.09	1019.05	1170.63	1154.89	977.121	920.266	1995.54	1993.23	1681.72	1673.14	2029.21	5.58949e-08	6.54189e-06	3.66517e-08	2.96573e-06	5.19884e-07	2.62348e-08	2.6603e-09	1.74093e-07	2.6706e-07	9.7706e-09	8.37182e-08	3.15757e-07	2.04502e-07	2.30762e-08	1.54594e-08	1.87209e-08	5.79472e-09	1.93457e-07	9.97558e-09	4.6987e-09	7.52556e-08
sp|Q14203-6|DCTN1_HUMAN	Q14203-6	sp|Q14203-6|DCTN1_HUMAN	>sp|Q14203-6|DCTN1_HUMAN Isoform of Q14203, Isoform 6 of Dynactin subunit 1 OS=Homo sapiens GN=DCTN1	DCTN1	DCTN1	1639	8	1453.49	1470.7	1452.12	1474	1546.53	1697.27	1730.92	1515.23	1595.07	1679.72	1323.2	1529.19	1439.05	1436.62	1568.09	1283.99	1654.34	1494.91	1185.02	1364.38	1318.73	1.84291e-07	9.14096e-08	2.56445e-08	1.86043e-07	1.51509e-07	6.38948e-08	1.04876e-07	1.9338e-08	4.57994e-07	4.64776e-08	8.27603e-07	4.60554e-07	4.78858e-07	5.1926e-07	5.19117e-08	6.95654e-08	1.19197e-07	1.42995e-07	1.09231e-05	1.89645e-06	1.56098e-06
sp|Q13561|DCTN2_HUMAN	Q13561	sp|Q13561|DCTN2_HUMAN	>sp|Q13561|DCTN2_HUMAN Dynactin subunit 2 OS=Homo sapiens GN=DCTN2 PE=1 SV=4	DCTN2	DCTN2	10540	3	1421.83	1479.49	1477.32	1460.34	1414.88	1952.8	1854.86	1593.87	1684.87	1737	1354.66	1480.07	1186.95	1285.89	1438.19	1252.21	1541.8	1352.22	1072.26	1238.76	1186.65	9.77498e-09	4.77025e-08	2.37155e-09	1.38345e-08	1.26158e-07	2.42838e-09	3.36764e-09	6.26417e-09	1.84657e-09	3.24241e-09	9.01015e-08	3.02011e-08	1.65763e-08	4.33052e-09	1.12208e-08	3.24054e-09	9.08719e-09	1.30804e-08	7.31955e-09	2.18036e-08	2.70973e-08
tr|X6RA56|X6RA56_HUMAN	X6RA56	tr|X6RA56|X6RA56_HUMAN	>tr|X6RA56|X6RA56_HUMAN Isoform of O75935, Dynactin subunit 3 OS=Homo sapiens GN=DCTN3 PE=1 SV=1	DCTN3	DCTN3	11258	1	356.591	338.375	356.503	309.281	334.009	425.518	450.196	372.217	378.988	421.797	340.268	335.391	261.749	289.096	323.533	298.816	356.027	348.035	274.384	292.708	303.886	2.717e-07	1.88369e-07	5.82272e-09	1.31969e-08	7.8858e-08	1.0801e-07	5.19098e-09	8.46741e-09	8.12144e-08	1.13897e-08	1.84235e-06	1.82306e-07	2.93374e-05	1.42812e-06	1.42205e-06	1.21527e-07	5.11522e-09	3.54685e-07	0.000339155	1.70449e-06	3.10546e-06
sp|Q9UJW0|DCTN4_HUMAN	Q9UJW0	sp|Q9UJW0|DCTN4_HUMAN	>sp|Q9UJW0|DCTN4_HUMAN Dynactin subunit 4 OS=Homo sapiens GN=DCTN4 PE=1 SV=1	DCTN4	DCTN4	51164	1	157.637	153.016	155.455	131.282	158.896	180.197	199.649	176.489	155.242	146.074	140.577	155.117	122.426	129.566	151.814	165.89	110.083	117.34	96.6386	123.603	113.252	6.18142e-09	3.95171e-07	4.08176e-08	1.07645e-09	5.40293e-08	1.66046e-07	1.69038e-09	2.95547e-08	4.10266e-09	2.1401e-07	1.1741e-07	1.05341e-06	1.83321e-07	4.02499e-08	5.07591e-07	4.04696e-07	1.23079e-07	2.70833e-08	4.5849e-06	1.11966e-06	2.51664e-06
sp|O94760|DDAH1_HUMAN	O94760	sp|O94760|DDAH1_HUMAN	>sp|O94760|DDAH1_HUMAN N(G),N(G)-dimethylarginine dimethylaminohydrolase 1 OS=Homo sapiens GN=DDAH1 PE=1 SV=3	DDAH1	DDAH1	23576	3	1283.4	1428.21	1369.36	1534.63	1559.98	985.409	934.262	879.593	950.869	894.411	1381.54	1704.56	1161.85	1408.59	1585.05	1369.92	857.869	888.832	757.389	816.018	944.107	5.0787e-08	2.36882e-08	4.67738e-09	8.14984e-08	2.48791e-08	2.91404e-09	2.76364e-08	7.50373e-08	1.49862e-08	4.89243e-09	1.2141e-07	5.6782e-08	8.11377e-07	6.00361e-09	2.08171e-08	3.39193e-09	1.27181e-08	5.88673e-08	4.44253e-06	6.11482e-08	9.91334e-08
sp|Q16531|DDB1_HUMAN	Q16531	sp|Q16531|DDB1_HUMAN	>sp|Q16531|DDB1_HUMAN DNA damage-binding protein 1 OS=Homo sapiens GN=DDB1 PE=1 SV=1	DDB1	DDB1	1642	3	452.501	507.906	496.048	450.293	508.18	454.405	499.839	451.533	433.842	392.446	427.121	443.496	371.162	425.718	403.34	418.542	375.586	349.209	394.246	391.528	407.408	2.09639e-08	4.22749e-07	7.7663e-09	1.04966e-05	2.19887e-08	6.44984e-09	1.65294e-09	1.41307e-08	2.41572e-08	2.94758e-07	8.88374e-08	2.32751e-07	9.41093e-06	5.35905e-07	3.30056e-06	1.56306e-06	2.96054e-08	9.54327e-06	8.18673e-07	5.49061e-07	8.6062e-08
tr|A0A0C4DGS1|A0A0C4DGS1_HUMAN	A0A0C4DGS1	tr|A0A0C4DGS1|A0A0C4DGS1_HUMAN	>tr|A0A0C4DGS1|A0A0C4DGS1_HUMAN Isoform of P39656, Dolichyl-diphosphooligosaccharide--protein glycosyltransferase 48 kDa subunit OS=Homo sapiens GN=DDOST PE=1 SV=1	DDOST	DDOST	1650	3	542.61	455.176	528.813	536.307	624.847	439.093	491.258	457.548	547.447	540.95	774.737	693.406	717.879	668.039	598.873	598.053	561.146	541.14	568.754	508.019	601.934	1.1948e-06	1.56759e-07	8.61513e-08	1.00869e-07	2.40864e-08	3.08621e-06	1.59416e-05	1.90553e-08	8.71199e-08	7.7768e-07	2.2331e-08	1.10727e-07	2.98728e-08	2.37424e-08	7.53087e-08	1.73443e-08	6.232e-07	7.09058e-07	3.01308e-06	1.40443e-06	1.39216e-06
sp|Q92499|DDX1_HUMAN	Q92499	sp|Q92499|DDX1_HUMAN	>sp|Q92499|DDX1_HUMAN ATP-dependent RNA helicase DDX1 OS=Homo sapiens GN=DDX1 PE=1 SV=2	DDX1	DDX1	1653	4	454.265	437.889	388.735	491.617	449.305	371.996	426.769	428.66	455.137	410.835	687.61	645.906	664.183	690.728	603.006	530.668	665.876	648.689	596.136	565.212	700.677	2.44509e-05	0.000179186	2.19582e-05	1.10695e-05	1.69988e-05	0.00165828	9.0162e-05	0.000320334	0.000170633	0.000433364	5.88031e-07	3.20801e-06	3.29857e-07	1.29488e-07	1.35997e-06	2.3638e-05	4.38809e-08	1.28297e-06	1.37808e-06	3.41712e-06	4.38868e-06
tr|A0A0D9SFB3|A0A0D9SFB3_HUMAN	A0A0D9SFB3	tr|A0A0D9SFB3|A0A0D9SFB3_HUMAN	>tr|A0A0D9SFB3|A0A0D9SFB3_HUMAN Isoform of O00571, ATP-dependent RNA helicase DDX3X OS=Homo sapiens GN=DDX3X PE=1 SV=1	DDX3X	DDX3X	1654	3	315.687	329.636	256.327	373.17	282.802	412.315	438.551	318.918	351.207	521.285	340.663	292.358	371.469	327.381	328.629	281.133	436.112	425.843	414.411	402.676	414.167	2.35437e-08	4.50562e-06	2.45085e-08	4.4616e-07	5.57933e-08	1.37246e-08	1.78253e-09	1.84273e-08	3.2712e-09	6.4095e-08	6.76252e-08	1.26796e-06	2.03429e-06	2.36017e-06	2.22529e-05	4.26796e-07	5.34944e-08	6.95034e-06	2.9171e-08	1.71097e-07	1.56e-06
sp|P26196|DDX6_HUMAN	P26196	sp|P26196|DDX6_HUMAN	>sp|P26196|DDX6_HUMAN Probable ATP-dependent RNA helicase DDX6 OS=Homo sapiens GN=DDX6 PE=1 SV=2	DDX6	DDX6	1656	4	508.905	466.467	455.48	494.526	465.585	454.996	484.939	412.598	478.643	478.934	662.34	624.682	715.305	674.232	579.881	593.18	638.197	668.128	747.345	690.783	692.261	3.74604e-06	2.27917e-05	6.62799e-06	6.92244e-07	4.0713e-07	1.12569e-07	9.23551e-07	6.44875e-06	3.02238e-05	4.61417e-08	7.76242e-08	9.51245e-08	5.09368e-07	2.85571e-07	1.38211e-07	9.79899e-09	7.65664e-07	1.75789e-06	7.47045e-07	1.37328e-06	1.27508e-07
sp|Q16698-2|DECR_HUMAN	Q16698-2	sp|Q16698-2|DECR_HUMAN	>sp|Q16698-2|DECR_HUMAN Isoform of Q16698, Isoform 2 of 2,4-dienoyl-CoA reductase, mitochondrial OS=Homo sapiens GN=DECR1	DECR1	DECR1	1666	1	253.152	283.479	256.552	283.589	397.187	310.546	349.921	331.638	331.388	373.216	328.935	309.979	335.59	323.953	325.297	290.407	682.07	817.249	734.11	733.485	895.486	1.0574e-06	9.81594e-07	1.70713e-08	1.7086e-07	3.17551e-06	2.66971e-07	0.000105227	2.17616e-07	8.44609e-07	6.5064e-08	1.93766e-06	7.69248e-08	0.00223893	5.7112e-08	2.28667e-07	3.19088e-07	7.98533e-08	2.57193e-06	1.02052e-07	1.95666e-08	3.55985e-07
tr|B5MBY2|B5MBY2_HUMAN;tr|B5MCD5|B5MCD5_HUMAN	B5MBY2;B5MCD5	tr|B5MBY2|B5MBY2_HUMAN;tr|B5MCD5|B5MCD5_HUMAN	>tr|B5MBY2|B5MBY2_HUMAN Isoform of Q9Y6T7, Diacylglycerol kinase OS=Homo sapiens GN=DGKB PE=1 SV=1;>tr|B5MCD5|B5MCD5_HUMAN Isoform of Q9Y6T7, Diacylglycerol kinase OS=Homo sapiens GN=DGKB PE=1 SV=1	DGKB	DGKB	1607	1	551.759	578.947	672.871	519.527	539.9	573.899	614.481	522.111	524.811	656.625	693.538	509.106	626.218	698.391	523.644	657.421	661.089	603.372	775.61	730.492	509.26	1.5705e-09	1.74138e-08	4.21141e-10	2.74674e-09	2.21959e-08	1.04355e-09	2.02877e-09	3.20101e-09	1.36796e-09	3.45683e-10	1.31467e-08	4.37727e-08	8.43611e-09	1.45725e-09	5.90392e-09	2.27821e-08	3.68583e-09	2.20516e-08	3.68445e-09	3.74984e-09	5.8366e-08
sp|P49619-3|DGKG_HUMAN	P49619-3	sp|P49619-3|DGKG_HUMAN	>sp|P49619-3|DGKG_HUMAN Isoform of P49619, Isoform 3 of Diacylglycerol kinase gamma OS=Homo sapiens GN=DGKG	DGKG	DGKG	1608	1	221.741	241.679	247.647	223.885	207.638	219.83	266.749	216.247	197.211	282.534	296.437	263.827	300.737	267.999	188.17	230.946	187.543	226.337	198.502	190.694	178.389	4.80202e-08	5.01987e-09	4.1407e-09	1.53102e-08	3.01801e-08	1.15065e-08	3.14924e-10	2.31933e-08	9.8028e-10	1.32659e-09	1.15244e-08	1.95827e-08	1.32662e-08	2.75267e-09	4.73948e-06	2.69751e-07	1.36374e-07	4.57307e-06	1.60003e-06	1.15634e-05	0.00084651
sp|Q13574-6|DGKZ_HUMAN	Q13574-6	sp|Q13574-6|DGKZ_HUMAN	>sp|Q13574-6|DGKZ_HUMAN Isoform of Q13574, Isoform 6 of Diacylglycerol kinase zeta OS=Homo sapiens GN=DGKZ	DGKZ	DGKZ	8525	1	126.755	114.299	123.103	123.791	84.8248	142.976	171.104	147.849	148.557	156.922	145.923	177.534	165.12	160.289	135.742	169.592	172.81	204.068	205.296	195.899	267.859	5.52557e-07	4.52501e-06	3.97236e-08	1.81995e-08	8.71592e-07	9.66817e-08	6.56303e-10	1.22893e-08	1.74221e-05	1.34194e-07	4.53197e-07	6.269e-07	5.23325e-08	1.13429e-06	4.62009e-06	4.74355e-08	1.43532e-09	9.28837e-08	1.82101e-08	3.10902e-08	5.77997e-08
sp|Q02127|PYRD_HUMAN	Q02127	sp|Q02127|PYRD_HUMAN	>sp|Q02127|PYRD_HUMAN Dihydroorotate dehydrogenase (quinone), mitochondrial OS=Homo sapiens GN=DHODH PE=1 SV=3	DHODH	DHODH	1723	1	92.5847	121.615	95.352	83.2689	118.835	107.213	97.8997	100.414	98.3935	96.508	131.416	123.612	85.874	100.97	83.5033	111.455	49.6259	84.068	78.4111	82.0715	85.5224	0.00448557	1.31489e-07	4.972e-06	3.92272e-05	9.91453e-05	0.000318213	1.93072e-05	1.28354e-05	1.53644e-06	2.43865e-06	3.98886e-06	8.70721e-05	0.000537279	1.08494e-05	0.00344824	0.000136628	0.316522	0.00038328	0.000256524	0.00255231	1.26634e-05
sp|Q9P265|DIP2B_HUMAN	Q9P265	sp|Q9P265|DIP2B_HUMAN	>sp|Q9P265|DIP2B_HUMAN Disco-interacting protein 2 homolog B OS=Homo sapiens GN=DIP2B PE=1 SV=3	DIP2B	DIP2B	57609	2	192.822	177.374	166.636	201.383	181.11	145.94	132.068	150.948	185.897	125.482	132.826	161.099	155.164	156.65	175.03	190.266	189.169	183.464	196.481	205.354	175.433	8.94565e-06	1.67766e-05	0.000247527	0.00147358	1.94766e-05	0.00181575	0.000220308	0.00623292	0.000249337	0.000101915	0.00100188	7.13825e-06	1.98919e-06	0.000108355	1.08258e-05	1.47221e-06	2.59468e-07	1.36258e-05	1.04757e-07	1.17303e-06	5.63811e-05
sp|Q96HU8|DIRA2_HUMAN	Q96HU8	sp|Q96HU8|DIRA2_HUMAN	>sp|Q96HU8|DIRA2_HUMAN GTP-binding protein Di-Ras2 OS=Homo sapiens GN=DIRAS2 PE=1 SV=1	DIRAS2	DIRAS2	54769	4	1581.04	1678.51	1532.7	1648	1342.43	1415.47	1377.91	1313.71	1226.11	1338.6	1263.21	1250.63	1292.16	1196.63	1220.53	1083.94	1529.69	1590.84	1562.89	1404.32	1887.14	1.66377e-08	8.91983e-08	8.12664e-10	3.16721e-07	5.4146e-09	1.19468e-08	2.62079e-09	3.55638e-08	2.74654e-09	2.29755e-09	6.1888e-08	6.15106e-08	2.09269e-07	7.50659e-08	2.77796e-08	2.10411e-08	1.05562e-08	8.85932e-07	2.52279e-07	6.61245e-07	2.18689e-07
sp|P10515|ODP2_HUMAN	P10515	sp|P10515|ODP2_HUMAN	>sp|P10515|ODP2_HUMAN Dihydrolipoyllysine-residue acetyltransferase component of pyruvate dehydrogenase complex, mitochondrial OS=Homo sapiens GN=DLAT PE=1 SV=3	DLAT	DLAT	1737	2	3250.08	3205.39	3584.15	3105.3	2987.86	5496.72	5624.23	5519.88	5150.6	6423.88	2453.67	2235.78	2357.83	2209.35	2374.74	2289.14	3143.46	2868.68	3185.71	3210.76	2739.71	1.28865e-07	2.72531e-08	1.67537e-10	1.46002e-08	2.75099e-08	1.61946e-07	1.38469e-08	3.77992e-08	2.64005e-08	2.50385e-08	7.26927e-08	4.76391e-08	5.40911e-08	7.36066e-08	9.25431e-09	3.61896e-09	1.31432e-08	4.19134e-08	2.11341e-08	4.77729e-08	4.1974e-08
sp|P09622-3|DLDH_HUMAN	P09622-3	sp|P09622-3|DLDH_HUMAN	>sp|P09622-3|DLDH_HUMAN Isoform of P09622, Isoform 3 of Dihydrolipoyl dehydrogenase, mitochondrial OS=Homo sapiens GN=DLD	DLD	DLD	1738	2	544.26	522.149	637.185	522.501	489.347	826.886	819.078	742.615	667.887	836.036	342.46	340.664	298.336	305.129	255.396	245.588	392.851	379.782	462.959	362.873	343.89	1.63496e-08	7.46526e-07	1.16564e-08	1.13615e-08	4.64544e-09	8.72385e-08	2.46363e-09	1.58913e-09	1.31797e-09	8.30241e-10	1.68446e-07	2.58504e-06	4.64046e-05	1.34948e-07	1.53974e-06	1.17907e-06	2.60888e-08	2.74552e-06	1.97267e-06	2.95915e-07	6.7457e-06
sp|Q12959-5|DLG1_HUMAN	Q12959-5	sp|Q12959-5|DLG1_HUMAN	>sp|Q12959-5|DLG1_HUMAN Isoform of Q12959, Isoform 5 of Disks large homolog 1 OS=Homo sapiens GN=DLG1	DLG1	DLG1	1739	4	1004.76	949.892	908.073	868.173	988.164	858.544	748.163	682.806	730.694	709.805	530.457	611.486	565.942	564.597	707.063	646.41	559.667	474.754	573.205	551.591	403.423	2.94385e-08	1.70565e-08	8.75818e-11	1.31783e-08	8.26266e-09	6.2566e-09	4.69548e-08	3.48174e-07	3.58252e-09	8.90794e-09	4.72423e-06	7.4592e-06	1.24008e-06	3.50721e-05	6.708e-08	9.33202e-09	2.855e-06	1.29204e-05	9.16658e-06	6.25813e-07	0.00021514
sp|Q15700|DLG2_HUMAN;sp|Q15700-3|DLG2_HUMAN;tr|B7Z2T4|B7Z2T4_HUMAN	Q15700;Q15700-3;B7Z2T4	sp|Q15700|DLG2_HUMAN;sp|Q15700-3|DLG2_HUMAN;tr|B7Z2T4|B7Z2T4_HUMAN	>sp|Q15700|DLG2_HUMAN Disks large homolog 2 OS=Homo sapiens GN=DLG2 PE=1 SV=3;>sp|Q15700-3|DLG2_HUMAN Isoform of Q15700, Isoform 3 of Disks large homolog 2 OS=Homo sapiens GN=DLG2;>tr|B7Z2T4|B7Z2T4_HUMAN Isoform of Q15700, Disks large homolog 2 OS=Homo sapiens GN=DLG2 PE=1 SV=1	DLG2	DLG2	1740	10	4645.82	4265.62	4540.21	4410	4734.18	4820.24	4457.45	4964.19	5465.24	5136.28	4769.57	4046.28	5252.64	4838.33	4180.53	5024.41	3097.61	2365.29	2934.04	3006.35	1927.13	2.54052e-08	1.28087e-08	7.73356e-10	3.2618e-08	7.01712e-09	1.02602e-08	4.899e-09	7.14573e-09	8.78952e-09	2.23368e-09	4.40724e-08	4.70021e-08	1.57174e-08	1.66592e-08	2.8302e-08	1.13506e-08	1.98966e-07	1.6609e-07	3.96094e-08	4.18622e-08	6.66993e-07
sp|Q92796|DLG3_HUMAN;tr|Q5JUW8|Q5JUW8_HUMAN	Q92796;Q5JUW8	sp|Q92796|DLG3_HUMAN;tr|Q5JUW8|Q5JUW8_HUMAN	>sp|Q92796|DLG3_HUMAN Disks large homolog 3 OS=Homo sapiens GN=DLG3 PE=1 SV=2;>tr|Q5JUW8|Q5JUW8_HUMAN Isoform of Q92796, Discs, large homolog 3 (Neuroendocrine-dlg, Drosophila), isoform CRA_b OS=Homo sapiens GN=DLG3 PE=1 SV=1	DLG3	DLG3	1741	12	3231.93	3432.19	3139.02	2868.59	3280.07	2229.25	2241.94	2395.22	2400.92	2146.72	2704.25	2245.1	2617.5	2859.45	2229.85	2486.13	1508.62	1300.61	1454.87	1378.07	1178.03	7.67161e-09	5.94224e-09	4.09458e-10	1.81143e-08	6.39231e-09	3.21034e-08	3.9095e-09	2.77546e-08	3.8199e-09	4.27973e-09	1.62324e-08	6.16811e-08	7.15847e-08	8.99235e-09	1.12379e-07	7.67036e-09	1.15869e-06	7.24287e-05	2.95516e-06	3.88431e-05	3.04971e-05
sp|P78352-3|DLG4_HUMAN	P78352-3	sp|P78352-3|DLG4_HUMAN	>sp|P78352-3|DLG4_HUMAN Isoform of P78352, Isoform 3 of Disks large homolog 4 OS=Homo sapiens GN=DLG4	DLG4	DLG4	1742	21	12013.8	11213.1	12666.9	11205.6	14745.7	9333.12	9744.58	10566.1	11075.2	9427.48	11332.4	10438.4	14824.6	14743.8	12216.7	13872	9550.5	8149.59	10822.2	9661.8	7516.85	2.38116e-08	3.01268e-08	1.49607e-09	3.0593e-08	1.99784e-08	1.17481e-08	4.63838e-09	9.39358e-09	4.56714e-09	3.7246e-09	7.11787e-08	6.26811e-08	2.5399e-08	6.35181e-09	2.05201e-08	8.20586e-09	1.29873e-08	5.84268e-08	2.36727e-08	2.62578e-08	7.29954e-08
sp|O14490-2|DLGP1_HUMAN;sp|O14490|DLGP1_HUMAN	O14490-2;O14490	sp|O14490-2|DLGP1_HUMAN;sp|O14490|DLGP1_HUMAN	>sp|O14490-2|DLGP1_HUMAN Isoform of O14490, Isoform 2 of Disks large-associated protein 1 OS=Homo sapiens GN=DLGAP1;>sp|O14490|DLGP1_HUMAN Disks large-associated protein 1 OS=Homo sapiens GN=DLGAP1 PE=1 SV=1	DLGAP1	DLGAP1	9229	5	1627.08	1506.3	1632.29	1610.83	1784.83	1372.57	1306.73	1450.97	1360.53	1420.83	1752.07	1381.19	1868.71	1892.7	1342.4	1606.07	1124.4	953.166	1428.32	1110.57	961.827	4.05955e-09	6.91564e-09	6.68351e-10	2.36172e-09	2.96637e-09	2.06206e-08	8.66174e-10	2.39848e-09	1.55393e-09	1.2048e-09	1.21599e-08	4.81759e-08	7.32495e-09	5.17577e-09	7.3259e-09	3.05081e-09	3.73965e-09	4.25661e-08	3.50858e-09	1.36474e-08	8.19839e-08
tr|A0A0G2JLW6|A0A0G2JLW6_HUMAN	A0A0G2JLW6	tr|A0A0G2JLW6|A0A0G2JLW6_HUMAN	>tr|A0A0G2JLW6|A0A0G2JLW6_HUMAN Isoform of Q9P1A6, Disks large-associated protein 2 OS=Homo sapiens GN=DLGAP2 PE=1 SV=2	DLGAP2	DLGAP2	9228	2	333.254	326	310.157	311.249	348.505	296.892	268.122	302.702	307.959	299.08	304.44	256.342	329.313	328.545	267.131	318.951	224.284	177.707	266.682	216.658	185.329	3.87879e-09	6.276e-08	3.20684e-10	1.18469e-08	7.74244e-09	1.57515e-06	8.71685e-08	2.40515e-07	4.41156e-08	9.86305e-08	9.04495e-07	1.59388e-07	3.87165e-08	3.50058e-09	3.05991e-08	2.53596e-09	9.32212e-06	0.000128052	2.54302e-07	4.47684e-05	4.51516e-07
sp|O95886|DLGP3_HUMAN	O95886	sp|O95886|DLGP3_HUMAN	>sp|O95886|DLGP3_HUMAN Disks large-associated protein 3 OS=Homo sapiens GN=DLGAP3 PE=1 SV=3	DLGAP3	DLGAP3	58512	5	1622.25	1411.87	1711.52	1544.25	1640.97	1490.69	1460.19	1344.91	1469.23	1625.48	2228.59	1792.66	2785.9	2647.96	1916.34	2207.05	1428.37	1103.56	1721.14	1242.03	1237.71	8.39127e-08	1.52828e-08	8.66154e-08	2.5423e-08	1.86353e-08	2.41846e-08	4.05628e-07	5.65593e-09	1.90315e-08	1.09958e-07	1.89954e-08	5.67473e-08	1.17174e-08	1.19957e-09	3.3493e-08	3.78595e-09	2.5619e-07	1.7098e-06	8.86553e-09	5.29945e-08	1.07293e-06
sp|Q9Y2H0-1|DLGP4_HUMAN	Q9Y2H0-1	sp|Q9Y2H0-1|DLGP4_HUMAN	>sp|Q9Y2H0-1|DLGP4_HUMAN Isoform of Q9Y2H0, Isoform 2 of Disks large-associated protein 4 OS=Homo sapiens GN=DLGAP4	DLGAP4	DLGAP4	22839	4	553.903	610.381	579.883	704.154	671.518	458.572	458.303	540.99	544.334	428.839	515.694	484.376	649.766	549.949	582.948	552.198	356.396	285.714	392.581	317.162	310.149	5.06662e-07	4.72691e-06	4.51638e-08	1.70212e-06	3.3216e-07	1.15182e-06	4.78739e-08	1.28015e-06	5.02292e-07	2.27697e-06	4.58378e-07	3.5883e-06	8.60951e-08	3.9612e-08	9.05049e-07	6.75396e-08	6.65062e-05	0.00717015	4.56871e-07	2.46187e-05	0.000807377
sp|P36957|ODO2_HUMAN	P36957	sp|P36957|ODO2_HUMAN	>sp|P36957|ODO2_HUMAN Dihydrolipoyllysine-residue succinyltransferase component of 2-oxoglutarate dehydrogenase complex, mitochondrial OS=Homo sapiens GN=DLST PE=1 SV=4	DLST	DLST	1743	3	3619.08	2926.22	3341.18	3208.27	2936.43	4349.51	4465.8	4328.47	4346.67	4675.06	2642.81	2334.88	2049.08	2004.27	1878.11	2027.97	3006.3	2708.75	3560.69	3286.16	2587.6	3.58931e-07	2.3076e-07	5.14727e-09	3.89974e-08	7.7122e-08	8.9372e-08	4.60234e-08	1.68983e-08	7.64296e-09	7.87324e-09	3.65491e-08	2.69892e-08	1.18538e-08	1.51077e-09	8.10354e-09	1.61279e-09	5.31276e-09	5.49605e-08	1.54218e-07	1.26326e-08	2.29061e-07
sp|P11532-4|DMD_HUMAN;tr|F8VX32|F8VX32_HUMAN	P11532-4;F8VX32	sp|P11532-4|DMD_HUMAN;tr|F8VX32|F8VX32_HUMAN	>sp|P11532-4|DMD_HUMAN Isoform of P11532, Isoform 3 of Dystrophin OS=Homo sapiens GN=DMD;>tr|F8VX32|F8VX32_HUMAN Isoform of P11532, Dystrophin OS=Homo sapiens GN=DMD PE=1 SV=1	DMD	DMD	1756	1	121.534	166.483	144.572	171.766	189.631	187.042	183.727	185.756	220.172	211.675	177.59	148.066	175.3	160.613	177.468	166.105	163.699	167.424	176.265	167.619	162.389	1.85628e-06	0.000123842	3.14995e-07	1.38096e-05	1.97694e-08	9.02073e-09	3.74206e-08	6.45233e-07	3.39259e-09	8.56195e-09	3.47727e-06	4.5555e-05	1.86752e-07	6.81007e-05	1.95316e-06	1.30994e-06	1.9505e-07	1.88809e-05	0.000199043	3.38803e-05	8.52446e-05
tr|G5E9A7|G5E9A7_HUMAN	G5E9A7	tr|G5E9A7|G5E9A7_HUMAN	>tr|G5E9A7|G5E9A7_HUMAN Isoform of Q09019, Dystrophia myotonica WD repeat-containing protein OS=Homo sapiens GN=DMWD PE=1 SV=1	DMWD	DMWD	1762	1	84.6556	86.7225	92.1025	59.259	94.5479	94.6973	96.0558	109.328	108.765	112.224	97.0322	112.964	79.9567	91.2212	85.7619	112.205	143.136	145.133	151.407	146.435	127.965	4.01224e-06	0.00056202	2.4591e-05	0.000237903	5.25393e-05	2.23841e-05	7.45352e-08	2.61868e-05	2.11158e-05	1.22689e-06	2.59051e-07	7.27746e-08	6.39719e-05	5.40473e-06	2.27986e-05	2.68562e-07	9.77011e-09	7.4977e-08	2.08035e-08	5.12518e-07	1.44778e-06
sp|Q8TDJ6|DMXL2_HUMAN	Q8TDJ6	sp|Q8TDJ6|DMXL2_HUMAN	>sp|Q8TDJ6|DMXL2_HUMAN DmX-like protein 2 OS=Homo sapiens GN=DMXL2 PE=1 SV=2	DMXL2	DMXL2	23312	17	3911.93	4236.46	4099.88	4083.94	3839.68	3884.78	4033.17	4426.85	3949.68	3236.73	2420.76	2902.01	2025.59	2160.79	2513.1	2474.68	3451.97	3548.34	3564.09	3643.34	3712.8	2.03556e-08	6.95786e-08	4.9723e-09	3.65198e-08	4.30385e-08	2.70184e-08	7.42685e-09	1.08517e-08	2.07059e-08	5.96778e-08	2.73295e-06	2.2801e-06	2.78849e-05	1.0302e-07	2.88079e-07	1.39415e-07	2.11626e-07	3.57758e-07	1.04661e-07	1.38953e-07	8.45546e-08
sp|P31689|DNJA1_HUMAN	P31689	sp|P31689|DNJA1_HUMAN	>sp|P31689|DNJA1_HUMAN DnaJ homolog subfamily A member 1 OS=Homo sapiens GN=DNAJA1 PE=1 SV=2	DNAJA1	DNAJA1	3301	3	538.408	524.185	560.543	691.199	545.225	623.682	706.107	620.796	585.134	692.184	1093.25	956.133	1103.53	1060.07	930.573	965.395	902.263	1003.82	1105.47	951.675	992.569	3.48147e-09	9.56579e-09	1.0976e-10	1.89557e-08	6.0136e-09	9.39595e-09	2.3578e-09	7.08256e-09	2.02163e-09	2.38201e-09	6.17685e-08	5.18341e-08	9.81543e-09	2.9349e-08	5.77443e-08	5.46763e-09	2.24785e-09	2.22487e-08	2.02657e-08	6.2976e-08	3.27875e-07
sp|O60884|DNJA2_HUMAN	O60884	sp|O60884|DNJA2_HUMAN	>sp|O60884|DNJA2_HUMAN DnaJ homolog subfamily A member 2 OS=Homo sapiens GN=DNAJA2 PE=1 SV=1	DNAJA2	DNAJA2	10294	4	660.825	821.603	813.746	888.547	845.591	1359.34	1460.66	1123.83	1321.79	1228.67	974.8	980.916	1514.84	1390.21	974.587	985.92	1120.64	1156.65	1237.87	1178.8	1223.95	1.37985e-05	9.25016e-06	7.93075e-05	1.44378e-07	6.95015e-07	3.13066e-07	1.64513e-07	7.19554e-08	5.09643e-08	6.15199e-09	9.17601e-07	5.33758e-06	1.74477e-06	1.37371e-06	3.68992e-07	1.47685e-06	6.13706e-07	1.05711e-06	4.31511e-07	1.20344e-07	5.801e-06
sp|Q96EY1|DNJA3_HUMAN	Q96EY1	sp|Q96EY1|DNJA3_HUMAN	>sp|Q96EY1|DNJA3_HUMAN DnaJ homolog subfamily A member 3, mitochondrial OS=Homo sapiens GN=DNAJA3 PE=1 SV=2	DNAJA3	DNAJA3	9093	2	174.924	157.955	173.146	138.391	173.57	194.398	212.679	179.135	198.536	231.182	245.264	206.107	199.877	224.953	199.001	200.777	222.436	229.039	231.256	222.877	217.592	1.02921e-07	1.19337e-06	5.37363e-09	7.55127e-05	5.11995e-06	7.62421e-06	2.83202e-07	1.22349e-05	6.06583e-07	2.0278e-05	5.77657e-08	1.91286e-07	2.91517e-05	4.09002e-07	0.000157317	3.46604e-08	1.55989e-08	8.95278e-07	2.24219e-07	2.38894e-07	1.72237e-06
sp|Q8WW22-3|DNJA4_HUMAN	Q8WW22-3	sp|Q8WW22-3|DNJA4_HUMAN	>sp|Q8WW22-3|DNJA4_HUMAN Isoform of Q8WW22, Isoform 3 of DnaJ homolog subfamily A member 4 OS=Homo sapiens GN=DNAJA4	DNAJA4	DNAJA4	55466	1	71.0883	76.4085	83.0386	86.0487	90.7914	140.405	149.069	152.4	128.284	150.939	125.691	130.27	128.08	138.332	126.111	148.752	120.694	154.973	156.874	136.847	152.519	0.00384786	0.000252004	0.0420349	3.6502e-06	1.2512e-06	1.17733e-09	7.45064e-09	6.84438e-09	6.96271e-10	5.29697e-09	3.51676e-06	3.50633e-06	8.08732e-07	3.68854e-07	6.99777e-09	2.41742e-08	2.68232e-06	1.64712e-08	1.60076e-08	2.46918e-09	2.26645e-08
sp|P25685|DNJB1_HUMAN	P25685	sp|P25685|DNJB1_HUMAN	>sp|P25685|DNJB1_HUMAN DnaJ homolog subfamily B member 1 OS=Homo sapiens GN=DNAJB1 PE=1 SV=4	DNAJB1	DNAJB1	3337	2	146.13	85.6418	163.361	146.345	132.641	158.221	181.359	133.957	144.719	135.413	197.413	217.647	265.491	238.623	221.621	250.26	334.618	333.633	347.927	355.378	331.181	0.000524129	0.246217	0.000331657	0.0137763	0.00136781	0.000544905	0.00194065	0.0140629	0.00100166	0.00735909	3.0364e-05	4.9867e-05	1.3429e-05	2.10175e-06	7.20275e-06	1.60343e-07	2.61685e-08	1.79313e-06	1.87e-07	8.57968e-08	2.42957e-07
tr|C9JRD2|C9JRD2_HUMAN	C9JRD2	tr|C9JRD2|C9JRD2_HUMAN	>tr|C9JRD2|C9JRD2_HUMAN Isoform of P25686, DnaJ homolog subfamily B member 2 (Fragment) OS=Homo sapiens GN=DNAJB2 PE=1 SV=1	DNAJB2	DNAJB2	3300	1	79.6137	65.5154	88.7442	80.3079	85.2191	102.179	103.87	105.953	103.668	88.3483	150.68	164.333	167.912	155.888	161.342	168.326	246.899	230.345	260.43	261.702	222.119	0.0198267	0.000602055	4.37029e-06	0.00216595	1.96875e-06	2.04921e-07	5.62646e-07	8.51261e-06	6.37215e-05	6.57813e-06	1.79289e-07	4.48258e-08	5.06076e-09	3.29465e-09	6.89531e-07	4.73697e-09	2.44098e-09	1.04174e-08	6.8315e-08	8.93575e-09	2.31682e-08
sp|Q9UDY4|DNJB4_HUMAN	Q9UDY4	sp|Q9UDY4|DNJB4_HUMAN	>sp|Q9UDY4|DNJB4_HUMAN DnaJ homolog subfamily B member 4 OS=Homo sapiens GN=DNAJB4 PE=1 SV=1	DNAJB4	DNAJB4	11080	2	123.311	106.261	114.61	82.9583	86.8348	159.023	184.076	157.535	174.458	156.384	215.276	243.411	248.995	249.711	203.168	245.988	312.758	332.235	318.772	301.525	306.406	0.0248998	0.161296	4.39889e-05	0.149602	0.0173725	1.03529e-07	3.98622e-06	0.00216032	6.71049e-05	1.84264e-07	3.20705e-07	3.61571e-06	7.89558e-06	1.38485e-07	0.00039714	1.7181e-08	1.32977e-08	1.28475e-06	6.62206e-08	1.3381e-08	2.30484e-07
tr|C9J2C4|C9J2C4_HUMAN	C9J2C4	tr|C9J2C4|C9J2C4_HUMAN	>tr|C9J2C4|C9J2C4_HUMAN Isoform of O75190, DnaJ homolog subfamily B member 6 (Fragment) OS=Homo sapiens GN=DNAJB6 PE=1 SV=1	DNAJB6	DNAJB6	10049	1	109.485	83.4347	100.666	107.31	99.4279	88.4207	60.7215	76.1239	79.844	90.4368	133.106	136.222	157.311	142.976	134.426	159.768	147.129	175.056	159.375	158.01	177.11	8.51686e-07	3.57638e-05	2.48273e-05	0.00153248	4.27149e-06	5.97282e-06	3.82446e-06	0.194106	0.00688761	0.000115795	4.62428e-07	1.91097e-07	9.06789e-07	5.7742e-07	1.79767e-06	9.94227e-08	4.81332e-06	1.05579e-06	4.20723e-08	8.49922e-07	1.22574e-05
sp|Q9H3Z4|DNJC5_HUMAN	Q9H3Z4	sp|Q9H3Z4|DNJC5_HUMAN	>sp|Q9H3Z4|DNJC5_HUMAN DnaJ homolog subfamily C member 5 OS=Homo sapiens GN=DNAJC5 PE=1 SV=1	DNAJC5	DNAJC5	80331	2	1181.29	1539.25	1573.7	1365.8	1575.9	1107.25	1233.3	1551.42	1228.37	1023.41	1398.62	1656.76	1795.16	1831.37	1800.18	1690.28	1924.84	2003.43	2221.62	1965.45	2070.87	8.44765e-09	3.24845e-08	4.80621e-10	4.85687e-08	5.46077e-08	1.07197e-08	4.33595e-09	2.31395e-08	1.79796e-09	1.29814e-08	7.96112e-08	4.34586e-08	2.04507e-08	4.0145e-09	2.56884e-08	5.33836e-08	2.15421e-08	5.51282e-08	7.02235e-08	1.40239e-07	2.51442e-07
sp|O75061-4|AUXI_HUMAN	O75061-4	sp|O75061-4|AUXI_HUMAN	>sp|O75061-4|AUXI_HUMAN Isoform of O75061, Isoform 4 of Putative tyrosine-protein phosphatase auxilin OS=Homo sapiens GN=DNAJC6	DNAJC6	DNAJC6	9829	7	2912	2474.62	2657.13	2712.85	2509.67	3237.33	3114.42	2880.5	2750.36	2877.54	1571.74	1553.5	1236.12	1446.96	1334.11	1113.33	2133.26	2090.32	1911.7	1924.14	1990.2	1.56255e-08	1.15015e-07	7.75228e-09	1.86243e-06	1.17765e-08	2.8828e-08	9.69551e-09	1.2463e-08	7.1716e-09	3.07007e-08	3.91753e-08	2.31341e-07	5.39933e-05	1.90744e-08	5.00573e-07	5.41316e-08	1.27595e-08	3.32861e-08	1.95892e-08	4.39546e-08	2.45962e-07
sp|Q9NVH1-3|DJC11_HUMAN	Q9NVH1-3	sp|Q9NVH1-3|DJC11_HUMAN	>sp|Q9NVH1-3|DJC11_HUMAN Isoform of Q9NVH1, Isoform 3 of DnaJ homolog subfamily C member 11 OS=Homo sapiens GN=DNAJC11	DNAJC11	DNAJC11	55735	6	647.143	484.526	542.854	469.278	591.238	550.528	606.704	543.496	649.308	514.993	1368.05	1093.9	989.707	1279.69	899.307	872.02	816.127	808.132	934.233	798.871	884.757	1.45238e-05	0.00313223	8.68885e-05	3.20807e-05	2.63769e-05	5.95781e-06	8.26081e-06	8.73592e-05	0.000249529	2.96493e-06	8.52247e-08	2.65227e-07	6.61324e-08	4.66323e-08	3.28845e-07	6.61047e-09	1.50998e-07	1.7835e-06	1.47213e-06	6.94283e-06	9.92781e-07
sp|O75165|DJC13_HUMAN	O75165	sp|O75165|DJC13_HUMAN	>sp|O75165|DJC13_HUMAN DnaJ homolog subfamily C member 13 OS=Homo sapiens GN=DNAJC13 PE=1 SV=5	DNAJC13	DNAJC13	23317	1	76.8411	80.9807	72.6558	82.1863	41.778	76.5959	69.0906	86.8768	79.9876	81.2484	88.1636	82.5148	78.1824	83.0889	75.9392	105.802	93.9398	92.5482	90.4224	93.5418	97.8538	7.5104e-07	5.76207e-07	3.74435e-07	2.50149e-07	0.490624	3.61287e-08	5.52296e-09	2.5166e-07	9.7563e-08	3.09359e-09	3.60162e-05	6.76304e-08	5.65953e-05	0.00104415	1.33393e-05	1.2018e-06	1.3731e-06	9.28587e-08	9.0145e-06	6.15912e-07	1.49786e-06
sp|Q96DA6-2|TIM14_HUMAN	Q96DA6-2	sp|Q96DA6-2|TIM14_HUMAN	>sp|Q96DA6-2|TIM14_HUMAN Isoform of Q96DA6, Isoform 2 of Mitochondrial import inner membrane translocase subunit TIM14 OS=Homo sapiens GN=DNAJC19	DNAJC19	DNAJC19	131118	2	182.829	132.522	145.423	143.529	168.727	181.268	225.478	224.097	283.836	270.559	495.75	440.072	417.273	507.339	387.297	342.786	362.611	375.05	437.507	393.328	373.052	0.0170405	0.00318642	0.146488	0.0559318	0.0572227	0.00161589	0.000298843	5.56124e-05	2.04476e-05	3.25802e-05	3.90939e-07	5.28632e-06	3.11088e-06	9.58593e-08	3.83478e-06	5.83243e-07	7.93785e-06	3.23373e-06	3.40642e-07	1.13025e-07	1.9396e-06
tr|A0A0U1RQP1|A0A0U1RQP1_HUMAN	A0A0U1RQP1	tr|A0A0U1RQP1|A0A0U1RQP1_HUMAN	>tr|A0A0U1RQP1|A0A0U1RQP1_HUMAN Isoform of Q05193, Dynamin-1 OS=Homo sapiens GN=DNM1 PE=4 SV=1	DNM1	DNM1	1759	27	43931.4	51539.5	51361.7	50257.3	45300.6	47356	46939.6	43702.2	41872.1	44349.9	26590.9	32149.7	24722.2	20894.4	28734	26463.3	54010.7	43253.2	52247	56409.1	50398	2.92628e-08	3.85937e-08	1.65304e-09	8.08125e-08	3.1175e-08	8.36922e-08	3.03494e-08	4.39985e-08	6.06695e-08	7.7435e-08	2.45991e-07	2.87852e-07	3.21788e-07	5.61854e-08	2.02623e-07	3.76601e-08	3.07983e-08	1.14452e-07	4.69351e-08	1.8405e-07	2.77814e-07
sp|O00429-2|DNM1L_HUMAN	O00429-2	sp|O00429-2|DNM1L_HUMAN	>sp|O00429-2|DNM1L_HUMAN Isoform of O00429, Isoform 4 of Dynamin-1-like protein OS=Homo sapiens GN=DNM1L	DNM1L	DNM1L	10059	17	5497.21	5789.11	6161.92	5878.73	5716.21	7209.18	6789.12	6895.16	6440.02	6593.13	4443.23	4611.89	2622.38	3452.83	4096.44	3926.39	4872.26	6741.06	3949.44	5142.68	4675.24	1.11432e-08	1.08938e-08	5.04433e-10	3.25635e-09	1.87494e-08	9.70876e-09	2.39094e-09	4.55589e-09	3.48038e-09	4.39179e-09	2.98853e-08	8.33033e-08	1.08613e-06	3.78678e-08	5.92208e-08	1.83091e-08	1.85881e-08	4.80993e-08	6.96553e-08	2.42572e-08	6.94556e-08
sp|P50570-3|DYN2_HUMAN	P50570-3	sp|P50570-3|DYN2_HUMAN	>sp|P50570-3|DYN2_HUMAN Isoform of P50570, Isoform 3 of Dynamin-2 OS=Homo sapiens GN=DNM2	DNM2	DNM2	1785	2	3566.55	3936.04	3830.16	3502.42	3573.09	3735.28	3475.02	3597.39	3522.34	3379.21	2520.47	2770.75	1533.13	1890.23	2111.1	2392.47	5539.66	4042.31	4897.04	5289.7	4169.34	0.147508	0.230393	0.0971272	0.235029	0.125668	0.223176	0.230045	0.0478646	0.000151642	0.00905144	4.68009e-08	1.27601e-07	3.20279e-08	1.82109e-07	3.11085e-08	5.53376e-08	7.7321e-07	1.07072e-07	2.9008e-07	4.00126e-07	2.28087e-06
sp|Q9UQ16-2|DYN3_HUMAN	Q9UQ16-2	sp|Q9UQ16-2|DYN3_HUMAN	>sp|Q9UQ16-2|DYN3_HUMAN Isoform of Q9UQ16, Isoform 2 of Dynamin-3 OS=Homo sapiens GN=DNM3	DNM3	DNM3	26052	3	1130.04	987.152	1085.1	1095.17	1172.18	869.916	836.724	774.788	805.142	797.594	1132.19	1149.42	1097.16	1141.33	1224.96	993.82	2375.5	2095.02	2336.89	2232.91	2351.74	1.2737e-08	2.17185e-08	3.61516e-09	1.47426e-09	4.30674e-09	6.8547e-08	1.39036e-09	9.85676e-09	3.87931e-08	2.19365e-09	1.48965e-08	7.23383e-08	7.12577e-09	1.9138e-08	3.7267e-08	1.78632e-09	1.34817e-08	1.07768e-07	1.04504e-08	1.1707e-08	4.62843e-08
tr|E7EMB6|E7EMB6_HUMAN	E7EMB6	tr|E7EMB6|E7EMB6_HUMAN	>tr|E7EMB6|E7EMB6_HUMAN Isoform of Q9ULA0, Aspartyl aminopeptidase OS=Homo sapiens GN=DNPEP PE=1 SV=2	DNPEP	DNPEP	23549	1	126.769	70.932	115.363	90.0122	102.079	133.715	189.714	98.1869	153.893	121.433	237.131	2672.29	2464.59	264.531	2410.79	2938.28	313.883	253.116	2814.53	2880.36	2683.52	1.33917e-07	1.3124e-07	2.20406e-07	1.07756e-05	1.87503e-06	8.40599e-08	2.69112e-07	3.81118e-08	1.17286e-06	6.50262e-09	0.0096465	0.152049	0.254931	0.00696359	0.0973433	0.176401	0.0031448	3.18923e-05	0.176389	0.143772	0.224979
sp|Q14183|DOC2A_HUMAN	Q14183	sp|Q14183|DOC2A_HUMAN	>sp|Q14183|DOC2A_HUMAN Double C2-like domain-containing protein alpha OS=Homo sapiens GN=DOC2A PE=1 SV=5	DOC2A	DOC2A	8448	1	111.667	90.9663	92.1633	100.829	111.613	106.691	84.8406	86.7301	98.4773	78.8817	153.012	156.001	174.245	179.469	202.751	177.665	174.049	191.602	210.871	192.48	168.743	1.68952e-06	1.16631e-07	0.00991447	1.73583e-06	2.63504e-06	4.66402e-05	0.0738144	0.01086	0.00012294	0.0104783	4.15056e-06	1.89434e-07	1.26889e-07	2.2121e-09	2.40563e-08	1.87436e-05	1.73647e-08	7.70566e-08	7.90034e-09	1.53547e-08	1.06093e-07
sp|Q8IZD9|DOCK3_HUMAN	Q8IZD9	sp|Q8IZD9|DOCK3_HUMAN	>sp|Q8IZD9|DOCK3_HUMAN Dedicator of cytokinesis protein 3 OS=Homo sapiens GN=DOCK3 PE=1 SV=1	DOCK3	DOCK3	1795	1	84.247	77.8179	99.4074	69.6859	96.2824	114.394	107.118	109.17	104.516	93.0422	123.898	108.611	148.241	125.117	116.417	134.507	113.823	112.765	139.417	116.276	121.254	0.000129266	0.00085858	3.24593e-06	0.0238865	4.14341e-05	7.1973e-08	7.93527e-08	1.81797e-06	1.4973e-07	1.74767e-05	1.05146e-06	5.31393e-05	2.23827e-06	0.00057968	1.97047e-07	6.58068e-07	1.05114e-06	1.93354e-07	4.74559e-06	2.75384e-09	6.61248e-06
sp|Q8N1I0-2|DOCK4_HUMAN	Q8N1I0-2	sp|Q8N1I0-2|DOCK4_HUMAN	>sp|Q8N1I0-2|DOCK4_HUMAN Isoform of Q8N1I0, Isoform 2 of Dedicator of cytokinesis protein 4 OS=Homo sapiens GN=DOCK4	DOCK4	DOCK4	9732	5	531.221	536.738	544.684	465.699	505.568	488.419	561.717	513.49	527.389	508.367	657.758	609.207	771.686	730.187	523.01	559.254	501.521	525.643	435.554	404.027	597.427	9.13406e-05	3.70031e-06	5.83507e-06	0.000198999	6.17178e-05	6.28511e-07	1.10606e-07	1.27304e-07	4.61177e-08	1.10127e-07	6.69005e-07	1.30486e-06	1.08976e-06	4.21343e-07	2.30785e-07	7.18202e-07	4.05523e-07	1.18571e-05	3.55715e-05	6.17953e-06	1.98407e-06
sp|Q9BZ29-3|DOCK9_HUMAN	Q9BZ29-3	sp|Q9BZ29-3|DOCK9_HUMAN	>sp|Q9BZ29-3|DOCK9_HUMAN Isoform of Q9BZ29, Isoform 3 of Dedicator of cytokinesis protein 9 OS=Homo sapiens GN=DOCK9	DOCK9	DOCK9	23348	1	105.769	123.391	119.362	102.044	99.1417	106.89	103.151	108.933	133.778	106.086	111.582	113.761	116.463	96.0782	99.0007	122.718	95.0028	92.5262	89.3872	87.7228	93.6471	9.73417e-05	5.30909e-05	2.69648e-06	3.16683e-05	2.9445e-05	5.57146e-06	7.5805e-08	3.57514e-06	2.90258e-06	4.42039e-06	1.25976e-06	9.74242e-06	7.26244e-06	0.00063336	0.0126982	0.000471593	3.7972e-05	0.00246017	8.91516e-05	5.72139e-05	2.1826e-06
sp|P42658-2|DPP6_HUMAN	P42658-2	sp|P42658-2|DPP6_HUMAN	>sp|P42658-2|DPP6_HUMAN Isoform of P42658, Isoform DPPX-S of Dipeptidyl aminopeptidase-like protein 6 OS=Homo sapiens GN=DPP6	DPP6	DPP6	1804	5	3378.76	3464.73	3167.94	2787.28	3171.49	2046.68	2309.95	2626.99	2413.26	2024.06	5025.65	4860.53	6015.67	4810.89	6328.86	6427.36	4526.19	4090.09	3988.48	4155.02	4131.47	8.13515e-09	8.59836e-08	1.48887e-09	8.63811e-08	1.41054e-07	1.92067e-08	4.02564e-08	1.19736e-07	4.34822e-08	7.8437e-09	4.11767e-07	6.8118e-08	1.4698e-08	1.74386e-08	6.71653e-08	2.14278e-08	5.05067e-08	3.37274e-07	3.23903e-07	3.41358e-07	1.88334e-06
sp|Q8N608-4|DPP10_HUMAN	Q8N608-4	sp|Q8N608-4|DPP10_HUMAN	>sp|Q8N608-4|DPP10_HUMAN Isoform of Q8N608, Isoform 4 of Inactive dipeptidyl peptidase 10 OS=Homo sapiens GN=DPP10	DPP10	DPP10	57628	1	408.598	425.668	438.697	423.514	527.697	319.328	303.973	266.117	310.817	275.263	284.662	326.6	421.24	375.005	485.755	454.317	533.86	514.272	607.374	595.213	444.016	1.9039e-07	1.33653e-08	4.77694e-09	3.5578e-07	3.18019e-09	2.09063e-09	8.44469e-10	9.40419e-09	2.71811e-08	3.28892e-08	1.66984e-06	1.6057e-07	8.65391e-09	6.84287e-06	1.5841e-08	2.70341e-09	8.53079e-09	8.45128e-09	8.40184e-09	6.78608e-08	3.60653e-08
sp|Q14195|DPYL3_HUMAN	Q14195	sp|Q14195|DPYL3_HUMAN	>sp|Q14195|DPYL3_HUMAN Dihydropyrimidinase-related protein 3 OS=Homo sapiens GN=DPYSL3 PE=1 SV=1	DPYSL3	DPYSL3	1809	5	2100.13	2224.91	2184.46	2316.24	2225.6	2473.27	2280.29	2025.88	2098.82	2147.42	963.456	1166.2	837.946	945.067	1130.51	835.991	1063.29	957.849	873.672	1063.77	1041.67	5.90117e-09	7.44733e-09	4.53293e-10	2.49031e-09	3.76439e-09	1.28804e-08	4.25322e-09	4.12211e-08	1.84657e-09	2.07805e-09	1.95156e-07	9.72383e-08	4.17518e-05	8.34333e-06	7.42102e-08	1.76174e-07	1.67419e-07	1.8331e-07	5.9264e-06	1.77694e-08	7.17515e-08
sp|O14531|DPYL4_HUMAN	O14531	sp|O14531|DPYL4_HUMAN	>sp|O14531|DPYL4_HUMAN Dihydropyrimidinase-related protein 4 OS=Homo sapiens GN=DPYSL4 PE=1 SV=2	DPYSL4	DPYSL4	10570	5	859.623	959.347	990.704	1088.86	1236.56	1331.29	1168.53	1333.12	1175.28	1055.38	464.57	489.503	434.759	507.09	539.714	452.879	1139.26	1135.4	878.04	967.034	1102.94	1.4634e-06	6.04745e-07	1.21011e-07	3.21567e-06	1.62826e-06	6.8631e-08	3.95783e-07	1.91943e-06	6.37622e-08	2.46656e-08	0.000229387	0.000556734	0.0270459	0.00107892	0.00014764	7.96478e-06	1.5912e-07	3.74886e-07	1.1513e-05	5.80165e-06	2.80455e-06
sp|Q9BPU6|DPYL5_HUMAN	Q9BPU6	sp|Q9BPU6|DPYL5_HUMAN	>sp|Q9BPU6|DPYL5_HUMAN Dihydropyrimidinase-related protein 5 OS=Homo sapiens GN=DPYSL5 PE=1 SV=1	DPYSL5	DPYSL5	56896	5	639.044	605.682	633.377	646.477	712.58	1065.39	858.5	743.465	761.413	783.984	424.19	495.281	282.934	372.912	564.902	384.073	435.286	364.834	350.457	357.008	358.195	1.05574e-06	6.42695e-06	5.57644e-08	4.19603e-06	3.79908e-07	1.13709e-08	1.16471e-08	5.24834e-08	2.6855e-08	1.20009e-08	0.000513348	7.94808e-05	0.0388149	0.00065792	1.13588e-06	3.12535e-05	0.00219305	6.57197e-05	0.00454852	4.54682e-05	0.000235135
sp|P55039|DRG2_HUMAN	P55039	sp|P55039|DRG2_HUMAN	>sp|P55039|DRG2_HUMAN Developmentally-regulated GTP-binding protein 2 OS=Homo sapiens GN=DRG2 PE=1 SV=1	DRG2	DRG2	1819	1	140.55	154.943	148.034	154.654	140.235	144.803	143.73	148.429	131.018	127.954	69.3952	72.1812	102.282	57.9619	79.6627	74.5196	131.553	140.283	131.902	139.293	151.704	0.000516563	2.89329e-05	1.17393e-05	4.49006e-06	6.35413e-05	1.78365e-05	8.35021e-06	1.20413e-05	0.000227211	4.88948e-06	0.0260611	0.0168101	0.10972	0.0212345	0.0339011	0.227321	8.14589e-05	9.98964e-08	0.000133274	6.51357e-06	1.12609e-06
tr|E9PEB9|E9PEB9_HUMAN	E9PEB9	tr|E9PEB9|E9PEB9_HUMAN	>tr|E9PEB9|E9PEB9_HUMAN Isoform of Q03001, Dystonin OS=Homo sapiens GN=DST PE=1 SV=3	DST	DST	667	1	114.904	98.8934	70.827	110.72	111.011	78.239	100.015	91.4109	122.682	125.569	151.821	138.448	183.319	150.329	164.684	153.219	190.839	164.576	128.163	121.619	136.536	9.82813e-08	2.84968e-05	0.000297461	1.48957e-06	7.32538e-07	4.08697e-08	8.98502e-08	1.3717e-05	6.4863e-08	2.4475e-06	1.809e-08	4.47328e-05	8.27526e-07	1.41647e-07	3.54232e-06	1.70591e-07	6.22197e-08	5.4411e-07	1.43266e-05	5.01251e-08	2.84509e-07
sp|P60981|DEST_HUMAN	P60981	sp|P60981|DEST_HUMAN	>sp|P60981|DEST_HUMAN Destrin OS=Homo sapiens GN=DSTN PE=1 SV=3	DSTN	DSTN	11034	1	1150.89	1162.08	1172.56	1209.78	1075.3	850.515	772.928	746.865	736.407	789.633	799.112	872.353	659.863	821.603	920.321	721.833	1430.12	1534.08	1198.52	1418.63	1529.65	5.87559e-09	8.97388e-08	2.64477e-09	6.27379e-08	4.88597e-09	1.27103e-08	9.88961e-09	1.65265e-09	3.8978e-08	3.11577e-08	2.70868e-07	2.28309e-08	5.52899e-09	2.25751e-09	7.97673e-09	1.34946e-09	1.08641e-07	2.36758e-07	1.09473e-08	9.08994e-08	2.8568e-07
sp|Q8TEA8|DTD1_HUMAN	Q8TEA8	sp|Q8TEA8|DTD1_HUMAN	>sp|Q8TEA8|DTD1_HUMAN D-tyrosyl-tRNA(Tyr) deacylase 1 OS=Homo sapiens GN=DTD1 PE=1 SV=2	DTD1	DTD1	92675	1	243.686	260.378	247.527	260.673	256.66	369.707	363.843	345.051	345.439	313.71	203.483	184.794	148.858	198.511	183.492	165.109	130.049	118.3	146.429	146.762	151.351	2.09948e-09	4.19741e-09	1.26418e-10	1.59141e-09	1.68178e-09	9.72395e-10	7.02724e-10	3.20501e-09	8.70897e-10	2.00495e-09	1.32751e-05	1.30453e-07	8.58513e-05	1.11472e-05	1.14745e-05	1.85697e-05	3.60269e-05	0.00110065	0.000298536	1.47323e-05	1.93998e-05
sp|Q9Y4J8-13|DTNA_HUMAN;sp|Q9Y4J8-10|DTNA_HUMAN	Q9Y4J8-13;Q9Y4J8-10	sp|Q9Y4J8-13|DTNA_HUMAN;sp|Q9Y4J8-10|DTNA_HUMAN	>sp|Q9Y4J8-13|DTNA_HUMAN Isoform of Q9Y4J8, Isoform 13 of Dystrobrevin alpha OS=Homo sapiens GN=DTNA;>sp|Q9Y4J8-10|DTNA_HUMAN Isoform of Q9Y4J8, Isoform 10 of Dystrobrevin alpha OS=Homo sapiens GN=DTNA	DTNA	DTNA	1837	2	180.821	183.124	185.274	173.387	195.474	184.354	179.893	171.832	196.376	209.344	217.281	225	317.32	249.545	298.504	256.633	270.952	255.795	226.366	266.867	212.953	0.000117481	0.00017791	8.97378e-05	0.0025057	9.08276e-05	2.46462e-06	9.9714e-09	2.63584e-05	4.98556e-07	2.66431e-05	1.2216e-06	1.85753e-07	5.72904e-05	3.49763e-06	0.000213482	6.62891e-07	2.08236e-07	1.47803e-07	2.47541e-07	7.45844e-05	2.10563e-06
sp|Q8N9I9|DTX3_HUMAN	Q8N9I9	sp|Q8N9I9|DTX3_HUMAN	>sp|Q8N9I9|DTX3_HUMAN Probable E3 ubiquitin-protein ligase DTX3 OS=Homo sapiens GN=DTX3 PE=1 SV=2	DTX3	DTX3	196403	1	201.654	194.626	216.82	242.584	166.931	251.819	212.311	187.236	168.635	184.766	190.257	264.525	260.94	266.368	240.679	171.179	298.092	270.389	310.762	290.755	296.267	0.000201872	2.07468e-05	4.19357e-06	9.40075e-07	1.97975e-07	2.06332e-06	7.72981e-07	3.02253e-05	7.61164e-06	1.10815e-05	0.00314179	4.53564e-06	0.000539337	4.4766e-05	0.0188687	0.000176706	4.49197e-08	4.70643e-08	7.09391e-08	1.09522e-08	1.24377e-07
sp|Q14204|DYHC1_HUMAN	Q14204	sp|Q14204|DYHC1_HUMAN	>sp|Q14204|DYHC1_HUMAN Cytoplasmic dynein 1 heavy chain 1 OS=Homo sapiens GN=DYNC1H1 PE=1 SV=5	DYNC1H1	DYNC1H1	1778	48	9477.86	8201.53	8585.3	9881.76	10323.1	9028.58	9993.23	8189	10680.8	9088.83	10425.6	11471	12576	10797.8	11170.8	9389.69	21012.4	21874.7	18922.3	20092.3	24748.3	2.5963e-08	1.04002e-07	4.92061e-09	6.79244e-08	4.11129e-08	5.51207e-08	3.03252e-08	1.0858e-07	2.09591e-08	1.77401e-08	8.48424e-08	1.39035e-07	4.71024e-08	3.37355e-08	1.03938e-07	3.74839e-08	2.01669e-08	8.2641e-08	3.29367e-08	2.43126e-08	1.33965e-07
sp|O14576-2|DC1I1_HUMAN	O14576-2	sp|O14576-2|DC1I1_HUMAN	>sp|O14576-2|DC1I1_HUMAN Isoform of O14576, Isoform 2 of Cytoplasmic dynein 1 intermediate chain 1 OS=Homo sapiens GN=DYNC1I1	DYNC1I1	DYNC1I1	1780	2	955.761	1069.01	1064.27	954.388	958.364	916.221	933.611	932.008	919.236	815.359	1112.62	1152.8	1275.4	1241.23	1233.71	1234.67	1459.93	1449.77	1647.55	1503.45	1690.48	1.06551e-07	2.29064e-07	2.93313e-07	7.22128e-07	3.37832e-06	1.66662e-07	4.6525e-08	2.56701e-07	9.85908e-07	4.83053e-08	2.57081e-05	0.000115669	8.38375e-05	4.81388e-05	3.59445e-07	1.8359e-05	3.51035e-07	1.82806e-06	6.50524e-06	2.18479e-06	9.55295e-07
sp|Q9Y6G9|DC1L1_HUMAN	Q9Y6G9	sp|Q9Y6G9|DC1L1_HUMAN	>sp|Q9Y6G9|DC1L1_HUMAN Cytoplasmic dynein 1 light intermediate chain 1 OS=Homo sapiens GN=DYNC1LI1 PE=1 SV=3	DYNC1LI1	DYNC1LI1	51143	5	689.516	764.883	841.7	850.265	759.525	632.454	694.705	638.035	616.073	613.825	519.974	558.89	608.66	551.377	591.13	514.505	777.487	836.26	842.074	762.769	937.589	8.53139e-08	4.35821e-07	8.20845e-10	2.18973e-07	1.64562e-08	1.84411e-07	7.57089e-09	2.15658e-06	2.07529e-08	8.14078e-07	5.29947e-06	6.85719e-05	1.63674e-07	8.1676e-06	4.92136e-07	9.26033e-06	7.35055e-08	4.172e-08	5.57438e-08	1.82837e-07	9.07402e-08
sp|O43237|DC1L2_HUMAN	O43237	sp|O43237|DC1L2_HUMAN	>sp|O43237|DC1L2_HUMAN Cytoplasmic dynein 1 light intermediate chain 2 OS=Homo sapiens GN=DYNC1LI2 PE=1 SV=1	DYNC1LI2	DYNC1LI2	1783	3	524.938	454.055	522.633	529.707	521.139	664.715	629.92	569.044	630.202	559.768	779.936	783.696	864.129	817.855	851.83	621.062	1722.64	1631.89	1524.5	1576.84	1825.65	1.72853e-07	1.16199e-07	6.59688e-09	4.08887e-07	2.0807e-08	4.5556e-09	7.82233e-09	2.60692e-08	1.21098e-09	9.56766e-09	2.30545e-07	1.04522e-07	2.28744e-07	2.2393e-08	1.17472e-06	2.68314e-08	1.04978e-08	2.05438e-08	1.3747e-08	2.0078e-08	2.45419e-08
sp|Q9NP97|DLRB1_HUMAN	Q9NP97	sp|Q9NP97|DLRB1_HUMAN	>sp|Q9NP97|DLRB1_HUMAN Dynein light chain roadblock-type 1 OS=Homo sapiens GN=DYNLRB1 PE=1 SV=3	DYNLRB1	DYNLRB1	83658	1	180.342	206.779	202.143	212.733	195.777	139.157	138.022	157.33	141.027	137.294	131.688	164.193	119.271	147.142	184.035	154.051	194.411	194.327	157.682	192.382	222.975	8.04045e-08	4.76558e-06	1.03606e-06	3.68531e-07	2.94063e-07	5.95828e-08	9.84496e-08	1.56012e-06	8.47494e-05	1.03369e-06	0.000110566	3.29343e-06	1.9205e-05	7.69402e-06	6.28883e-06	3.9382e-07	9.94683e-09	1.69384e-06	9.15319e-06	1.62835e-06	4.49837e-07
sp|P30084|ECHM_HUMAN	P30084	sp|P30084|ECHM_HUMAN	>sp|P30084|ECHM_HUMAN Enoyl-CoA hydratase, mitochondrial OS=Homo sapiens GN=ECHS1 PE=1 SV=4	ECHS1	ECHS1	1892	2	629.706	428.295	428.515	511.977	418.278	482.492	327.174	430.317	365.399	598.009	425.063	586.323	391.102	470.981	489.5	407.946	542.682	647.363	648.965	602.255	595.614	9.36507e-05	0.00260277	8.38253e-05	1.36402e-05	0.0010967	0.000794899	0.0158304	9.8006e-08	0.000593937	6.83266e-05	0.000958355	9.81712e-07	8.58954e-07	7.48691e-06	1.41777e-05	8.91685e-06	2.14296e-07	1.73141e-06	1.75177e-06	6.28994e-07	1.50753e-06
sp|O60869-2|EDF1_HUMAN	O60869-2	sp|O60869-2|EDF1_HUMAN	>sp|O60869-2|EDF1_HUMAN Isoform of O60869, Isoform 2 of Endothelial differentiation-related factor 1 OS=Homo sapiens GN=EDF1	EDF1	EDF1	8721	1	89.6016	84.4542	99.5914	80.401	107.546	90.1539	110.987	100.927	111.958	110.998	238.185	205.796	196.056	197.114	208.723	215.961	128.608	125.446	152.191	136.496	133.506	0.000200485	0.000368641	0.000934653	1.95389e-05	5.29973e-06	7.08355e-08	2.35599e-06	1.85058e-05	9.66232e-08	6.44027e-06	1.15244e-08	1.95827e-08	4.94053e-09	1.12615e-09	7.90263e-09	2.07819e-09	2.86844e-08	1.9012e-07	1.50558e-08	6.31528e-08	6.90467e-08
sp|Q15075|EEA1_HUMAN	Q15075	sp|Q15075|EEA1_HUMAN	>sp|Q15075|EEA1_HUMAN Early endosome antigen 1 OS=Homo sapiens GN=EEA1 PE=1 SV=2	EEA1	EEA1	8411	1	190.311	154.612	154.523	161.807	140.299	99.0876	85.0002	113.192	121.272	117.569	71.5333	56.9148	59.1745	62.9311	92.2695	84.4057	51.1354	61.7864	47.3998	81.4408	54.1689	1.32761e-07	2.26481e-06	4.02327e-07	9.05053e-08	6.74365e-07	2.45536e-05	7.35426e-05	1.32805e-06	8.85683e-06	1.42281e-06	0.0145996	0.000482877	0.0345426	0.198297	1.63374e-05	0.000236928	0.078631	0.0057568	0.00269506	0.00428296	0.0178136
sp|Q5VTE0|EF1A3_HUMAN	Q5VTE0	sp|Q5VTE0|EF1A3_HUMAN	>sp|Q5VTE0|EF1A3_HUMAN Putative elongation factor 1-alpha-like 3 OS=Homo sapiens GN=EEF1A1P5 PE=5 SV=1	EEF1A1P5	EEF1A1P5	158078	3	2480.81	1882.24	2148.59	1992.34	2279.06	1144.47	1595.24	1708.59	1546.11	1085.52	2267.04	2115.78	2141.51	2149.83	1763.77	2070.02	3130.81	4006.49	3197.77	3231.46	3753.22	1.74292e-08	7.78918e-08	1.96351e-09	3.0988e-08	1.36782e-08	7.2521e-09	7.92904e-09	9.7153e-09	9.37043e-09	2.11047e-08	1.48594e-07	2.50345e-07	8.41031e-08	4.58098e-08	1.72121e-07	2.12365e-08	2.43105e-08	1.89417e-07	1.80887e-08	6.33136e-08	9.11755e-08
sp|Q05639|EF1A2_HUMAN	Q05639	sp|Q05639|EF1A2_HUMAN	>sp|Q05639|EF1A2_HUMAN Elongation factor 1-alpha 2 OS=Homo sapiens GN=EEF1A2 PE=1 SV=1	EEF1A2	EEF1A2	1917	4	1807.57	1300.4	1185.84	1446.69	1451.88	803.979	1094.17	1102.29	938.143	773.017	1976.77	1903.25	2279.67	2045.5	1903.06	1939.43	1624.14	1948.62	1939.02	1850.26	2129.21	1.5516e-06	3.49072e-06	1.3383e-08	1.45508e-07	5.21113e-07	9.18194e-06	1.27631e-06	8.07199e-06	7.64952e-06	0.000132472	9.11861e-08	2.7559e-07	8.22594e-07	1.25911e-06	4.84779e-08	2.6018e-08	1.35943e-06	3.50041e-06	1.4759e-06	1.64676e-06	6.40443e-07
sp|P24534|EF1B_HUMAN	P24534	sp|P24534|EF1B_HUMAN	>sp|P24534|EF1B_HUMAN Elongation factor 1-beta OS=Homo sapiens GN=EEF1B2 PE=1 SV=3	EEF1B2	EEF1B2	1933	1	140.253	183.793	179.854	164.225	153.307	190.343	161.403	201.213	173.175	178.983	172.143	168.029	165.08	172.058	141.619	164.109	137.5	137.167	134.984	146.278	127.269	2.64935e-08	4.31378e-09	1.15081e-10	2.65165e-09	4.68453e-09	4.9319e-09	3.51704e-09	1.10155e-09	3.13007e-09	2.27633e-09	2.95361e-08	5.38209e-08	5.85189e-09	1.35263e-08	2.05001e-08	3.06897e-08	1.67739e-08	4.92384e-07	3.34787e-07	1.45213e-07	3.54368e-07
sp|P26641|EF1G_HUMAN	P26641	sp|P26641|EF1G_HUMAN	>sp|P26641|EF1G_HUMAN Elongation factor 1-gamma OS=Homo sapiens GN=EEF1G PE=1 SV=3	EEF1G	EEF1G	1937	1	120.11	111.334	116.376	116.608	116.802	119.252	110.862	120.334	118.43	114.784	104.244	98.5706	93.6732	102.335	103.713	114.22	95.0025	108.987	93.9121	114.416	89.9428	6.76134e-07	2.68234e-07	6.90451e-07	2.73198e-06	1.38703e-08	1.1069e-07	8.52775e-08	6.38516e-08	6.37002e-08	3.07166e-08	7.3038e-07	1.9358e-06	1.71496e-07	1.95183e-08	1.15218e-05	6.09216e-07	6.12238e-09	8.79937e-07	2.32717e-07	3.32465e-07	2.52046e-07
sp|P13639|EF2_HUMAN	P13639	sp|P13639|EF2_HUMAN	>sp|P13639|EF2_HUMAN Elongation factor 2 OS=Homo sapiens GN=EEF2 PE=1 SV=4	EEF2	EEF2	1938	8	2358.07	2441.58	2401.17	2530.04	2316.72	2024.79	2124.5	1956.6	1986.22	1949.2	1867.45	1901.28	1669.08	1716.5	1657.07	1538.65	2195.07	1898.61	1722.67	1857.13	1928.1	4.76585e-08	8.93258e-08	4.40266e-09	2.13631e-08	1.16084e-08	4.56196e-08	8.07721e-08	7.22537e-08	9.67446e-09	2.66519e-08	1.41349e-06	6.04491e-07	4.86864e-07	1.85053e-07	2.78611e-06	5.66767e-08	3.49261e-08	3.77463e-07	2.15169e-07	3.12056e-07	1.0741e-07
sp|Q96C19|EFHD2_HUMAN	Q96C19	sp|Q96C19|EFHD2_HUMAN	>sp|Q96C19|EFHD2_HUMAN EF-hand domain-containing protein D2 OS=Homo sapiens GN=EFHD2 PE=1 SV=1	EFHD2	EFHD2	79180	1	562.519	558.844	598.03	663.775	592.124	473.727	472.546	416.996	452.405	435.055	225.97	264.47	214.918	206.227	311.983	228.802	249.749	240.493	219.35	233.968	254.511	1.32761e-07	2.11311e-08	1.10063e-08	2.16798e-08	1.05875e-07	5.35098e-08	1.18471e-08	3.16279e-08	1.95497e-09	2.54613e-08	2.90139e-08	2.14762e-08	5.79692e-07	9.98992e-08	3.50821e-06	3.22871e-09	3.86369e-08	3.58063e-06	1.15886e-05	2.22025e-07	2.24168e-07
sp|Q14156|EFR3A_HUMAN	Q14156	sp|Q14156|EFR3A_HUMAN	>sp|Q14156|EFR3A_HUMAN Protein EFR3 homolog A OS=Homo sapiens GN=EFR3A PE=1 SV=2	EFR3A	EFR3A	23167	2	292.206	309.407	301.629	316.659	325.233	305.644	293.195	316.205	317.387	292.462	260.439	272.413	340.556	279.143	331.109	351.381	207.883	209.571	209.343	233.293	214.259	2.67792e-07	3.46624e-07	2.02286e-06	1.21795e-06	1.82004e-07	9.59973e-06	5.43711e-07	0.000481874	1.87722e-05	1.85943e-05	0.000808557	0.00188288	4.22424e-08	0.0143889	0.0426511	1.65185e-07	0.00466996	0.000277352	0.00113582	0.00863489	5.69964e-05
sp|Q9Y2G0|EFR3B_HUMAN	Q9Y2G0	sp|Q9Y2G0|EFR3B_HUMAN	>sp|Q9Y2G0|EFR3B_HUMAN Protein EFR3 homolog B OS=Homo sapiens GN=EFR3B PE=1 SV=2	EFR3B	EFR3B	22979	7	834.508	780.462	774.901	815.731	818.432	622.355	763.246	652.074	764.427	651.151	917.872	922.924	1142.55	1041.63	988.416	1172.75	928.725	845.462	928.598	891.269	884.012	1.15319e-05	4.9864e-07	1.09751e-06	2.06472e-06	1.21064e-05	0.000127822	4.392e-06	3.53807e-05	7.18313e-07	2.43543e-06	1.49758e-06	1.85433e-07	2.37252e-07	1.65833e-07	7.69561e-07	1.57683e-08	1.04661e-06	5.05432e-06	1.3457e-07	5.71134e-07	2.71533e-05
tr|E9PFD7|E9PFD7_HUMAN	E9PFD7	tr|E9PFD7|E9PFD7_HUMAN	>tr|E9PFD7|E9PFD7_HUMAN Isoform of P00533, Epidermal growth factor receptor OS=Homo sapiens GN=EGFR PE=1 SV=3	EGFR	EGFR	1956	1	55.3498	72.2858	57.0883	61.1967	48.7546	52.0674	67.5617	71.7056	81.2053	87.4216	121.849	118.673	124.237	111.881	165.599	161.196	76.3458	122.888	102.535	108.348	104.735	0.484267	0.502239	0.383933	0.243476	0.0674383	0.196947	0.410599	0.490037	0.189483	0.383366	7.17125e-07	2.88504e-07	1.19404e-07	1.53698e-05	2.0419e-08	5.83378e-09	1.45486e-06	2.15258e-07	3.50538e-05	5.81629e-06	1.34927e-06
sp|Q9H4M9|EHD1_HUMAN	Q9H4M9	sp|Q9H4M9|EHD1_HUMAN	>sp|Q9H4M9|EHD1_HUMAN EH domain-containing protein 1 OS=Homo sapiens GN=EHD1 PE=1 SV=2	EHD1	EHD1	10938	4	814.736	819.884	808.202	781.328	711.108	1121.27	1197.58	1183.58	1057.07	1165.75	642.008	745.664	616.944	677.724	599.304	523.338	728.232	761.037	590.155	648.163	690.714	1.88427e-08	5.66408e-09	1.01732e-09	2.53977e-08	2.2906e-08	1.16736e-08	8.71848e-09	7.39643e-09	5.16103e-08	1.15155e-08	1.86548e-07	1.87756e-06	3.99289e-05	6.25809e-06	5.08337e-05	2.51002e-06	2.2865e-08	1.79325e-07	4.58203e-07	1.80303e-08	4.72921e-08
sp|Q9NZN3|EHD3_HUMAN	Q9NZN3	sp|Q9NZN3|EHD3_HUMAN	>sp|Q9NZN3|EHD3_HUMAN EH domain-containing protein 3 OS=Homo sapiens GN=EHD3 PE=1 SV=2	EHD3	EHD3	30845	6	1234.56	1289.48	1331.05	1365.29	1235.78	1310.99	1304.16	1244.41	1179.5	1169.11	1215.16	1257.29	948.12	1089.73	1178.41	974.754	2494.23	2012.2	1874.95	2234.75	1898.57	7.22319e-08	4.65015e-08	5.97839e-09	9.23172e-08	7.7956e-08	3.36895e-08	7.03644e-09	4.56013e-08	6.36432e-09	3.58447e-08	5.40473e-07	4.23671e-07	0.000111933	1.21992e-06	3.34019e-07	6.76631e-07	1.26477e-08	4.10957e-08	9.63107e-07	4.85837e-08	3.66699e-07
tr|A0A087WUA5|A0A087WUA5_HUMAN	A0A087WUA5	tr|A0A087WUA5|A0A087WUA5_HUMAN	>tr|A0A087WUA5|A0A087WUA5_HUMAN Isoform of Q9H223, EH domain-containing protein 4 OS=Homo sapiens GN=EHD4 PE=1 SV=1	EHD4	EHD4	30844	1	85.774	84.283	105.049	107.115	102.778	99.539	91.9286	100.167	107.653	92.6002	91.1842	81.7991	81.5317	68.342	108.931	108.807	60.9777	56.7544	79.1196	78.7784	56.1804	8.94604e-05	2.83007e-06	1.05237e-06	0.00171275	2.16186e-07	3.1414e-05	1.06693e-07	0.00164136	1.48277e-05	4.8486e-06	8.43913e-06	0.000891078	0.00754626	0.000225236	1.99193e-06	0.00015392	1.67889e-05	0.0870735	7.54205e-05	1.26491e-05	0.00256871
sp|Q99613-2|EIF3C_HUMAN	Q99613-2	sp|Q99613-2|EIF3C_HUMAN	>sp|Q99613-2|EIF3C_HUMAN Isoform of Q99613, Isoform 2 of Eukaryotic translation initiation factor 3 subunit C OS=Homo sapiens GN=EIF3C	EIF3C	EIF3C	8663	1	66.934	94.7345	57.9513	82.391	75.2688	66.4858	74.209	84.8685	95.2231	55.7555	99.0767	98.032	83.9991	103.515	101.094	123.001	100.949	119.179	85.6281	58.6144	100.311	0.000624925	1.25745e-06	0.504085	0.0228869	0.000365112	1.53018e-05	0.0636973	1.14522e-05	0.0022593	0.467425	8.14786e-07	2.99863e-07	4.81335e-06	4.0275e-07	7.58363e-05	1.68715e-06	4.43031e-07	2.98639e-06	2.92264e-06	0.0309782	6.7911e-08
tr|E7EQG2|E7EQG2_HUMAN	E7EQG2	tr|E7EQG2|E7EQG2_HUMAN	>tr|E7EQG2|E7EQG2_HUMAN Isoform of Q14240, Eukaryotic initiation factor 4A-II OS=Homo sapiens GN=EIF4A2 PE=1 SV=1	EIF4A2	EIF4A2	1974	2	284.843	263.335	311.297	301.955	288.914	392.456	434.06	362.654	353.619	355.319	376.352	362.068	279.085	367.409	386.913	374.606	494.994	599.134	519.324	545.697	592.561	1.21827e-07	3.9228e-07	2.73012e-08	6.44972e-07	1.46356e-05	3.01897e-07	2.40413e-08	9.16883e-08	1.47629e-06	3.12906e-08	7.71377e-07	4.54036e-06	5.49987e-06	0.00333388	5.00333e-07	9.14092e-05	9.11669e-09	2.0456e-08	3.72383e-08	1.01391e-08	1.48179e-07
tr|F8VX11|F8VX11_HUMAN	F8VX11	tr|F8VX11|F8VX11_HUMAN	>tr|F8VX11|F8VX11_HUMAN Isoform of P23588, Eukaryotic translation initiation factor 4B (Fragment) OS=Homo sapiens GN=EIF4B PE=1 SV=1	EIF4B	EIF4B	1975	1	185.13	165.844	184.344	184.437	199.052	195.929	198.282	185.813	176.213	163.186	133.119	591.12	668.804	116.678	128.542	128.236	537.565	381.443	93.456	451.658	107.857	4.29495e-08	0.000696427	6.89709e-06	9.02942e-07	5.03005e-06	4.06337e-07	1.20319e-08	2.3097e-07	1.87876e-08	0.000206312	0.000177892	0.0291493	0.035684	0.00041182	0.000624779	3.67039e-06	0.170834	0.0749094	0.29844	0.0971527	0.0114627
sp|O43432-4|IF4G3_HUMAN	O43432-4	sp|O43432-4|IF4G3_HUMAN	>sp|O43432-4|IF4G3_HUMAN Isoform of O43432, Isoform 4 of Eukaryotic translation initiation factor 4 gamma 3 OS=Homo sapiens GN=EIF4G3	EIF4G3	EIF4G3	8672	1	138.275	161.877	164.729	160.321	171.442	138.251	167.228	197.944	177.831	132.82	140.757	148.36	164.45	156.57	172.759	188.468	181.903	152.241	216.767	178.446	172.995	3.03297e-05	1.85145e-06	3.98631e-06	6.69525e-07	1.72736e-05	0.000113474	0.000303533	1.71705e-06	1.32012e-05	2.4478e-06	1.91704e-06	1.86154e-05	8.56033e-07	7.30319e-06	2.24717e-05	1.17896e-06	2.51267e-06	2.12974e-06	6.02343e-08	4.18867e-06	1.02077e-05
sp|Q15056-2|IF4H_HUMAN	Q15056-2	sp|Q15056-2|IF4H_HUMAN	>sp|Q15056-2|IF4H_HUMAN Isoform of Q15056, Isoform Short of Eukaryotic translation initiation factor 4H OS=Homo sapiens GN=EIF4H	EIF4H	EIF4H	7458	2	425.835	514.68	508.793	562.718	485.649	480.435	453.326	479.605	482.245	416.874	391.552	448.713	393.848	401.333	414.102	358.271	804.879	683.226	652.377	740.694	737.093	1.03436e-07	1.16318e-08	4.28599e-10	9.17199e-09	1.72897e-08	1.7012e-07	1.81496e-09	1.95576e-09	3.37134e-08	6.41238e-08	1.77428e-08	5.80141e-08	2.1538e-07	1.21143e-08	8.3293e-09	9.29528e-08	1.32293e-09	2.09585e-08	1.5567e-08	3.44125e-09	3.78936e-08
tr|B1AM48|B1AM48_HUMAN	B1AM48	tr|B1AM48|B1AM48_HUMAN	>tr|B1AM48|B1AM48_HUMAN Isoform of Q12926, ELAV-like protein (Fragment) OS=Homo sapiens GN=ELAVL2 PE=1 SV=1	ELAVL2	ELAVL2	1993	1	147.104	108.358	120.268	136.775	165.841	126.473	153.686	136.267	160.86	166.908	268.867	216.629	207.728	224.335	197.8	174.309	168.452	175.73	195.47	187.734	163.032	1.8082e-08	5.8461e-06	8.27267e-07	6.9278e-09	7.30223e-07	7.54674e-09	1.41642e-09	6.3829e-06	1.51743e-08	4.65932e-09	3.6363e-08	2.85124e-08	4.06613e-08	4.86079e-09	2.19495e-07	4.32153e-08	2.01461e-08	4.12152e-06	2.82553e-08	6.7457e-07	1.31116e-07
sp|Q5R3F8|PPR29_HUMAN	Q5R3F8	sp|Q5R3F8|PPR29_HUMAN	>sp|Q5R3F8|PPR29_HUMAN Protein phosphatase 1 regulatory subunit 29 OS=Homo sapiens GN=ELFN2 PE=1 SV=1	ELFN2	ELFN2	114794	1	140.892	136.608	132.276	139.698	127.208	121.709	117.768	145.54	136.702	136.064	122.386	106.829	151.898	110.94	106.29	136.264	74.4118	78.2606	78.7853	86.0701	73.375	1.98981e-09	1.95306e-07	3.52276e-10	1.07611e-08	6.09705e-08	6.35886e-08	5.60566e-10	2.06158e-08	4.93473e-07	1.83482e-07	1.77717e-07	9.45554e-08	2.00814e-06	4.1178e-07	2.46348e-08	4.04177e-09	1.25274e-06	0.00171619	6.96328e-06	6.00906e-05	0.00430276
tr|Q5JVZ5|Q5JVZ5_HUMAN	Q5JVZ5	tr|Q5JVZ5|Q5JVZ5_HUMAN	>tr|Q5JVZ5|Q5JVZ5_HUMAN Isoform of Q96JJ3, Engulfment and cell motility protein 2 OS=Homo sapiens GN=ELMO2 PE=1 SV=1	ELMO2	ELMO2	63916	4	763.341	753.944	737.425	750.283	669.24	800.863	811.172	775.392	743.395	884.006	797.707	736.612	1048.64	890.013	805.949	777.233	595.975	651.835	517.757	565.154	642.134	5.19331e-07	2.36305e-06	2.27412e-07	4.68061e-07	3.08084e-06	2.53985e-06	8.60157e-07	1.86941e-06	6.75763e-06	1.80255e-06	9.98034e-07	1.61891e-05	9.69678e-07	8.93226e-07	6.42704e-06	8.46254e-07	5.04532e-06	4.50161e-06	9.91028e-05	8.45443e-05	1.71905e-05
sp|Q8N766-3|EMC1_HUMAN	Q8N766-3	sp|Q8N766-3|EMC1_HUMAN	>sp|Q8N766-3|EMC1_HUMAN Isoform of Q8N766, Isoform 3 of ER membrane protein complex subunit 1 OS=Homo sapiens GN=EMC1	EMC1	EMC1	23065	1	122.288	123.706	117.854	89.2487	99.964	141.554	108.013	120.274	133.491	135.836	122.867	122.407	123.84	112.01	117.993	135.467	114.102	122.541	117.808	126.017	125.069	3.27796e-06	0.00381395	5.97166e-05	0.00105498	7.9554e-05	0.00507819	0.000300304	0.000282372	0.000281801	0.00164556	3.01029e-05	2.43944e-07	2.13585e-08	6.24778e-08	2.36776e-06	5.41543e-06	2.74205e-09	8.69317e-08	1.87626e-08	8.06521e-07	3.98851e-08
sp|Q15006|EMC2_HUMAN	Q15006	sp|Q15006|EMC2_HUMAN	>sp|Q15006|EMC2_HUMAN ER membrane protein complex subunit 2 OS=Homo sapiens GN=EMC2 PE=1 SV=1	EMC2	EMC2	9694	1	101.763	107.171	92.4269	93.2049	103.945	115.797	108.303	100.339	110.262	105.579	113.634	109.207	112.402	113.943	125.45	129.302	99.4085	102.843	109.617	115.763	101.665	2.75443e-08	3.35216e-05	2.50226e-07	4.67681e-06	1.08811e-07	4.90592e-07	4.24833e-08	3.06967e-06	5.10981e-09	3.70931e-10	2.72196e-07	2.12315e-08	8.49365e-08	6.54031e-06	4.29871e-06	3.00806e-08	2.21908e-06	1.83586e-05	4.96625e-07	1.65646e-07	8.32265e-07
sp|Q9BV81|EMC6_HUMAN	Q9BV81	sp|Q9BV81|EMC6_HUMAN	>sp|Q9BV81|EMC6_HUMAN ER membrane protein complex subunit 6 OS=Homo sapiens GN=EMC6 PE=1 SV=1	EMC6	EMC6	83460	1	100.952	110.602	104.1	89.2712	116.116	98.9199	109.413	129.112	122.342	115.068	131.189	120.325	135.987	115.137	117.929	134.784	105.095	111.878	115.172	110.105	114.122	1.80447e-07	0.000305949	9.23795e-06	1.10503e-06	3.01949e-07	1.42134e-08	1.33248e-09	2.93495e-08	1.83658e-07	2.85338e-07	3.30927e-08	3.11071e-06	2.75828e-07	1.28828e-05	8.84123e-08	4.55716e-08	0.000587295	5.22785e-08	4.15447e-07	2.65215e-05	5.98692e-06
tr|G3V500|G3V500_HUMAN	G3V500	tr|G3V500|G3V500_HUMAN	>tr|G3V500|G3V500_HUMAN Isoform of O00423, Echinoderm microtubule-associated protein-like 1 (Fragment) OS=Homo sapiens GN=EML1 PE=1 SV=1	EML1	EML1	2009	1	497.489	458.861	428.204	432.158	503.546	1395.42	1260.46	1145.94	1327.75	1492.71	158.213	135.494	176.565	160.743	136.554	122.133	155.714	133.957	157.465	136.651	163.972	7.28517e-08	6.9299e-07	2.25265e-09	5.7821e-06	8.59515e-09	8.23491e-09	2.09753e-09	4.70873e-08	4.58936e-09	1.73073e-09	0.000104005	0.0707033	0.295384	0.28867	0.414867	0.0876185	0.339845	0.374952	0.247498	0.204173	0.381758
sp|P06733|ENOA_HUMAN	P06733	sp|P06733|ENOA_HUMAN	>sp|P06733|ENOA_HUMAN Alpha-enolase OS=Homo sapiens GN=ENO1 PE=1 SV=2	ENO1	ENO1	2023	3	4228.47	4648.45	5194.81	5123.37	4679.46	3007.75	3162.65	3050.9	2794.98	2786.07	2554.77	2807.09	1792.79	2124.47	2445.8	1919.82	1281.88	968.889	1105.67	1219.18	894.504	1.14364e-08	3.52246e-08	2.22079e-09	6.68745e-09	2.64095e-08	1.32403e-08	8.9084e-09	1.75006e-08	1.24963e-08	4.33886e-09	2.41221e-08	4.01419e-08	5.98969e-09	2.58713e-09	1.76499e-08	2.13657e-09	2.99756e-08	1.08427e-08	4.5066e-07	2.39362e-08	6.08557e-07
sp|P09104|ENOG_HUMAN	P09104	sp|P09104|ENOG_HUMAN	>sp|P09104|ENOG_HUMAN Gamma-enolase OS=Homo sapiens GN=ENO2 PE=1 SV=3	ENO2	ENO2	2026	8	11258.3	9522.19	9866.13	9882.47	9102.83	8130.74	7531.89	7211.47	7299	7574.8	4026.24	4332.2	2636.87	2766.35	3797.82	3916.37	2276	2143.46	2168.97	2752.12	2152.09	7.6749e-09	3.5961e-08	7.31552e-10	8.40507e-08	6.34665e-09	4.26358e-08	2.21391e-08	7.57597e-09	4.89371e-09	7.70811e-09	7.85339e-08	2.04995e-07	5.74751e-08	1.43638e-07	4.78227e-08	2.09009e-07	8.75197e-07	9.98895e-06	1.63156e-07	3.14204e-07	8.84044e-06
sp|P13929-3|ENOB_HUMAN	P13929-3	sp|P13929-3|ENOB_HUMAN	>sp|P13929-3|ENOB_HUMAN Isoform of P13929, Isoform 3 of Beta-enolase OS=Homo sapiens GN=ENO3	ENO3	ENO3	2027	1	397.074	580.735	623.598	473.437	616.387	447.177	611.714	640.739	473.757	420.421	105.99	87.8623	125.129	128.717	86.9884	113.081	102.666	116.53	114.578	99.6587	119.073	7.83322e-09	6.50919e-09	4.07497e-10	7.37682e-09	9.26291e-09	4.09169e-09	9.13142e-10	5.61573e-09	1.30645e-09	2.58243e-08	0.194499	0.0507629	0.422908	0.315238	0.0676909	0.32576	0.122562	0.0961414	0.276451	0.199009	0.186668
sp|Q9H4G0-2|E41L1_HUMAN;sp|Q9H4G0|E41L1_HUMAN;tr|A0A0C4DH22|A0A0C4DH22_HUMAN	Q9H4G0-2;Q9H4G0;A0A0C4DH22	sp|Q9H4G0-2|E41L1_HUMAN;sp|Q9H4G0|E41L1_HUMAN;tr|A0A0C4DH22|A0A0C4DH22_HUMAN	>sp|Q9H4G0-2|E41L1_HUMAN Isoform of Q9H4G0, Isoform 2 of Band 4.1-like protein 1 OS=Homo sapiens GN=EPB41L1;>sp|Q9H4G0|E41L1_HUMAN Band 4.1-like protein 1 OS=Homo sapiens GN=EPB41L1 PE=1 SV=2;>tr|A0A0C4DH22|A0A0C4DH22_HUMAN Isoform of Q9H4G0, Band 4.1-like protein 1 OS=Homo sapiens GN=EPB41L1 PE=1 SV=1	EPB41L1	EPB41L1	2036	7	2611.38	2530.82	2317.89	1943.09	2589.79	2661.65	2833.53	2552.81	2626.15	2944.56	2716.95	2660.32	2612.29	2587.98	2425.5	2961.12	4991.49	4336.01	4736.3	4956.65	4053.62	8.68623e-09	7.36348e-09	5.07016e-10	1.16485e-08	1.52815e-08	1.11801e-08	1.97659e-09	5.42404e-09	2.02204e-09	1.90784e-09	5.98466e-08	4.98546e-08	8.27949e-09	8.73446e-09	1.5028e-08	3.61295e-09	4.29883e-09	2.64984e-08	6.70622e-08	1.22739e-08	9.97321e-08
sp|O43491-4|E41L2_HUMAN;sp|O43491-3|E41L2_HUMAN	O43491-4;O43491-3	sp|O43491-4|E41L2_HUMAN;sp|O43491-3|E41L2_HUMAN	>sp|O43491-4|E41L2_HUMAN Isoform of O43491, Isoform 4 of Band 4.1-like protein 2 OS=Homo sapiens GN=EPB41L2;>sp|O43491-3|E41L2_HUMAN Isoform of O43491, Isoform 3 of Band 4.1-like protein 2 OS=Homo sapiens GN=EPB41L2	EPB41L2	EPB41L2	2037	1	51.2699	77.4072	58.7482	67.8055	53.3285	42.0898	53.406	79.0564	55.7766	57.4811	84.2333	162.619	146.332	149.646	131.99	151.413	108.428	95.3149	51.9759	99.9731	92.9463	0.0357097	0.0134542	0.00227026	0.00665561	0.00608569	0.522677	0.4819	0.438474	0.320392	0.523643	6.21065e-07	4.65723e-08	7.63085e-09	5.47738e-08	5.99501e-08	8.12803e-09	4.45768e-07	8.56379e-07	0.0276307	1.22774e-05	3.44203e-07
sp|Q9Y2J2-2|E41L3_HUMAN;tr|A0A0A0MRA8|A0A0A0MRA8_HUMAN;sp|Q9Y2J2|E41L3_HUMAN	Q9Y2J2-2;A0A0A0MRA8;Q9Y2J2	sp|Q9Y2J2-2|E41L3_HUMAN;tr|A0A0A0MRA8|A0A0A0MRA8_HUMAN;sp|Q9Y2J2|E41L3_HUMAN	>sp|Q9Y2J2-2|E41L3_HUMAN Isoform of Q9Y2J2, Isoform 2 of Band 4.1-like protein 3 OS=Homo sapiens GN=EPB41L3;>tr|A0A0A0MRA8|A0A0A0MRA8_HUMAN Isoform of Q9Y2J2, Band 4.1-like protein 3 OS=Homo sapiens GN=EPB41L3 PE=1 SV=1;>sp|Q9Y2J2|E41L3_HUMAN Band 4.1-like protein 3 OS=Homo sapiens GN=EPB41L3 PE=1 SV=2	EPB41L3	EPB41L3	23136	7	4025.55	3803.86	3532.1	2904.37	3578.3	2450.72	2445.35	2799.25	2929.86	2375.74	2981.3	3301.94	2950.95	2815.21	3252.89	4065.84	7308.51	6173.32	6621.6	7451.41	5405.73	4.55441e-09	2.90599e-08	1.71325e-10	5.90658e-09	5.61225e-09	1.7623e-08	8.60813e-10	5.72981e-09	2.02957e-09	9.74262e-10	3.92156e-08	4.34307e-08	5.39091e-09	8.02986e-09	3.90345e-08	4.26243e-09	1.4102e-08	3.70933e-08	8.43945e-09	9.70568e-09	5.96731e-08
sp|P54764|EPHA4_HUMAN	P54764	sp|P54764|EPHA4_HUMAN	>sp|P54764|EPHA4_HUMAN Ephrin type-A receptor 4 OS=Homo sapiens GN=EPHA4 PE=1 SV=1	EPHA4	EPHA4	2043	8	1446.01	1625.25	1526.16	1476.57	1361.64	1115.12	1269.36	1352.64	1203.98	1163.04	1487.14	1414.73	1955.46	1674.45	1587.79	1568.2	1379.46	1352.25	1406.02	1312.8	1520.49	1.24093e-07	1.2427e-07	2.24525e-08	9.03838e-08	1.203e-07	2.0382e-08	4.29488e-09	1.56481e-08	2.80451e-08	1.70778e-07	1.45995e-08	3.24678e-08	1.1071e-08	3.4783e-09	3.94556e-08	5.14453e-09	8.00621e-08	3.0769e-07	1.63242e-07	1.30748e-07	5.1284e-08
sp|P29323-2|EPHB2_HUMAN	P29323-2	sp|P29323-2|EPHB2_HUMAN	>sp|P29323-2|EPHB2_HUMAN Isoform of P29323, Isoform 2 of Ephrin type-B receptor 2 OS=Homo sapiens GN=EPHB2	EPHB2	EPHB2	2048	1	137.846	117.01	135.785	129.404	136.741	112.495	93.4418	115.831	129.889	122.102	137.494	122.822	149.781	140.299	144.015	172.796	131.939	150.106	157.776	135.139	135.113	2.62205e-08	2.72452e-08	4.47906e-09	2.09102e-07	1.7898e-05	9.13075e-06	1.04314e-05	0.00021113	1.91521e-06	1.37688e-07	4.80328e-07	5.84441e-06	7.17123e-06	3.15955e-05	4.03615e-06	1.17756e-06	3.63941e-06	1.16044e-05	7.54771e-07	2.2825e-07	6.39987e-06
sp|P07099|HYEP_HUMAN	P07099	sp|P07099|HYEP_HUMAN	>sp|P07099|HYEP_HUMAN Epoxide hydrolase 1 OS=Homo sapiens GN=EPHX1 PE=1 SV=1	EPHX1	EPHX1	2052	1	135.704	145.967	126.188	146.525	135.955	139.697	124.958	150.493	150.441	168.885	203.073	185.412	254.169	205.39	195.604	217.139	784.049	821.157	530.727	588.828	794.231	4.27875e-05	0.000920825	0.00168006	1.58782e-05	0.00200417	0.00425873	2.4498e-05	0.000373657	1.46894e-05	0.00116983	1.20356e-05	7.33616e-05	2.09795e-07	0.00837783	3.90085e-06	1.73134e-06	1.50519e-09	4.95739e-08	1.91276e-08	6.24665e-05	1.35025e-08
sp|Q9Y6I3-3|EPN1_HUMAN	Q9Y6I3-3	sp|Q9Y6I3-3|EPN1_HUMAN	>sp|Q9Y6I3-3|EPN1_HUMAN Isoform of Q9Y6I3, Isoform 3 of Epsin-1 OS=Homo sapiens GN=EPN1	EPN1	EPN1	29924	1	321.115	348.987	359.292	410.711	322.395	200.787	149.968	260.709	204.986	161.475	157.502	210.086	137.711	168.604	196.627	174.76	154.479	164.687	128.965	154.8	130.759	1.39408e-08	2.39655e-08	1.014e-10	2.24017e-09	8.98102e-09	1.28429e-08	4.63653e-09	1.27023e-08	1.21731e-09	3.01731e-08	1.45736e-08	4.376e-08	1.36031e-06	1.2257e-07	2.06327e-08	4.0191e-09	5.46656e-08	6.29362e-08	1.17841e-07	1.10421e-08	3.71859e-08
tr|E9PBC1|E9PBC1_HUMAN	E9PBC1	tr|E9PBC1|E9PBC1_HUMAN	>tr|E9PBC1|E9PBC1_HUMAN Isoform of O95208, Epsin-2 OS=Homo sapiens GN=EPN2 PE=1 SV=1	EPN2	EPN2	22905	1	106.636	126.629	112.557	113.196	127.677	128.918	149.02	164.257	152.803	134.269	92.7004	87.004	76.2451	86.5355	99.7487	94.7159	53.3826	68.059	58.6147	54.899	66.0097	6.94472e-07	2.52344e-06	6.5551e-09	2.48185e-08	5.3574e-07	7.01332e-06	3.50706e-08	1.44421e-08	7.60435e-09	1.5745e-08	0.000266268	3.57961e-05	5.05887e-06	3.3764e-05	0.00776471	3.38282e-05	0.0990575	0.00823848	0.309184	0.280771	0.372798
sp|Q9UBC2-3|EP15R_HUMAN	Q9UBC2-3	sp|Q9UBC2-3|EP15R_HUMAN	>sp|Q9UBC2-3|EP15R_HUMAN Isoform of Q9UBC2, Isoform 3 of Epidermal growth factor receptor substrate 15-like 1 OS=Homo sapiens GN=EPS15L1	EPS15L1	EPS15L1	58513	4	545.295	571.621	575.569	598.257	563.526	570.175	600.981	527.36	537.008	590.431	518.558	544.66	526.693	547.919	607.034	534.382	762.971	611.297	709.869	682.574	559.429	7.06733e-08	1.44211e-07	1.52406e-07	1.71458e-06	4.3694e-07	1.03259e-07	7.79733e-08	2.78824e-06	3.72741e-07	5.21964e-07	4.30225e-07	2.07768e-07	1.31243e-05	8.59638e-07	2.58364e-07	1.86176e-07	5.00764e-08	3.08467e-07	8.63775e-08	3.48436e-08	1.04863e-06
sp|Q96RT1-7|LAP2_HUMAN	Q96RT1-7	sp|Q96RT1-7|LAP2_HUMAN	>sp|Q96RT1-7|LAP2_HUMAN Isoform of Q96RT1, Isoform 7 of Protein LAP2 OS=Homo sapiens GN=ERBB2IP	ERBB2IP	ERBB2IP	55914	1	360.505	353.808	372.645	397.344	478.079	289.05	238.633	299.658	306.52	296.86	384.267	290.297	390.871	413.18	344.653	372.016	182.947	154.368	197.757	160.121	134.791	0.000109791	3.47192e-05	5.79633e-07	1.97577e-05	7.82387e-06	1.78531e-05	5.16565e-05	1.04484e-05	1.10609e-05	2.58703e-06	1.75828e-06	4.09607e-05	6.70578e-06	8.12623e-06	4.1254e-07	1.86988e-05	8.63383e-05	0.00298411	0.00481042	0.00105559	0.00325535
sp|Q8IUD2-4|RB6I2_HUMAN	Q8IUD2-4	sp|Q8IUD2-4|RB6I2_HUMAN	>sp|Q8IUD2-4|RB6I2_HUMAN Isoform of Q8IUD2, Isoform 4 of ELKS/Rab6-interacting/CAST family member 1 OS=Homo sapiens GN=ERC1	ERC1	ERC1	23085	4	380.519	357.229	358.757	362.38	359.709	484.007	513.355	460.614	463.707	485.366	605.374	575.433	620.87	623.935	474.209	510.047	299.151	300.789	295.791	280.343	283.827	9.65384e-08	3.50766e-06	9.96565e-08	4.5085e-07	2.24273e-06	2.07877e-07	1.48347e-08	1.74091e-07	3.51705e-08	1.14205e-08	3.3303e-07	5.35828e-08	1.16779e-08	2.09009e-08	7.3203e-07	2.44904e-07	0.000376212	0.00010829	0.000225219	0.000264448	2.4154e-05
sp|O15083|ERC2_HUMAN	O15083	sp|O15083|ERC2_HUMAN	>sp|O15083|ERC2_HUMAN ERC protein 2 OS=Homo sapiens GN=ERC2 PE=1 SV=3	ERC2	ERC2	26059	9	3313.54	2677.42	2576.87	2797.6	2851.44	2245.53	2159.95	2380.83	2581.91	2408.24	3800.18	3417.34	3610.93	4059.19	3202.4	3549.46	2041.87	1695.54	2150.97	1977	1567.69	2.33128e-08	1.6473e-07	3.14716e-09	4.65327e-09	2.37083e-08	4.2702e-08	2.71909e-08	7.03468e-08	1.36511e-08	7.94074e-09	1.73218e-07	1.44622e-07	9.67739e-08	2.8738e-08	8.94653e-08	8.05182e-09	1.74649e-08	7.27298e-07	4.61483e-08	4.96053e-08	1.91802e-06
sp|Q969X5-2|ERGI1_HUMAN	Q969X5-2	sp|Q969X5-2|ERGI1_HUMAN	>sp|Q969X5-2|ERGI1_HUMAN Isoform of Q969X5, Isoform 2 of Endoplasmic reticulum-Golgi intermediate compartment protein 1 OS=Homo sapiens GN=ERGIC1	ERGIC1	ERGIC1	57222	1	152.069	206.606	153.723	152.434	153.691	99.2938	157.394	188.262	176.405	121.29	219.575	189.334	196.82	190.587	186.947	192.062	166.686	178.625	201.315	176.485	186.468	0.000623502	5.38267e-06	1.22957e-05	0.000374157	1.45886e-05	6.82549e-08	1.69028e-07	8.10938e-09	1.14329e-06	1.97276e-06	0.000301778	6.21204e-06	8.88766e-06	6.20054e-05	5.1394e-05	8.0937e-08	6.03881e-08	2.5907e-05	2.66891e-05	6.41728e-06	0.000176568
sp|O94905|ERLN2_HUMAN	O94905	sp|O94905|ERLN2_HUMAN	>sp|O94905|ERLN2_HUMAN Erlin-2 OS=Homo sapiens GN=ERLIN2 PE=1 SV=1	ERLIN2	ERLIN2	11160	3	505.858	499.271	503.756	500.381	561.423	328.173	329.225	314.163	358.121	358.209	430.635	427.442	499.837	468.073	403.43	420.797	606.545	669.238	586.628	599.609	686.99	2.15532e-08	6.90716e-07	4.59279e-09	1.46694e-07	8.80059e-08	0.000217558	0.000262699	3.40163e-05	5.49896e-07	9.15802e-07	9.99743e-07	2.98594e-06	1.70792e-06	1.30706e-07	2.13596e-08	1.67497e-07	1.56093e-08	4.77126e-07	1.77613e-07	2.69967e-07	5.42976e-07
tr|B4DIZ1|B4DIZ1_HUMAN	B4DIZ1	tr|B4DIZ1|B4DIZ1_HUMAN	>tr|B4DIZ1|B4DIZ1_HUMAN Isoform of Q8TAM6, Ermin OS=Homo sapiens GN=ERMN PE=1 SV=1	ERMN	ERMN	57471	1	85.0911	73.3908	63.9251	90.4785	75.9918	145.378	155.16	135.416	179.166	162.349	85.1126	83.5673	46.7885	70.7112	96.0756	99.152	88.1204	70.3833	50.5193	66.1463	89.121	2.79731e-08	1.69369e-05	6.50343e-07	0.00558527	6.83294e-06	2.60808e-08	6.84156e-09	8.7294e-08	4.92645e-10	4.16144e-10	4.29535e-07	7.62579e-07	0.308915	0.00367697	0.000960552	0.000184511	1.32242e-05	0.000237603	0.148932	0.0214838	1.75138e-05
tr|E7ER77|E7ER77_HUMAN	E7ER77	tr|E7ER77|E7ER77_HUMAN	>tr|E7ER77|E7ER77_HUMAN Isoform of Q7Z2K6, Endoplasmic reticulum metallopeptidase 1 OS=Homo sapiens GN=ERMP1 PE=1 SV=1	ERMP1	ERMP1	79956	1	85.748	89.2204	70.4434	65.8484	87.5065	85.9077	82.4332	102.446	98.4348	99.8839	131.701	121.961	139.652	129.798	136.685	171.121	101.439	87.6263	94.6354	104.934	110.693	1.23168e-05	3.64515e-09	1.34755e-07	2.27682e-06	6.14301e-07	0.000562857	5.29632e-07	7.81944e-09	1.29828e-05	3.32748e-07	2.99665e-08	1.21096e-06	1.08206e-08	1.12615e-09	8.9071e-08	7.88152e-09	4.5819e-05	0.0012789	1.53838e-07	5.90863e-06	3.36427e-06
sp|P30040|ERP29_HUMAN	P30040	sp|P30040|ERP29_HUMAN	>sp|P30040|ERP29_HUMAN Endoplasmic reticulum resident protein 29 OS=Homo sapiens GN=ERP29 PE=1 SV=4	ERP29	ERP29	10961	2	535.74	589.588	544.915	524.462	514.921	622.806	690.166	707.736	675.962	716.404	875.605	820.915	961.377	806.603	848.308	799.89	641.906	628.713	667.575	627.631	625.997	8.44631e-08	7.90682e-06	1.64067e-06	0.000822559	1.78626e-06	9.2212e-08	4.74791e-09	1.11412e-08	8.61174e-08	0.000310429	4.61852e-08	3.9553e-08	5.10569e-09	3.54412e-09	1.34306e-07	6.66909e-09	1.67354e-07	3.90463e-08	9.18361e-08	7.52516e-09	2.95761e-07
sp|P13804|ETFA_HUMAN	P13804	sp|P13804|ETFA_HUMAN	>sp|P13804|ETFA_HUMAN Electron transfer flavoprotein subunit alpha, mitochondrial OS=Homo sapiens GN=ETFA PE=1 SV=1	ETFA	ETFA	2108	1	386.279	352.287	357.269	376.504	332.037	398.845	359.701	330.982	325.539	377.233	276.998	329.105	169.558	240.725	208.16	253.027	224.399	241.26	239.308	259.541	218.968	1.58766e-06	2.20141e-06	4.93587e-06	0.000394891	8.89096e-06	1.29027e-06	6.03483e-06	1.15812e-07	2.03897e-06	4.11561e-06	7.96707e-07	7.45755e-07	0.000587118	1.23487e-06	0.0151461	4.83704e-06	3.51738e-09	8.20152e-09	3.40002e-09	1.9987e-08	2.15522e-08
sp|Q16134|ETFD_HUMAN	Q16134	sp|Q16134|ETFD_HUMAN	>sp|Q16134|ETFD_HUMAN Electron transfer flavoprotein-ubiquinone oxidoreductase, mitochondrial OS=Homo sapiens GN=ETFDH PE=1 SV=2	ETFDH	ETFDH	2110	3	968.002	819.553	909.348	858.996	1069.94	695.008	746.564	718.161	808.393	774.309	1547.47	1281.02	1210.08	1464.24	1093.57	1070.46	710.106	669.77	701.163	611.221	742.842	1.23441e-08	2.89184e-08	1.34029e-09	2.04284e-08	1.25814e-08	4.24045e-09	3.36075e-09	5.61573e-09	2.62971e-09	7.06559e-09	1.79135e-08	5.23602e-08	4.7114e-09	3.43441e-08	5.64764e-08	2.70341e-09	1.17258e-08	9.64955e-08	8.21343e-08	7.20257e-08	8.19839e-08
sp|Q9NV70-2|EXOC1_HUMAN	Q9NV70-2	sp|Q9NV70-2|EXOC1_HUMAN	>sp|Q9NV70-2|EXOC1_HUMAN Isoform of Q9NV70, Isoform 2 of Exocyst complex component 1 OS=Homo sapiens GN=EXOC1	EXOC1	EXOC1	55763	2	156.066	160.553	164.57	114.01	150.081	162.925	164.619	146.574	153.24	145.625	151.337	155.682	195.48	163.009	172.877	175.105	200.946	180.179	185.901	182.673	206.804	2.49023e-06	1.12046e-06	9.89985e-05	0.0750605	3.26208e-05	9.46877e-07	6.63729e-08	7.2769e-07	5.83242e-07	5.91115e-08	2.00885e-06	1.1858e-05	0.0075975	3.91677e-05	0.091513	2.15144e-08	4.99505e-07	1.30181e-07	4.70956e-07	9.68457e-05	4.29186e-07
sp|Q96KP1|EXOC2_HUMAN	Q96KP1	sp|Q96KP1|EXOC2_HUMAN	>sp|Q96KP1|EXOC2_HUMAN Exocyst complex component 2 OS=Homo sapiens GN=EXOC2 PE=1 SV=1	EXOC2	EXOC2	55770	2	213.306	194.232	183.41	208.358	179.206	220.961	218.606	178.353	206.187	256.061	171.536	171.466	217.729	162.982	202.715	180.105	238.841	203.004	179.329	193.408	232.866	1.02556e-06	0.000128016	2.77571e-05	7.54996e-06	2.86221e-06	3.63294e-07	2.61871e-09	0.000741654	1.85972e-05	1.58644e-08	0.000425933	5.98675e-05	0.000204495	0.00262622	4.53916e-06	6.90196e-06	5.74076e-08	3.696e-07	0.00874943	6.83721e-06	3.12812e-07
sp|O60645-2|EXOC3_HUMAN	O60645-2	sp|O60645-2|EXOC3_HUMAN	>sp|O60645-2|EXOC3_HUMAN Isoform of O60645, Isoform 2 of Exocyst complex component 3 OS=Homo sapiens GN=EXOC3	EXOC3	EXOC3	11336	3	400.909	423.777	375.186	335.171	376.989	518.265	532.66	458.135	489.627	524.898	397.084	416.185	417.108	354.113	383.745	374.385	575.306	563.635	487.947	518.275	578.272	1.65842e-07	3.26722e-06	5.59774e-06	6.84516e-06	1.95563e-05	9.05041e-06	8.653e-06	1.43224e-07	1.00487e-07	7.03193e-07	0.000216605	4.88961e-06	5.70341e-06	0.000195433	2.96597e-05	3.17437e-05	9.25954e-07	1.24829e-06	8.43089e-06	1.57924e-05	0.000137584
sp|Q96A65|EXOC4_HUMAN	Q96A65	sp|Q96A65|EXOC4_HUMAN	>sp|Q96A65|EXOC4_HUMAN Exocyst complex component 4 OS=Homo sapiens GN=EXOC4 PE=1 SV=1	EXOC4	EXOC4	60412	4	812.96	866.948	802.493	665.451	730.404	944.029	982.67	831.896	855.481	1001.36	678.186	813.154	834.184	735.806	719.85	729.793	1104.11	982.738	892.079	895.524	1100.43	4.99408e-09	1.81908e-07	1.74497e-07	6.39189e-08	1.01172e-06	1.11527e-07	6.07111e-09	5.70332e-09	2.87447e-07	1.93551e-08	5.36454e-06	2.49903e-06	1.10474e-06	1.55693e-06	1.46429e-06	3.62617e-06	5.81197e-07	3.21302e-07	1.49117e-07	5.59772e-08	1.57376e-07
sp|O00471|EXOC5_HUMAN	O00471	sp|O00471|EXOC5_HUMAN	>sp|O00471|EXOC5_HUMAN Exocyst complex component 5 OS=Homo sapiens GN=EXOC5 PE=1 SV=1	EXOC5	EXOC5	10640	3	350.654	290.064	183.422	283.046	299.254	379.415	393.939	322.976	311.75	344.684	289.818	293.817	271.457	284.114	243.408	258.492	456.542	452.521	362.352	383.628	482.041	1.23142e-08	7.01058e-07	1.59279e-07	1.63723e-06	5.5309e-06	6.62703e-08	2.74176e-08	1.59741e-07	1.12264e-05	1.13465e-06	5.31464e-05	1.30462e-05	3.40292e-05	2.0903e-07	0.00016714	6.30383e-05	7.07823e-09	2.35443e-07	9.8832e-08	5.02258e-08	6.8516e-07
sp|Q9Y2D4|EXC6B_HUMAN	Q9Y2D4	sp|Q9Y2D4|EXC6B_HUMAN	>sp|Q9Y2D4|EXC6B_HUMAN Exocyst complex component 6B OS=Homo sapiens GN=EXOC6B PE=1 SV=3	EXOC6B	EXOC6B	23233	2	158.257	203.971	206.744	226.251	170.843	223.942	227.845	230.492	218.768	247.234	173.599	166.367	168.643	146.629	168.526	163.913	256.303	226.286	197.04	192.945	270.139	3.49581e-07	2.11936e-05	0.000405799	3.83099e-05	6.22364e-05	1.23399e-08	4.38955e-08	1.11162e-05	2.06948e-08	6.89304e-07	5.922e-05	3.07195e-05	0.000145293	0.0011069	0.00259161	1.776e-05	5.91293e-08	4.08639e-06	4.6897e-06	1.20756e-06	6.2387e-07
sp|Q9UPT5-2|EXOC7_HUMAN	Q9UPT5-2	sp|Q9UPT5-2|EXOC7_HUMAN	>sp|Q9UPT5-2|EXOC7_HUMAN Isoform of Q9UPT5, Isoform 2 of Exocyst complex component 7 OS=Homo sapiens GN=EXOC7	EXOC7	EXOC7	23265	1	115.455	120.824	116.766	120.779	121.96	167.913	162.582	133.77	141.525	162.788	114.051	115.394	101.588	93.3137	120.655	126.985	147.026	164.647	127.798	141.543	168.122	1.47277e-07	2.21382e-07	4.85131e-08	8.47529e-07	2.87897e-07	4.59085e-07	5.23046e-09	4.27748e-07	2.45853e-08	4.55695e-08	6.98649e-07	1.00807e-06	2.33488e-05	1.94528e-07	0.410042	4.51253e-06	2.03578e-06	4.33781e-05	3.18875e-07	1.61754e-06	1.02628e-06
tr|E7EQR4|E7EQR4_HUMAN	E7EQR4	tr|E7EQR4|E7EQR4_HUMAN	>tr|E7EQR4|E7EQR4_HUMAN Isoform of P15311, Ezrin OS=Homo sapiens GN=EZR PE=1 SV=3	EZR	EZR	7430	1	323.753	380.045	366.107	358.24	365.549	303.366	294.547	261.482	302.12	299.006	178.834	198.039	175.828	182.326	210.064	200.514	300.114	298.666	256.602	290.016	296.781	4.54285e-09	8.03935e-08	2.23587e-08	4.43442e-09	1.0582e-08	3.39148e-09	1.59296e-09	6.6038e-09	1.11506e-09	9.14361e-10	6.41885e-07	3.78793e-07	3.37729e-05	2.5563e-08	2.17361e-06	3.78304e-06	5.76133e-07	5.53112e-07	2.27524e-06	3.41112e-07	5.42072e-06
sp|Q96CS3|FAF2_HUMAN	Q96CS3	sp|Q96CS3|FAF2_HUMAN	>sp|Q96CS3|FAF2_HUMAN FAS-associated factor 2 OS=Homo sapiens GN=FAF2 PE=1 SV=2	FAF2	FAF2	23197	2	191.366	152.761	152.828	161.756	168.839	192.807	159.532	187.019	176.917	187.214	235.67	180.653	213.059	211.797	205.159	210.156	229.088	213.143	240.65	219.21	216.317	2.09195e-06	1.66166e-07	1.53555e-07	1.86733e-06	6.78672e-06	1.76744e-07	1.03627e-06	7.84716e-07	6.1141e-06	3.67554e-07	3.23363e-08	2.78381e-06	2.08116e-06	1.26146e-05	5.26043e-07	8.54164e-08	1.57416e-07	4.15918e-06	1.51741e-07	3.4458e-07	1.2301e-05
sp|Q96GK7|FAH2A_HUMAN	Q96GK7	sp|Q96GK7|FAH2A_HUMAN	>sp|Q96GK7|FAH2A_HUMAN Fumarylacetoacetate hydrolase domain-containing protein 2A OS=Homo sapiens GN=FAHD2A PE=1 SV=1	FAHD2A	FAHD2A	51011	1	69.6022	74.7377	77.6713	66.4327	68.4752	164.46	141.401	130.951	126.069	150.414	62.355	78.8048	59.9461	55.0834	69.6845	68.5116	56.4415	58.9917	53.2088	57.2379	45.5873	1.67628e-06	1.12196e-05	1.51963e-08	1.97877e-05	2.07446e-05	7.54464e-09	1.59112e-09	5.20411e-09	1.5753e-08	5.60557e-08	5.53848e-05	8.64141e-06	0.000954425	0.00199929	0.00285939	0.420011	0.0040652	0.00360683	0.00457853	0.169894	0.320231
sp|Q9H0Q0|FA49A_HUMAN	Q9H0Q0	sp|Q9H0Q0|FA49A_HUMAN	>sp|Q9H0Q0|FA49A_HUMAN Protein FAM49A OS=Homo sapiens GN=FAM49A PE=2 SV=1	FAM49A	FAM49A	81553	3	245.197	293.459	293.469	276.024	313.695	281.697	315.936	343.226	317.173	278.153	253.78	237.022	196.306	221.573	213.584	228.369	394.973	402.297	232.047	280.325	377.451	8.61698e-08	9.33159e-08	2.33044e-06	6.31897e-07	3.87869e-08	5.71899e-07	3.90466e-08	1.23791e-08	2.99753e-07	9.00125e-08	3.2296e-07	3.04246e-05	0.00921145	8.68226e-05	0.00196444	3.77942e-05	5.55755e-08	1.3204e-07	2.2034e-06	1.96073e-08	1.81617e-07
sp|Q9NUQ9|FA49B_HUMAN	Q9NUQ9	sp|Q9NUQ9|FA49B_HUMAN	>sp|Q9NUQ9|FA49B_HUMAN Protein FAM49B OS=Homo sapiens GN=FAM49B PE=1 SV=1	FAM49B	FAM49B	51571	7	1548.23	1673.5	1944.41	1828.6	1722.18	1788.75	1698.52	1542.07	1599.38	1563.91	847.756	911.632	737.812	814.583	982.316	786.025	656.477	627.578	602.984	914.859	656.266	1.30357e-08	6.01076e-09	1.4371e-09	6.9737e-08	2.27388e-08	7.30091e-09	1.72097e-09	9.953e-09	1.8377e-08	4.27119e-08	1.68877e-06	1.51861e-06	0.0020614	1.2572e-06	2.09508e-07	7.31232e-07	7.19733e-06	0.000353086	0.00162959	0.000155894	0.00265924
sp|Q8TBF8|FA81A_HUMAN	Q8TBF8	sp|Q8TBF8|FA81A_HUMAN	>sp|Q8TBF8|FA81A_HUMAN Protein FAM81A OS=Homo sapiens GN=FAM81A PE=2 SV=3	FAM81A	FAM81A	145773	2	347.097	264.676	316.544	370.3	382.894	409.723	323.476	335.677	368.978	332.382	313.154	313.46	434.781	363.772	342.799	385.77	301.192	269.366	367.984	330.887	256.084	1.46656e-07	2.47016e-08	1.23035e-07	7.60973e-08	1.84911e-08	1.50874e-07	1.19108e-07	1.9311e-08	2.3775e-07	2.90988e-07	7.7412e-07	8.68159e-07	6.14633e-08	2.42181e-08	9.4683e-08	9.88411e-08	1.70085e-06	3.72811e-08	8.36469e-09	2.72955e-08	4.84813e-06
sp|Q8IXS8|F126B_HUMAN	Q8IXS8	sp|Q8IXS8|F126B_HUMAN	>sp|Q8IXS8|F126B_HUMAN Protein FAM126B OS=Homo sapiens GN=FAM126B PE=1 SV=1	FAM126B	FAM126B	285172	2	368.537	432.884	399.237	415.373	400.071	346.918	338.28	365.712	360.547	356.94	370.14	339.867	363.727	377.123	331.837	339.88	392.436	333.445	396.242	345.713	351.34	1.24641e-08	2.164e-08	3.44538e-07	1.12299e-08	6.68971e-08	1.24689e-07	1.90203e-08	1.49708e-05	5.17022e-07	1.55501e-09	6.05568e-08	5.36818e-05	7.7774e-07	2.66448e-05	1.3306e-06	1.82754e-08	4.11782e-07	6.54697e-05	8.71992e-06	4.50553e-06	0.000139968
sp|Q5VUB5|F1711_HUMAN	Q5VUB5	sp|Q5VUB5|F1711_HUMAN	>sp|Q5VUB5|F1711_HUMAN Protein FAM171A1 OS=Homo sapiens GN=FAM171A1 PE=1 SV=1	FAM171A1	FAM171A1	221061	1	53.688	80.7966	100.824	60.0091	84.8584	76.7968	78.4241	97.4373	95.5169	89.1079	160.155	150.895	144.526	129.867	116.601	178.612	139.297	152.299	141.988	132.783	170.331	0.0322279	0.280832	0.004846	0.173557	0.000528616	3.58919e-07	0.000116392	0.00359249	5.44356e-06	0.000317739	5.28786e-08	7.57805e-07	1.49596e-05	8.24644e-07	4.13753e-06	7.83312e-09	1.33178e-07	3.43571e-08	1.40156e-06	1.25264e-06	0.000319818
sp|Q6P995|F171B_HUMAN	Q6P995	sp|Q6P995|F171B_HUMAN	>sp|Q6P995|F171B_HUMAN Protein FAM171B OS=Homo sapiens GN=FAM171B PE=2 SV=3	FAM171B	FAM171B	165215	1	88.8666	114.57	111.197	100.864	106.372	72.4613	68.1538	63.9233	101.672	70.8384	140.472	153.811	155.751	146.323	164.955	177.778	172.788	183.041	180.025	197.557	171.337	6.39989e-06	0.000524921	9.73277e-06	1.49998e-07	2.10269e-06	0.0170321	0.00871825	0.000735721	0.00170423	0.105176	2.17452e-06	6.61364e-06	5.57223e-06	0.000110407	4.91758e-07	1.30044e-06	1.54891e-06	1.50278e-07	6.03847e-08	1.77629e-08	8.18095e-07
sp|Q9BRX8-2|F213A_HUMAN	Q9BRX8-2	sp|Q9BRX8-2|F213A_HUMAN	>sp|Q9BRX8-2|F213A_HUMAN Isoform of Q9BRX8, Isoform 2 of Redox-regulatory protein FAM213A OS=Homo sapiens GN=FAM213A	FAM213A	FAM213A	84293	1	537.152	507.51	514.535	579.627	590.945	820.513	637.139	582.277	623.473	818.649	747.573	663.82	952.226	812.607	869.401	653.851	738.89	687.218	751.908	759.198	715.073	2.41082e-07	5.1265e-08	6.53561e-10	3.5359e-08	7.78796e-09	7.93651e-08	1.24809e-08	2.54708e-08	4.40698e-09	1.57514e-07	3.53062e-07	5.01298e-07	1.53564e-07	2.91681e-07	2.27025e-07	5.34356e-08	7.69673e-07	1.74853e-07	3.43809e-07	1.9767e-06	9.24428e-07
sp|Q9Y4F1|FARP1_HUMAN	Q9Y4F1	sp|Q9Y4F1|FARP1_HUMAN	>sp|Q9Y4F1|FARP1_HUMAN FERM, RhoGEF and pleckstrin domain-containing protein 1 OS=Homo sapiens GN=FARP1 PE=1 SV=1	FARP1	FARP1	10160	2	390.241	399.665	389.454	422.757	417.511	430.716	430.723	398.261	381.884	453.236	383.748	398.071	405.419	426.12	495.409	437.863	551.056	496.981	467.469	455.139	544.026	1.44893e-06	3.74328e-09	3.91522e-09	2.57645e-09	5.58317e-09	7.54221e-06	9.52444e-08	1.08259e-07	2.16286e-06	1.53018e-07	1.96945e-06	1.27958e-06	5.49453e-08	6.33037e-08	1.96641e-08	7.9635e-08	1.2618e-08	5.91497e-08	4.62796e-08	1.18601e-07	1.49578e-08
sp|Q9NSD9|SYFB_HUMAN	Q9NSD9	sp|Q9NSD9|SYFB_HUMAN	>sp|Q9NSD9|SYFB_HUMAN Phenylalanine--tRNA ligase beta subunit OS=Homo sapiens GN=FARSB PE=1 SV=3	FARSB	FARSB	10056	2	215.096	215.343	246	207.824	226.667	103.809	139.779	124.272	116.521	106.982	571.028	520.682	621.902	579.757	491.937	477.179	528.003	526.901	488.002	515.309	531.847	0.00129274	0.00204746	0.00600561	0.000568394	0.000453424	0.00934368	0.00507484	0.0131274	0.00202992	0.004566	1.63957e-08	4.28272e-07	1.31888e-08	2.768e-09	8.89158e-07	2.7959e-08	6.40847e-07	7.0205e-08	2.74607e-07	4.57061e-08	3.18617e-07
sp|P62861|RS30_HUMAN	P62861	sp|P62861|RS30_HUMAN	>sp|P62861|RS30_HUMAN Isoform of P35544, 40S ribosomal protein S30 OS=Homo sapiens GN=FAU PE=1 SV=1	FAU	FAU	2197	1	78.918	145.197	167.758	132.392	147.992	146.707	169.633	164.036	205.639	197.083	154.44	136.774	140.102	174.376	127.933	144.836	85.8476	107.292	97.1284	105.388	119.028	0.00204017	8.97859e-06	5.42267e-08	9.47042e-05	5.83104e-06	2.13042e-07	5.12863e-10	2.1418e-06	5.19122e-09	2.74224e-09	1.82917e-07	0.000739215	1.75405e-06	7.09945e-05	9.72233e-06	5.02647e-05	0.157878	0.00152146	0.00414943	0.0202693	0.00135457
sp|Q8N461|FXL16_HUMAN	Q8N461	sp|Q8N461|FXL16_HUMAN	>sp|Q8N461|FXL16_HUMAN F-box/LRR-repeat protein 16 OS=Homo sapiens GN=FBXL16 PE=2 SV=2	FBXL16	FBXL16	146330	2	344.757	399.002	379.302	412.596	313.752	290.761	263.873	267.993	236.646	260.008	195.815	193.412	186.311	206.7	238.299	188.949	256.821	289.38	231.492	242.564	299.312	4.81796e-07	1.97012e-07	2.54414e-06	3.03934e-07	0.000281302	6.06492e-08	1.53973e-07	3.97064e-08	1.70346e-06	1.55936e-08	2.22632e-06	0.000105159	0.000153661	4.9743e-05	5.82759e-07	8.26465e-06	5.05523e-07	1.27489e-07	2.39608e-07	2.97638e-07	1.11107e-06
sp|Q96IG2|FXL20_HUMAN	Q96IG2	sp|Q96IG2|FXL20_HUMAN	>sp|Q96IG2|FXL20_HUMAN F-box/LRR-repeat protein 20 OS=Homo sapiens GN=FBXL20 PE=1 SV=2	FBXL20	FBXL20	84961	1	101.204	100.018	80.3392	104.5	85.8984	108.627	87.9222	108.718	106.085	99.5651	106.863	105.165	118.907	100.291	122.296	146.207	113.495	128.877	104.901	126.266	116.615	2.64248e-07	1.36251e-06	8.22336e-06	9.66223e-07	7.42527e-05	0.0012182	0.00165701	3.9742e-06	2.68009e-08	6.25802e-06	3.56516e-06	1.97128e-05	6.36752e-08	1.11902e-07	2.53867e-05	3.26577e-09	2.23281e-08	6.30424e-06	6.85254e-07	2.91722e-07	1.69871e-07
sp|Q9UK22|FBX2_HUMAN	Q9UK22	sp|Q9UK22|FBX2_HUMAN	>sp|Q9UK22|FBX2_HUMAN F-box only protein 2 OS=Homo sapiens GN=FBXO2 PE=1 SV=2	FBXO2	FBXO2	26232	1	138.66	187.018	179.774	185.302	182.776	132.034	178.629	179.881	170.935	150.308	152.752	223.5	155.689	185.989	201.076	173.336	377.975	499.506	346.419	450.681	495.502	5.23914e-09	7.05954e-07	2.79165e-10	2.60588e-07	2.17217e-09	6.04945e-08	3.91207e-09	1.53111e-08	3.48038e-09	4.86131e-08	2.07953e-07	6.06879e-08	2.11635e-06	4.28321e-08	6.16209e-05	2.40744e-08	1.3696e-08	7.95905e-08	5.56407e-08	1.14995e-06	3.86367e-07
sp|Q8TF61|FBX41_HUMAN	Q8TF61	sp|Q8TF61|FBX41_HUMAN	>sp|Q8TF61|FBX41_HUMAN F-box only protein 41 OS=Homo sapiens GN=FBXO41 PE=2 SV=5	FBXO41	FBXO41	150726	4	814.925	827.055	776.591	838.597	780.715	829.429	895.525	850.775	867.644	873.911	1178.02	1133.14	1516.37	1332.68	1263.49	1269.83	1022.68	864.479	1174.27	1021.07	906.436	9.99646e-07	4.89816e-08	7.38228e-09	8.8095e-08	4.39299e-07	4.66577e-08	1.57237e-07	2.89729e-08	1.09826e-09	2.58851e-08	1.45179e-07	1.04642e-07	2.12889e-08	1.43673e-08	1.2628e-08	4.70218e-09	8.75593e-09	6.40365e-08	8.16263e-08	1.4514e-07	5.35333e-07
sp|P07954-2|FUMH_HUMAN	P07954-2	sp|P07954-2|FUMH_HUMAN	>sp|P07954-2|FUMH_HUMAN Isoform of P07954, Isoform Cytoplasmic of Fumarate hydratase, mitochondrial OS=Homo sapiens GN=FH	FH	FH	2271	6	6630.71	5933.58	6638.79	6294.5	5732.35	6427.53	5861.71	6116.89	5775.47	7197.02	2325.36	2466.36	1928.23	1649.63	1864.85	2121.88	3381.2	3126.5	3755.27	3813.62	2598.62	1.19932e-08	1.4021e-07	3.52387e-09	4.93012e-09	1.47497e-08	1.63219e-08	5.19236e-09	8.2815e-09	1.43216e-09	2.49586e-09	1.4803e-07	9.17164e-08	7.81877e-08	1.27246e-07	1.3377e-07	8.05918e-09	8.92483e-09	2.25228e-08	6.21158e-09	1.36078e-08	7.27496e-08
sp|Q13642-1|FHL1_HUMAN	Q13642-1	sp|Q13642-1|FHL1_HUMAN	>sp|Q13642-1|FHL1_HUMAN Isoform of Q13642, Isoform 1 of Four and a half LIM domains protein 1 OS=Homo sapiens GN=FHL1	FHL1	FHL1	2273	1	144.741	137.631	174.144	139.921	181.437	130.267	134.734	126.815	164.957	111.623	277.945	294.069	228.058	245.884	237.649	231.977	236.505	318.017	264.446	280.347	305.523	6.1219e-08	2.76211e-05	2.0678e-06	5.56942e-08	0.000265264	0.000102643	0.00185445	7.089e-05	7.03887e-06	4.36468e-05	1.32669e-06	2.28025e-07	9.28737e-08	4.48391e-08	5.4545e-08	6.02903e-07	3.00967e-09	3.83369e-07	8.57185e-07	2.40977e-07	1.26451e-06
sp|O43427-2|FIBP_HUMAN	O43427-2	sp|O43427-2|FIBP_HUMAN	>sp|O43427-2|FIBP_HUMAN Isoform of O43427, Isoform Short of Acidic fibroblast growth factor intracellular-binding protein OS=Homo sapiens GN=FIBP	FIBP	FIBP	9158	2	236.306	205.738	176.397	209.371	189.805	188.012	179.537	197.947	202.71	169.744	198.801	221.379	262.188	222.494	277.323	242.707	264.363	270.447	282.369	277.121	246.428	2.24407e-05	2.697e-05	1.68454e-05	0.272419	5.64823e-06	3.31356e-05	4.968e-05	9.67061e-08	3.33137e-06	5.87031e-05	2.61966e-06	5.476e-07	6.61719e-06	1.64322e-07	0.00085069	2.30555e-05	2.63103e-08	5.15073e-07	1.48831e-07	6.85021e-07	2.03106e-06
sp|P62942|FKB1A_HUMAN	P62942	sp|P62942|FKB1A_HUMAN	>sp|P62942|FKB1A_HUMAN Peptidyl-prolyl cis-trans isomerase FKBP1A OS=Homo sapiens GN=FKBP1A PE=1 SV=2	FKBP1A	FKBP1A	2280	2	1077.96	1179.47	1032.66	1353.99	825.412	1849.36	1502.81	1190.06	1531.83	1877.64	638.463	712.918	553.557	636.08	848.265	533.139	376.098	282.984	280.773	265.316	298.517	1.17514e-08	6.58639e-09	3.55569e-10	3.52472e-08	2.90104e-08	2.0301e-08	3.63024e-09	5.55223e-09	1.94094e-08	9.68217e-09	3.22965e-06	7.0187e-07	2.08877e-07	7.68195e-07	8.18511e-08	1.0017e-06	0.000447854	0.00415571	0.137853	0.00730749	0.0266814
sp|P68106|FKB1B_HUMAN	P68106	sp|P68106|FKB1B_HUMAN	>sp|P68106|FKB1B_HUMAN Peptidyl-prolyl cis-trans isomerase FKBP1B OS=Homo sapiens GN=FKBP1B PE=1 SV=2	FKBP1B	FKBP1B	2281	1	239.997	295.637	241.941	219.619	185.399	234.211	233.25	245.708	223.517	240.924	255.835	283.715	261.862	248.02	300.202	273.432	200.228	173.411	180.118	191.359	202.2	6.04326e-08	7.92328e-07	3.07997e-09	3.06619e-07	6.86837e-06	2.46683e-05	9.77386e-06	6.77069e-05	2.58267e-05	1.4853e-05	3.16659e-08	1.95827e-08	4.27614e-09	2.36573e-09	1.21484e-08	3.53664e-09	4.13164e-09	9.58443e-08	7.62781e-08	2.09739e-08	3.06212e-08
sp|Q00688|FKBP3_HUMAN	Q00688	sp|Q00688|FKBP3_HUMAN	>sp|Q00688|FKBP3_HUMAN Peptidyl-prolyl cis-trans isomerase FKBP3 OS=Homo sapiens GN=FKBP3 PE=1 SV=1	FKBP3	FKBP3	2287	3	489.323	469.696	477.169	527.085	558.496	415.819	441.096	451.187	451.711	446.417	908.727	839.472	971.988	884.306	733.578	671.562	655.586	580.796	650.501	594.82	653.692	2.23231e-07	7.81808e-06	4.35792e-05	1.25589e-07	6.02278e-07	7.95557e-06	4.37121e-08	1.81797e-06	1.33387e-07	3.16842e-05	7.95728e-08	6.31212e-08	2.86648e-08	1.18431e-08	1.91305e-08	1.41487e-08	1.69223e-08	2.51554e-07	5.44093e-08	4.28828e-08	1.57526e-07
sp|Q14318|FKBP8_HUMAN	Q14318	sp|Q14318|FKBP8_HUMAN	>sp|Q14318|FKBP8_HUMAN Peptidyl-prolyl cis-trans isomerase FKBP8 OS=Homo sapiens GN=FKBP8 PE=1 SV=2	FKBP8	FKBP8	23770	2	368.612	328.704	386.572	378.227	321.155	375.406	401.463	343.098	399.07	427.717	514.865	455.717	551.037	469.417	460.255	366.309	505.073	494.598	654.153	524.473	515.846	4.0308e-09	6.42799e-07	1.05266e-06	8.22802e-05	4.39274e-08	2.26313e-07	1.10343e-08	8.39624e-07	4.64931e-09	1.54541e-09	5.62251e-07	9.52761e-08	1.23319e-08	5.23168e-08	1.07879e-06	1.91249e-07	2.21838e-07	1.33089e-08	5.33392e-09	7.18869e-09	3.16201e-07
sp|O75955|FLOT1_HUMAN	O75955	sp|O75955|FLOT1_HUMAN	>sp|O75955|FLOT1_HUMAN Flotillin-1 OS=Homo sapiens GN=FLOT1 PE=1 SV=3	FLOT1	FLOT1	10211	10	1839.64	2264.41	2072.42	2006.27	2525.94	2469.63	2775.99	2881.22	3244.96	2481.4	3224.49	2919.41	3825.3	3050.37	3154.79	4585.06	4292.27	3553.43	3475.14	3483.08	3843.51	4.32998e-08	1.78439e-07	1.15496e-08	1.91505e-08	1.1173e-07	1.08446e-07	1.25686e-08	1.23164e-07	6.93773e-08	1.81415e-08	3.93083e-08	9.46757e-08	5.87801e-08	9.86282e-09	2.86156e-08	9.62892e-09	1.77412e-08	4.98151e-08	1.93059e-08	9.47328e-08	8.98889e-08
sp|Q14254|FLOT2_HUMAN	Q14254	sp|Q14254|FLOT2_HUMAN	>sp|Q14254|FLOT2_HUMAN Flotillin-2 OS=Homo sapiens GN=FLOT2 PE=1 SV=2	FLOT2	FLOT2	2319	17	5792.32	5295.97	5302.82	4949.33	5870.83	4467.36	4616.31	4280.9	4963.4	4402.54	7655.15	7157.33	9169.75	6982.33	7926.51	10786.1	9768.86	8956.1	7773.15	8241.76	9440.82	1.57686e-08	1.16557e-07	6.41453e-09	7.30466e-08	5.14593e-08	7.36951e-08	1.75065e-08	1.09295e-08	2.5566e-08	2.14662e-08	6.74191e-08	2.75887e-07	9.54214e-08	1.3073e-08	7.22332e-08	2.96069e-08	8.4819e-08	3.22027e-08	6.4975e-08	4.84928e-08	1.07671e-07
sp|Q96PY5-3|FMNL2_HUMAN;sp|Q96PY5|FMNL2_HUMAN	Q96PY5-3;Q96PY5	sp|Q96PY5-3|FMNL2_HUMAN;sp|Q96PY5|FMNL2_HUMAN	>sp|Q96PY5-3|FMNL2_HUMAN Isoform of Q96PY5, Isoform 2 of Formin-like protein 2 OS=Homo sapiens GN=FMNL2;>sp|Q96PY5|FMNL2_HUMAN Formin-like protein 2 OS=Homo sapiens GN=FMNL2 PE=1 SV=3	FMNL2	FMNL2	114793	2	94.0416	91.4488	89.1797	208.627	119.144	89.3177	74.8375	112.164	101.735	113.206	217.417	228.766	290.7	226.026	242.409	229.956	239.016	285.708	220.065	216.729	300.306	0.237385	0.0780994	0.129358	0.1763	0.00533896	0.00171405	0.188283	0.00750679	0.00114195	0.211844	4.05445e-07	2.46596e-07	1.72543e-06	1.79068e-06	1.60686e-06	2.45367e-07	7.69516e-08	1.25697e-05	9.94358e-06	1.77821e-07	3.12269e-07
sp|Q9P0K9|FRS1L_HUMAN	Q9P0K9	sp|Q9P0K9|FRS1L_HUMAN	>sp|Q9P0K9|FRS1L_HUMAN DOMON domain-containing protein FRRS1L OS=Homo sapiens GN=FRRS1L PE=2 SV=2	FRRS1L	FRRS1L	23732	1	207.191	199.837	199.651	136.53	176.09	131.289	144.502	158.396	133.587	128.647	169.916	177.276	151.234	176.341	176.232	205.621	141.886	137.621	176.856	163.565	137.9	4.82541e-07	3.14761e-05	6.07202e-07	0.000648522	8.75102e-07	6.8631e-08	8.68193e-07	1.61397e-06	2.13851e-06	6.13415e-07	2.11593e-07	1.2413e-07	3.95938e-07	6.60641e-07	2.18462e-06	7.1431e-09	9.95939e-06	5.0924e-05	0.000143909	4.79804e-05	0.000121744
sp|Q16658|FSCN1_HUMAN	Q16658	sp|Q16658|FSCN1_HUMAN	>sp|Q16658|FSCN1_HUMAN Fascin OS=Homo sapiens GN=FSCN1 PE=1 SV=3	FSCN1	FSCN1	6624	3	1310.77	1328.89	1335.14	1295.52	1455.07	1023.69	891.769	1416.17	1112.03	772.041	1031.44	1535.24	896.827	1137.57	1247.03	938.874	929.766	871.348	713.545	753.581	872.81	4.91974e-09	5.39556e-09	1.40146e-10	5.0781e-09	9.67994e-09	1.04878e-08	1.30442e-08	1.15771e-09	1.48727e-08	1.38549e-07	2.94847e-08	1.66021e-07	1.15621e-07	6.94292e-09	9.79627e-09	1.55562e-09	1.07112e-08	2.98588e-08	4.8265e-07	1.26992e-07	1.08688e-06
sp|P35637-2|FUS_HUMAN	P35637-2	sp|P35637-2|FUS_HUMAN	>sp|P35637-2|FUS_HUMAN Isoform of P35637, Isoform Short of RNA-binding protein FUS OS=Homo sapiens GN=FUS	FUS	FUS	2521	1	167.989	143.197	155.506	166.144	196.87	211.346	245.838	209.197	224.361	200.902	300.038	245.567	176.708	220.914	185.601	181.507	121.655	146.594	144.868	154.807	143.716	1.78653e-09	5.49039e-07	1.11502e-08	1.19982e-08	4.95743e-09	1.9323e-09	4.43021e-10	2.95178e-09	7.03946e-10	3.86876e-10	1.48965e-08	2.12315e-08	2.47814e-08	1.19957e-09	8.36379e-09	1.83467e-09	2.12808e-08	1.33338e-08	1.69706e-07	2.81235e-07	6.12967e-07
sp|P06241|FYN_HUMAN	P06241	sp|P06241|FYN_HUMAN	>sp|P06241|FYN_HUMAN Tyrosine-protein kinase Fyn OS=Homo sapiens GN=FYN PE=1 SV=3	FYN	FYN	2534	4	632.529	664.863	612.865	519.352	685.417	598.107	689.951	572.54	684.64	657.688	708.64	742.162	785.176	800.361	770.43	865.876	1070.39	1016.58	957.398	951.336	1019.51	2.80934e-06	2.43478e-07	3.46552e-08	6.98014e-05	7.7852e-05	4.1957e-07	5.68496e-07	2.31038e-06	1.87596e-07	2.54635e-08	1.21921e-06	2.99551e-06	2.73848e-05	4.12173e-05	6.1687e-06	5.89312e-07	4.37268e-08	6.5047e-08	2.38102e-07	5.62363e-07	3.05347e-07
sp|P11413|G6PD_HUMAN	P11413	sp|P11413|G6PD_HUMAN	>sp|P11413|G6PD_HUMAN Glucose-6-phosphate 1-dehydrogenase OS=Homo sapiens GN=G6PD PE=1 SV=4	G6PD	G6PD	2539	1	174.855	132.987	175.263	220.996	148.868	202.808	207.682	212.679	203.134	203.933	171.898	185.762	163.699	148.049	200.102	161.979	168.659	163.9	155.201	161.395	148.806	1.65092e-07	1.40072e-05	4.29493e-08	5.92357e-07	7.78549e-06	1.72005e-09	2.93557e-08	8.54813e-10	2.26424e-08	2.78024e-09	3.3201e-07	1.2118e-05	1.00009e-06	1.23658e-06	2.66037e-06	7.46131e-08	2.31276e-05	1.96686e-06	1.8854e-06	8.52864e-05	4.07827e-06
sp|P60520|GBRL2_HUMAN	P60520	sp|P60520|GBRL2_HUMAN	>sp|P60520|GBRL2_HUMAN Gamma-aminobutyric acid receptor-associated protein-like 2 OS=Homo sapiens GN=GABARAPL2 PE=1 SV=1	GABARAPL2	GABARAPL2	11345	1	199.076	210.068	206.577	230.727	204.186	78.8992	79.0709	156.037	113.409	80.0339	154.084	199.825	215.972	208.362	190.162	214.812	162.775	144.636	150.038	165.82	127.255	4.45666e-06	9.70436e-07	6.93677e-06	3.72547e-09	7.12803e-09	0.00471483	0.00517044	3.95385e-05	6.87176e-07	0.00555638	1.52336e-08	1.95827e-08	4.23989e-09	1.26319e-09	5.90392e-09	2.70297e-09	4.87464e-09	5.3144e-06	1.73613e-08	6.24114e-07	2.41991e-05
sp|Q9UBS5-4|GABR1_HUMAN	Q9UBS5-4	sp|Q9UBS5-4|GABR1_HUMAN	>sp|Q9UBS5-4|GABR1_HUMAN Isoform of Q9UBS5, Isoform 1D of Gamma-aminobutyric acid type B receptor subunit 1 OS=Homo sapiens GN=GABBR1	GABBR1	GABBR1	2550	5	1338.71	1298.52	1317.69	1229.74	1352.42	1084.42	1083	1047.36	1071.27	1166.97	1640.61	1490.61	2167.71	1740.21	1930.48	1873.2	1437.06	1282.57	1585.14	1457.09	1228	1.07668e-08	6.73974e-08	4.96162e-09	2.04254e-07	9.44597e-09	6.53294e-08	5.13796e-09	3.09896e-09	2.23598e-09	2.09687e-09	3.90069e-08	3.61863e-08	1.98654e-08	3.93148e-08	1.55859e-07	6.79459e-09	6.71968e-08	4.32082e-08	1.13665e-08	4.16158e-09	6.48619e-08
sp|O75899|GABR2_HUMAN	O75899	sp|O75899|GABR2_HUMAN	>sp|O75899|GABR2_HUMAN Gamma-aminobutyric acid type B receptor subunit 2 OS=Homo sapiens GN=GABBR2 PE=1 SV=1	GABBR2	GABBR2	9568	1	197.636	148.671	167.91	162.18	166.447	147.943	138.358	142.716	155.963	165.503	206.432	188.423	193.591	185.2	185.377	217.009	151.935	127.933	176.523	149.261	88.4399	6.89091e-09	2.32832e-08	3.40032e-10	7.24779e-09	5.88309e-09	5.56018e-09	2.06532e-09	1.26934e-08	4.38416e-09	1.01793e-07	4.71381e-08	9.42859e-07	1.59685e-07	5.60865e-09	3.60809e-08	7.24864e-09	6.12498e-09	1.41057e-05	3.48481e-08	7.26983e-09	0.0189298
sp|P14867|GBRA1_HUMAN	P14867	sp|P14867|GBRA1_HUMAN	>sp|P14867|GBRA1_HUMAN Gamma-aminobutyric acid receptor subunit alpha-1 OS=Homo sapiens GN=GABRA1 PE=1 SV=3	GABRA1	GABRA1	2554	3	1058.2	956.123	978.619	920.63	907.373	552.066	590.373	572.992	633.453	539.758	647.528	720.534	845.723	723.046	875.887	857.333	786.543	663.216	983.295	828.324	892.065	1.70945e-08	2.49392e-06	3.52877e-08	8.08125e-08	2.2413e-06	5.95843e-06	2.78796e-06	1.63025e-06	8.50755e-06	9.43737e-05	1.2285e-06	5.41095e-05	1.05845e-07	6.88962e-08	1.19338e-07	1.43919e-07	3.01443e-07	1.30113e-06	4.60151e-07	3.97177e-06	1.63072e-05
sp|P47869|GBRA2_HUMAN	P47869	sp|P47869|GBRA2_HUMAN	>sp|P47869|GBRA2_HUMAN Gamma-aminobutyric acid receptor subunit alpha-2 OS=Homo sapiens GN=GABRA2 PE=2 SV=2	GABRA2	GABRA2	2555	2	279.75	232.099	266.669	269.481	272.154	563.494	593.655	588.066	711.289	675.201	794.5	665.318	831.956	835.996	646.352	806.264	420.667	418.11	455.508	395.742	378.35	9.54088e-07	2.10648e-07	1.76639e-05	2.06475e-07	0.000136018	1.50872e-08	4.30743e-08	1.25046e-06	6.3963e-09	1.10658e-08	2.19723e-06	2.60202e-07	1.04759e-08	1.45322e-07	1.04323e-06	2.12862e-07	1.34716e-07	3.3662e-07	4.34864e-07	2.90679e-08	8.7253e-08
sp|P34903|GBRA3_HUMAN	P34903	sp|P34903|GBRA3_HUMAN	>sp|P34903|GBRA3_HUMAN Gamma-aminobutyric acid receptor subunit alpha-3 OS=Homo sapiens GN=GABRA3 PE=2 SV=1	GABRA3	GABRA3	2556	1	146.58	121.303	120.29	106.624	131.947	127.545	117.174	95.39	127.964	96.411	123.921	136.122	142.748	144.518	183.01	182.302	132.865	143.768	118.07	129.39	152.013	9.14954e-05	7.49347e-07	2.18585e-07	3.09312e-05	9.16352e-07	2.20925e-07	0.000235643	0.00239176	1.73577e-05	5.66014e-07	4.32628e-08	1.22205e-06	6.09267e-07	6.49104e-08	3.12158e-08	5.50697e-09	3.12823e-08	1.11645e-07	4.24924e-08	5.26085e-07	7.19003e-07
sp|P48169|GBRA4_HUMAN	P48169	sp|P48169|GBRA4_HUMAN	>sp|P48169|GBRA4_HUMAN Gamma-aminobutyric acid receptor subunit alpha-4 OS=Homo sapiens GN=GABRA4 PE=2 SV=2	GABRA4	GABRA4	2557	1	165.87	160.519	138.089	136.406	143.868	126.114	113.375	137.988	123.11	133.484	135.977	127.84	157.612	168.049	153.205	174.191	122.921	124.484	165.335	139.207	133.304	4.29785e-05	0.000150944	3.3186e-05	4.22854e-05	4.56149e-06	0.000155797	1.90688e-07	7.62967e-05	3.82233e-05	3.99093e-05	0.00111679	0.000101588	7.74133e-05	0.0003935	6.11148e-05	2.29977e-06	0.00418692	0.00457574	4.46878e-05	5.82714e-05	0.00321888
sp|P31644|GBRA5_HUMAN	P31644	sp|P31644|GBRA5_HUMAN	>sp|P31644|GBRA5_HUMAN Gamma-aminobutyric acid receptor subunit alpha-5 OS=Homo sapiens GN=GABRA5 PE=1 SV=1	GABRA5	GABRA5	2558	2	394.243	390.613	385.361	391.561	335.718	171.45	201.063	226.563	220.974	213.458	269.351	237.741	347.689	298.467	283.824	284.44	267.531	281.925	246.885	236.238	274.37	6.25048e-08	2.10937e-07	2.41466e-08	4.03599e-05	6.44984e-08	0.00190007	4.63343e-05	1.44604e-06	0.000392734	9.77277e-06	1.92708e-05	4.84489e-06	1.03394e-07	0.000260449	1.55283e-05	1.09402e-06	8.9509e-08	1.82894e-07	1.66844e-06	7.65774e-06	5.47923e-06
sp|P18505|GBRB1_HUMAN	P18505	sp|P18505|GBRB1_HUMAN	>sp|P18505|GBRB1_HUMAN Gamma-aminobutyric acid receptor subunit beta-1 OS=Homo sapiens GN=GABRB1 PE=2 SV=2	GABRB1	GABRB1	2560	3	896.463	836.058	862.135	737.779	871.188	800.74	975.411	948.547	1000.99	968.359	1145.8	993.888	1126.11	1202.52	944.27	1188.51	853.59	850.079	955.985	834.356	833.894	6.23844e-06	1.99349e-05	8.22664e-07	0.000369809	5.5336e-06	2.19263e-07	5.14063e-08	8.42474e-07	1.80455e-09	1.35536e-07	4.6247e-07	2.71648e-06	7.9897e-06	5.1489e-07	3.22963e-06	5.95727e-07	1.99158e-05	2.04601e-06	2.22769e-06	9.15513e-07	7.91995e-06
tr|E7EV50|E7EV50_HUMAN	E7EV50	tr|E7EV50|E7EV50_HUMAN	>tr|E7EV50|E7EV50_HUMAN Isoform of P47870, Gamma-aminobutyric acid receptor subunit beta-2 OS=Homo sapiens GN=GABRB2 PE=1 SV=1	GABRB2	GABRB2	2561	4	1000.2	869.868	942.997	967.725	852.663	612.825	642.701	584.552	632.737	602.023	855.713	881.144	1053.34	997.423	1042.22	1100.19	909.441	897.916	1200.35	1054.3	1003.21	2.81546e-07	3.59864e-06	2.70101e-06	4.60965e-07	1.0826e-05	2.1959e-05	4.98903e-06	5.1261e-07	3.81306e-05	5.61325e-05	6.79898e-07	9.19831e-06	6.01586e-08	1.26542e-07	1.72247e-08	2.19866e-08	5.95218e-09	2.59328e-07	7.40735e-09	1.23298e-07	1.39847e-07
sp|P28472-4|GBRB3_HUMAN	P28472-4	sp|P28472-4|GBRB3_HUMAN	>sp|P28472-4|GBRB3_HUMAN Isoform of P28472, Isoform 4 of Gamma-aminobutyric acid receptor subunit beta-3 OS=Homo sapiens GN=GABRB3	GABRB3	GABRB3	2562	4	1270.25	1199.87	1207.87	1102.77	1125.26	728.124	816.252	872.895	874.104	869.555	997.322	954.308	1224.06	1138.49	1014.47	1093.94	880.007	867.672	943.442	869.622	905.997	2.20708e-09	1.32596e-08	3.60124e-10	1.66967e-09	4.87658e-09	3.24269e-09	1.89961e-09	2.11738e-09	1.7316e-09	3.69937e-09	2.39981e-08	2.76033e-07	4.88299e-09	1.84744e-09	1.596e-08	3.66787e-09	7.08905e-09	2.06648e-08	3.08455e-08	9.64431e-09	2.30827e-08
sp|P18507-2|GBRG2_HUMAN	P18507-2	sp|P18507-2|GBRG2_HUMAN	>sp|P18507-2|GBRG2_HUMAN Isoform of P18507, Isoform 2 of Gamma-aminobutyric acid receptor subunit gamma-2 OS=Homo sapiens GN=GABRG2	GABRG2	GABRG2	2566	3	1260.9	1176.37	1248.84	1145.81	1099.1	699.495	844.128	878.478	900.84	787.106	1266.29	1197.32	1456.98	1434.6	1141.11	1420.52	1098.33	1090.06	1285.47	1159.89	1249.85	3.38764e-06	3.73448e-06	2.73356e-07	1.03774e-06	7.79732e-07	1.54682e-06	7.15762e-07	2.15964e-07	2.61604e-07	1.55424e-07	1.26741e-07	6.07452e-07	4.61998e-08	1.53694e-08	2.30858e-07	6.24293e-08	2.22736e-08	6.98324e-08	2.12189e-08	7.08566e-08	5.74653e-08
sp|Q99259|DCE1_HUMAN	Q99259	sp|Q99259|DCE1_HUMAN	>sp|Q99259|DCE1_HUMAN Glutamate decarboxylase 1 OS=Homo sapiens GN=GAD1 PE=1 SV=1	GAD1	GAD1	2571	1	123.789	148.764	151.382	151.642	158.899	125.163	119.753	123.605	112.322	106.864	69.4685	85.8568	64.2158	64.776	90.9908	90.7121	91.3902	96.833	100.489	107.617	110.291	7.86268e-09	1.41021e-07	1.3441e-10	6.56027e-09	9.01548e-09	1.8334e-08	1.69215e-08	5.342e-08	7.71459e-08	2.78e-07	1.33149e-05	4.10462e-06	0.000528145	0.221105	0.000166624	2.38152e-06	2.67907e-05	6.32778e-07	8.55339e-07	4.16226e-07	2.23911e-07
sp|Q05329|DCE2_HUMAN	Q05329	sp|Q05329|DCE2_HUMAN	>sp|Q05329|DCE2_HUMAN Glutamate decarboxylase 2 OS=Homo sapiens GN=GAD2 PE=1 SV=1	GAD2	GAD2	2572	1	311.354	291.764	317.093	334.378	329.277	490.681	516.425	496.907	515.526	557.707	235.51	273.201	157.519	228.519	226.87	203.505	219.455	222.017	203.008	222.733	215.746	6.83453e-09	2.41444e-08	1.96234e-10	1.07832e-09	2.32099e-09	5.84823e-09	2.34888e-09	2.58417e-09	1.50083e-09	2.03581e-09	2.10613e-08	6.34436e-07	4.29393e-07	2.36573e-09	3.58548e-07	1.31473e-08	2.02761e-08	2.65551e-08	5.33741e-08	5.0669e-09	3.7358e-08
sp|O14976-2|GAK_HUMAN	O14976-2	sp|O14976-2|GAK_HUMAN	>sp|O14976-2|GAK_HUMAN Isoform of O14976, Isoform 2 of Cyclin-G-associated kinase OS=Homo sapiens GN=GAK	GAK	GAK	2580	1	170.383	184.146	170.894	176.771	169.278	182.647	159.96	162.991	97.9604	157.48	132.436	146.276	134.553	115.023	132.039	135.465	138.109	128.654	142.552	150.521	108.749	8.46137e-07	1.00802e-05	6.59702e-06	5.01305e-06	2.31852e-06	2.53732e-05	2.88063e-07	2.62094e-06	0.000227176	3.47052e-07	0.000292044	0.0118463	2.2742e-05	0.00618196	5.7385e-05	0.000109354	9.25325e-06	6.36655e-05	5.10474e-07	0.0010271	1.61011e-05
sp|Q14697|GANAB_HUMAN	Q14697	sp|Q14697|GANAB_HUMAN	>sp|Q14697|GANAB_HUMAN Neutral alpha-glucosidase AB OS=Homo sapiens GN=GANAB PE=1 SV=3	GANAB	GANAB	23193	2	203.95	222.604	218.037	170.752	180.388	228.664	265.434	229.076	230.24	241.163	328.183	268.482	302.846	306.911	260.757	307.181	290.325	331.528	285.35	320.032	293.635	3.43793e-06	0.000156882	0.0012951	0.130248	0.0155248	0.000147886	0.000225555	0.000360954	0.000202737	0.180454	9.10651e-07	6.25473e-06	1.21342e-05	2.74674e-05	0.00022381	5.79756e-06	2.74904e-06	7.22886e-06	1.43561e-05	5.6787e-06	2.12164e-06
sp|P04406|G3P_HUMAN	P04406	sp|P04406|G3P_HUMAN	>sp|P04406|G3P_HUMAN Glyceraldehyde-3-phosphate dehydrogenase OS=Homo sapiens GN=GAPDH PE=1 SV=3	GAPDH	GAPDH	2597	9	20170.3	22562.7	21483.4	11997.9	24969.7	15233.4	18976.4	18687	16098.7	13808.9	23872.5	22686.4	18684.6	24571	17523.1	24037.6	16727.7	19351.6	15800.4	17989.8	20219	2.07397e-07	1.21614e-07	5.41332e-09	5.65316e-09	1.25127e-07	6.38863e-08	1.23198e-08	6.45849e-08	6.37013e-08	4.38466e-08	6.55616e-08	1.48034e-07	1.24949e-07	1.39402e-07	5.08712e-08	2.52295e-08	2.32002e-07	2.39027e-07	7.47162e-08	3.49843e-07	1.15611e-06
sp|P41250|SYG_HUMAN	P41250	sp|P41250|SYG_HUMAN	>sp|P41250|SYG_HUMAN Glycine--tRNA ligase OS=Homo sapiens GN=GARS PE=1 SV=3	GARS	GARS	2617	1	82.7262	100.851	102.269	85.9783	105.319	108.582	139.977	116.256	131.66	99.5086	96.0101	101.593	42.8319	92.3504	99.5782	105.694	98.8839	111.992	101.018	106.223	119.43	5.89444e-07	6.84418e-06	5.55826e-08	4.87621e-06	1.59345e-06	8.5829e-08	1.21147e-08	2.77163e-07	8.02414e-09	9.93213e-06	4.45414e-07	4.25879e-08	0.201132	0.000106269	1.00122e-05	1.62295e-08	7.03776e-08	1.44331e-06	6.25306e-08	9.00345e-08	1.52999e-07
sp|O60861|GAS7_HUMAN	O60861	sp|O60861|GAS7_HUMAN	>sp|O60861|GAS7_HUMAN Growth arrest-specific protein 7 OS=Homo sapiens GN=GAS7 PE=1 SV=3	GAS7	GAS7	8522	3	733.227	812.393	811.527	738.616	663.5	560.154	432.639	488.051	463.16	424.475	612.417	687.061	756.831	727.248	846.932	819.751	649.074	640.672	777.654	722.822	591.515	7.5022e-08	5.6515e-08	2.6544e-10	8.05354e-09	1.72521e-08	2.78831e-09	1.39507e-09	2.9683e-08	2.80115e-08	5.94197e-09	1.62039e-08	2.81282e-08	8.11976e-09	1.19957e-09	7.60724e-09	1.34946e-09	2.09622e-09	3.16804e-08	1.55838e-08	4.4175e-09	8.32713e-08
sp|O75323|NIPS2_HUMAN	O75323	sp|O75323|NIPS2_HUMAN	>sp|O75323|NIPS2_HUMAN Protein NipSnap homolog 2 OS=Homo sapiens GN=GBAS PE=1 SV=1	GBAS	GBAS	2631	1	593.901	449.525	562.043	544.166	411.936	642.322	648.437	604.152	563.035	611.955	443.28	409.002	399.032	429.66	378.496	324.43	609.583	516.671	652.562	548.215	504.722	3.09433e-08	4.92652e-09	4.45425e-10	1.64444e-09	2.16601e-09	1.71889e-08	4.83976e-09	1.89213e-09	1.1496e-09	6.87387e-09	1.55609e-08	2.00533e-08	7.74429e-09	1.59085e-09	7.77673e-09	1.79512e-09	1.56668e-09	8.45128e-09	8.71026e-09	6.37083e-09	1.48569e-08
sp|P23434|GCSH_HUMAN	P23434	sp|P23434|GCSH_HUMAN	>sp|P23434|GCSH_HUMAN Glycine cleavage system H protein, mitochondrial OS=Homo sapiens GN=GCSH PE=1 SV=2	GCSH	GCSH	2653	1	218.442	223.357	240.01	293.938	200.263	272.041	277.541	291.851	261.526	315.877	151.379	177.979	143.356	139.231	162.334	138.841	149.129	131.962	144.812	141.253	125.35	3.35673e-08	8.31672e-08	1.51834e-09	5.03514e-08	2.88278e-08	1.14127e-08	6.47984e-09	3.89653e-08	2.32649e-08	1.73073e-09	3.34739e-08	5.89963e-07	3.84312e-07	2.33677e-06	3.53716e-06	4.63943e-05	5.41569e-09	6.59466e-07	7.41894e-05	2.31718e-07	1.71271e-05
sp|Q9Y2T3|GUAD_HUMAN	Q9Y2T3	sp|Q9Y2T3|GUAD_HUMAN	>sp|Q9Y2T3|GUAD_HUMAN Guanine deaminase OS=Homo sapiens GN=GDA PE=1 SV=1	GDA	GDA	9615	1	156.312	157.489	187.758	72.198	200.416	136.25	165.863	196.237	153.724	102.916	164.266	165.887	127.482	142.522	100.839	165.767	78.8599	90.946	89.9446	72.0006	137.647	2.95157e-06	3.8618e-05	0.000101367	6.4578e-05	1.28762e-06	0.000541959	1.54208e-07	3.4703e-07	8.78977e-09	2.74596e-05	2.33086e-07	8.08636e-08	0.00736482	2.11031e-05	0.0011315	7.45723e-07	2.62079e-05	0.000203028	0.00299523	0.242547	8.71824e-06
sp|Q8TB36-2|GDAP1_HUMAN	Q8TB36-2	sp|Q8TB36-2|GDAP1_HUMAN	>sp|Q8TB36-2|GDAP1_HUMAN Isoform of Q8TB36, Isoform 2 of Ganglioside-induced differentiation-associated protein 1 OS=Homo sapiens GN=GDAP1	GDAP1	GDAP1	54332	3	1265.3	958.953	1056.34	1093.19	1127.95	1999.9	1924.95	1707.17	1758.8	1953.8	3711.74	2798.58	2603.87	3462.41	2552.69	2651.38	3211.73	2856.39	3158.48	3148.3	3135.15	2.16135e-08	1.86083e-07	4.80169e-08	1.37649e-08	3.46968e-08	1.06947e-07	3.30946e-08	1.87275e-08	9.37055e-09	1.42278e-08	5.01283e-07	3.93099e-07	1.08206e-08	4.95134e-09	2.6053e-07	2.27821e-08	3.41874e-08	3.90365e-07	3.65417e-07	6.32256e-08	1.10607e-06
sp|Q96MZ0|GD1L1_HUMAN	Q96MZ0	sp|Q96MZ0|GD1L1_HUMAN	>sp|Q96MZ0|GD1L1_HUMAN Ganglioside-induced differentiation-associated protein 1-like 1 OS=Homo sapiens GN=GDAP1L1 PE=2 SV=2	GDAP1L1	GDAP1L1	78997	3	993.143	850.352	1056.9	1017.41	922.013	1683.34	1471.76	1369.98	1262.54	1687.06	1025.02	863.891	891.532	1137.51	831.423	781.496	891.341	742.6	846.847	803.028	749.493	5.861e-08	9.21026e-07	1.99931e-09	2.32296e-06	5.42936e-08	3.01483e-09	2.10718e-08	3.11493e-09	8.66237e-10	7.6414e-10	5.59819e-07	2.47861e-06	7.18963e-06	2.19145e-08	2.22483e-05	1.04476e-06	7.9614e-07	5.30581e-07	1.92397e-07	1.92909e-07	5.27261e-06
sp|P31150|GDIA_HUMAN	P31150	sp|P31150|GDIA_HUMAN	>sp|P31150|GDIA_HUMAN Rab GDP dissociation inhibitor alpha OS=Homo sapiens GN=GDI1 PE=1 SV=2	GDI1	GDI1	2664	7	3921.71	4321.91	4712.74	4633.48	4180.94	5933.51	5631.08	5446.99	5051.55	5492.99	3372.24	3576.83	2020.81	2312.51	3496.17	2734.26	2087.26	1543.33	1763.39	2067.44	1461.2	4.67028e-09	3.22776e-08	8.84865e-10	3.88202e-09	5.98049e-09	3.90537e-08	4.78891e-09	6.45184e-09	5.29101e-09	7.22397e-09	6.00357e-08	9.69577e-08	4.23175e-07	9.52181e-09	4.07606e-08	1.00125e-08	2.05476e-06	5.23771e-05	1.08133e-05	3.10631e-06	5.26789e-06
sp|P50395|GDIB_HUMAN	P50395	sp|P50395|GDIB_HUMAN	>sp|P50395|GDIB_HUMAN Rab GDP dissociation inhibitor beta OS=Homo sapiens GN=GDI2 PE=1 SV=2	GDI2	GDI2	2665	6	1453.51	1401.71	1539.59	1426.99	1411.09	1571.18	1643.61	1520.35	1516.11	1493.48	1197.47	1288.06	758.173	1008.12	994.459	802.129	529.506	555.367	481.498	463.612	546.221	3.05502e-08	3.16468e-08	3.38459e-10	1.40464e-08	2.61319e-08	3.63049e-08	1.60861e-07	2.42296e-07	6.7467e-08	6.2718e-08	1.23978e-07	7.20262e-07	3.29521e-05	1.21883e-07	2.70472e-07	1.24733e-07	0.000431041	0.0259583	0.0204251	0.00224014	0.000907711
sp|P14136|GFAP_HUMAN	P14136	sp|P14136|GFAP_HUMAN	>sp|P14136|GFAP_HUMAN Glial fibrillary acidic protein OS=Homo sapiens GN=GFAP PE=1 SV=1	GFAP	GFAP	2670	3	824.113	499.078	694.456	792.418	869.692	1908.57	1689.34	1865.42	1911.54	2177.6	1935.23	1938.74	3411.33	2461.52	1698.38	1896.88	8635.42	6329.45	3728.71	6113.47	3945.92	7.28517e-08	2.11938e-07	1.05051e-08	7.6201e-09	6.15197e-08	6.15074e-09	9.11898e-10	5.15668e-09	2.07226e-09	4.48071e-09	1.22248e-07	3.67151e-08	4.30292e-08	1.39061e-08	6.17271e-08	2.69472e-08	4.00163e-07	4.46537e-07	7.20815e-08	1.62277e-06	7.65682e-08
sp|O00451-3|GFRA2_HUMAN	O00451-3	sp|O00451-3|GFRA2_HUMAN	>sp|O00451-3|GFRA2_HUMAN Isoform of O00451, Isoform 3 of GDNF family receptor alpha-2 OS=Homo sapiens GN=GFRA2	GFRA2	GFRA2	2675	1	128.647	149.33	131.762	124.742	107.549	78.3006	56.2151	67.7601	77.2147	67.2341	106.808	143.573	105.086	83.8935	156.725	160.485	169.342	142.201	176.9	172.9	118.513	4.02031e-06	1.82002e-06	3.34354e-06	5.51273e-08	2.06038e-05	0.00375353	0.0856544	0.0939914	0.022318	0.0382854	8.74005e-06	4.27994e-05	2.83719e-05	9.09576e-05	1.75778e-05	4.45062e-08	5.41492e-09	2.89941e-05	1.2506e-06	3.1885e-07	3.83943e-05
sp|Q9NZ52|GGA3_HUMAN	Q9NZ52	sp|Q9NZ52|GGA3_HUMAN	>sp|Q9NZ52|GGA3_HUMAN ADP-ribosylation factor-binding protein GGA3 OS=Homo sapiens GN=GGA3 PE=1 SV=1	GGA3	GGA3	23163	1	100.83	104.717	104.355	115.6	94.0002	127.703	136.229	142.184	133.591	125.833	58.3943	77.3388	112.704	67.457	79.9431	83.5765	100.391	100.83	84.7326	100.149	77.584	2.39059e-06	4.34921e-05	4.53424e-06	4.67488e-07	3.22104e-08	7.40205e-07	2.21048e-07	2.93533e-07	2.91302e-06	9.89121e-06	4.17399e-05	0.000291237	0.405377	0.00352065	0.00118733	0.000846269	4.8614e-06	2.21438e-05	0.000707885	0.00122571	0.000126902
sp|Q9UJ14|GGT7_HUMAN	Q9UJ14	sp|Q9UJ14|GGT7_HUMAN	>sp|Q9UJ14|GGT7_HUMAN Gamma-glutamyltransferase 7 OS=Homo sapiens GN=GGT7 PE=1 SV=2	GGT7	GGT7	2686	3	504.048	497.211	477.395	504.492	466.716	511.689	546.838	545.892	462.657	523.88	533.896	526.56	603.844	533.222	666.556	625.819	555.269	518.654	600.871	577.79	539.466	1.73364e-08	2.08852e-07	6.55838e-10	4.28069e-08	7.26769e-09	3.43129e-08	5.45179e-10	5.02439e-08	2.02722e-09	8.26388e-09	1.28547e-07	2.80291e-08	3.62754e-08	6.02236e-09	9.2517e-09	4.86521e-09	1.56945e-08	4.16853e-08	5.13201e-09	8.26485e-09	8.13928e-08
sp|Q9H3K2|GHITM_HUMAN	Q9H3K2	sp|Q9H3K2|GHITM_HUMAN	>sp|Q9H3K2|GHITM_HUMAN Growth hormone-inducible transmembrane protein OS=Homo sapiens GN=GHITM PE=1 SV=2	GHITM	GHITM	27069	1	293.373	277.417	299.16	262.891	362.577	238.232	263.028	235.078	291.994	236.403	958.441	759.327	649.821	756.989	649.438	530.328	409.203	415.943	517.996	451.232	514.505	7.52562e-07	2.79181e-08	0.000174156	0.000177875	3.18638e-07	7.82425e-06	3.36057e-05	4.81604e-07	3.01335e-07	3.38528e-07	1.88388e-08	2.36131e-08	2.26353e-08	3.89629e-09	7.47644e-08	1.11099e-08	2.1399e-07	9.91435e-08	2.22746e-08	8.95565e-08	5.41453e-08
sp|Q9Y2X7-3|GIT1_HUMAN	Q9Y2X7-3	sp|Q9Y2X7-3|GIT1_HUMAN	>sp|Q9Y2X7-3|GIT1_HUMAN Isoform of Q9Y2X7, Isoform 3 of ARF GTPase-activating protein GIT1 OS=Homo sapiens GN=GIT1	GIT1	GIT1	28964	5	945.088	766.408	718.336	900.719	708.336	882.029	747.733	770.68	729.522	802.383	1063.33	991.601	1100.43	991.483	840.722	816.104	1313.19	1082.92	1155.99	1084.71	1202.72	1.57166e-08	1.24979e-08	1.23672e-09	1.06243e-08	3.3292e-08	2.62004e-08	1.83004e-08	1.19404e-08	4.76463e-09	1.29687e-08	6.77103e-08	1.29882e-07	2.06264e-08	2.1031e-07	3.32382e-07	4.0099e-08	2.31275e-09	7.83101e-08	3.64601e-08	5.44163e-09	8.1443e-08
sp|P17302|CXA1_HUMAN	P17302	sp|P17302|CXA1_HUMAN	>sp|P17302|CXA1_HUMAN Gap junction alpha-1 protein OS=Homo sapiens GN=GJA1 PE=1 SV=2	GJA1	GJA1	2697	3	650.449	796.136	806.173	1011.82	853.113	1259.21	1537.8	1474.09	1593.89	1453.3	711.162	666.582	968.603	817.801	810.302	655.903	1499.12	1120.92	807.768	985.407	792.016	1.35884e-07	1.48131e-08	1.7833e-10	1.59908e-09	2.36379e-09	1.17733e-09	9.84018e-10	1.4839e-09	2.1955e-09	5.67026e-10	2.45947e-07	3.79718e-07	3.89661e-08	2.84519e-09	1.36224e-07	1.66057e-07	5.76789e-09	3.39832e-08	6.83465e-08	7.69671e-09	1.65451e-08
sp|P32189-1|GLPK_HUMAN	P32189-1	sp|P32189-1|GLPK_HUMAN	>sp|P32189-1|GLPK_HUMAN Isoform of P32189, Isoform 1 of Glycerol kinase OS=Homo sapiens GN=GK	GK	GK	2710	4	1241.13	1247.15	1180.74	1183.67	1281.97	956.035	951.964	949.428	888.75	1049.77	933.026	769.028	808.285	1001.29	685.083	589.683	567.149	528.664	636.518	559.87	546.317	6.11402e-09	8.30608e-09	2.34707e-10	2.34493e-08	2.59572e-08	3.74815e-09	2.5515e-09	1.6362e-08	7.11729e-10	3.31923e-09	9.37928e-08	6.78597e-07	1.90144e-07	7.96737e-09	1.04525e-06	2.12198e-07	2.04197e-06	1.47932e-06	5.10235e-06	1.18812e-07	7.82103e-07
sp|Q92896|GSLG1_HUMAN	Q92896	sp|Q92896|GSLG1_HUMAN	>sp|Q92896|GSLG1_HUMAN Golgi apparatus protein 1 OS=Homo sapiens GN=GLG1 PE=1 SV=2	GLG1	GLG1	2734	1	223.498	281.225	238.704	201.043	200.978	178.993	178.282	179.947	144.408	170.78	186.626	164.335	176.001	178.341	193.094	209.525	92.2357	82.8482	116.297	78.2338	90.7143	6.16285e-08	3.34768e-08	1.29345e-08	2.46934e-07	1.19697e-08	2.06862e-07	5.55781e-06	4.19581e-06	0.00193799	1.32892e-05	2.54378e-08	6.60089e-06	1.46956e-06	1.72567e-05	1.9687e-06	0.000100717	0.173746	0.0408621	0.000326009	0.274943	0.0360386
sp|Q04760|LGUL_HUMAN	Q04760	sp|Q04760|LGUL_HUMAN	>sp|Q04760|LGUL_HUMAN Lactoylglutathione lyase OS=Homo sapiens GN=GLO1 PE=1 SV=4	GLO1	GLO1	2739	1	916.145	958.462	1064.4	1070.54	886.051	2025.56	1792.92	1782.11	1683.45	1937.42	648.246	640.323	568.655	575.465	721.137	415.277	430.338	400.646	393.297	384.063	403.647	2.80081e-08	1.48443e-08	1.53907e-09	9.14234e-09	5.10892e-08	1.00515e-07	7.93527e-08	3.02953e-08	8.94008e-08	5.18186e-08	6.08833e-08	1.46031e-06	1.08669e-08	1.1316e-08	1.07416e-07	3.7219e-08	1.74547e-09	1.7458e-08	4.57953e-08	8.24377e-09	3.56423e-07
sp|Q9HC38-2|GLOD4_HUMAN	Q9HC38-2	sp|Q9HC38-2|GLOD4_HUMAN	>sp|Q9HC38-2|GLOD4_HUMAN Isoform of Q9HC38, Isoform 2 of Glyoxalase domain-containing protein 4 OS=Homo sapiens GN=GLOD4	GLOD4	GLOD4	51031	2	484.236	470.001	492.352	470.312	470.251	506.353	473.167	480.155	432.474	431.61	370.342	374.919	237.546	301.759	330.033	300.728	182.235	191.79	188.585	192.804	190.519	1.16964e-07	7.25566e-08	1.66521e-07	1.17077e-07	1.05233e-07	1.02864e-07	9.1392e-08	4.46879e-09	8.16391e-08	2.42498e-08	6.49447e-07	6.23298e-07	0.00778234	6.89192e-07	2.26748e-05	1.27441e-05	0.00283962	0.0252805	0.00171352	0.0274819	0.000942406
sp|O94925|GLSK_HUMAN	O94925	sp|O94925|GLSK_HUMAN	>sp|O94925|GLSK_HUMAN Glutaminase kidney isoform, mitochondrial OS=Homo sapiens GN=GLS PE=1 SV=1	GLS	GLS	2744	10	4672.1	3902.95	4491.8	4084.17	3733.67	5915.11	5703.31	5960.82	5411.34	5806.2	2935.35	3378.88	2319.81	2237.32	2349.55	2538.03	9658.2	8902.52	9573.19	9556.15	9612.44	2.28615e-08	7.86355e-08	1.26368e-08	2.32708e-08	4.69889e-08	1.09547e-07	7.26959e-09	2.25958e-08	9.74694e-09	1.02659e-07	2.06032e-07	4.47435e-07	2.51431e-06	4.12488e-07	4.40311e-07	2.79679e-08	1.26412e-08	2.44252e-07	3.03478e-08	4.5681e-08	1.26843e-07
tr|F5H0U5|F5H0U5_HUMAN	F5H0U5	tr|F5H0U5|F5H0U5_HUMAN	>tr|F5H0U5|F5H0U5_HUMAN Isoform of Q9NZD2, Glycolipid transfer protein OS=Homo sapiens GN=GLTP PE=1 SV=1	GLTP	GLTP	51228	1	159.83	133.98	126.042	152.327	134.563	141.233	120.943	120.002	146.905	134.284	82.5452	88.327	62.7511	52.001	62.3414	93.8325	85.8478	83.7149	58.6215	81.6357	85.9635	6.86139e-06	3.15791e-06	1.98448e-06	5.39981e-08	4.66152e-08	2.19183e-07	5.44539e-07	4.19696e-07	3.10533e-07	1.37688e-07	0.153626	0.0119299	0.00546309	0.135894	0.0953209	0.167459	0.00481755	0.000315912	0.00059101	0.00638445	0.00217165
sp|P00367|DHE3_HUMAN	P00367	sp|P00367|DHE3_HUMAN	>sp|P00367|DHE3_HUMAN Glutamate dehydrogenase 1, mitochondrial OS=Homo sapiens GN=GLUD1 PE=1 SV=2	GLUD1	GLUD1	2746	18	15487.5	13824.8	14032.6	15479.1	15033.7	17183.3	17329.1	15873.9	17538.9	20059.6	17759.5	20240.5	17883.1	16154	14005.9	14111.5	24554	20106	21384.5	23068.1	22395.1	7.40057e-08	4.29338e-08	1.72515e-09	8.90006e-08	1.53395e-08	2.6549e-08	4.42676e-09	4.83144e-08	1.32671e-08	1.89489e-08	1.5483e-07	1.83289e-07	5.04764e-08	9.92504e-09	9.12364e-08	1.41236e-08	8.31515e-08	1.63602e-07	5.11341e-08	1.49643e-07	3.16292e-07
sp|P15104|GLNA_HUMAN	P15104	sp|P15104|GLNA_HUMAN	>sp|P15104|GLNA_HUMAN Glutamine synthetase OS=Homo sapiens GN=GLUL PE=1 SV=4	GLUL	GLUL	2752	4	5381.64	5707.32	5196.83	5131.92	5862.17	3290.87	2968.46	2801.34	3329.19	4084.44	1898.96	1907	1465.48	1765.47	1587.11	1482.86	1060.68	771.599	925.668	1011.12	639.859	8.09908e-09	3.07623e-08	2.0997e-10	2.05421e-08	8.44877e-09	9.2439e-09	1.14209e-08	9.1586e-09	1.40378e-08	4.19714e-09	1.28468e-07	1.67827e-06	1.50992e-06	1.48293e-06	9.99945e-08	4.70522e-06	0.00269763	0.00373808	0.000558713	0.0016026	0.0249171
sp|P60983|GMFB_HUMAN	P60983	sp|P60983|GMFB_HUMAN	>sp|P60983|GMFB_HUMAN Glia maturation factor beta OS=Homo sapiens GN=GMFB PE=1 SV=2	GMFB	GMFB	2764	1	367.1	430.046	436.097	436.98	374.323	515.269	512.354	443.827	479.87	532.951	313.057	341.276	254.061	297.495	343.604	268.757	165.784	146.684	143.391	152.46	153.644	3.70703e-09	8.38715e-09	1.83284e-10	4.32594e-08	9.33874e-09	3.03424e-08	1.20457e-08	1.75349e-08	5.07975e-09	1.09437e-08	8.74622e-08	3.52131e-08	1.36507e-08	1.6715e-08	8.87942e-08	1.40775e-08	2.01149e-07	1.05331e-07	3.26899e-05	7.02732e-07	6.94704e-07
sp|Q9Y5P6|GMPPB_HUMAN	Q9Y5P6	sp|Q9Y5P6|GMPPB_HUMAN	>sp|Q9Y5P6|GMPPB_HUMAN Mannose-1-phosphate guanyltransferase beta OS=Homo sapiens GN=GMPPB PE=1 SV=2	GMPPB	GMPPB	29925	1	121.054	126.25	121.278	116.971	119.01	138.841	145.704	141.695	139.797	121.782	84.2057	93.0921	61.3417	75.598	66.7844	97.5107	51.304	57.1446	46.6974	59.1646	56.0922	5.49784e-07	8.22408e-07	7.28609e-08	1.53216e-08	7.42929e-07	1.72185e-09	6.09831e-09	3.23607e-09	9.2325e-09	4.06582e-09	0.000141528	0.00168495	0.0860848	0.0320945	0.00241127	1.77359e-06	0.122644	0.326258	0.370803	0.0414299	0.101004
sp|P36959|GMPR1_HUMAN	P36959	sp|P36959|GMPR1_HUMAN	>sp|P36959|GMPR1_HUMAN GMP reductase 1 OS=Homo sapiens GN=GMPR PE=1 SV=1	GMPR	GMPR	2766	1	131.378	153.352	152.663	152.862	140.973	130.179	105.275	111.939	105.398	109.744	48.8622	51.0708	64.8171	46.0392	54.1082	67.5232	78.9281	85.6007	57.2062	158.679	104.108	2.00617e-06	2.35474e-06	7.54021e-05	4.10773e-05	2.4181e-06	2.18987e-05	1.18111e-06	3.85093e-07	2.81362e-06	9.59017e-06	0.408242	0.404952	0.434034	0.173432	0.410157	0.427037	0.127672	0.327397	0.33796	0.0985556	0.152097
sp|P29992|GNA11_HUMAN	P29992	sp|P29992|GNA11_HUMAN	>sp|P29992|GNA11_HUMAN Guanine nucleotide-binding protein subunit alpha-11 OS=Homo sapiens GN=GNA11 PE=1 SV=2	GNA11	GNA11	2767	1	356.912	398.938	367.606	444.916	338.352	100.164	166.81	176.335	118.565	80.2273	128.294	212.835	267.223	239.309	224.418	227.408	266.787	247.338	238.341	272.391	245.286	1.1096e-07	1.20038e-07	6.42616e-09	2.41911e-07	1.17176e-05	0.00678924	0.383841	0.00597386	2.01044e-05	0.0362183	0.000481761	2.56717e-05	1.46833e-07	2.48468e-07	2.42781e-07	5.19113e-08	1.18322e-08	4.55979e-06	1.13763e-06	2.0078e-08	1.85564e-07
sp|Q03113|GNA12_HUMAN	Q03113	sp|Q03113|GNA12_HUMAN	>sp|Q03113|GNA12_HUMAN Guanine nucleotide-binding protein subunit alpha-12 OS=Homo sapiens GN=GNA12 PE=1 SV=4	GNA12	GNA12	2768	1	49.0883	61.3583	61.672	63.3181	67.6708	83.6193	50.7748	62.7497	96.0917	89.7813	121.017	128.051	148.039	124.928	162.531	157.588	95.1854	110.125	74.1818	110.227	105.209	0.035207	9.7185e-05	0.26004	0.000448759	1.02349e-05	0.000590191	0.388825	0.183711	1.1508e-06	0.000555278	5.13506e-07	4.20661e-08	2.08873e-07	1.15982e-06	3.76411e-07	1.10465e-08	7.43158e-06	2.94836e-07	0.000250106	1.24211e-06	7.97656e-05
sp|Q14344|GNA13_HUMAN	Q14344	sp|Q14344|GNA13_HUMAN	>sp|Q14344|GNA13_HUMAN Guanine nucleotide-binding protein subunit alpha-13 OS=Homo sapiens GN=GNA13 PE=1 SV=2	GNA13	GNA13	10672	4	870.754	945.567	873.408	893.243	1043.48	612.606	761.084	678.839	798.147	643.808	1320.18	1098.09	1292.54	1313.77	1321.12	1260.75	1129.52	1394.48	1061.13	1177.46	1355.28	5.68791e-07	4.18365e-07	4.54634e-07	1.71908e-05	1.13769e-06	3.92138e-07	5.85332e-08	5.40106e-08	3.41263e-07	6.12467e-08	1.27259e-07	6.90428e-08	2.44341e-06	3.89639e-08	9.47567e-08	7.41104e-08	5.67801e-08	3.6809e-07	1.35771e-06	3.69906e-07	1.21689e-06
sp|P63096|GNAI1_HUMAN	P63096	sp|P63096|GNAI1_HUMAN	>sp|P63096|GNAI1_HUMAN Guanine nucleotide-binding protein G(i) subunit alpha-1 OS=Homo sapiens GN=GNAI1 PE=1 SV=2	GNAI1	GNAI1	2770	6	4356.71	4050.75	4140.89	4170.35	3977.71	2944.07	2740.31	3117.05	3168.7	3158.13	3966.78	4160.43	5240.38	4387.17	5150.24	5670.54	4739.04	4282.7	4277.39	4585.67	3707.49	9.79643e-09	1.04619e-08	2.30113e-09	6.89241e-09	6.36741e-09	2.27039e-08	9.15078e-09	4.56645e-09	1.90242e-08	1.32452e-08	1.93902e-08	3.73125e-08	3.58484e-08	3.27419e-09	1.44755e-08	5.30366e-09	5.84661e-09	3.16291e-08	1.74578e-08	8.13723e-09	6.29125e-08
sp|P04899|GNAI2_HUMAN	P04899	sp|P04899|GNAI2_HUMAN	>sp|P04899|GNAI2_HUMAN Guanine nucleotide-binding protein G(i) subunit alpha-2 OS=Homo sapiens GN=GNAI2 PE=1 SV=3	GNAI2	GNAI2	2771	5	1879.45	1839.29	1911.29	1946	2324.59	2111.06	2176.65	2357.52	2253.84	2047.98	1927.9	2326.42	2920.58	2282.8	2808.16	2674.67	2792.64	2932.54	2940.37	2836.48	2647.34	5.85721e-09	1.77992e-08	4.18263e-10	6.83393e-09	4.63584e-09	4.79209e-09	1.21925e-09	8.53872e-09	2.29158e-09	1.91317e-09	7.43541e-08	1.34964e-07	1.18538e-08	3.20271e-08	7.3647e-08	7.01526e-09	1.80509e-08	2.66775e-08	6.53204e-09	1.47144e-08	3.03325e-08
sp|P08754|GNAI3_HUMAN	P08754	sp|P08754|GNAI3_HUMAN	>sp|P08754|GNAI3_HUMAN Guanine nucleotide-binding protein G(k) subunit alpha OS=Homo sapiens GN=GNAI3 PE=1 SV=3	GNAI3	GNAI3	2773	2	307.647	309.911	307.115	304.018	272.417	181.917	194.574	207.356	204.457	180.885	400.008	423.02	529.907	494.025	491.64	459.973	367.935	377.746	362.873	342.287	364.326	4.42391e-07	4.71542e-07	1.6204e-08	1.78109e-07	2.24737e-07	0.251133	0.0204805	0.0037506	0.00030416	0.0493826	7.03446e-08	2.33392e-08	2.2984e-08	1.60956e-08	7.1225e-09	1.50239e-09	6.53155e-08	4.22837e-08	7.4241e-08	2.55808e-08	8.52968e-08
sp|P09471|GNAO_HUMAN	P09471	sp|P09471|GNAO_HUMAN	>sp|P09471|GNAO_HUMAN Guanine nucleotide-binding protein G(o) subunit alpha OS=Homo sapiens GN=GNAO1 PE=1 SV=4	GNAO1	GNAO1	2775	14	41425.7	45813.7	46100.2	40888.7	43746.9	36865.6	40416.2	38944.3	41095.6	37230.6	46679.7	49596	60600.1	50185.8	59696.1	66367.2	58321.3	55944.6	57612.5	62562.1	53072.6	3.99637e-08	7.25913e-08	7.52238e-09	2.11587e-08	8.04889e-08	2.20507e-08	2.28981e-08	6.71289e-08	4.82534e-08	2.27947e-08	5.18088e-08	8.62653e-08	8.48502e-08	4.55687e-08	7.43447e-08	3.28261e-08	6.7626e-08	6.26651e-07	8.38792e-08	7.34527e-08	4.19804e-07
sp|P50148|GNAQ_HUMAN	P50148	sp|P50148|GNAQ_HUMAN	>sp|P50148|GNAQ_HUMAN Guanine nucleotide-binding protein G(q) subunit alpha OS=Homo sapiens GN=GNAQ PE=1 SV=4	GNAQ	GNAQ	2776	4	4491.94	4354.71	4119.66	3167.71	3708.5	2410.43	2696.63	3028.96	3040.44	2797.64	3341.22	3429.46	4165.17	3587.07	3238.22	4097.42	3193.43	2913.93	2944.55	3069.4	2827.51	7.35514e-08	6.45053e-08	2.85692e-09	2.73768e-08	2.16517e-08	6.59846e-09	5.96674e-09	2.19129e-08	4.19986e-09	7.64004e-09	1.12287e-06	5.98985e-07	2.14031e-07	2.48577e-07	1.67546e-07	1.75274e-07	2.0325e-07	2.51543e-07	4.31548e-07	8.61516e-07	7.76616e-07
sp|Q5JWF2|GNAS1_HUMAN	Q5JWF2	sp|Q5JWF2|GNAS1_HUMAN	>sp|Q5JWF2|GNAS1_HUMAN Guanine nucleotide-binding protein G(s) subunit alpha isoforms XLas OS=Homo sapiens GN=GNAS PE=1 SV=2	GNAS	GNAS	2778	8	3247.12	3018.51	2979.44	3102.6	3236.31	2352.68	2344.36	2365.96	2746.37	2613.79	4083.91	4232.75	5467.24	4406.44	4699.55	6000.06	5602.48	5203.01	5625.31	6099.45	4863.48	1.11338e-08	4.12843e-07	1.6635e-09	1.09555e-07	8.65354e-08	3.56421e-08	9.68754e-09	2.91791e-08	1.21859e-08	6.39654e-09	6.46489e-08	1.78142e-07	3.18134e-08	4.15508e-09	2.94884e-08	1.25611e-08	2.33675e-08	8.7797e-08	1.96168e-07	5.10241e-08	6.87831e-08
sp|P19086|GNAZ_HUMAN	P19086	sp|P19086|GNAZ_HUMAN	>sp|P19086|GNAZ_HUMAN Guanine nucleotide-binding protein G(z) subunit alpha OS=Homo sapiens GN=GNAZ PE=2 SV=3	GNAZ	GNAZ	2781	6	5019.64	5015.68	5191.8	5071.46	5121.45	4225.21	4104.48	4529.69	4889.2	4737.35	5315.67	5487.69	6573.15	5788.15	6039.97	7469.16	6938.28	6247.07	6917.36	7307.25	6272.25	9.12649e-09	3.86239e-08	1.68257e-10	1.48596e-08	9.45206e-09	3.22404e-08	2.55362e-09	3.03527e-08	1.10351e-08	1.73191e-08	1.82876e-08	5.18312e-08	2.25921e-08	5.17626e-09	3.80616e-08	1.80252e-08	3.47881e-08	6.71286e-08	2.1932e-08	4.60112e-08	9.80481e-08
sp|P62873|GBB1_HUMAN	P62873	sp|P62873|GBB1_HUMAN	>sp|P62873|GBB1_HUMAN Guanine nucleotide-binding protein G(I)/G(S)/G(T) subunit beta-1 OS=Homo sapiens GN=GNB1 PE=1 SV=3	GNB1	GNB1	2782	7	21858.5	23953.9	25745.5	24546.1	24027.2	24064	24239.3	22464.6	23087.2	24116.9	22911.3	24064	28353.4	22673.8	28556.2	27910.3	25625.3	22464	24188.6	22945	19795.2	1.12392e-07	2.12133e-07	1.02894e-09	4.05272e-08	2.55174e-08	2.56614e-08	6.76847e-09	2.51239e-08	2.64151e-09	4.48071e-09	7.97939e-08	7.62812e-08	2.39484e-07	1.87386e-08	1.62766e-07	1.02991e-08	3.33473e-08	6.84542e-08	2.1864e-08	3.80474e-07	7.32571e-07
sp|P62879|GBB2_HUMAN	P62879	sp|P62879|GBB2_HUMAN	>sp|P62879|GBB2_HUMAN Guanine nucleotide-binding protein G(I)/G(S)/G(T) subunit beta-2 OS=Homo sapiens GN=GNB2 PE=1 SV=3	GNB2	GNB2	2783	3	9746.88	9841.22	10528.7	8588.05	10066.2	8639.97	7888.78	7530.33	8706.54	9485.06	6631.2	6464.48	7645.48	6499.41	7827.77	8312.83	8055.63	7814.29	6948.25	7027.3	6195.08	1.97203e-08	9.29211e-08	1.40456e-09	1.87917e-07	1.1634e-07	2.20346e-08	4.87628e-09	6.23294e-09	1.71154e-08	1.31698e-08	1.08248e-07	1.53387e-07	3.44025e-08	3.71774e-09	8.81003e-08	1.10684e-07	1.70348e-08	5.94419e-07	1.21743e-07	6.90995e-08	1.78882e-07
sp|P63244|GBLP_HUMAN	P63244	sp|P63244|GBLP_HUMAN	>sp|P63244|GBLP_HUMAN Guanine nucleotide-binding protein subunit beta-2-like 1 OS=Homo sapiens GN=GNB2L1 PE=1 SV=3	GNB2L1	GNB2L1	10399	6	1301.16	1217.61	1220.01	1485.76	2403.14	968.891	1176.68	2353.41	1077.55	1105.02	1516.12	2202.6	1568.53	1476.69	1143.73	1136.26	1113.25	1096.32	1111.53	1095.64	1104.11	1.36768e-07	9.40553e-07	2.35546e-09	1.16179e-07	3.94051e-07	1.90994e-07	1.7633e-08	8.13964e-06	3.91648e-07	8.85865e-08	2.07605e-07	3.9772e-07	9.05659e-08	5.14307e-08	9.89737e-08	1.09077e-08	4.26677e-06	2.75802e-05	8.27151e-07	4.74854e-06	2.34443e-06
sp|Q9HAV0|GBB4_HUMAN	Q9HAV0	sp|Q9HAV0|GBB4_HUMAN	>sp|Q9HAV0|GBB4_HUMAN Guanine nucleotide-binding protein subunit beta-4 OS=Homo sapiens GN=GNB4 PE=1 SV=3	GNB4	GNB4	59345	3	216.203	124.819	141.373	141.895	163.886	146.678	196.812	184.466	196.331	169.486	382.837	452.708	414.848	386.784	455.7	434.033	457.399	442.982	489.245	484.224	380.689	0.256752	0.0489465	0.0478648	0.476518	0.0151794	0.000202747	0.00334973	0.0568403	0.000543049	0.000164027	4.07071e-07	9.21879e-08	3.81843e-08	1.13152e-07	3.36792e-07	3.35129e-09	1.07237e-08	2.868e-07	1.01276e-07	2.1857e-08	4.48667e-06
sp|O14775-2|GBB5_HUMAN	O14775-2	sp|O14775-2|GBB5_HUMAN	>sp|O14775-2|GBB5_HUMAN Isoform of O14775, Isoform 2 of Guanine nucleotide-binding protein subunit beta-5 OS=Homo sapiens GN=GNB5	GNB5	GNB5	10681	6	2346.2	2435.42	2270.4	2257.2	2101.86	1759.99	1830.53	1993.21	1790.31	1657.8	1818.31	1778.35	1885.61	1831.06	1947.82	1856.1	1917.41	1939.66	2200.06	1955.83	2022.21	2.58103e-08	1.48619e-08	2.84658e-09	2.7247e-08	3.39389e-08	1.40785e-08	4.13468e-09	9.43462e-09	5.62911e-08	4.97389e-09	6.79271e-08	3.06819e-07	5.43646e-08	5.90955e-08	1.48273e-07	3.2476e-09	7.01478e-08	7.39724e-08	2.00031e-08	5.05699e-08	1.09537e-07
sp|P59768|GBG2_HUMAN	P59768	sp|P59768|GBG2_HUMAN	>sp|P59768|GBG2_HUMAN Guanine nucleotide-binding protein G(I)/G(S)/G(O) subunit gamma-2 OS=Homo sapiens GN=GNG2 PE=1 SV=2	GNG2	GNG2	54331	3	6840.45	7611.2	8458.46	7415.89	7878.03	7875.96	8416.42	8305.12	8622.32	8477.3	7481.15	8526.35	10867.2	8174.13	10252.5	10869.9	9284.26	8704.11	8460.18	8371.36	7203.22	5.7794e-08	1.56857e-08	1.63539e-09	8.34587e-08	5.30293e-08	1.90864e-07	1.78637e-08	9.57065e-09	7.07147e-09	9.11708e-08	3.47404e-07	1.4553e-07	5.94083e-07	1.82194e-08	6.88954e-08	1.46307e-07	2.41895e-07	6.74463e-08	2.0806e-08	4.57644e-07	8.28142e-08
sp|P63215|GBG3_HUMAN	P63215	sp|P63215|GBG3_HUMAN	>sp|P63215|GBG3_HUMAN Guanine nucleotide-binding protein G(I)/G(S)/G(O) subunit gamma-3 OS=Homo sapiens GN=GNG3 PE=3 SV=1	GNG3	GNG3	2785	2	861.228	810.032	870.011	816.729	796.436	1011.78	973.066	841.326	852.667	923.268	894.015	833.188	1139.13	966.018	1199.33	1258.32	814.787	700.81	993.988	819.838	786.069	1.72911e-08	4.54044e-09	1.64577e-10	4.78664e-08	2.2845e-09	1.0872e-09	1.30654e-09	4.95276e-09	5.49674e-09	2.84701e-10	1.54698e-08	2.53971e-08	1.00339e-08	1.24867e-09	8.87684e-09	4.10329e-09	1.7116e-09	1.8644e-07	1.44647e-08	2.70016e-08	4.55721e-07
sp|P50150|GBG4_HUMAN	P50150	sp|P50150|GBG4_HUMAN	>sp|P50150|GBG4_HUMAN Guanine nucleotide-binding protein G(I)/G(S)/G(O) subunit gamma-4 OS=Homo sapiens GN=GNG4 PE=1 SV=1	GNG4	GNG4	2786	1	257.967	240.086	259.384	299.075	291.977	198.717	210.073	138.775	193.511	136.022	2398.53	163.416	361.339	2844.27	4100.55	4098.64	463.112	399.585	399.993	386.353	452.63	2.70285e-08	6.79315e-09	5.54685e-10	1.20067e-09	3.5492e-09	1.9323e-09	3.86339e-10	3.21578e-09	7.82295e-10	8.51421e-10	4.69003e-06	0.42919	4.53767e-09	2.50702e-05	4.7835e-05	7.88719e-05	9.707e-09	2.45966e-07	3.76867e-08	1.52593e-07	7.93396e-07
sp|P63218|GBG5_HUMAN	P63218	sp|P63218|GBG5_HUMAN	>sp|P63218|GBG5_HUMAN Guanine nucleotide-binding protein G(I)/G(S)/G(O) subunit gamma-5 OS=Homo sapiens GN=GNG5 PE=1 SV=3	GNG5	GNG5	2787	1	71.2092	100.284	134.385	112.017	172.255	76.702	103.362	106.724	119.44	61.558	163.078	131.849	107.875	106.749	94.0559	129.378	106.453	162.816	129.666	128.184	97.2875	1.08341e-05	1.58644e-06	1.99349e-06	0.228101	2.63048e-08	5.68289e-05	2.01853e-08	1.85548e-06	2.63718e-08	0.00176675	2.4076e-08	9.33485e-07	0.0101014	8.7201e-06	0.0174471	1.2971e-06	1.18277e-05	8.11678e-07	1.02803e-07	3.95102e-08	1.20708e-05
sp|Q9UBI6|GBG12_HUMAN	Q9UBI6	sp|Q9UBI6|GBG12_HUMAN	>sp|Q9UBI6|GBG12_HUMAN Guanine nucleotide-binding protein G(I)/G(S)/G(O) subunit gamma-12 OS=Homo sapiens GN=GNG12 PE=1 SV=3	GNG12	GNG12	55970	1	1035.9	881.837	891.411	982.487	996.351	429.887	525.957	412.958	582.04	582.397	1318.32	627.172	1601.93	793.251	1659.58	1467.96	1252.88	1367.63	1212.8	1222.73	1222.19	1.5705e-09	1.34384e-08	8.86806e-11	2.99779e-09	3.5492e-09	2.59557e-09	9.76264e-10	9.06059e-10	1.27392e-09	8.4343e-09	0.00162428	3.57247e-07	0.00681528	2.92088e-07	0.000314828	0.00831481	1.30998e-06	1.2128e-07	0.000156131	3.54492e-07	0.000543611
sp|Q9P2W3|GBG13_HUMAN	Q9P2W3	sp|Q9P2W3|GBG13_HUMAN	>sp|Q9P2W3|GBG13_HUMAN Guanine nucleotide-binding protein G(I)/G(S)/G(O) subunit gamma-13 OS=Homo sapiens GN=GNG13 PE=3 SV=1	GNG13	GNG13	51764	1	114.106	130.025	116.948	123.571	101.575	233.695	174.624	163.15	152.754	200.946	94.9796	93.6291	126.92	97.8217	118.504	122.642	88.68	89.5781	68.8386	98.4806	78.8024	3.37942e-05	4.07281e-06	2.66857e-07	3.37979e-06	1.31567e-06	2.32693e-07	6.30337e-10	5.49546e-08	3.40334e-06	3.48539e-06	0.0394974	0.0318708	0.0636607	0.134756	0.109381	0.0488742	0.276717	0.0777847	0.0350955	0.00381898	0.10316
sp|P36915|GNL1_HUMAN	P36915	sp|P36915|GNL1_HUMAN	>sp|P36915|GNL1_HUMAN Guanine nucleotide-binding protein-like 1 OS=Homo sapiens GN=GNL1 PE=1 SV=2	GNL1	GNL1	2794	1	215.465	173.051	189.178	177.781	212.015	305.878	246.6	233.187	283.308	298.552	276.156	300.986	323.369	275.591	257.812	247.938	854.545	755.983	572.488	716.956	664.086	1.21875e-08	1.12047e-07	1.6118e-08	2.19553e-07	2.65446e-06	3.44083e-08	1.30094e-08	3.5921e-05	2.79674e-07	1.32086e-07	2.06516e-08	4.1255e-08	5.98529e-06	2.90003e-08	5.22924e-08	1.31449e-08	8.32703e-08	4.03588e-08	1.53657e-08	1.03248e-08	1.69217e-08
tr|D6RAY7|D6RAY7_HUMAN	D6RAY7	tr|D6RAY7|D6RAY7_HUMAN	>tr|D6RAY7|D6RAY7_HUMAN Isoform of P46926, Glucosamine-6-phosphate isomerase (Fragment) OS=Homo sapiens GN=GNPDA1 PE=1 SV=1	GNPDA1	GNPDA1	10007	1	155.63	144.053	177.523	142.355	156.213	216.825	200.518	202.885	196.046	186.02	140.054	173.205	107.007	111.209	153.082	154.516	93.9777	81.6366	85.11	118.757	93.6385	7.62343e-07	2.84873e-06	4.1716e-08	2.29396e-07	1.42516e-07	3.76802e-09	3.05343e-09	1.32986e-09	1.88907e-09	1.72131e-09	3.31444e-08	2.77441e-07	2.36673e-05	2.84513e-07	1.48213e-07	1.68321e-06	0.0012308	0.0123573	0.000815714	3.96022e-05	8.62822e-05
tr|M0R0R5|M0R0R5_HUMAN	M0R0R5	tr|M0R0R5|M0R0R5_HUMAN	>tr|M0R0R5|M0R0R5_HUMAN Isoform of Q2TAP0, Golgin subfamily A member 7B OS=Homo sapiens GN=GOLGA7B PE=1 SV=1	GOLGA7B	GOLGA7B	401647	1	530.744	571.232	554.614	486.309	500.535	390.766	428.542	469.554	413.713	369.075	312.137	299.912	376.558	349.742	354.246	352.987	323.123	336.672	353.423	341.327	363.029	1.32765e-07	3.04519e-06	1.52764e-07	1.08802e-07	1.92006e-07	1.85454e-06	4.38167e-06	2.91924e-05	3.14764e-06	4.08211e-07	2.56141e-07	4.70643e-07	3.30934e-08	2.17179e-07	8.43891e-08	2.6151e-06	1.08716e-08	8.40632e-07	6.50347e-07	1.55323e-08	1.28837e-07
sp|P00505|AATM_HUMAN	P00505	sp|P00505|AATM_HUMAN	>sp|P00505|AATM_HUMAN Aspartate aminotransferase, mitochondrial OS=Homo sapiens GN=GOT2 PE=1 SV=3	GOT2	GOT2	2806	7	17424.5	19446.7	21154.8	19561	19273	25783.6	25445.7	28816.1	24515.7	27736.5	9481.46	9303.08	11021.2	9011.4	9364.04	9876.09	11418.6	10826.8	12506	12630.6	11518.1	2.78037e-08	4.94653e-08	5.59967e-10	6.54819e-08	6.07238e-08	9.012e-09	3.16809e-09	2.2284e-08	3.24441e-09	1.30172e-08	4.16259e-08	8.32125e-08	1.19748e-08	4.32374e-08	4.79167e-08	1.48967e-08	8.92815e-09	1.34639e-07	2.14162e-07	7.37483e-08	3.19805e-07
sp|P35052|GPC1_HUMAN	P35052	sp|P35052|GPC1_HUMAN	>sp|P35052|GPC1_HUMAN Glypican-1 OS=Homo sapiens GN=GPC1 PE=1 SV=2	GPC1	GPC1	2817	3	855.247	1059.51	893.43	828.9	791.01	677.344	736.674	770.86	679.11	811.391	443.989	435.076	659.996	569.202	552.078	551.556	576.245	581.632	634.336	607.295	565.93	2.9492e-09	4.77758e-09	1.04282e-10	6.01542e-09	9.28603e-09	3.14215e-09	3.36764e-09	6.8372e-09	9.08053e-08	3.65508e-09	8.2392e-06	5.95234e-08	1.69346e-06	2.56753e-07	7.97424e-07	1.52148e-08	1.02227e-07	5.30084e-08	4.00799e-08	3.88332e-09	3.33525e-07
sp|O75487-2|GPC4_HUMAN	O75487-2	sp|O75487-2|GPC4_HUMAN	>sp|O75487-2|GPC4_HUMAN Isoform of O75487, Isoform 2 of Glypican-4 OS=Homo sapiens GN=GPC4	GPC4	GPC4	2239	2	352.012	384.713	355.784	324.011	363.503	272.811	272.624	330.897	286.254	276.905	330.031	258.133	385.055	367.659	306.238	379.972	179.746	202.049	203.434	197.344	175.847	1.20003e-07	7.52531e-08	1.29281e-07	1.3638e-06	1.1576e-06	4.9768e-07	1.85933e-07	3.74731e-07	7.27238e-06	1.26386e-06	0.00102103	0.000746924	9.31104e-05	1.10689e-05	0.00344315	0.000174563	0.0141462	0.000121189	0.00367494	0.0374554	0.0870016
sp|P21695-2|GPDA_HUMAN	P21695-2	sp|P21695-2|GPDA_HUMAN	>sp|P21695-2|GPDA_HUMAN Isoform of P21695, Isoform 2 of Glycerol-3-phosphate dehydrogenase [NAD(+)], cytoplasmic OS=Homo sapiens GN=GPD1	GPD1	GPD1	2819	1	164.534	198.367	213.196	222.282	217.811	134.043	178.639	182.406	186.04	152.033	192.362	199.748	108.873	179.635	163.039	165.384	64.9898	106.432	104.513	112.212	65.9751	3.43826e-07	4.34936e-08	1.83966e-10	7.15961e-08	2.02666e-09	8.25055e-09	8.0857e-10	2.09028e-08	6.6175e-10	5.92042e-10	1.40207e-08	2.55172e-08	0.000766355	8.05063e-09	2.44023e-06	6.01205e-08	0.114781	0.0659435	0.0675519	0.150158	0.283671
sp|Q8N335|GPD1L_HUMAN	Q8N335	sp|Q8N335|GPD1L_HUMAN	>sp|Q8N335|GPD1L_HUMAN Glycerol-3-phosphate dehydrogenase 1-like protein OS=Homo sapiens GN=GPD1L PE=1 SV=1	GPD1L	GPD1L	23171	2	320.862	355.998	392.025	609.792	379.641	242.62	240.778	225.2	236.579	203.332	165.046	146.294	225.222	108.622	266.706	140.172	135.928	154.555	176.658	169.043	162.19	1.23615e-07	1.7208e-06	8.70433e-09	1.30634e-05	4.32866e-09	1.24794e-07	7.08499e-08	0.00597517	2.48223e-07	1.7616e-05	0.192641	0.0305228	0.144873	0.127114	0.167103	0.170436	0.0375149	0.0267627	0.0425556	0.0192352	0.00935705
sp|P43304|GPDM_HUMAN	P43304	sp|P43304|GPDM_HUMAN	>sp|P43304|GPDM_HUMAN Glycerol-3-phosphate dehydrogenase, mitochondrial OS=Homo sapiens GN=GPD2 PE=1 SV=3	GPD2	GPD2	2820	10	7982.34	6400.61	7283.55	6874.57	8463.24	2695.69	2537.65	2679.25	3436.34	3044.46	15357	10930.1	10310.3	12971.4	10676.8	8884.08	5228.18	5332.21	5168.53	5085.49	6964.18	7.81681e-08	4.09523e-08	3.95867e-09	1.65729e-07	4.56798e-08	1.73548e-07	1.07611e-07	5.61334e-08	1.90001e-08	7.46494e-08	1.26385e-07	6.03274e-08	1.69109e-07	2.04392e-08	1.76647e-07	3.27988e-08	3.81582e-08	1.82485e-07	5.32547e-08	1.40708e-07	4.36956e-07
sp|Q9NQX3|GEPH_HUMAN	Q9NQX3	sp|Q9NQX3|GEPH_HUMAN	>sp|Q9NQX3|GEPH_HUMAN Gephyrin OS=Homo sapiens GN=GPHN PE=1 SV=1	GPHN	GPHN	10243	8	2514.98	2633.71	2564.83	2573.35	2707.06	2535.25	2800.86	2795.61	2566.9	2633.9	3628.39	3119.53	3226.73	3339.63	3261.74	3165.31	1845.99	1492.38	1974.08	1870.86	1303.76	4.56453e-08	5.23577e-08	1.40702e-09	1.23926e-07	2.30217e-08	2.08703e-09	2.73762e-09	6.5048e-09	3.58697e-09	2.99851e-09	4.14955e-08	5.35414e-08	1.8536e-08	8.28775e-09	1.35422e-07	1.09286e-08	1.47978e-07	6.56759e-06	4.08497e-07	1.46408e-07	4.79486e-05
sp|P06744|G6PI_HUMAN	P06744	sp|P06744|G6PI_HUMAN	>sp|P06744|G6PI_HUMAN Glucose-6-phosphate isomerase OS=Homo sapiens GN=GPI PE=1 SV=4	GPI	GPI	2821	3	2856.33	3052.77	3278.65	2657.89	3422.65	3397.89	4189.55	3736.33	3346.44	2788.62	2626.53	2631.16	1602.24	1872.79	2053.58	2030.69	4499.65	4065.25	4731.31	4609.06	3606.08	3.36556e-09	2.80721e-08	6.72915e-10	1.95955e-09	2.99157e-09	6.77128e-09	8.79482e-10	5.5531e-09	2.64869e-09	7.27052e-09	1.45314e-08	5.1087e-08	7.01162e-09	2.2121e-09	9.75429e-09	2.13657e-09	7.12175e-09	1.63618e-07	3.02251e-08	3.39749e-08	5.46191e-08
sp|P51674-3|GPM6A_HUMAN	P51674-3	sp|P51674-3|GPM6A_HUMAN	>sp|P51674-3|GPM6A_HUMAN Isoform of P51674, Isoform 3 of Neuronal membrane glycoprotein M6-a OS=Homo sapiens GN=GPM6A	GPM6A	GPM6A	2823	3	14746.1	15297.9	14097.4	14533.8	15466.1	6796.24	7981.54	9174.25	9040.19	6708.26	20435.5	22497.6	27683.1	22520.8	26329.3	29223.4	22524.7	20126	23265.1	24197.5	24193.1	3.93315e-08	5.45236e-09	2.24634e-09	1.62742e-08	4.88292e-08	3.39133e-09	6.23285e-10	1.61043e-09	6.22834e-09	1.84518e-09	7.3893e-08	8.31952e-08	1.16256e-07	6.43803e-09	2.08374e-08	4.98968e-09	9.22843e-09	1.76126e-07	2.52888e-08	1.39875e-07	5.53036e-08
sp|Q13491|GPM6B_HUMAN	Q13491	sp|Q13491|GPM6B_HUMAN	>sp|Q13491|GPM6B_HUMAN Neuronal membrane glycoprotein M6-b OS=Homo sapiens GN=GPM6B PE=1 SV=2	GPM6B	GPM6B	2824	4	3354.9	5059.31	4778.47	4010.82	5122.38	3607.68	4815.6	4221.95	5548.81	4608.39	6369.41	5558.24	6061.06	5258.33	5772.58	6212.58	6577.39	7734.44	7459.15	7235.78	8322.49	3.50335e-07	4.30768e-07	3.27767e-09	2.84184e-08	9.76175e-08	1.94345e-08	1.02969e-07	4.36235e-08	5.63539e-08	5.99218e-07	1.44445e-07	2.02548e-06	1.16377e-05	0.00012103	1.39314e-07	1.3248e-05	1.03689e-08	2.04723e-08	7.70281e-07	1.09777e-07	2.57839e-07
sp|O60883|ETBR2_HUMAN	O60883	sp|O60883|ETBR2_HUMAN	>sp|O60883|ETBR2_HUMAN Prosaposin receptor GPR37L1 OS=Homo sapiens GN=GPR37L1 PE=1 SV=2	GPR37L1	GPR37L1	9283	1	1133.31	1393.85	1290.82	1382.41	1327.29	1315.49	1447.1	1436.3	1722.89	1524.7	2058.04	1481.74	1808.26	1782.98	1680	1562.6	1754.66	1707.58	1694.76	1444.23	1465.45	5.43697e-09	1.15567e-08	6.89523e-11	2.64713e-09	3.055e-09	1.40164e-09	3.51556e-10	8.54813e-10	5.77897e-10	2.30541e-10	1.5263e-08	2.05619e-08	7.23081e-09	1.19957e-09	1.35694e-08	4.77379e-09	1.46852e-09	8.20152e-09	3.23652e-08	4.68791e-09	1.35937e-08
sp|Q5T848|GP158_HUMAN	Q5T848	sp|Q5T848|GP158_HUMAN	>sp|Q5T848|GP158_HUMAN Probable G-protein coupled receptor 158 OS=Homo sapiens GN=GPR158 PE=1 SV=1	GPR158	GPR158	57512	3	776.34	809.722	729.025	759.009	750.963	661.47	661.864	812.011	700.785	682.984	500.775	549.226	713.154	580.442	648.761	631.623	570.116	506.779	655.497	554.821	598.548	1.82595e-08	4.27725e-08	9.07448e-09	1.48287e-07	3.81374e-08	8.19638e-08	1.23724e-08	1.11785e-08	4.2059e-09	6.09424e-09	1.52202e-07	1.62935e-07	2.58359e-08	6.06796e-08	4.19836e-07	1.17498e-07	1.70419e-07	4.35708e-06	1.89073e-07	8.62338e-07	5.74205e-06
tr|C9JFE4|C9JFE4_HUMAN	C9JFE4	tr|C9JFE4|C9JFE4_HUMAN	>tr|C9JFE4|C9JFE4_HUMAN Isoform of Q13098, COP9 signalosome complex subunit 1 OS=Homo sapiens GN=GPS1 PE=1 SV=2	GPS1	GPS1	2873	3	668.237	629.707	644.106	736.879	673.21	577.283	594.878	565.246	564.226	479.801	462.095	529.68	432.296	466.083	496.448	436.833	1152.06	1107.15	950.982	1116.29	1081.22	2.03275e-07	7.07265e-08	4.10065e-09	2.87288e-07	4.33053e-07	7.33001e-08	1.59208e-09	3.29528e-08	3.60902e-07	7.24808e-09	2.44648e-06	1.38614e-06	3.11348e-05	2.47202e-05	7.36742e-07	6.05849e-06	0.000310141	0.000270166	0.00613334	0.000153071	0.00154648
tr|A0A087WUQ6|A0A087WUQ6_HUMAN	A0A087WUQ6	tr|A0A087WUQ6|A0A087WUQ6_HUMAN	>tr|A0A087WUQ6|A0A087WUQ6_HUMAN Isoform of P07203, Glutathione peroxidase OS=Homo sapiens GN=GPX1 PE=1 SV=1	GPX1	GPX1	2876	1	246.914	264.061	299.953	182.104	151.722	238.815	238.118	224.645	220.209	202.494	200.562	266.131	269.112	267.603	231.103	240.993	195.719	139.883	143.929	200.177	167.224	0.00616642	0.00141598	0.0285406	0.00282776	0.0633377	0.0126323	0.0858664	0.0103786	0.00728404	0.271187	0.0707618	4.06097e-06	5.77542e-05	2.93484e-05	2.29357e-05	8.31307e-06	1.96144e-05	2.09139e-05	1.44704e-06	1.75581e-05	5.3348e-06
sp|P36969-2|GPX4_HUMAN	P36969-2	sp|P36969-2|GPX4_HUMAN	>sp|P36969-2|GPX4_HUMAN Isoform of P36969, Isoform Cytoplasmic of Phospholipid hydroperoxide glutathione peroxidase, mitochondrial OS=Homo sapiens GN=GPX4	GPX4	GPX4	2879	1	107.517	114.202	104.915	108.678	111.783	114.237	111.1	119.86	113.082	109.526	112.246	94.1263	83.8936	89.2787	112.547	118.649	99.205	90.0695	109.623	101.093	94.4312	5.36135e-06	5.63366e-08	2.01305e-06	2.50577e-06	6.51263e-06	1.26666e-07	4.54103e-07	2.24146e-08	9.12539e-08	3.61017e-08	2.35425e-06	7.25187e-06	1.82352e-05	1.75194e-05	0.000296347	1.15733e-07	0.000329866	4.95803e-07	3.13297e-07	7.75433e-07	5.29857e-05
sp|P62993|GRB2_HUMAN	P62993	sp|P62993|GRB2_HUMAN	>sp|P62993|GRB2_HUMAN Growth factor receptor-bound protein 2 OS=Homo sapiens GN=GRB2 PE=1 SV=1	GRB2	GRB2	2885	2	494.532	548.295	503.923	495.319	447.755	498.646	428.408	400.136	434.866	408.766	354.295	327.677	297.186	337.801	320.855	321.641	148.916	125.177	174.419	145.537	162.47	2.30389e-07	7.94216e-09	1.29537e-07	2.84578e-08	5.94798e-07	1.88904e-08	6.37619e-08	4.74531e-08	7.61256e-08	9.84969e-09	3.73485e-06	2.4117e-05	0.000424992	2.93742e-06	1.58225e-06	2.43376e-06	0.0330793	0.0274172	0.0482981	0.0860819	0.139538
sp|P42261-4|GRIA1_HUMAN;sp|P42261-2|GRIA1_HUMAN	P42261-4;P42261-2	sp|P42261-4|GRIA1_HUMAN;sp|P42261-2|GRIA1_HUMAN	>sp|P42261-4|GRIA1_HUMAN Isoform of P42261, Isoform 4 of Glutamate receptor 1 OS=Homo sapiens GN=GRIA1;>sp|P42261-2|GRIA1_HUMAN Isoform of P42261, Isoform Flip of Glutamate receptor 1 OS=Homo sapiens GN=GRIA1	GRIA1	GRIA1	2890	16	11589.4	11967.5	11455.8	9945.8	10311	5613.72	6185.39	7923.96	7145.89	6961.36	8246.34	7090.61	10318.8	9565.3	6812.14	8561.81	4117.91	5081.06	4326.01	4059.02	5862.14	3.7892e-08	2.68472e-08	1.21171e-09	3.44366e-08	1.64e-08	9.80261e-09	2.196e-09	1.01178e-08	6.213e-09	9.16451e-09	1.32686e-07	2.57917e-07	7.8099e-08	1.68417e-08	9.64321e-08	1.55611e-08	3.96919e-08	2.07473e-07	8.64054e-07	2.44045e-07	1.14111e-07
sp|P42262-2|GRIA2_HUMAN;sp|P42262|GRIA2_HUMAN	P42262-2;P42262	sp|P42262-2|GRIA2_HUMAN;sp|P42262|GRIA2_HUMAN	>sp|P42262-2|GRIA2_HUMAN Isoform of P42262, Isoform Flip of Glutamate receptor 2 OS=Homo sapiens GN=GRIA2;>sp|P42262|GRIA2_HUMAN Glutamate receptor 2 OS=Homo sapiens GN=GRIA2 PE=1 SV=3	GRIA2	GRIA2	2891	20	20585.1	23069.1	21619.9	20151.8	20401.1	13528.5	14196.5	16214.2	15169.6	15823.7	16818.1	15706.9	23513	19842.8	17277.3	19138.3	11760	11699.5	12449.5	11373.5	13939.5	1.40204e-08	7.05127e-08	5.3197e-09	3.23504e-08	7.18461e-08	2.75348e-08	1.23261e-08	3.10902e-08	3.25166e-08	2.0128e-08	1.33293e-07	1.05991e-07	7.89238e-08	7.6365e-09	5.73179e-08	2.9745e-08	1.77376e-08	1.05646e-07	3.07774e-08	2.40821e-08	1.87624e-07
sp|P42263-2|GRIA3_HUMAN;sp|P42263|GRIA3_HUMAN	P42263-2;P42263	sp|P42263-2|GRIA3_HUMAN;sp|P42263|GRIA3_HUMAN	>sp|P42263-2|GRIA3_HUMAN Isoform of P42263, Isoform Flip of Glutamate receptor 3 OS=Homo sapiens GN=GRIA3;>sp|P42263|GRIA3_HUMAN Glutamate receptor 3 OS=Homo sapiens GN=GRIA3 PE=1 SV=2	GRIA3	GRIA3	2892	8	2182.9	1835.79	1898.53	1961.95	1923.84	1230.1	1263.31	1300.66	1366.08	1274.97	1948.92	1862.5	2927.5	2413.28	2477.8	2355.12	1804.27	1672.99	2003.51	1766.65	1956.31	2.96944e-08	3.77244e-08	8.6133e-09	4.00957e-08	2.53561e-08	1.53741e-07	3.90462e-08	1.70716e-07	9.78349e-08	3.71051e-08	1.49831e-07	1.40544e-06	5.03844e-08	1.95139e-07	7.61793e-08	1.22519e-08	8.06205e-08	1.88328e-07	4.78165e-08	5.06284e-08	6.9471e-07
tr|G3V164|G3V164_HUMAN	G3V164	tr|G3V164|G3V164_HUMAN	>tr|G3V164|G3V164_HUMAN Isoform of P48058, Glutamate receptor 4 OS=Homo sapiens GN=GRIA4 PE=1 SV=1	GRIA4	GRIA4	2893	1	149.84	158.37	166.744	155.234	167.672	143.2	158.879	152.151	157.048	152.192	147.728	154.736	185.284	162.181	128.536	171.118	150.601	144.065	187.963	173.168	145.964	2.64004e-06	4.4414e-05	4.39011e-07	7.25549e-06	1.09784e-07	4.63284e-05	7.3815e-05	1.98039e-06	8.12962e-07	0.000773117	2.27161e-07	2.25531e-05	0.000121056	4.16286e-05	0.000268544	0.000351362	1.57898e-07	7.42073e-07	4.17409e-08	1.24753e-06	3.47615e-07
tr|A0A0A0MRL4|A0A0A0MRL4_HUMAN	A0A0A0MRL4	tr|A0A0A0MRL4|A0A0A0MRL4_HUMAN	>tr|A0A0A0MRL4|A0A0A0MRL4_HUMAN Isoform of Q13002, Glutamate receptor ionotropic, kainate 2 OS=Homo sapiens GN=GRIK2 PE=1 SV=1	GRIK2	GRIK2	2898	2	211.021	222.625	194.093	202.218	242.341	176.754	169.881	166.956	163.672	179.426	224.93	198.75	307.716	242.764	228.55	277.786	140.051	150.464	165.62	149.533	151.177	4.77432e-07	3.22369e-05	0.000189901	1.23349e-07	2.07941e-05	0.213876	0.165096	4.11059e-05	0.124441	0.209995	6.03212e-06	7.95812e-05	2.4663e-06	7.83911e-08	0.0586826	4.5784e-08	3.44784e-05	0.000433634	0.000314539	9.61771e-05	0.000211592
sp|Q05586|NMDZ1_HUMAN	Q05586	sp|Q05586|NMDZ1_HUMAN	>sp|Q05586|NMDZ1_HUMAN Glutamate receptor ionotropic, NMDA 1 OS=Homo sapiens GN=GRIN1 PE=1 SV=1	GRIN1	GRIN1	2902	15	5958.79	6690.43	6430.58	6031.9	7759.26	4225.96	4720.04	5691.58	6097.6	4806.57	6289.98	5217.2	6821.83	6915.98	5084.79	6614.87	3615.5	3686.71	3869.05	3844.49	3947.68	6.71244e-08	2.61487e-08	4.72331e-10	4.18647e-08	2.56875e-08	1.37412e-08	4.00616e-09	1.18359e-08	2.5958e-08	1.62234e-08	6.08928e-08	3.93352e-08	1.61957e-08	9.28571e-09	1.76426e-07	3.70311e-07	1.40514e-07	4.75578e-07	2.29841e-07	6.22656e-08	1.44567e-06
tr|A0A0A0MS72|A0A0A0MS72_HUMAN	A0A0A0MS72	tr|A0A0A0MS72|A0A0A0MS72_HUMAN	>tr|A0A0A0MS72|A0A0A0MS72_HUMAN Isoform of Q12879, Glutamate receptor ionotropic, NMDA 2A OS=Homo sapiens GN=GRIN2A PE=1 SV=1	GRIN2A	GRIN2A	2903	4	1379.92	1319.22	1181.28	1278.19	1306.79	756.431	719.359	941.535	858.727	817.62	772.131	657.023	982.375	968.243	720.275	758.662	607.044	571.759	689.927	598.168	598.654	3.37843e-09	4.59585e-09	7.78304e-10	2.40651e-09	7.70253e-09	4.63398e-07	3.41308e-08	8.57419e-09	4.13897e-09	4.60357e-08	7.07626e-07	4.08724e-07	1.6584e-08	1.78505e-08	9.31926e-08	9.73469e-09	1.1816e-05	3.16389e-05	1.85472e-07	0.000148063	2.37404e-05
sp|Q13224|NMDE2_HUMAN	Q13224	sp|Q13224|NMDE2_HUMAN	>sp|Q13224|NMDE2_HUMAN Glutamate receptor ionotropic, NMDA 2B OS=Homo sapiens GN=GRIN2B PE=1 SV=3	GRIN2B	GRIN2B	2904	8	3050.88	2770.68	2913.99	2698.32	3142.26	2190.18	2228.82	2476.12	2660.02	2280.88	3438.17	2725.86	3495.1	3611.4	2795.24	3185.53	1986.81	1810.12	1952.29	1821.62	1919.98	9.15546e-09	1.73226e-08	6.90951e-10	7.08246e-09	7.0798e-09	1.33148e-08	1.1736e-09	6.29984e-09	1.86318e-09	3.50163e-09	2.56776e-08	5.82345e-08	3.36419e-08	8.20417e-09	1.73291e-08	5.70192e-09	7.99827e-08	1.91901e-07	8.50256e-08	1.04216e-06	7.29761e-08
tr|F5H4N6|F5H4N6_HUMAN	F5H4N6	tr|F5H4N6|F5H4N6_HUMAN	>tr|F5H4N6|F5H4N6_HUMAN Isoform of Q9Y3R0, Glutamate receptor-interacting protein 1 (Fragment) OS=Homo sapiens GN=GRIP1 PE=1 SV=1	GRIP1	GRIP1	23426	1	159.534	145.339	137.889	158.314	127.62	226.349	222	236.33	211.901	213.358	189.33	156.495	158.233	153.862	157.472	168.457	153.409	150.975	125.22	133.444	171.386	2.40211e-07	1.06632e-06	4.49454e-08	1.08026e-07	1.67249e-07	3.11592e-09	1.03918e-09	1.55503e-06	1.44954e-08	6.70273e-09	8.8543e-08	4.43678e-07	1.03876e-07	1.9636e-07	0.00013774	1.99994e-06	1.2831e-06	1.90505e-05	1.82377e-07	7.73573e-09	2.48813e-07
tr|A0A087WT45|A0A087WT45_HUMAN	A0A087WT45	tr|A0A087WT45|A0A087WT45_HUMAN	>tr|A0A087WT45|A0A087WT45_HUMAN Isoform of Q4V328, GRIP1-associated protein 1 OS=Homo sapiens GN=GRIPAP1 PE=1 SV=1	GRIPAP1	GRIPAP1	56850	2	203.325	158.801	177.708	164.632	190.327	313.32	296.272	220.403	239.251	299.113	297.062	308.555	332.602	273.497	273.853	241.238	400.971	383.243	412.624	396.405	375.344	0.00119878	3.13284e-06	0.000116461	0.00109296	2.57756e-05	4.09781e-08	4.89433e-08	4.24339e-06	1.70963e-08	6.98007e-08	3.01281e-06	1.41361e-07	7.69709e-06	0.000116322	1.14628e-05	1.26303e-05	2.41218e-08	1.28678e-07	9.5179e-08	4.12754e-08	3.30778e-07
sp|Q13255-2|GRM1_HUMAN	Q13255-2	sp|Q13255-2|GRM1_HUMAN	>sp|Q13255-2|GRM1_HUMAN Isoform of Q13255, Isoform Beta of Metabotropic glutamate receptor 1 OS=Homo sapiens GN=GRM1	GRM1	GRM1	2911	2	302.566	327.809	277.001	288.417	268.902	184.288	213.9	228.137	192.304	224.619	274.846	234.816	364.912	329.092	289.699	331.622	209.746	202.954	201.77	208.768	194.322	5.93913e-08	9.3683e-06	2.85046e-08	1.26979e-06	5.305e-07	6.97163e-06	1.61697e-06	6.04488e-06	3.61063e-06	0.000516805	3.50559e-08	1.8211e-05	3.39738e-08	3.10647e-08	5.26224e-08	4.42456e-09	0.000591813	1.89253e-05	0.00302761	0.000260004	1.05091e-05
sp|Q14416|GRM2_HUMAN	Q14416	sp|Q14416|GRM2_HUMAN	>sp|Q14416|GRM2_HUMAN Metabotropic glutamate receptor 2 OS=Homo sapiens GN=GRM2 PE=1 SV=2	GRM2	GRM2	2912	2	668.175	675.647	659.818	690.27	675.79	324.75	130.806	118.936	121.944	268.625	275.781	257.972	353.557	317.375	374.362	383.279	365.683	367.537	399.316	396.585	318.915	6.63956e-09	1.29512e-07	5.05664e-10	1.10781e-08	6.02667e-09	5.42591e-07	0.183565	0.221145	0.266304	0.00174886	8.21611e-08	0.00103693	5.92099e-08	2.27532e-08	8.944e-06	1.23157e-07	2.11456e-06	1.68252e-07	3.40778e-08	4.29381e-07	6.12706e-07
sp|Q14832|GRM3_HUMAN	Q14832	sp|Q14832|GRM3_HUMAN	>sp|Q14832|GRM3_HUMAN Metabotropic glutamate receptor 3 OS=Homo sapiens GN=GRM3 PE=1 SV=2	GRM3	GRM3	2913	3	328.588	368.785	396.304	392.449	430.44	318.723	324.04	295.525	352.31	332.687	340.216	327.59	411.413	417.414	473.092	425.168	246.091	257.166	312.229	280.99	246.169	3.73565e-07	3.15233e-07	6.49064e-07	6.96597e-08	7.85104e-08	1.11727e-07	5.4908e-08	2.24436e-07	2.57724e-07	2.08958e-08	2.57143e-08	8.16051e-08	7.67076e-08	2.44042e-08	2.23662e-08	4.55001e-09	1.82552e-06	1.21024e-05	1.16775e-07	1.25387e-05	0.000333018
sp|P41594|GRM5_HUMAN	P41594	sp|P41594|GRM5_HUMAN	>sp|P41594|GRM5_HUMAN Metabotropic glutamate receptor 5 OS=Homo sapiens GN=GRM5 PE=1 SV=2	GRM5	GRM5	2915	3	856.786	929.381	981.585	888.481	814.381	459.458	510.336	564.731	528.083	523.968	652.052	697.415	805.891	832.113	713.409	723.854	529.414	513.126	554.905	521.376	563.976	4.52987e-09	4.70799e-09	1.3489e-10	1.33259e-08	2.0807e-08	5.76355e-06	8.82776e-08	2.42363e-09	1.04376e-08	9.57178e-08	9.96282e-07	2.34862e-07	7.08877e-09	2.52544e-07	7.06075e-06	1.06279e-06	6.07178e-05	6.25536e-06	0.000301842	0.000213367	1.28719e-05
sp|Q14831|GRM7_HUMAN	Q14831	sp|Q14831|GRM7_HUMAN	>sp|Q14831|GRM7_HUMAN Metabotropic glutamate receptor 7 OS=Homo sapiens GN=GRM7 PE=1 SV=1	GRM7	GRM7	2917	2	573.491	484.68	480.305	511.771	510.084	377.054	390.979	449.892	421.437	398.477	467.299	442.582	503.892	545.127	430.118	457.694	286.732	279.856	247.764	264.77	296.54	2.4425e-09	4.97257e-09	4.65027e-10	3.61259e-09	3.47772e-08	1.76296e-08	1.1045e-09	6.29404e-09	5.68352e-09	5.86752e-10	2.11445e-08	6.71915e-08	5.27483e-08	5.5228e-09	5.52746e-09	4.78323e-09	2.62363e-06	2.9656e-07	2.58756e-07	1.04316e-06	6.65659e-07
sp|P49840|GSK3A_HUMAN	P49840	sp|P49840|GSK3A_HUMAN	>sp|P49840|GSK3A_HUMAN Glycogen synthase kinase-3 alpha OS=Homo sapiens GN=GSK3A PE=1 SV=2	GSK3A	GSK3A	2931	2	502.204	542.04	619.134	547.033	546.013	675.091	591.909	584.309	607.614	634.902	505.941	541.379	558.438	517.385	549.732	468.674	475.263	519.8	532.602	539.248	535.626	4.11131e-09	5.60331e-09	1.39034e-09	2.86366e-07	6.68613e-09	1.0401e-09	3.29144e-09	9.16094e-09	5.01955e-10	1.3838e-08	2.46335e-08	2.66356e-08	3.01306e-05	2.34482e-09	1.04913e-06	4.50466e-09	3.0792e-09	3.33928e-08	1.80814e-08	7.68954e-09	1.20188e-07
sp|P49841|GSK3B_HUMAN	P49841	sp|P49841|GSK3B_HUMAN	>sp|P49841|GSK3B_HUMAN Glycogen synthase kinase-3 beta OS=Homo sapiens GN=GSK3B PE=1 SV=2	GSK3B	GSK3B	2932	4	1300.71	1433.47	1364.08	1493.75	1218.1	774.546	728.646	725.589	735.861	690.857	791.679	892.734	957.002	982.844	811.448	834.892	1004.78	1016.7	1090.67	1032.82	1132.2	7.15675e-09	5.21399e-08	4.91087e-10	1.20883e-08	7.10275e-09	5.72524e-08	7.18941e-08	5.86059e-08	6.27494e-07	1.29603e-07	1.34717e-06	6.82066e-07	2.07933e-08	2.80087e-08	1.8891e-07	5.97794e-07	6.10965e-08	1.24381e-08	7.26631e-08	7.90551e-08	1.18145e-07
sp|P00390-2|GSHR_HUMAN	P00390-2	sp|P00390-2|GSHR_HUMAN	>sp|P00390-2|GSHR_HUMAN Isoform of P00390, Isoform Cytoplasmic of Glutathione reductase, mitochondrial OS=Homo sapiens GN=GSR	GSR	GSR	2936	1	258.385	284.957	301.803	314.018	290.837	374.93	403.104	400.733	413.18	429.716	423.434	441.51	349.476	388.363	389.667	343.128	400.395	485.854	519.756	498.293	529.772	2.24874e-05	2.20894e-06	6.38894e-07	2.64777e-05	1.02915e-06	9.47347e-09	2.12787e-09	1.44258e-08	5.69517e-06	8.12444e-10	5.7596e-07	2.5255e-07	3.70122e-08	2.63443e-08	6.56747e-07	1.21308e-08	1.01192e-07	3.62662e-08	4.34997e-06	9.7129e-09	1.13774e-07
sp|P21266|GSTM3_HUMAN	P21266	sp|P21266|GSTM3_HUMAN	>sp|P21266|GSTM3_HUMAN Glutathione S-transferase Mu 3 OS=Homo sapiens GN=GSTM3 PE=1 SV=3	GSTM3	GSTM3	2947	1	969.132	956.052	1139.44	1090.86	987.37	537.939	627.481	547.839	603.373	588.82	251.714	230.946	224.97	255.725	189.015	130.074	1148.66	1244.7	937.429	843.414	853.87	1.81617e-06	1.319e-08	2.28223e-09	8.4778e-09	1.01875e-08	1.08566e-08	4.54362e-08	9.4202e-07	2.74077e-07	5.86678e-08	6.721e-08	5.70868e-07	2.58212e-05	4.17504e-06	0.000166211	0.00115833	3.68325e-07	7.00459e-08	1.90388e-07	8.33009e-09	2.64037e-07
sp|P09211|GSTP1_HUMAN	P09211	sp|P09211|GSTP1_HUMAN	>sp|P09211|GSTP1_HUMAN Glutathione S-transferase P OS=Homo sapiens GN=GSTP1 PE=1 SV=2	GSTP1	GSTP1	2950	1	680.148	713.391	730.712	671.181	766.22	232.073	250.551	262.304	267.795	224.571	258.749	280.877	223.733	245.779	236.227	214.233	157.628	182.907	158.153	186.741	190.061	9.52506e-08	2.17425e-06	7.25339e-10	1.91652e-08	2.53413e-08	3.68354e-07	3.75491e-07	7.88876e-07	2.79907e-08	3.34565e-07	2.09858e-07	2.01298e-07	2.51167e-07	2.98354e-06	1.99534e-07	2.06468e-07	5.15584e-05	0.00328324	0.000576285	1.53261e-05	9.26879e-07
sp|Q02153|GCYB1_HUMAN	Q02153	sp|Q02153|GCYB1_HUMAN	>sp|Q02153|GCYB1_HUMAN Guanylate cyclase soluble subunit beta-1 OS=Homo sapiens GN=GUCY1B3 PE=1 SV=1	GUCY1B3	GUCY1B3	2983	1	121.731	116.012	114.859	106.637	102.476	99.5149	81.1613	101.804	100.805	79.4512	107.486	93.552	94.808	103.635	121.097	146.019	103.154	116.23	104.652	116.627	110.342	1.98433e-05	1.3191e-06	1.26835e-07	5.01844e-07	0.000349092	1.30242e-08	0.000363943	5.88949e-06	7.78304e-07	1.39851e-07	7.55615e-08	0.00011169	2.32821e-08	1.8283e-08	8.73436e-09	9.42153e-09	4.30013e-06	8.43213e-07	1.33486e-07	1.13526e-08	1.85735e-07
sp|Q71UI9-5|H2AV_HUMAN	Q71UI9-5	sp|Q71UI9-5|H2AV_HUMAN	>sp|Q71UI9-5|H2AV_HUMAN Isoform of Q71UI9, Isoform 5 of Histone H2A.V OS=Homo sapiens GN=H2AFV	H2AFV	H2AFV	94239	1	280.1	141.679	223.552	368.966	666.861	544.153	666.689	442.386	1053.23	1064.17	703.715	683.216	470.474	622.723	570.705	385.659	278.493	238.212	226.162	222.02	250.256	7.53371e-09	7.8357e-05	1.49888e-08	3.72547e-09	1.27238e-08	5.45169e-09	2.94383e-10	2.21472e-09	1.2793e-09	4.91531e-10	4.7581e-07	4.7135e-08	4.41494e-08	1.73791e-09	3.46617e-08	7.49342e-08	2.2344e-06	2.88601e-07	0.00196175	2.22904e-06	3.68614e-06
sp|Q9P035|HACD3_HUMAN	Q9P035	sp|Q9P035|HACD3_HUMAN	>sp|Q9P035|HACD3_HUMAN Very-long-chain (3R)-3-hydroxyacyl-CoA dehydratase 3 OS=Homo sapiens GN=HACD3 PE=1 SV=2	HACD3	HACD3	51495	1	60.9818	51.4245	63.3832	46.013	60.1431	110.696	88.9572	88.1251	77.9066	94.9233	201.122	199.991	234.141	161.846	220.3	191.561	174.101	152.084	150.371	144.518	169.557	0.391736	0.43712	0.250806	0.30819	0.0505784	4.86997e-05	0.000603431	0.0178973	0.012782	5.30236e-05	1.64278e-07	6.64739e-07	7.08473e-07	1.67719e-07	1.90044e-07	4.66194e-07	1.68647e-08	1.66334e-06	8.2923e-08	1.54105e-07	8.72332e-07
sp|P40939|ECHA_HUMAN	P40939	sp|P40939|ECHA_HUMAN	>sp|P40939|ECHA_HUMAN Trifunctional enzyme subunit alpha, mitochondrial OS=Homo sapiens GN=HADHA PE=1 SV=2	HADHA	HADHA	3030	2	436.689	377.599	389.47	444.732	520.273	258.316	243.675	317.068	319.231	240.033	891.195	970.598	946.24	1153.53	832.87	806.147	704.556	697.924	613.078	651.713	885.048	4.78611e-09	9.41195e-07	3.14979e-08	3.58538e-09	3.65474e-09	9.72708e-05	0.00325941	2.62192e-07	5.26319e-08	4.79163e-05	7.8013e-08	5.62201e-06	2.31065e-07	4.22789e-08	5.92053e-07	3.64177e-07	1.7036e-07	3.30001e-07	1.35245e-06	4.55984e-07	7.45639e-07
sp|P55084-2|ECHB_HUMAN	P55084-2	sp|P55084-2|ECHB_HUMAN	>sp|P55084-2|ECHB_HUMAN Isoform of P55084, Isoform 2 of Trifunctional enzyme subunit beta, mitochondrial OS=Homo sapiens GN=HADHB	HADHB	HADHB	3032	3	1259.26	1251.18	1201.03	1331.33	1796.75	1228.5	1256.56	1243.33	1270.65	1295.9	4209.68	3296.46	3230.79	3814.91	3018.58	2802.93	2245.21	2219.97	1972.01	1918.3	2610.34	1.49072e-06	7.96263e-09	4.64354e-08	3.08053e-09	4.32407e-09	1.408e-06	6.8617e-06	4.54115e-06	1.71118e-09	9.19101e-09	2.88959e-08	2.6886e-08	9.84781e-09	3.38406e-09	2.01578e-08	8.42157e-09	1.91599e-08	1.09802e-07	4.78235e-08	4.20056e-08	2.0365e-08
sp|P10915|HPLN1_HUMAN	P10915	sp|P10915|HPLN1_HUMAN	>sp|P10915|HPLN1_HUMAN Hyaluronan and proteoglycan link protein 1 OS=Homo sapiens GN=HAPLN1 PE=2 SV=2	HAPLN1	HAPLN1	1404	4	2262.67	3381.47	2596.22	1808.36	2121.27	2846.5	2927.11	4117.45	2789.94	3592.2	3140.52	2138.82	3287.49	3520.72	2271.31	3288.48	2682.61	3215.32	3728.6	3204.72	2737.58	4.23753e-06	2.08196e-06	3.99254e-09	8.24846e-08	2.6625e-08	3.78982e-05	2.0548e-06	1.37161e-08	1.30791e-05	2.01711e-07	5.78835e-08	5.84045e-08	2.04456e-08	4.31465e-09	7.39351e-07	4.25066e-09	7.05448e-08	8.60078e-08	3.02574e-08	5.17623e-08	2.52307e-07
sp|Q9GZV7|HPLN2_HUMAN	Q9GZV7	sp|Q9GZV7|HPLN2_HUMAN	>sp|Q9GZV7|HPLN2_HUMAN Hyaluronan and proteoglycan link protein 2 OS=Homo sapiens GN=HAPLN2 PE=2 SV=1	HAPLN2	HAPLN2	60484	1	827.738	1936.16	1455.63	1264.57	1990.83	1390.45	1520.79	1555.91	2319.71	1704.75	2833.24	1866.31	2514.72	2213.12	2144.36	2335.6	5041.07	6189.57	5195.63	4305.32	5812.32	2.46585e-06	1.68035e-06	1.28464e-06	7.25979e-06	9.92029e-06	6.4025e-07	1.61513e-07	1.33014e-08	0.00013338	5.25342e-09	2.11354e-07	4.76254e-08	1.31684e-08	6.82487e-09	1.05896e-07	1.71723e-07	9.52874e-08	9.44845e-08	2.72219e-06	1.02106e-07	2.02372e-07
sp|Q86UW8|HPLN4_HUMAN	Q86UW8	sp|Q86UW8|HPLN4_HUMAN	>sp|Q86UW8|HPLN4_HUMAN Hyaluronan and proteoglycan link protein 4 OS=Homo sapiens GN=HAPLN4 PE=2 SV=1	HAPLN4	HAPLN4	404037	5	865.282	1135.81	960.254	792.613	812.178	1105.89	1347.9	1459.92	1186.02	1114.02	1986.95	1768.77	2648.63	2260.1	1825.24	2208.1	1177.13	1439.35	1542.01	1442.7	1559.31	8.84065e-08	5.77455e-08	5.86918e-07	5.9064e-05	8.57267e-07	3.30618e-08	5.7425e-09	6.1749e-09	1.64491e-08	1.63961e-07	5.07257e-08	2.65029e-08	1.66083e-08	1.17537e-08	2.49797e-08	9.55707e-09	1.12316e-05	1.78885e-06	1.11226e-06	1.13569e-07	1.7962e-06
sp|O00165-5|HAX1_HUMAN	O00165-5	sp|O00165-5|HAX1_HUMAN	>sp|O00165-5|HAX1_HUMAN Isoform of O00165, Isoform 5 of HCLS1-associated protein X-1 OS=Homo sapiens GN=HAX1	HAX1	HAX1	10456	1	95.6416	109.919	85.8513	99.9574	116.958	84.696	122.232	108.364	150.161	97.679	202.452	155.425	137.351	157.596	126.579	152.129	90.5346	139.777	124.242	109.32	129.647	0.0157497	5.07072e-06	9.22273e-05	0.00201462	0.000592617	0.000354239	9.18506e-06	7.47587e-05	2.92302e-06	3.07286e-05	2.32205e-06	4.46301e-06	1.93094e-05	1.70025e-05	9.91909e-05	1.44938e-07	8.89325e-06	6.07291e-05	1.05517e-06	0.000233573	7.16103e-06
sp|P69905|HBA_HUMAN	P69905	sp|P69905|HBA_HUMAN	>sp|P69905|HBA_HUMAN Hemoglobin subunit alpha OS=Homo sapiens GN=HBA1 PE=1 SV=2	HBA1	HBA1	3039	2	790.751	1314.78	1182.61	876.893	1724.08	2804.35	3162.62	6319.83	3933.99	3899.68	2217.25	4744.43	3085.38	4141.62	1803.87	2068.36	2519.37	2146.44	2044.41	2170.06	2602.7	3.51733e-09	1.11568e-08	2.11015e-09	3.36495e-08	3.2657e-08	3.06164e-07	8.82371e-09	2.43887e-07	6.22855e-08	1.73477e-07	1.40694e-07	8.07808e-07	1.98783e-07	4.01877e-08	1.59134e-08	3.48841e-08	5.42553e-08	3.84437e-07	2.2375e-07	2.01605e-08	1.80487e-06
tr|B5MCS3|B5MCS3_HUMAN	B5MCS3	tr|B5MCS3|B5MCS3_HUMAN	>tr|B5MCS3|B5MCS3_HUMAN Isoform of Q96DB2, Histone deacetylase 11 OS=Homo sapiens GN=HDAC11 PE=1 SV=1	HDAC11	HDAC11	79885	1	129.713	139.336	167.671	129.678	148.63	125.372	119.963	119.845	143.31	118.882	133.597	112.496	139.924	120.105	113.348	136.83	144.741	154.213	144.44	165.591	163.961	7.02568e-05	2.49205e-07	1.44568e-06	3.25507e-06	9.59685e-06	1.09789e-07	2.53053e-08	6.04001e-08	4.38514e-08	9.36127e-09	0.000182221	1.3252e-06	2.3348e-05	0.000246664	6.95023e-06	2.06998e-05	8.87829e-07	1.78022e-08	4.44321e-07	1.69678e-08	4.65467e-08
tr|K7ER15|K7ER15_HUMAN	K7ER15	tr|K7ER15|K7ER15_HUMAN	>tr|K7ER15|K7ER15_HUMAN Isoform of Q9H0R4, Haloacid dehalogenase-like hydrolase domain-containing protein 2 (Fragment) OS=Homo sapiens GN=HDHD2 PE=1 SV=1	HDHD2	HDHD2	84064	2	549.993	467.371	488.108	559.768	513.131	218.5	263.459	297.21	244.852	217.608	395.552	455.411	286.027	319.817	390.24	336.811	181.873	203.874	176.47	200.625	188.202	4.0054e-07	2.86507e-06	1.14303e-07	2.09122e-06	7.62795e-07	0.000722027	1.94864e-06	3.08756e-07	4.07687e-08	1.13163e-05	1.18782e-07	2.01505e-07	6.63227e-05	2.17093e-06	3.82088e-07	1.18639e-08	0.0447184	0.000548647	0.00339268	0.00960408	0.011364
tr|A0A024R4E5|A0A024R4E5_HUMAN	A0A024R4E5	tr|A0A024R4E5|A0A024R4E5_HUMAN	>tr|A0A024R4E5|A0A024R4E5_HUMAN Isoform of Q00341, High density lipoprotein binding protein (Vigilin), isoform CRA_a OS=Homo sapiens GN=HDLBP PE=1 SV=1	HDLBP	HDLBP	3069	1	94.1954	79.6248	90.205	79.5755	96.764	140.113	133.45	113.386	135.336	142.666	118.839	111.981	101.678	109.76	101.089	111.305	100.179	109.004	96.9812	112.463	104.788	0.000901828	0.0011134	7.77576e-06	0.319962	1.75024e-05	0.000181964	2.53304e-08	1.75687e-06	4.01288e-06	3.48145e-07	1.87304e-07	4.55477e-06	3.87256e-07	1.32343e-07	0.00266028	2.27739e-06	2.30872e-08	7.4136e-05	1.27156e-08	5.74138e-08	2.95761e-05
tr|F5GWX2|F5GWX2_HUMAN	F5GWX2	tr|F5GWX2|F5GWX2_HUMAN	>tr|F5GWX2|F5GWX2_HUMAN Isoform of Q9NRV9, Heme-binding protein 1 OS=Homo sapiens GN=HEBP1 PE=1 SV=1	HEBP1	HEBP1	50865	1	244.721	222.78	249.399	200.693	188.936	475.79	355.055	389.835	346.903	391.906	233.206	239.726	161.287	218.275	223.402	197.412	131.112	146.527	125.352	119.946	150.027	2.41829e-09	6.23071e-09	1.72514e-10	2.12479e-09	2.92445e-07	2.12051e-08	4.51465e-09	1.11068e-09	7.17627e-10	7.24051e-10	2.14076e-08	3.11805e-08	1.1432e-07	2.54184e-09	9.87413e-09	1.58151e-09	0.000182578	1.52063e-07	0.00107126	0.000123016	2.6764e-06
sp|O75146|HIP1R_HUMAN	O75146	sp|O75146|HIP1R_HUMAN	>sp|O75146|HIP1R_HUMAN Huntingtin-interacting protein 1-related protein OS=Homo sapiens GN=HIP1R PE=1 SV=2	HIP1R	HIP1R	9026	2	288.744	280.364	298.318	275.333	275.516	296.997	308.239	304.747	305.909	305.036	174.124	198.436	194.736	171.904	161.596	186.849	278.616	284.485	264.388	270.777	337.822	5.04853e-06	2.32897e-05	1.26754e-05	2.86756e-06	4.78857e-06	2.56897e-06	3.30909e-07	7.07258e-06	8.0958e-06	3.47291e-06	0.00390767	0.0103587	0.000262321	0.0932399	0.0759317	0.00141568	4.78195e-06	2.72361e-06	1.36765e-05	3.72209e-05	3.58965e-05
sp|P62805|H4_HUMAN	P62805	sp|P62805|H4_HUMAN	>sp|P62805|H4_HUMAN Histone H4 OS=Homo sapiens GN=HIST1H4A PE=1 SV=2	HIST1H4A	HIST1H4A	8359	3	739.094	219.99	574.376	895.238	1718.81	1318.74	1578.45	964.357	2110.93	2098.07	2045.67	1596.78	1254.41	1372.17	1464.21	831.826	616.344	555.489	449.825	388.701	576.769	1.2938e-07	1.18477e-05	3.5259e-10	1.09844e-08	1.21135e-08	2.48799e-09	5.64969e-10	4.15193e-09	1.35656e-08	3.09437e-09	4.003e-08	3.6893e-08	6.07871e-08	4.58152e-09	9.84681e-09	7.64934e-09	4.26973e-07	3.3286e-06	0.0163212	0.0138656	3.33494e-06
sp|P19367|HXK1_HUMAN	P19367	sp|P19367|HXK1_HUMAN	>sp|P19367|HXK1_HUMAN Hexokinase-1 OS=Homo sapiens GN=HK1 PE=1 SV=3	HK1	HK1	3098	19	39084.7	37193.9	40571.2	41117.9	38971.5	37209.4	37791.4	42288.5	37343.4	36596.9	65911.6	48505	38585.4	52910.1	40059.8	38010.6	34155	39830.1	41090.9	41117.9	38904.5	3.24945e-07	2.79708e-07	1.32893e-08	3.40513e-07	7.99966e-07	9.05446e-08	1.3938e-07	8.56866e-08	3.24787e-08	3.90705e-07	3.09836e-07	3.16216e-07	1.22726e-07	5.13523e-08	1.22234e-07	6.70188e-08	2.07051e-07	6.2889e-07	3.20101e-07	6.57936e-07	8.44188e-07
sp|P30519|HMOX2_HUMAN	P30519	sp|P30519|HMOX2_HUMAN	>sp|P30519|HMOX2_HUMAN Heme oxygenase 2 OS=Homo sapiens GN=HMOX2 PE=1 SV=2	HMOX2	HMOX2	3163	1	227.196	221.993	221.648	197.484	222.3	184.424	187.696	179.865	180.975	187.333	199.344	229.151	244.253	203.08	242.396	212.02	411.908	396.419	431.87	386.939	461.841	4.89819e-08	1.133e-06	6.47374e-09	7.53685e-07	7.67179e-08	3.99795e-08	4.37259e-07	3.94738e-08	3.84671e-09	1.21943e-07	9.02889e-06	5.79741e-07	2.19829e-05	0.00014848	2.94191e-06	3.24118e-06	9.88022e-09	3.76201e-08	8.56741e-09	9.50712e-09	2.34335e-08
[truncated: 983 more rows]
[truncated: 49 more columns]
