# Supplementary material for: Comparative Hippocampal Synaptic Proteomes of Rodents and Primates: Differences in Neuroplasticity-Related Proteins
Source: Front Mol Neurosci. 2018 Oct 2;11:364. doi: 10.3389/fnmol.2018.00364 (PMC6176546; doi:10.3389/fnmol.2018.00364)
Supplement: TABLE S3 — SWATH data tables for the mouse vs. human comparison in Figure 2B. [file Table_3.XLS]

## Sheet: sTable3_proteins_Mouse vs Human
protGroups.input	ACC.input	ID	fasta	gene	gene.label	gene.entrez.id	pepcount	roll-up gene norm.spectr norm.prot.loess Mouse 1	roll-up gene norm.spectr norm.prot.loess Mouse 2	roll-up gene norm.spectr norm.prot.loess Mouse 3	roll-up gene norm.spectr norm.prot.loess Mouse 4	roll-up gene norm.spectr norm.prot.loess Mouse 5	roll-up gene norm.spectr norm.prot.loess Human 1	roll-up gene norm.spectr norm.prot.loess Human 2	roll-up gene norm.spectr norm.prot.loess Human 3	roll-up gene norm.spectr norm.prot.loess Human 4	roll-up gene norm.spectr norm.prot.loess Human 5	median Q-value Mouse 1	median Q-value Mouse 2	median Q-value Mouse 3	median Q-value Mouse 4	median Q-value Mouse 5	median Q-value Human 1	median Q-value Human 2	median Q-value Human 3	median Q-value Human 4	median Q-value Human 5	#values Mouse	#values Human	mean Mouse	mean Human	sd Mouse	sd Human	CoV Mouse	CoV Human	mean(log10 data) Mouse	mean(log10 data) Human	sd(log10 data) Mouse	sd(log10 data) Human	Mouse vs Human | log2 foldchange	Mouse vs Human | effect-size; (mu1-mu2)/mean(sd1,sd2)	Mouse vs Human | moderated effect-size (eBayes@limma)	Mouse vs Human | FDR adjusted p-values	Mouse vs Human | significant	Mouse vs Human | simple test; mean(group2) > mean(group1)	functional_group.Proteasome	functional_group.SV_general	functional_group.Endocytosis	functional_group.ECM
tr|B4DLN1|B4DLN1_HUMAN	B4DLN1	tr|B4DLN1|B4DLN1_HUMAN	>tr|B4DLN1|B4DLN1_HUMAN Uncharacterized protein OS=Homo sapiens PE=2 SV=1		tr|B4DLN1|B4DLN1_HUMAN	NA	1	256.337	232.924	260.429	239.879	202.921	139.172	163.52	162.13	138.76	185.347	0.00114019	6.44274e-05	1.32613e-05	0.00213768	1.44754e-06	1.45321e-05	7.94805e-07	8.28582e-06	8.92583e-07	7.77546e-07	5	5	238.498	157.786	22.9016	19.4924	0.099691	0.122951	2.37581	2.19545	0.0431882	0.0531967	-0.599141	-1.71015	-5.99303	0.000181402	-1	0	0	0	0	0
tr|H3BN98|H3BN98_HUMAN	H3BN98	tr|H3BN98|H3BN98_HUMAN	>tr|H3BN98|H3BN98_HUMAN Uncharacterized protein (Fragment) OS=Homo sapiens PE=4 SV=2		tr|H3BN98|H3BN98_HUMAN	NA	1	99.8337	103.623	75.181	69.7742	83.3856	128.984	129.924	131.827	138.36	127.658	0.00449505	0.000652417	0.000359986	0.0124338	0.000196582	4.66981e-09	3.75082e-06	5.46248e-06	5.69363e-07	4.87084e-08	5	5	86.3595	131.351	14.9035	4.20201	0.174099	0.0315433	1.93113	2.11826	0.0750466	0.0136957	0.621641	1.68637	5.73644	0.000254524	1	1	0	0	0	0
sp|Q2M2I8|AAK1_HUMAN	Q2M2I8	sp|Q2M2I8|AAK1_HUMAN	>sp|Q2M2I8|AAK1_HUMAN AP2-associated protein kinase 1 OS=Homo sapiens GN=AAK1 PE=1 SV=3	AAK1	AAK1	22848	11	3285.36	3737.48	3806.19	3781.62	3447.84	2048.37	1860.12	1924.62	1883.94	1868.34	3.82467e-08	2.38953e-08	8.8627e-10	1.43814e-08	2.17946e-08	6.32582e-07	2.50592e-06	7.30683e-06	1.6902e-05	9.95994e-06	5	5	3611.7	1917.08	232.31	77.4781	0.065543	0.0396329	3.55698	3.28236	0.0284345	0.0172056	-0.912241	-1.87552	-13.7363	1.73712e-07	-1	0	0	0	1	0
sp|P49588|SYAC_HUMAN	P49588	sp|P49588|SYAC_HUMAN	>sp|P49588|SYAC_HUMAN Alanine--tRNA ligase, cytoplasmic OS=Homo sapiens GN=AARS PE=1 SV=2	AARS	AARS	16	6	718.645	716.428	790.369	782.239	776.164	1966.28	1779.88	1613.7	1757.19	1929.32	8.93831e-06	3.16433e-07	1.38827e-06	8.07141e-07	1.27339e-07	2.40666e-08	4.52801e-08	1.1079e-08	1.7853e-08	1.99261e-07	5	5	756.769	1809.27	36.1755	142.206	0.0482251	0.0795442	2.87856	3.25642	0.0209317	0.0344911	1.2552	1.88029	17.3663	2.41278e-08	1	1	0	0	0	0
sp|P80404|GABT_HUMAN	P80404	sp|P80404|GABT_HUMAN	>sp|P80404|GABT_HUMAN 4-aminobutyrate aminotransferase, mitochondrial OS=Homo sapiens GN=ABAT PE=1 SV=3	ABAT	ABAT	18	7	4468.78	3653.56	4221.52	3986.01	3161.13	2125.11	2323.79	2792.9	2588.48	1792.68	3.43306e-08	4.0731e-08	2.8129e-09	4.36062e-08	7.35358e-08	4.11367e-08	7.75533e-08	1.02332e-07	1.95043e-07	8.91328e-07	5	5	3898.2	2324.59	510.128	391.048	0.136062	0.174599	3.58775	3.36124	0.0588202	0.0752589	-0.752465	-1.6741	-5.79124	0.000237353	-1	0	0	0	0	0
sp|O75027-3|ABCB7_HUMAN	O75027-3	sp|O75027-3|ABCB7_HUMAN	>sp|O75027-3|ABCB7_HUMAN Isoform of O75027, Isoform 3 of ATP-binding cassette sub-family B member 7, mitochondrial OS=Homo sapiens GN=ABCB7	ABCB7	ABCB7	22	1	100.25	96.3646	77.5037	84.1845	97.4627	70.5329	49.6376	61.5311	65.0319	63.9213	2.00617e-06	2.36576e-07	2.46846e-07	1.49553e-06	3.06819e-08	0.00163106	0.000127247	0.0127483	0.000148424	0.000981582	5	5	91.1531	62.131	9.80553	7.72427	0.111182	0.132146	1.95768	1.79041	0.0481375	0.0571419	-0.555643	-1.65191	-5.20988	0.000530552	-1	0	0	0	0	0
sp|Q9NUT2-5|ABCB8_HUMAN	Q9NUT2-5	sp|Q9NUT2-5|ABCB8_HUMAN	>sp|Q9NUT2-5|ABCB8_HUMAN Isoform of Q9NUT2, Isoform 5 of ATP-binding cassette sub-family B member 8, mitochondrial OS=Homo sapiens GN=ABCB8	ABCB8	ABCB8	11194	3	456.189	396.661	362.376	409.444	495.83	351.837	413.244	392.938	466.664	390.261	8.08923e-06	3.79177e-06	0.000318671	1.74925e-06	4.54296e-06	3.44935e-06	1.34482e-05	1.5628e-06	3.82003e-06	1.84487e-05	5	5	424.1	402.989	52.3268	41.9501	0.122942	0.10293	2.62485	2.60345	0.0531928	0.0445843	-0.0711025	-0.449416	-0.704554	0.539563	0	0	0	0	0	0
sp|P28288|ABCD3_HUMAN	P28288	sp|P28288|ABCD3_HUMAN	>sp|P28288|ABCD3_HUMAN ATP-binding cassette sub-family D member 3 OS=Homo sapiens GN=ABCD3 PE=1 SV=1	ABCD3	ABCD3	5825	3	317.787	276.21	292.724	370.895	477.771	406.267	405	369.106	386.322	365.02	5.0364e-08	1.09501e-05	5.94785e-09	8.14532e-07	2.12553e-07	2.87347e-08	7.2261e-07	3.1445e-07	6.51537e-07	1.22626e-05	5	5	347.077	386.343	81.3672	19.3446	0.222597	0.0501669	2.53166	2.58654	0.0955063	0.0217735	0.182294	0.76833	1.37347	0.23111	0	1	0	0	0	0
sp|P61221|ABCE1_HUMAN	P61221	sp|P61221|ABCE1_HUMAN	>sp|P61221|ABCE1_HUMAN ATP-binding cassette sub-family E member 1 OS=Homo sapiens GN=ABCE1 PE=1 SV=1	ABCE1	ABCE1	6059	2	130.101	127.961	106.704	122.036	109.094	128.012	104.9	104.92	118.478	126.22	6.35548e-06	0.000397643	0.000307159	0.0548681	7.56637e-06	0.00079586	0.00319824	0.000594278	4.14099e-05	3.72287e-05	5	5	119.179	116.506	10.746	11.1757	0.0914215	0.097025	2.07477	2.06473	0.0396213	0.0420388	-0.0333366	-0.258154	-0.37548	0.748692	0	0	0	0	0	0
sp|Q9UG63|ABCF2_HUMAN	Q9UG63	sp|Q9UG63|ABCF2_HUMAN	>sp|Q9UG63|ABCF2_HUMAN ATP-binding cassette sub-family F member 2 OS=Homo sapiens GN=ABCF2 PE=1 SV=2	ABCF2	ABCF2	10061	2	100.788	114.097	100.572	87.8669	110.5	139.794	165.77	163.371	170.375	181.002	0.00354581	0.000802183	0.00179613	0.0073079	0.0162706	1.34051e-07	4.61746e-06	3.57264e-06	5.23655e-05	2.68687e-05	5	5	102.765	164.062	10.2338	15.1586	0.102121	0.0960923	2.01007	2.21345	0.0442356	0.0416365	0.675622	1.77491	7.35764	3.43535e-05	1	1	0	0	0	0
sp|Q9UNQ0-2|ABCG2_HUMAN	Q9UNQ0-2	sp|Q9UNQ0-2|ABCG2_HUMAN	>sp|Q9UNQ0-2|ABCG2_HUMAN Isoform of Q9UNQ0, Isoform 2 of ATP-binding cassette sub-family G member 2 OS=Homo sapiens GN=ABCG2	ABCG2	ABCG2	9429	1	122.86	156.851	129.545	141.559	126.155	111.024	95.0815	84.2145	99.9011	89.326	3.04958e-06	2.34279e-05	1.25563e-08	3.94981e-07	2.41709e-05	0.000490889	1.00223e-06	2.58523e-07	4.58045e-05	7.59351e-05	5	5	135.394	95.9095	13.9201	10.3101	0.100153	0.106387	2.12983	1.97989	0.0433875	0.0460731	-0.4981	-1.67376	-5.27344	0.000483182	-1	0	0	0	0	0
sp|Q9BV23|ABHD6_HUMAN	Q9BV23	sp|Q9BV23|ABHD6_HUMAN	>sp|Q9BV23|ABHD6_HUMAN Monoacylglycerol lipase ABHD6 OS=Homo sapiens GN=ABHD6 PE=1 SV=1	ABHD6	ABHD6	57406	1	58.9251	83.5897	61.3133	28.1427	70.0041	40.7224	55.9936	28.3255	42.1977	65.0789	0.00027897	0.00257236	0.00267409	0.218942	1.71528e-05	1.12766e-05	9.70053e-08	0.0122088	3.82823e-05	4.10498e-05	5	5	60.395	46.4636	20.4545	14.296	0.43504	0.329366	1.7549	1.64978	0.18081	0.139375	-0.349213	-0.649046	-1.20671	0.292161	0	0	0	0	0	0
sp|Q8N2K0|ABD12_HUMAN	Q8N2K0	sp|Q8N2K0|ABD12_HUMAN	>sp|Q8N2K0|ABD12_HUMAN Monoacylglycerol lipase ABHD12 OS=Homo sapiens GN=ABHD12 PE=1 SV=2	ABHD12	ABHD12	26090	2	240.056	326.779	291.275	282.782	252.103	130.597	172.703	178.461	138.668	200.067	2.58567e-08	1.61815e-06	9.19904e-07	9.7349e-06	1.9538e-06	0.000118882	2.0506e-06	5.1512e-07	3.82227e-05	6.90422e-06	5	5	278.599	164.099	34.2312	28.9096	0.122548	0.180767	2.44238	2.20959	0.0530236	0.0778759	-0.773324	-1.68893	-6.02084	0.000174704	-1	0	0	0	0	0
sp|O95870-2|ABHGA_HUMAN	O95870-2	sp|O95870-2|ABHGA_HUMAN	>sp|O95870-2|ABHGA_HUMAN Isoform of O95870, Isoform 2 of Protein ABHD16A OS=Homo sapiens GN=ABHD16A	ABHD16A	ABHD16A	7920	3	347.378	301.042	332.449	284.215	337.887	440.863	475.157	565.95	508.643	508.606	1.82103e-06	4.96391e-06	2.71721e-07	2.14373e-06	8.57395e-07	3.15983e-08	2.51409e-08	1.44039e-07	2.40312e-07	3.43007e-08	5	5	320.594	499.844	26.7517	46.4016	0.0852155	0.0928096	2.50471	2.69734	0.0369417	0.0402203	0.639898	1.786	7.47366	3.00983e-05	1	1	0	0	0	0
sp|Q8IZP0-10|ABI1_HUMAN	Q8IZP0-10	sp|Q8IZP0-10|ABI1_HUMAN	>sp|Q8IZP0-10|ABI1_HUMAN Isoform of Q8IZP0, Isoform 10 of Abl interactor 1 OS=Homo sapiens GN=ABI1	ABI1	ABI1	10006	6	1207.66	1597.78	1473.33	1414.1	1353.11	758.721	928.483	742.318	673.876	1083.38	1.93832e-07	6.94562e-08	4.00834e-08	9.68465e-08	6.3247e-07	2.14195e-05	5.41385e-06	1.15051e-05	0.000163817	2.7295e-06	5	5	1409.2	837.355	144.45	166.413	0.104137	0.193681	3.14711	2.91636	0.045104	0.0833414	-0.766547	-1.68375	-5.93903	0.000194967	-1	0	0	0	0	0
sp|Q9NYB9-2|ABI2_HUMAN	Q9NYB9-2	sp|Q9NYB9-2|ABI2_HUMAN	>sp|Q9NYB9-2|ABI2_HUMAN Isoform of Q9NYB9, Isoform 2 of Abl interactor 2 OS=Homo sapiens GN=ABI2	ABI2	ABI2	10152	5	1076.13	1133.21	1204.2	1088.09	1139.09	643.007	764.986	666.175	717.574	903.034	3.1034e-08	7.70011e-08	1.88159e-09	1.12805e-08	1.03981e-08	5.93472e-05	0.000103446	6.27401e-06	2.62159e-06	1.37493e-06	5	5	1128.14	738.955	50.5945	103.15	0.044466	0.134856	3.05202	2.86541	0.0193018	0.0583035	-0.619917	-1.75165	-6.70085	7.43703e-05	-1	0	0	0	0	0
sp|O14639-2|ABLM1_HUMAN	O14639-2	sp|O14639-2|ABLM1_HUMAN	>sp|O14639-2|ABLM1_HUMAN Isoform of O14639, Isoform 2 of Actin-binding LIM protein 1 OS=Homo sapiens GN=ABLIM1	ABLIM1	ABLIM1	3983	2	147.92	122.313	166.131	158.654	177.829	264.185	236.363	219.988	247.463	179.296	0.00111783	0.00242166	1.02613e-05	3.5273e-05	5.3366e-05	1.34595e-07	1.94178e-06	1.69887e-06	8.40112e-06	5.01941e-06	5	5	154.569	229.459	21.0717	32.3408	0.14386	0.149751	2.18568	2.35699	0.0621579	0.0646756	0.56909	1.58186	4.61488	0.00125547	1	1	0	0	0	0
sp|Q6H8Q1-3|ABLM2_HUMAN;sp|Q6H8Q1-2|ABLM2_HUMAN	Q6H8Q1-3;Q6H8Q1-2	sp|Q6H8Q1-3|ABLM2_HUMAN;sp|Q6H8Q1-2|ABLM2_HUMAN	>sp|Q6H8Q1-3|ABLM2_HUMAN Isoform of Q6H8Q1, Isoform 3 of Actin-binding LIM protein 2 OS=Homo sapiens GN=ABLIM2;>sp|Q6H8Q1-2|ABLM2_HUMAN Isoform of Q6H8Q1, Isoform 2 of Actin-binding LIM protein 2 OS=Homo sapiens GN=ABLIM2	ABLIM2	ABLIM2	84448	2	257.632	257.046	220.024	330.646	228.041	345.784	309.297	443.54	437.509	284.098	0.000691023	6.81488e-05	0.000385247	0.00449292	0.00345177	5.35077e-06	0.000135434	3.56373e-05	5.47814e-06	6.28337e-05	5	5	258.678	364.046	43.6342	73.2097	0.160579	0.203415	2.40817	2.55411	0.0692951	0.0874479	0.48481	1.36393	3.2646	0.010977	0	1	0	0	0	0
sp|O94929|ABLM3_HUMAN	O94929	sp|O94929|ABLM3_HUMAN	>sp|O94929|ABLM3_HUMAN Actin-binding LIM protein 3 OS=Homo sapiens GN=ABLIM3 PE=1 SV=3	ABLIM3	ABLIM3	22885	1	85.8619	71.0698	72.8302	116.989	74.2824	87.4969	81.6594	79.6181	96.5276	79.6668	8.35466e-07	1.92255e-05	5.46141e-07	0.00704865	8.4304e-08	1.31759e-06	7.76734e-08	7.08136e-06	2.21531e-06	1.88334e-06	5	5	84.2067	84.9938	19.2219	7.20568	0.20984	0.0823843	1.91737	1.92819	0.0901526	0.0357186	0.0359508	0.166758	0.273195	0.815143	0	1	0	0	0	0
sp|Q12979-4|ABR_HUMAN	Q12979-4	sp|Q12979-4|ABR_HUMAN	>sp|Q12979-4|ABR_HUMAN Isoform of Q12979, Isoform 4 of Active breakpoint cluster region-related protein OS=Homo sapiens GN=ABR	ABR	ABR	29	9	1059.13	1143.47	1057.4	1045.41	1002.96	2542.68	2663.32	2748.01	2579.15	2512.78	1.16911e-07	0.000100567	1.7417e-06	1.29433e-06	2.62435e-06	7.88142e-09	9.14707e-08	2.40155e-08	4.30371e-08	2.93971e-07	5	5	1061.68	2609.19	51.0577	95.9471	0.0474658	0.0365014	3.0256	3.41627	0.0206025	0.0158471	1.29779	1.89068	21.212	5.63652e-09	1	1	0	0	0	0
sp|P09110|THIK_HUMAN	P09110	sp|P09110|THIK_HUMAN	>sp|P09110|THIK_HUMAN 3-ketoacyl-CoA thiolase, peroxisomal OS=Homo sapiens GN=ACAA1 PE=1 SV=2	ACAA1	ACAA1	30	1	374.891	360.564	418.823	392.863	449.331	462.13	462.593	489.915	495.902	498.262	3.75027e-08	1.80812e-07	9.71745e-09	5.79022e-09	1.48532e-08	5.53135e-08	3.23444e-08	6.5342e-09	4.45467e-08	2.96843e-08	5	5	399.294	481.76	35.4329	17.9692	0.0879487	0.0375318	2.59995	2.68259	0.0381221	0.0162941	0.274533	1.60205	3.74784	0.00493039	1	1	0	0	0	0
sp|Q13085-3|ACACA_HUMAN	Q13085-3	sp|Q13085-3|ACACA_HUMAN	>sp|Q13085-3|ACACA_HUMAN Isoform of Q13085, Isoform 3 of Acetyl-CoA carboxylase 1 OS=Homo sapiens GN=ACACA	ACACA	ACACA	31	3	156.654	167.476	179.867	159.616	194.198	401.713	346.91	342.975	330.647	384.213	8.41287e-05	0.00217734	0.0142663	2.92131e-05	0.000193993	4.93887e-08	1.4781e-05	2.94784e-08	6.13892e-07	2.99502e-06	5	5	171.562	361.291	15.5159	30.1692	0.089052	0.082612	2.23303	2.55667	0.0385984	0.0358169	1.07508	1.85842	12.8453	2.97273e-07	1	1	0	0	0	0
sp|Q9UKU7|ACAD8_HUMAN	Q9UKU7	sp|Q9UKU7|ACAD8_HUMAN	>sp|Q9UKU7|ACAD8_HUMAN Isobutyryl-CoA dehydrogenase, mitochondrial OS=Homo sapiens GN=ACAD8 PE=1 SV=1	ACAD8	ACAD8	27034	2	188.036	194.674	191.641	168.325	170.224	144.548	160.453	157.117	174.962	150.706	6.28545e-07	1.85746e-07	1.15763e-07	1.1735e-05	8.67896e-06	0.00103525	0.000208339	0.0218268	8.06149e-06	0.0111616	5	5	182.58	157.557	12.3895	11.4857	0.0686875	0.0720301	2.26064	2.19653	0.0297955	0.0312418	-0.21297	-1.4444	-2.84816	0.0219478	0	0	0	0	0	0
sp|Q9H845|ACAD9_HUMAN	Q9H845	sp|Q9H845|ACAD9_HUMAN	>sp|Q9H845|ACAD9_HUMAN Acyl-CoA dehydrogenase family member 9, mitochondrial OS=Homo sapiens GN=ACAD9 PE=1 SV=1	ACAD9	ACAD9	28976	1	155.676	151.158	165.699	132.638	143.914	110.504	70.794	108.977	108.54	90.044	1.31205e-07	5.61957e-05	9.11786e-06	1.87917e-07	4.44178e-06	1.98232e-05	0.000218891	3.17999e-05	9.6718e-06	1.55227e-05	5	5	149.817	97.7718	12.4334	17.2564	0.0839849	0.193959	2.17435	1.98415	0.0364101	0.083459	-0.631824	-1.62298	-5.06071	0.000654594	-1	0	0	0	0	0
sp|P28330|ACADL_HUMAN	P28330	sp|P28330|ACADL_HUMAN	>sp|P28330|ACADL_HUMAN Long-chain specific acyl-CoA dehydrogenase, mitochondrial OS=Homo sapiens GN=ACADL PE=1 SV=2	ACADL	ACADL	33	1	111.868	91.052	106.605	97.7372	94.233	133.55	126.367	183.044	173.299	172.884	4.30816e-07	2.37813e-06	3.08446e-08	5.51994e-06	2.48312e-07	0.13031	0.138456	0.0763618	0.0899539	0.0390864	5	5	100.299	157.829	8.69598	25.8898	0.0860486	0.171313	2.00001	2.19328	0.0373015	0.0738628	0.642026	1.66841	5.5584	0.000323543	1	1	0	0	0	0
sp|P49748-2|ACADV_HUMAN	P49748-2	sp|P49748-2|ACADV_HUMAN	>sp|P49748-2|ACADV_HUMAN Isoform of P49748, Isoform 2 of Very long-chain specific acyl-CoA dehydrogenase, mitochondrial OS=Homo sapiens GN=ACADVL	ACADVL	ACADVL	37	3	219.432	173.285	187.728	170.894	178.348	482.52	521.172	565.608	548.611	488.375	2.99418e-06	6.6979e-05	0.000187388	0.000111712	0.0010882	4.14865e-08	1.8682e-07	3.58703e-08	3.20032e-08	5.4562e-07	5	5	185.937	521.257	19.8057	36.3903	0.10182	0.0698592	2.26752	2.71621	0.0441059	0.0303026	1.49051	1.87614	17.632	2.22091e-08	1	1	0	0	0	0
tr|Q6PID9|Q6PID9_HUMAN	Q6PID9	tr|Q6PID9|Q6PID9_HUMAN	>tr|Q6PID9|Q6PID9_HUMAN Isoform of P16112, Aggrecan OS=Homo sapiens GN=ACAN PE=1 SV=1	ACAN	ACAN	176	3	405.907	547.007	438.732	355.285	402.658	301.506	329.615	370.897	339.224	373.845	5.85193e-06	7.36348e-09	2.28608e-08	0.000161973	1.1587e-05	1.44494e-07	8.3319e-07	6.12001e-07	4.02605e-06	4.37957e-07	5	5	429.918	343.018	71.8976	30.1861	0.160573	0.0893596	2.62883	2.53395	0.0692926	0.0387312	-0.315182	-1.30311	-2.81986	0.0229486	0	0	0	0	0	1
sp|Q5T8D3-2|ACBD5_HUMAN	Q5T8D3-2	sp|Q5T8D3-2|ACBD5_HUMAN	>sp|Q5T8D3-2|ACBD5_HUMAN Isoform of Q5T8D3, Isoform 2 of Acyl-CoA-binding domain-containing protein 5 OS=Homo sapiens GN=ACBD5	ACBD5	ACBD5	91452	1	54.1845	51.4716	48.3807	58.3237	44.0217	68.671	62.8573	65.2004	75.5077	62.8545	0.0203259	0.0555281	0.00241325	6.16487e-05	0.000188754	1.63399e-06	5.36374e-07	1.50494e-06	4.69677e-06	1.23378e-05	5	5	51.2764	67.0182	5.45837	5.30936	0.107766	0.0771997	1.70793	1.82514	0.0466669	0.0334776	0.389384	1.61274	4.40253	0.00173185	1	1	0	0	0	0
sp|P53396|ACLY_HUMAN	P53396	sp|P53396|ACLY_HUMAN	>sp|P53396|ACLY_HUMAN ATP-citrate synthase OS=Homo sapiens GN=ACLY PE=1 SV=3	ACLY	ACLY	47	16	3197.3	3396.06	3552.02	4041.52	3514.98	2404.28	2784.22	2127.68	2257.39	2289.18	4.55535e-08	1.15614e-07	6.27387e-10	5.13753e-08	2.69216e-08	6.27581e-07	4.9133e-07	1.92698e-06	2.40848e-06	1.884e-06	5	5	3540.37	2372.55	312.431	250.326	0.086277	0.101886	3.54774	3.37338	0.0374002	0.0441344	-0.579224	-1.74954	-6.51787	9.29397e-05	-1	0	0	0	0	0
sp|Q99798|ACON_HUMAN	Q99798	sp|Q99798|ACON_HUMAN	>sp|Q99798|ACON_HUMAN Aconitate hydratase, mitochondrial OS=Homo sapiens GN=ACO2 PE=1 SV=2	ACO2	ACO2	50	16	23146.5	21781.3	24781.9	21870.7	16899.6	10072.4	10592.6	11721.2	11398.9	8754.39	4.33087e-08	5.85691e-08	1.77067e-09	2.62715e-08	2.51503e-08	7.63363e-09	6.56912e-08	3.4468e-08	1.16294e-08	4.81123e-08	5	5	21696	10507.9	2944.08	1176.61	0.145722	0.116165	4.33289	4.01924	0.0629539	0.0502808	-1.04192	-1.8045	-9.21362	5.20446e-06	-1	0	0	0	0	0
sp|O00154|BACH_HUMAN	O00154	sp|O00154|BACH_HUMAN	>sp|O00154|BACH_HUMAN Cytosolic acyl coenzyme A thioester hydrolase OS=Homo sapiens GN=ACOT7 PE=1 SV=3	ACOT7	ACOT7	11332	4	2722.52	3116.68	3444.91	3299.31	3139.98	1437.13	1491.67	1531.45	1539.64	1402.11	3.63357e-08	3.77827e-08	6.5045e-10	6.851e-09	3.00311e-08	3.44855e-08	6.88822e-07	1.77612e-07	1.59169e-07	1.68594e-07	5	5	3144.68	1480.4	270.681	59.6737	0.0888225	0.0405639	3.49624	3.17009	0.0384994	0.0176094	-1.08343	-1.8723	-14.6356	1.02115e-07	-1	0	0	0	0	0
sp|Q9Y305-2|ACOT9_HUMAN	Q9Y305-2	sp|Q9Y305-2|ACOT9_HUMAN	>sp|Q9Y305-2|ACOT9_HUMAN Isoform of Q9Y305, Isoform 2 of Acyl-coenzyme A thioesterase 9, mitochondrial OS=Homo sapiens GN=ACOT9	ACOT9	ACOT9	23597	1	176.394	156.469	163.297	166.753	148.248	144.636	130.918	163.989	144.209	134.502	8.09794e-08	1.31764e-07	2.47421e-10	1.34932e-08	2.64511e-08	1.36176e-09	2.95869e-08	7.50488e-09	6.33311e-09	1.1911e-07	5	5	162.232	143.651	10.6171	12.8524	0.0656858	0.0874757	2.20939	2.15596	0.0284963	0.0379178	-0.177487	-1.26183	-2.25562	0.0590946	0	0	0	0	0	0
sp|P24666-3|PPAC_HUMAN	P24666-3	sp|P24666-3|PPAC_HUMAN	>sp|P24666-3|PPAC_HUMAN Isoform of P24666, Isoform 3 of Low molecular weight phosphotyrosine protein phosphatase OS=Homo sapiens GN=ACP1	ACP1	ACP1	52	2	971.291	991.501	977.512	969.159	829.293	281.474	402.03	206.485	285.154	305.312	1.39595e-06	1.13504e-06	1.59364e-06	7.36915e-07	3.23522e-06	0.00191567	0.00048761	0.00630247	0.00143022	0.000823845	5	5	947.751	296.091	66.7917	70.126	0.0740913	0.241024	2.97577	2.46168	0.0321334	0.103201	-1.70778	-1.83363	-11.8235	6.01594e-07	-1	0	0	0	0	0
sp|Q96GR2|ACBG1_HUMAN	Q96GR2	sp|Q96GR2|ACBG1_HUMAN	>sp|Q96GR2|ACBG1_HUMAN Long-chain-fatty-acid--CoA ligase ACSBG1 OS=Homo sapiens GN=ACSBG1 PE=2 SV=2	ACSBG1	ACSBG1	23205	4	749.139	716.882	733.577	842.958	789.476	410.78	399.829	340.446	350.806	368.155	1.3963e-08	4.57642e-08	9.71672e-09	3.21466e-08	3.75294e-08	5.61168e-06	1.89151e-05	0.000139746	0.000957131	0.0023108	5	5	766.406	374.003	50.5493	30.487	0.0649284	0.081384	2.88372	2.57173	0.0281684	0.0352863	-1.03642	-1.86635	-13.5355	1.96673e-07	-1	0	0	0	0	0
sp|P33121-3|ACSL1_HUMAN	P33121-3	sp|P33121-3|ACSL1_HUMAN	>sp|P33121-3|ACSL1_HUMAN Isoform of P33121, Isoform 3 of Long-chain-fatty-acid--CoA ligase 1 OS=Homo sapiens GN=ACSL1	ACSL1	ACSL1	2180	1	185.719	186.839	185.616	164.726	172.132	118.583	120.922	102.927	108.439	122.972	3.11204e-08	3.53137e-08	3.95651e-09	7.0459e-08	6.27759e-09	1.20581e-06	1.59017e-08	1.28475e-06	3.23524e-05	2.1266e-05	5	5	179.006	114.768	10.0158	8.6601	0.0569243	0.0769451	2.25231	2.05881	0.0247019	0.0333675	-0.642805	-1.83113	-8.76932	7.91558e-06	-1	0	0	0	0	0
sp|O95573|ACSL3_HUMAN	O95573	sp|O95573|ACSL3_HUMAN	>sp|O95573|ACSL3_HUMAN Long-chain-fatty-acid--CoA ligase 3 OS=Homo sapiens GN=ACSL3 PE=1 SV=3	ACSL3	ACSL3	2181	1	78.9922	80.249	69.7501	55.6003	83.7995	105.995	84.3685	123.642	121.091	95.22	0.00559322	0.00078784	0.00615961	2.9515e-05	0.00260221	2.93084e-08	7.38771e-07	1.06536e-07	1.02605e-05	1.35025e-08	5	5	73.6782	106.063	11.3588	16.756	0.1673	0.162728	1.86278	2.02109	0.0721566	0.0702105	0.525915	1.47842	3.87114	0.00402921	1	1	0	0	0	0
sp|O60488-2|ACSL4_HUMAN	O60488-2	sp|O60488-2|ACSL4_HUMAN	>sp|O60488-2|ACSL4_HUMAN Isoform of O60488, Isoform Short of Long-chain-fatty-acid--CoA ligase 4 OS=Homo sapiens GN=ACSL4	ACSL4	ACSL4	2182	1	103.682	107.102	99.3091	72.9827	93.7937	108.445	90.7828	96.9726	97.1842	95.7106	2.82859e-05	1.35592e-06	2.34756e-08	1.48017e-05	3.50817e-06	4.7294e-05	0.000294447	0.000188544	0.000196638	0.00230662	5	5	95.374	97.819	13.4716	6.48036	0.153827	0.0648463	1.97558	1.98968	0.066416	0.0281329	0.0468594	0.289908	0.451244	0.699838	0	1	0	0	0	0
sp|Q9UKU0-5|ACSL6_HUMAN	Q9UKU0-5	sp|Q9UKU0-5|ACSL6_HUMAN	>sp|Q9UKU0-5|ACSL6_HUMAN Isoform of Q9UKU0, Isoform 5 of Long-chain-fatty-acid--CoA ligase 6 OS=Homo sapiens GN=ACSL6	ACSL6	ACSL6	23305	5	869.442	1088.71	932.507	977.121	1177.23	729.838	859.032	893.524	806.987	834.264	2.50258e-08	8.33307e-08	3.15009e-09	3.82256e-07	2.92814e-08	2.56108e-06	1.63973e-06	3.19689e-07	6.04858e-07	3.35231e-06	5	5	1009	824.729	123.489	61.8861	0.121681	0.0769226	3.00132	2.9153	0.0526514	0.0333578	-0.285753	-1.39874	-3.05753	0.015518	0	0	0	0	0	0
sp|P68133|ACTS_HUMAN	P68133	sp|P68133|ACTS_HUMAN	>sp|P68133|ACTS_HUMAN Actin, alpha skeletal muscle OS=Homo sapiens GN=ACTA1 PE=1 SV=1	ACTA1	ACTA1	58	3	18218.8	18676.4	18874.4	16994.1	16453.6	12858.8	14043.7	12372.5	13643.5	14110.6	3.56309e-06	1.98282e-07	2.90362e-09	1.10921e-06	4.37769e-07	3.93018e-07	4.80055e-07	1.1333e-07	1.32052e-06	1.31008e-06	5	5	17843.4	13405.8	1066.62	762.755	0.0604999	0.0576164	4.25085	4.12672	0.0262508	0.0250017	-0.41234	-1.7798	-5.99142	0.000181634	-1	0	0	0	0	0
sp|Q562R1|ACTBL_HUMAN	Q562R1	sp|Q562R1|ACTBL_HUMAN	>sp|Q562R1|ACTBL_HUMAN Beta-actin-like protein 2 OS=Homo sapiens GN=ACTBL2 PE=1 SV=2	ACTBL2	ACTBL2	345651	1	1688.53	2257.5	1971.92	1682.55	1691.4	1347.21	1434.59	1357.71	1282.94	1248.3	5.62783e-08	1.30475e-07	2.0565e-09	4.3394e-08	1.06888e-06	4.42231e-08	2.89622e-07	4.02046e-08	4.20833e-09	3.72708e-06	5	5	1858.38	1334.15	254.872	72.1218	0.131952	0.0539341	3.26605	3.1247	0.0570588	0.0234063	-0.469551	-1.66117	-5.06094	0.000654594	-1	0	0	0	0	0
sp|P63261|ACTG_HUMAN	P63261	sp|P63261|ACTG_HUMAN	>sp|P63261|ACTG_HUMAN Actin, cytoplasmic 2 OS=Homo sapiens GN=ACTG1 PE=1 SV=1	ACTG1	ACTG1	71	11	72517.5	87310.8	80869	73937.2	76128.9	48653	54626	48477.4	49305.4	54544.6	1.60045e-07	5.31142e-08	1.58388e-08	6.51884e-08	2.6747e-07	1.10955e-07	2.16334e-07	4.03322e-08	1.32411e-07	3.62373e-07	5	5	78152.7	51121.3	6018.11	3177.34	0.0755775	0.0616287	4.89194	4.70794	0.0327762	0.0267396	-0.611242	-1.8219	-8.26054	1.30352e-05	-1	0	0	0	0	0
sp|P12814-3|ACTN1_HUMAN	P12814-3	sp|P12814-3|ACTN1_HUMAN	>sp|P12814-3|ACTN1_HUMAN Isoform of P12814, Isoform 3 of Alpha-actinin-1 OS=Homo sapiens GN=ACTN1	ACTN1	ACTN1	87	10	1586.95	1794.85	1623.23	1625.81	1565.28	2752.77	2333.71	3440.22	3141.24	2116.18	1.02701e-07	9.53165e-08	1.49321e-08	1.09264e-07	7.92272e-08	7.85691e-09	1.32807e-07	1.41245e-08	2.33554e-08	6.61084e-07	5	5	1639.22	2756.82	90.6301	548.697	0.0538063	0.203616	3.21413	3.43341	0.0233509	0.0875328	0.728447	1.6816	5.85919	0.000216936	1	1	0	0	0	0
sp|P35609-2|ACTN2_HUMAN;sp|P35609|ACTN2_HUMAN	P35609-2;P35609	sp|P35609-2|ACTN2_HUMAN;sp|P35609|ACTN2_HUMAN	>sp|P35609-2|ACTN2_HUMAN Isoform of P35609, Isoform 2 of Alpha-actinin-2 OS=Homo sapiens GN=ACTN2;>sp|P35609|ACTN2_HUMAN Alpha-actinin-2 OS=Homo sapiens GN=ACTN2 PE=1 SV=1	ACTN2	ACTN2	88	11	717.498	826.615	807.227	749.963	741.86	2190.42	1640.34	2062.62	1950.2	1356.86	8.65902e-06	0.000156565	0.000113996	1.20453e-06	2.25418e-05	7.26011e-09	2.4082e-07	1.40688e-07	3.72685e-08	2.19177e-07	5	5	768.632	1840.09	46.1834	338.301	0.0598028	0.196624	2.8851	3.2585	0.0259489	0.0845844	1.24042	1.81749	10.1732	2.17342e-06	1	1	0	0	0	0
sp|O43707|ACTN4_HUMAN	O43707	sp|O43707|ACTN4_HUMAN	>sp|O43707|ACTN4_HUMAN Alpha-actinin-4 OS=Homo sapiens GN=ACTN4 PE=1 SV=2	ACTN4	ACTN4	81	5	628.892	700.803	612.627	615.745	592.786	524.11	443.042	506.081	491.582	411.18	2.9583e-09	2.02969e-08	2.05091e-09	6.65111e-08	1.38745e-08	1.68472e-06	1.50813e-06	3.55806e-06	1.05188e-07	0.000136443	5	5	630.17	475.199	41.5454	46.7624	0.0639991	0.100853	2.79873	2.67514	0.0277661	0.0436891	-0.410558	-1.67659	-4.95688	0.000759534	-1	0	0	0	0	0
tr|R4GMT0|R4GMT0_HUMAN	R4GMT0	tr|R4GMT0|R4GMT0_HUMAN	>tr|R4GMT0|R4GMT0_HUMAN Isoform of P61163, Alpha-centractin OS=Homo sapiens GN=ACTR1A PE=1 SV=1	ACTR1A	ACTR1A	10121	4	420.686	498.587	457.748	422.389	494.034	356.144	372.799	314.348	301.963	344.864	6.09185e-07	1.13943e-07	1.9933e-07	1.18391e-05	8.9506e-07	1.51041e-05	1.2041e-05	4.65356e-05	4.97544e-05	5.88787e-06	5	5	458.689	338.023	37.4294	29.3486	0.081856	0.0877325	2.66036	2.52762	0.0354903	0.0380287	-0.440943	-1.69998	-5.30808	0.000462069	-1	0	0	0	0	0
sp|P42025|ACTY_HUMAN	P42025	sp|P42025|ACTY_HUMAN	>sp|P42025|ACTY_HUMAN Beta-centractin OS=Homo sapiens GN=ACTR1B PE=1 SV=1	ACTR1B	ACTR1B	10120	2	392.876	482.735	495.794	437.869	377.955	229.301	280.004	267.799	227.608	282.243	5.3139e-09	3.10875e-07	1.01569e-08	6.43815e-08	1.9193e-08	7.30429e-07	4.54971e-08	5.28462e-06	2.93675e-07	2.40953e-07	5	5	437.446	257.391	52.3962	26.9878	0.120991	0.106996	2.63841	2.40864	0.0523549	0.0463357	-0.763286	-1.77074	-7.52283	2.86605e-05	-1	0	0	0	0	0
sp|P61160|ARP2_HUMAN;sp|P61160-2|ARP2_HUMAN	P61160;P61160-2	sp|P61160|ARP2_HUMAN;sp|P61160-2|ARP2_HUMAN	>sp|P61160|ARP2_HUMAN Actin-related protein 2 OS=Homo sapiens GN=ACTR2 PE=1 SV=1;>sp|P61160-2|ARP2_HUMAN Isoform of P61160, Isoform 2 of Actin-related protein 2 OS=Homo sapiens GN=ACTR2	ACTR2	ACTR2	10097	11	9829.36	12430.2	10340.9	10237.5	9582.44	4831.27	5025.64	4556.87	5017.87	5664.82	1.98863e-08	1.38721e-08	9.72052e-10	7.99882e-09	1.18341e-08	4.17996e-08	7.58493e-07	1.26451e-07	2.26743e-07	3.40814e-07	5	5	10484.1	5019.29	1130.28	408.024	0.102613	0.0798226	4.01865	3.69952	0.0444477	0.0346115	-1.0601	-1.85176	-12.1376	4.82158e-07	-1	0	0	0	0	0
sp|P61158|ARP3_HUMAN	P61158	sp|P61158|ARP3_HUMAN	>sp|P61158|ARP3_HUMAN Actin-related protein 3 OS=Homo sapiens GN=ACTR3 PE=1 SV=3	ACTR3	ACTR3	10096	13	9423.38	10504.7	9573.84	9335.17	9008.72	3533.61	3909.44	3234.95	3703.07	3556.77	1.22847e-08	2.95752e-08	1.12312e-09	1.10382e-08	2.02155e-08	2.47188e-06	3.2807e-07	6.7394e-07	2.99762e-07	4.15444e-07	5	5	9569.15	3587.57	562.419	247.561	0.0574538	0.0696838	3.98029	3.55396	0.0249313	0.0302267	-1.41623	-1.88467	-19.8699	9.49039e-09	-1	0	0	0	0	0
sp|Q9P1U1|ARP3B_HUMAN	Q9P1U1	sp|Q9P1U1|ARP3B_HUMAN	>sp|Q9P1U1|ARP3B_HUMAN Actin-related protein 3B OS=Homo sapiens GN=ACTR3B PE=2 SV=1	ACTR3B	ACTR3B	57180	5	1282.32	1582.77	1432.69	1336.23	1211.77	712.257	787.571	760.538	2240.15	780.8	2.17903e-08	1.91868e-08	7.93277e-10	1.96651e-08	3.37949e-08	3.39232e-06	8.35033e-08	6.94552e-08	9.42178e-06	6.21226e-07	5	5	1369.16	1056.26	144.106	662.468	0.103697	0.515211	3.13457	2.97457	0.0449147	0.210721	-0.531512	-0.960615	-1.94226	0.0982021	0	0	0	0	0	0
sp|Q04771|ACVR1_HUMAN	Q04771	sp|Q04771|ACVR1_HUMAN	>sp|Q04771|ACVR1_HUMAN Activin receptor type-1 OS=Homo sapiens GN=ACVR1 PE=1 SV=1	ACVR1	ACVR1	90	1	1224.07	1192.85	1250.03	1347.47	1353.78	1170.29	1251.01	1241.39	1291.73	1359.35	1.67858e-05	2.90601e-05	1.18684e-05	4.32828e-05	5.37743e-05	0.000109101	0.000318323	0.00017822	2.81153e-05	0.000506456	5	5	1273.64	1262.75	73.1696	69.4866	0.0572989	0.0550449	3.10448	3.10079	0.0248642	0.0238876	-0.0122352	-0.159663	-0.181556	0.876606	0	0	0	0	0	0
tr|B4DKD2|B4DKD2_HUMAN	B4DKD2	tr|B4DKD2|B4DKD2_HUMAN	>tr|B4DKD2|B4DKD2_HUMAN Isoform of O75078, Disintegrin and metalloproteinase domain-containing protein 11 OS=Homo sapiens GN=ADAM11 PE=1 SV=1	ADAM11	ADAM11	4185	6	1319.31	1831.23	1698.69	1538.48	1543.47	595.065	709.503	675.223	546.062	671.02	5.62386e-07	2.067e-08	1.61874e-09	1.5645e-08	6.45431e-08	0.0071017	0.000566043	0.00045308	0.00374806	0.0911212	5	5	1586.24	639.375	192.37	66.8492	0.123727	0.107647	3.19776	2.80379	0.0535299	0.0466157	-1.30874	-1.84993	-12.7546	3.15233e-07	-1	0	0	0	0	0
tr|F8WAD8|F8WAD8_HUMAN	F8WAD8	tr|F8WAD8|F8WAD8_HUMAN	>tr|F8WAD8|F8WAD8_HUMAN Isoform of Q9P0K1, Disintegrin and metalloproteinase domain-containing protein 22 (Fragment) OS=Homo sapiens GN=ADAM22 PE=1 SV=1	ADAM22	ADAM22	53616	1	520.374	645.887	570.96	556.691	597.595	400.485	392.561	455.108	454.271	458.147	2.7918e-07	6.81503e-07	8.25961e-10	2.33242e-08	2.21959e-08	2.399e-08	1.45965e-07	1.60337e-07	2.92505e-07	4.38329e-06	5	5	578.302	432.115	46.9484	32.643	0.0807751	0.0768878	2.76102	2.63459	0.0350232	0.0333428	-0.420005	-1.70799	-5.27932	0.000480129	-1	0	0	0	0	0
tr|E7EWD3|E7EWD3_HUMAN	E7EWD3	tr|E7EWD3|E7EWD3_HUMAN	>tr|E7EWD3|E7EWD3_HUMAN Isoform of O75077, Disintegrin and metalloproteinase domain-containing protein 23 OS=Homo sapiens GN=ADAM23 PE=1 SV=2	ADAM23	ADAM23	8745	4	992.898	1267.42	1134.88	1128.57	1077.59	854.451	787.192	969.783	842.795	811.081	2.10972e-08	3.56523e-08	1.83971e-10	4.71131e-08	1.10982e-08	5.25294e-08	8.61482e-08	3.83302e-08	3.2677e-09	7.66589e-07	5	5	1120.27	853.06	99.978	70.4139	0.0888895	0.0800734	3.04795	2.92985	0.0385283	0.0347199	-0.392339	-1.65866	-4.73144	0.0010534	-1	0	0	0	0	0
sp|O75689|ADAP1_HUMAN	O75689	sp|O75689|ADAP1_HUMAN	>sp|O75689|ADAP1_HUMAN Arf-GAP with dual PH domain-containing protein 1 OS=Homo sapiens GN=ADAP1 PE=1 SV=2	ADAP1	ADAP1	11033	3	244.309	259.122	247.186	197.867	237.034	330.632	332.165	308.032	319.723	342.628	3.94108e-05	2.08109e-05	0.000476351	0.000673378	9.47719e-07	4.05225e-08	3.02588e-05	3.61056e-07	1.40649e-07	3.03623e-07	5	5	237.103	326.636	23.3342	13.1928	0.104151	0.0406644	2.37313	2.51378	0.0451102	0.0176531	0.467223	1.73946	5.86692	0.000214908	1	1	0	0	0	0
sp|Q08828|ADCY1_HUMAN	Q08828	sp|Q08828|ADCY1_HUMAN	>sp|Q08828|ADCY1_HUMAN Adenylate cyclase type 1 OS=Homo sapiens GN=ADCY1 PE=1 SV=2	ADCY1	ADCY1	107	3	261.873	333.535	258.997	260.059	302.254	292.789	281.879	318.172	312.977	297.979	3.14384e-08	6.42897e-08	4.21672e-06	1.81914e-07	2.50153e-07	1.90723e-07	3.21089e-07	1.81885e-05	1.30232e-07	3.22987e-06	5	5	283.344	300.759	33.4388	14.834	0.11468	0.0494247	2.44999	2.4778	0.0496422	0.0214518	0.0923541	0.714386	1.08533	0.343674	0	1	0	0	0	0
sp|Q08462-2|ADCY2_HUMAN	Q08462-2	sp|Q08462-2|ADCY2_HUMAN	>sp|Q08462-2|ADCY2_HUMAN Isoform of Q08462, Isoform 2 of Adenylate cyclase type 2 OS=Homo sapiens GN=ADCY2	ADCY2	ADCY2	108	3	301.703	328.801	323.165	313.434	304.926	227.983	237.57	244.247	211.497	224.364	4.04355e-07	2.34311e-06	1.73092e-06	7.469e-06	1.80862e-05	1.46436e-06	1.59343e-06	2.48913e-06	1.05754e-06	1.03356e-06	5	5	314.406	229.132	11.577	12.5968	0.0367734	0.0554115	2.49726	2.35956	0.0159651	0.0240465	-0.457426	-1.834	-7.2432	3.89515e-05	-1	0	0	0	0	0
sp|O95622-2|ADCY5_HUMAN	O95622-2	sp|O95622-2|ADCY5_HUMAN	>sp|O95622-2|ADCY5_HUMAN Isoform of O95622, Isoform 2 of Adenylate cyclase type 5 OS=Homo sapiens GN=ADCY5	ADCY5	ADCY5	111	1	138.502	156.414	168.739	175.665	160.778	86.1322	126.632	129.505	94.7722	119.695	9.00031e-05	5.92539e-06	0.000234111	1.69202e-06	1.65447e-05	4.34361e-05	6.89758e-06	0.000117207	0.00220953	0.000118317	5	5	160.02	111.347	14.1191	19.644	0.0908249	0.185714	2.20277	2.04095	0.0393638	0.0799718	-0.537558	-1.55676	-4.382	0.00179167	-1	0	0	0	0	0
sp|O60503|ADCY9_HUMAN	O60503	sp|O60503|ADCY9_HUMAN	>sp|O60503|ADCY9_HUMAN Adenylate cyclase type 9 OS=Homo sapiens GN=ADCY9 PE=1 SV=4	ADCY9	ADCY9	115	7	1226.16	1587.45	1389.54	1379.42	1340.48	547.893	596.116	584.751	536.465	544.935	9.43453e-08	3.42238e-08	1.78832e-09	2.03272e-07	2.75845e-07	0.000893892	0.000187206	0.00147017	0.00576903	4.88741e-05	5	5	1384.61	562.032	130.623	26.5696	0.0930378	0.0469406	3.13981	2.74938	0.0403188	0.0203748	-1.29701	-1.87737	-16.9339	2.94482e-08	-1	0	0	0	0	0
sp|P35611-2|ADDA_HUMAN	P35611-2	sp|P35611-2|ADDA_HUMAN	>sp|P35611-2|ADDA_HUMAN Isoform of P35611, Isoform 2 of Alpha-adducin OS=Homo sapiens GN=ADD1	ADD1	ADD1	118	4	1639.31	1911.63	1750.49	1766.18	1518.91	1928.5	1864.27	1499.59	1736.54	1496.86	2.58159e-09	1.15164e-08	1.36521e-10	1.10117e-08	1.19941e-08	3.93478e-09	2.79564e-08	3.90402e-09	7.53156e-08	7.19096e-08	5	5	1717.3	1705.15	147.222	201.141	0.0865226	0.119546	3.23356	3.22931	0.0375063	0.0517342	-0.0141001	-0.0995009	-0.148275	0.90054	0	0	0	0	0	0
sp|P35612|ADDB_HUMAN	P35612	sp|P35612|ADDB_HUMAN	>sp|P35612|ADDB_HUMAN Beta-adducin OS=Homo sapiens GN=ADD2 PE=1 SV=3	ADD2	ADD2	119	6	1278.06	1591.56	1381.35	1410.63	1118.85	1400.23	1504.27	1415.78	1508.44	1502.55	9.75327e-09	2.19295e-07	2.17308e-07	1.32352e-07	1.7549e-06	3.36889e-08	6.08107e-08	6.07158e-08	1.90912e-07	6.04372e-08	5	5	1356.09	1466.25	174.235	53.4987	0.130744	0.0367749	3.12937	3.16598	0.0565411	0.0159658	0.121592	0.838341	1.35429	0.237623	0	1	0	0	0	0
sp|Q9UEY8-2|ADDG_HUMAN	Q9UEY8-2	sp|Q9UEY8-2|ADDG_HUMAN	>sp|Q9UEY8-2|ADDG_HUMAN Isoform of Q9UEY8, Isoform 1 of Gamma-adducin OS=Homo sapiens GN=ADD3	ADD3	ADD3	120	3	720.585	844.768	759.116	851.047	751.794	930.293	959.286	655.546	810.055	817.779	3.85625e-08	1.87258e-07	4.20041e-09	1.5875e-06	8.9022e-09	8.00311e-09	4.66095e-08	3.96761e-07	1.00249e-07	8.96924e-08	5	5	785.462	834.592	58.8542	120.051	0.0746355	0.15119	2.89416	2.91766	0.0323688	0.0652901	0.0780904	0.468864	0.746202	0.516561	0	1	0	0	0	0
tr|A2A3C1|A2A3C1_HUMAN	A2A3C1	tr|A2A3C1|A2A3C1_HUMAN	>tr|A2A3C1|A2A3C1_HUMAN Isoform of O60241, Adhesion G protein-coupled receptor B2 OS=Homo sapiens GN=ADGRB2 PE=1 SV=1	ADGRB2	ADGRB2	576	1	197.508	182.329	179.459	145.793	188.125	112.933	118.094	126.512	105.549	112.538	8.01076e-09	4.28144e-09	2.55277e-09	1.34127e-07	6.00713e-08	1.97344e-08	1.84976e-07	7.66287e-08	0.000144787	1.71897e-06	5	5	178.643	115.125	19.6161	7.77274	0.116957	0.0670732	2.24972	2.06039	0.0506214	0.0290968	-0.628943	-1.76764	-7.03416	4.98272e-05	-1	0	0	0	0	0
sp|O60242|AGRB3_HUMAN	O60242	sp|O60242|AGRB3_HUMAN	>sp|O60242|AGRB3_HUMAN Adhesion G protein-coupled receptor B3 OS=Homo sapiens GN=ADGRB3 PE=1 SV=2	ADGRB3	ADGRB3	577	7	1088.53	846.472	932.257	921.443	1020.2	573.304	560.638	643.066	523.836	545.928	8.22295e-09	1.02322e-07	4.49189e-08	1.02363e-07	6.83641e-07	0.00011039	0.000118822	1.81751e-05	6.88005e-06	0.000758171	5	5	961.781	569.354	93.9062	45.1265	0.0975043	0.0772286	2.98143	2.75433	0.0422455	0.0334901	-0.754403	-1.81721	-8.88301	7.09321e-06	-1	0	0	0	0	0
sp|O94910|AGRL1_HUMAN	O94910	sp|O94910|AGRL1_HUMAN	>sp|O94910|AGRL1_HUMAN Adhesion G protein-coupled receptor L1 OS=Homo sapiens GN=ADGRL1 PE=1 SV=1	ADGRL1	ADGRL1	22859	11	1740.91	2104.98	1984.35	2013.65	2075.21	1490.61	1556.49	1783.93	1520.77	1551.37	1.785e-07	3.79821e-08	8.29872e-09	2.71392e-07	8.84375e-08	2.13814e-07	8.69229e-06	5.1495e-08	3.46245e-07	4.3121e-07	5	5	1983.82	1580.64	143.985	116.68	0.0756081	0.0710356	3.29654	3.19793	0.0327894	0.0308116	-0.327557	-1.64328	-4.28587	0.00207712	-1	0	0	0	0	0
tr|E7EVD6|E7EVD6_HUMAN	E7EVD6	tr|E7EVD6|E7EVD6_HUMAN	>tr|E7EVD6|E7EVD6_HUMAN Isoform of Q9HAR2, Adhesion G protein-coupled receptor L3 OS=Homo sapiens GN=ADGRL3 PE=1 SV=1	ADGRL3	ADGRL3	23284	7	723.131	785.492	830.627	821.556	826.579	987.953	1026.17	1146.59	1042.87	957.53	3.5018e-08	2.56096e-07	1.13658e-08	1.87507e-06	5.10248e-08	1.1375e-07	7.76058e-07	2.36983e-07	9.85412e-08	1.05753e-06	5	5	797.477	1032.22	45.2675	72.0572	0.0584144	0.0685032	2.90114	3.01295	0.0253475	0.0297157	0.371429	1.7355	5.21894	0.000524522	1	1	0	0	0	0
sp|P55263-3|ADK_HUMAN	P55263-3	sp|P55263-3|ADK_HUMAN	>sp|P55263-3|ADK_HUMAN Isoform of P55263, Isoform 3 of Adenosine kinase OS=Homo sapiens GN=ADK	ADK	ADK	132	2	164.501	174.62	187.923	199.858	189.816	86.6927	115.819	92.3919	107.174	83.5983	1.94481e-05	4.78711e-06	1.29573e-06	1.30663e-05	0.000116088	0.0841948	0.221939	0.105618	0.248313	0.19007	5	5	183.344	97.1352	13.845	13.8262	0.0765325	0.140575	2.26226	1.98394	0.0331891	0.0607527	-0.924569	-1.8099	-9.17896	5.37622e-06	-1	0	0	0	0	0
sp|P25098|ARBK1_HUMAN	P25098	sp|P25098|ARBK1_HUMAN	>sp|P25098|ARBK1_HUMAN Beta-adrenergic receptor kinase 1 OS=Homo sapiens GN=ADRBK1 PE=1 SV=2	ADRBK1	ADRBK1	156	1	133.869	130.879	108.231	120.885	101.166	112.468	128.873	119.231	115.718	106.634	1.2106e-05	1.8334e-06	4.76317e-09	3.94937e-07	2.75254e-06	2.49927e-06	1.00059e-06	2.19466e-07	2.21847e-05	1.06041e-06	5	5	119.006	116.585	14.1398	8.28737	0.121226	0.0705031	2.07306	2.06578	0.0524558	0.0305812	-0.0242077	-0.179218	-0.263712	0.820882	0	0	0	0	0	0
sp|P30520|PURA2_HUMAN	P30520	sp|P30520|PURA2_HUMAN	>sp|P30520|PURA2_HUMAN Adenylosuccinate synthetase isozyme 2 OS=Homo sapiens GN=ADSS PE=1 SV=3	ADSS	ADSS	159	4	392.286	378.621	434.816	434.577	395.659	190.842	265.524	210.473	220.304	210.168	4.18224e-07	2.39889e-07	2.69473e-08	6.77614e-07	4.39849e-08	0.000302688	0.0037345	0.00949985	0.0264336	0.0553746	5	5	407.192	219.462	25.9061	27.8781	0.0633891	0.122187	2.6091	2.33871	0.0275019	0.0528686	-0.898209	-1.82767	-9.90945	2.71622e-06	-1	0	0	0	0	0
sp|Q9Y4W6|AFG32_HUMAN	Q9Y4W6	sp|Q9Y4W6|AFG32_HUMAN	>sp|Q9Y4W6|AFG32_HUMAN AFG3-like protein 2 OS=Homo sapiens GN=AFG3L2 PE=1 SV=2	AFG3L2	AFG3L2	10939	12	2144.91	1664.14	1910.36	1894.35	2033.18	3158.33	3241.17	3782.31	3506.71	3152.58	6.30148e-08	9.62145e-08	1.83208e-07	6.08557e-08	4.7311e-07	2.78817e-08	5.20471e-08	4.78444e-08	1.8631e-08	6.5396e-08	5	5	1929.39	3368.22	179.702	272.648	0.0953514	0.0792309	3.28387	3.5263	0.0413169	0.0343557	0.805323	1.82692	9.50195	3.90997e-06	1	1	0	0	0	0
tr|E7EUN2|E7EUN2_HUMAN	E7EUN2	tr|E7EUN2|E7EUN2_HUMAN	>tr|E7EUN2|E7EUN2_HUMAN Isoform of Q9UPQ3, Arf-GAP with GTPase, ANK repeat and PH domain-containing protein 1 OS=Homo sapiens GN=AGAP1 PE=1 SV=1	AGAP1	AGAP1	116987	2	50.1903	69.1527	79.4983	82.2846	78.3453	126.443	103.968	162.208	168.393	104.905	0.510517	0.102419	0.0083061	0.000205212	0.000977378	0.000306489	4.47534e-07	9.05054e-06	2.18885e-05	3.78583e-05	5	5	71.8942	133.183	13.0956	30.744	0.205338	0.233648	1.85002	2.1152	0.088258	0.100127	0.880887	1.60051	5.05232	0.000660988	1	1	0	0	0	0
tr|F8VVT9|F8VVT9_HUMAN;sp|Q99490|AGAP2_HUMAN	F8VVT9;Q99490	tr|F8VVT9|F8VVT9_HUMAN;sp|Q99490|AGAP2_HUMAN	>tr|F8VVT9|F8VVT9_HUMAN Isoform of Q99490, Arf-GAP with GTPase, ANK repeat and PH domain-containing protein 2 OS=Homo sapiens GN=AGAP2 PE=1 SV=1;>sp|Q99490|AGAP2_HUMAN Arf-GAP with GTPase, ANK repeat and PH domain-containing protein 2 OS=Homo sapiens GN=AGAP2 PE=1 SV=2	AGAP2	AGAP2	116986	10	1921.38	2054.69	1929.78	2045.26	1916.62	2075.06	2312.65	2407.65	2107.38	2314.18	1.91011e-08	7.57831e-08	3.08554e-09	7.29834e-09	3.36594e-08	2.27221e-08	1.24668e-07	2.34791e-08	2.02696e-08	2.03086e-07	5	5	1973.55	2243.38	70.0067	144.59	0.0352716	0.0649999	3.29503	3.35017	0.0153135	0.0281994	0.183184	1.52805	2.79549	0.0239207	0	1	0	0	0	0
sp|Q96P47|AGAP3_HUMAN;sp|Q96P47-3|AGAP3_HUMAN	Q96P47;Q96P47-3	sp|Q96P47|AGAP3_HUMAN;sp|Q96P47-3|AGAP3_HUMAN	>sp|Q96P47|AGAP3_HUMAN Arf-GAP with GTPase, ANK repeat and PH domain-containing protein 3 OS=Homo sapiens GN=AGAP3 PE=1 SV=2;>sp|Q96P47-3|AGAP3_HUMAN Isoform of Q96P47, Isoform 3 of Arf-GAP with GTPase, ANK repeat and PH domain-containing protein 3 OS=Homo sapiens GN=AGAP3	AGAP3	AGAP3	116988	7	1047.34	1569.15	1083.69	1209.59	1146.03	1584.9	1678.5	1849.69	1572.56	1654.08	1.06473e-08	2.84369e-07	2.45055e-09	2.7822e-08	1.05351e-07	7.75831e-09	1.0282e-07	4.78761e-08	2.22281e-08	4.08616e-08	5	5	1211.16	1667.95	209.454	111.052	0.161517	0.0650068	3.0785	3.22144	0.069695	0.0282024	0.474832	1.57967	4.43092	0.00165759	1	1	0	0	0	0
sp|P52594-2|AGFG1_HUMAN	P52594-2	sp|P52594-2|AGFG1_HUMAN	>sp|P52594-2|AGFG1_HUMAN Isoform of P52594, Isoform 2 of Arf-GAP domain and FG repeat-containing protein 1 OS=Homo sapiens GN=AGFG1	AGFG1	AGFG1	3267	1	100.518	109.992	111.275	98.1274	102.414	103.441	89.3531	77.0918	94.7651	90.4891	4.52987e-09	8.4415e-08	9.16393e-08	5.89649e-09	1.22245e-07	7.0373e-09	1.52255e-07	3.0257e-07	5.30537e-09	5.10198e-05	5	5	104.465	91.0281	5.84977	9.55736	0.0557938	0.107373	2.01843	1.95721	0.0242121	0.0464978	-0.203364	-1.28704	-2.43646	0.0435992	0	0	0	0	1	0
sp|O95081|AGFG2_HUMAN	O95081	sp|O95081|AGFG2_HUMAN	>sp|O95081|AGFG2_HUMAN Arf-GAP domain and FG repeat-containing protein 2 OS=Homo sapiens GN=AGFG2 PE=1 SV=2	AGFG2	AGFG2	3268	1	84.0349	71.4179	72.151	71.7929	67.6487	36.1861	29.8589	18.5142	33.1702	24.2535	4.61174e-07	1.38077e-06	6.76644e-06	1.734e-05	4.95843e-05	0.00523961	0.00823087	0.00963577	0.000899187	0.0640012	5	5	73.4091	28.3966	6.20983	7.07867	0.0814773	0.273956	1.86457	1.44133	0.0353266	0.116832	-1.40598	-1.78248	-8.74274	8.08913e-06	-1	0	0	0	0	0
sp|Q53H12|AGK_HUMAN	Q53H12	sp|Q53H12|AGK_HUMAN	>sp|Q53H12|AGK_HUMAN Acylglycerol kinase, mitochondrial OS=Homo sapiens GN=AGK PE=1 SV=2	AGK	AGK	55750	6	1993.81	1875.69	2084.25	2021.63	2310.56	2356.9	2195.92	2927.49	2424.83	2383.43	9.52452e-09	7.90237e-09	2.10479e-10	6.28684e-09	5.65284e-09	8.77756e-09	1.40347e-08	2.04368e-08	1.61686e-08	1.76405e-08	5	5	2057.19	2457.71	160.587	276.583	0.0766754	0.107601	3.31224	3.38847	0.0332509	0.046596	0.253212	1.37564	2.86912	0.0212296	0	1	0	0	0	0
sp|P35573-2|GDE_HUMAN	P35573-2	sp|P35573-2|GDE_HUMAN	>sp|P35573-2|GDE_HUMAN Isoform of P35573, Isoform 5 of Glycogen debranching enzyme OS=Homo sapiens GN=AGL	AGL	AGL	178	1	126.794	152.27	134.12	142.827	131.375	46.0543	59.0589	31.0922	56.0189	64.3804	2.53571e-08	7.72615e-07	1.1648e-08	9.26961e-08	5.48511e-08	0.000203605	0.0113436	0.00943134	0.00415358	0.000252664	5	5	137.477	51.321	10.1253	13.1286	0.0727173	0.296423	2.13731	1.69686	0.0315391	0.126034	-1.46313	-1.77766	-8.60012	9.35358e-06	-1	0	0	0	0	0
sp|Q99943|PLCA_HUMAN	Q99943	sp|Q99943|PLCA_HUMAN	>sp|Q99943|PLCA_HUMAN 1-acyl-sn-glycerol-3-phosphate acyltransferase alpha OS=Homo sapiens GN=AGPAT1 PE=1 SV=2	AGPAT1	AGPAT1	10554	2	454.475	530.384	531.759	487.572	446.819	505.101	549.3	558.758	594.107	582.733	6.07195e-07	5.43655e-07	2.30749e-07	2.21864e-06	1.62427e-05	2.15026e-07	7.14011e-07	3.23724e-06	1.35145e-06	5.11493e-05	5	5	490.202	557.999	40.3331	34.6049	0.0825018	0.0632473	2.6892	2.74595	0.0357693	0.0274405	0.188525	1.33841	2.46413	0.0416471	0	1	0	0	0	0
sp|Q9NRZ7-2|PLCC_HUMAN	Q9NRZ7-2	sp|Q9NRZ7-2|PLCC_HUMAN	>sp|Q9NRZ7-2|PLCC_HUMAN Isoform of Q9NRZ7, Isoform 2 of 1-acyl-sn-glycerol-3-phosphate acyltransferase gamma OS=Homo sapiens GN=AGPAT3	AGPAT3	AGPAT3	56894	1	69.4052	97.1244	76.1317	72.341	91.9672	74.2527	66.3379	80.2763	79.624	96.9094	1.14695e-07	2.54198e-07	6.55171e-06	0.000118175	2.69466e-06	1.34521e-07	4.69386e-06	6.51867e-07	1.65718e-08	2.62234e-06	5	5	81.3939	79.48	12.3755	11.2303	0.15041	0.138875	1.90666	1.89689	0.0649574	0.0600249	-0.0324437	-0.165011	-0.266161	0.819423	0	0	0	0	0	0
sp|Q9NRZ5|PLCD_HUMAN	Q9NRZ5	sp|Q9NRZ5|PLCD_HUMAN	>sp|Q9NRZ5|PLCD_HUMAN 1-acyl-sn-glycerol-3-phosphate acyltransferase delta OS=Homo sapiens GN=AGPAT4 PE=1 SV=1	AGPAT4	AGPAT4	56895	1	110.309	110.863	96.47	90.6167	98.809	91.0587	76.8719	90.6417	89.1114	93.2277	5.33163e-06	6.69246e-06	5.39139e-07	1.22937e-05	8.62589e-06	8.90962e-08	9.41127e-05	4.98775e-05	2.45204e-05	1.0579e-06	5	5	101.414	88.1823	8.89132	6.49167	0.0879263	0.0772638	2.00476	1.94438	0.0381124	0.0335053	-0.200578	-1.30001	-2.4509	0.0425656	0	0	0	0	0	0
sp|P23526|SAHH_HUMAN	P23526	sp|P23526|SAHH_HUMAN	>sp|P23526|SAHH_HUMAN Adenosylhomocysteinase OS=Homo sapiens GN=AHCY PE=1 SV=4	AHCY	AHCY	191	7	887.089	906.211	925.228	933.463	949.095	426.508	435.729	392.095	429.822	451.444	9.27015e-08	1.48914e-07	1.48628e-07	1.61342e-06	3.9491e-07	0.000462785	0.000239208	0.00668041	8.68197e-05	0.002563	5	5	920.217	427.119	24.1252	21.7957	0.0263085	0.0520514	2.96377	2.63009	0.0114237	0.0225903	-1.10848	-1.88869	-18.25	1.6963e-08	-1	0	0	0	0	0
sp|O43865|SAHH2_HUMAN	O43865	sp|O43865|SAHH2_HUMAN	>sp|O43865|SAHH2_HUMAN Adenosylhomocysteinase 2 OS=Homo sapiens GN=AHCYL1 PE=1 SV=2	AHCYL1	AHCYL1	10768	4	1705.76	1727.46	1693.18	1836.58	1931.12	1227.64	1082.28	915.643	926.377	940.544	1.23291e-07	7.71489e-08	4.14241e-09	4.35943e-07	2.23161e-07	3.89433e-07	8.65424e-07	2.39648e-05	5.15889e-07	6.24558e-06	5	5	1778.82	1018.5	102.274	135.049	0.0566421	0.128005	3.24957	3.00506	0.0245797	0.0553662	-0.81224	-1.81054	-8.86245	7.23432e-06	-1	0	0	0	0	0
sp|Q96HN2-2|SAHH3_HUMAN	Q96HN2-2	sp|Q96HN2-2|SAHH3_HUMAN	>sp|Q96HN2-2|SAHH3_HUMAN Isoform of Q96HN2, Isoform 2 of Adenosylhomocysteinase 3 OS=Homo sapiens GN=AHCYL2	AHCYL2	AHCYL2	23382	1	255.075	253.092	253.481	290.462	263.198	168.512	152.852	150.862	160.046	131.538	1.67546e-09	3.62852e-09	1.20968e-10	2.54644e-09	3.64357e-08	1.73647e-08	1.46182e-08	1.14947e-07	2.66272e-07	4.38878e-08	5	5	263.062	152.762	15.8569	13.7404	0.0584189	0.0927662	2.41945	2.18256	0.0253494	0.0402016	-0.786956	-1.83907	-9.98996	2.53329e-06	-1	0	0	0	0	0
sp|Q8IVF2-3|AHNK2_HUMAN	Q8IVF2-3	sp|Q8IVF2-3|AHNK2_HUMAN	>sp|Q8IVF2-3|AHNK2_HUMAN Isoform of Q8IVF2, Isoform 3 of Protein AHNAK2 OS=Homo sapiens GN=AHNAK2	AHNAK2	AHNAK2	113146	1	47.0698	54.7889	36.1404	42.339	28.6862	153.594	116.804	166.833	154.397	115	0.38722	0.207169	0.202005	0.449115	0.177032	1.61646e-07	1.96021e-08	8.96425e-08	1.48021e-08	5.89698e-07	5	5	41.8049	141.326	10.0097	23.803	0.252652	0.174805	1.61077	2.14509	0.108033	0.0753461	1.77498	1.81136	10.3042	1.96837e-06	1	1	0	0	0	0
sp|Q09666|AHNK_HUMAN	Q09666	sp|Q09666|AHNK_HUMAN	>sp|Q09666|AHNK_HUMAN Neuroblast differentiation-associated protein AHNAK OS=Homo sapiens GN=AHNAK PE=1 SV=2	AHNAK	AHNAK	79026	4	113.255	101.494	78.3939	108.416	132.132	804.032	590.275	363.461	509.578	380.951	0.295361	0.387775	0.145447	0.251759	0.144083	9.06719e-09	1.95832e-06	2.30494e-06	3.0728e-08	1.23834e-06	5	5	106.738	529.659	19.5002	179.649	0.192871	0.336173	2.02218	2.70497	0.0829992	0.142108	2.2682	1.81489	10.7146	1.43791e-06	1	1	0	0	0	0
sp|O95433|AHSA1_HUMAN	O95433	sp|O95433|AHSA1_HUMAN	>sp|O95433|AHSA1_HUMAN Activator of 90 kDa heat shock protein ATPase homolog 1 OS=Homo sapiens GN=AHSA1 PE=1 SV=1	AHSA1	AHSA1	10598	3	735.543	764.761	747.92	871.933	700.226	784.627	890.304	533.026	673.856	861.601	6.74247e-07	9.0457e-06	9.58239e-08	6.58635e-07	2.17069e-06	2.35748e-07	9.40183e-07	2.00178e-05	4.08244e-07	1.94527e-07	5	5	764.076	748.683	64.7796	146.804	0.0821735	0.212728	2.88194	2.86696	0.0356275	0.0913663	-0.0497538	-0.227437	-0.374507	0.748788	0	0	0	0	0	0
sp|O95831-3|AIFM1_HUMAN	O95831-3	sp|O95831-3|AIFM1_HUMAN	>sp|O95831-3|AIFM1_HUMAN Isoform of O95831, Isoform 3 of Apoptosis-inducing factor 1, mitochondrial OS=Homo sapiens GN=AIFM1	AIFM1	AIFM1	9131	4	1601.16	1291.58	1331.27	1246.51	1492.18	1548.39	1668.59	1730.07	1550.16	1828.99	2.44488e-09	7.04177e-09	2.35888e-10	5.56967e-09	4.23469e-09	3.42905e-09	1.92963e-08	1.04459e-08	5.59142e-09	6.05029e-08	5	5	1392.54	1665.24	148.932	120.338	0.105321	0.0719603	3.14187	3.22058	0.0456144	0.0312116	0.261464	1.41856	3.03055	0.0162615	0	1	0	0	0	0
sp|Q12904|AIMP1_HUMAN	Q12904	sp|Q12904|AIMP1_HUMAN	>sp|Q12904|AIMP1_HUMAN Aminoacyl tRNA synthase complex-interacting multifunctional protein 1 OS=Homo sapiens GN=AIMP1 PE=1 SV=2	AIMP1	AIMP1	9255	1	47.1871	49.0817	65.048	67.6546	51.5647	73.1926	59.2162	60.9848	64.0876	60.4908	0.00021292	0.0220762	9.33207e-05	0.180331	0.000387784	1.76269e-07	6.07347e-06	1.50579e-06	0.00289259	1.43067e-07	5	5	56.1072	63.5944	9.52417	5.65643	0.167942	0.0854812	1.74413	1.80212	0.0724298	0.0370564	0.192648	0.931488	1.69048	0.145445	0	1	0	0	0	0
sp|O00170|AIP_HUMAN	O00170	sp|O00170|AIP_HUMAN	>sp|O00170|AIP_HUMAN AH receptor-interacting protein OS=Homo sapiens GN=AIP PE=1 SV=2	AIP	AIP	9049	3	200.964	226.55	204.406	240.59	198.103	515.46	500.873	527.613	522.281	521.978	0.0194529	0.000287038	7.13403e-05	6.42522e-05	2.17651e-06	6.10369e-08	6.89978e-07	3.03782e-08	8.16733e-08	2.01594e-08	5	5	214.123	517.641	18.5685	10.3163	0.085226	0.020098	2.32939	2.71396	0.0369462	0.00872758	1.27751	1.88275	18.1873	1.71196e-08	1	1	0	0	0	0
sp|P00568|KAD1_HUMAN	P00568	sp|P00568|KAD1_HUMAN	>sp|P00568|KAD1_HUMAN Adenylate kinase isoenzyme 1 OS=Homo sapiens GN=AK1 PE=1 SV=3	AK1	AK1	203	3	1105.73	1136.67	1288.51	1224.23	1362.08	1442.21	1920.88	1088.85	1265.55	1408.8	6.59252e-08	2.32287e-08	2.26549e-09	1.11519e-08	5.45647e-09	5.87899e-09	3.62323e-07	4.35895e-07	4.24566e-07	3.45302e-07	5	5	1223.45	1425.26	105.88	310.191	0.0864903	0.211068	3.08629	3.14612	0.0374923	0.0906688	0.198774	0.824025	1.4956	0.193975	0	1	0	0	0	0
tr|G3V213|G3V213_HUMAN	G3V213	tr|G3V213|G3V213_HUMAN	>tr|G3V213|G3V213_HUMAN Isoform of P54819, Adenylate kinase 2, isoform CRA_a OS=Homo sapiens GN=AK2 PE=1 SV=1	AK2	AK2	204	1	83.3644	63.4137	63.8365	93.4185	68.8633	408.397	326.692	410.346	53.1945	432.354	6.249e-06	1.23814e-06	6.66478e-08	6.44741e-06	1.73727e-05	0.113362	0.0343066	0.284447	0.260547	0.0367213	5	5	74.5793	326.197	13.2745	157.827	0.173951	1.11708	1.86733	2.42002	0.0749835	0.390861	1.83598	1.4027	3.67906	0.00549353	0	1	0	0	0	0
sp|Q9UIJ7|KAD3_HUMAN	Q9UIJ7	sp|Q9UIJ7|KAD3_HUMAN	>sp|Q9UIJ7|KAD3_HUMAN GTP:AMP phosphotransferase AK3, mitochondrial OS=Homo sapiens GN=AK3 PE=1 SV=4	AK3	AK3	50808	1	296.49	327.387	307.049	321.209	294.402	237.295	220.991	181.846	231.688	178.074	1.23488e-08	1.03855e-07	1.28649e-06	1.2459e-07	6.28055e-08	1.89214e-08	1.08011e-07	5.71116e-08	1.89619e-08	5.19933e-06	5	5	309.308	209.979	14.6635	28.0542	0.0472829	0.137419	2.49	2.31897	0.0205232	0.0594015	-0.568141	-1.72058	-6.04427	0.000169541	-1	0	0	0	0	0
sp|Q9Y6K8-3|KAD5_HUMAN	Q9Y6K8-3	sp|Q9Y6K8-3|KAD5_HUMAN	>sp|Q9Y6K8-3|KAD5_HUMAN Isoform of Q9Y6K8, Isoform 3 of Adenylate kinase isoenzyme 5 OS=Homo sapiens GN=AK5	AK5	AK5	26289	5	305.099	436.19	361.053	403.686	421.699	1386.21	1526.85	1619.91	1397.78	1735.2	5.7568e-05	3.5113e-05	1.57e-05	2.24933e-05	3.69428e-05	1.4787e-08	1.16575e-07	6.84304e-09	3.06769e-09	3.81448e-08	5	5	385.545	1533.19	53.0861	148.582	0.145787	0.0963999	2.58255	3.18398	0.062982	0.0417691	1.99792	1.87384	18.5701	1.50814e-08	1	1	0	0	0	0
sp|O43687-2|AKA7A_HUMAN	O43687-2	sp|O43687-2|AKA7A_HUMAN	>sp|O43687-2|AKA7A_HUMAN Isoform of Q9P0M2, Isoform Alpha of A-kinase anchor protein 7 isoforms alpha and beta OS=Homo sapiens GN=AKAP7	AKAP7	AKAP7	9465	1	91.1508	80.1956	80.0245	71.4496	87.7147	67.4872	67.3008	60.6846	78.7416	56.7921	8.18432e-07	4.24734e-09	7.73999e-09	5.7052e-08	4.79464e-09	2.21004e-09	2.18634e-06	6.19433e-08	1.06685e-08	4.22385e-08	5	5	82.107	66.2013	7.66169	8.35297	0.0947697	0.124589	1.91284	1.81816	0.041066	0.0539	-0.314516	-1.40659	-3.17165	0.0128183	0	0	0	0	0	0
tr|E7EMD6|E7EMD6_HUMAN	E7EMD6	tr|E7EMD6|E7EMD6_HUMAN	>tr|E7EMD6|E7EMD6_HUMAN Isoform of O43572, A-kinase anchor protein 10, mitochondrial OS=Homo sapiens GN=AKAP10 PE=1 SV=3	AKAP10	AKAP10	11216	1	40.7324	61.92	56.5122	58.7072	62.1805	72.6613	52.2367	63.3601	62.0153	66.7909	0.271484	0.00761281	0.030701	1.94043e-05	5.94325e-07	1.37209e-05	3.96166e-05	5.19697e-08	2.44308e-05	6.68868e-05	5	5	56.0105	63.4129	8.85909	7.48008	0.177483	0.122052	1.74325	1.79966	0.0764828	0.0528109	0.187392	0.820798	1.47558	0.199538	0	1	0	0	0	0
sp|P14550|AK1A1_HUMAN	P14550	sp|P14550|AK1A1_HUMAN	>sp|P14550|AK1A1_HUMAN Alcohol dehydrogenase [NADP(+)] OS=Homo sapiens GN=AKR1A1 PE=1 SV=3	AKR1A1	AKR1A1	10327	3	843.953	854.463	881.4	895.124	825.66	459.834	544.79	348.131	393.921	390.8	4.31792e-09	1.41547e-08	2.39631e-10	5.98642e-09	1.03052e-08	1.58987e-06	2.6338e-06	0.000246384	1.09066e-05	3.33734e-05	5	5	860.12	427.495	28.1024	76.7729	0.0326549	0.174708	2.93437	2.62559	0.0141781	0.0753052	-1.02577	-1.81028	-9.43305	4.16223e-06	-1	0	0	0	0	0
sp|C9JRZ8|AK1BF_HUMAN	C9JRZ8	sp|C9JRZ8|AK1BF_HUMAN	>sp|C9JRZ8|AK1BF_HUMAN Aldo-keto reductase family 1 member B15 OS=Homo sapiens GN=AKR1B15 PE=1 SV=2	AKR1B15	AKR1B15	441282	1	108.884	110.71	97.7881	60.0073	98.4148	58.8052	27.6669	25.0057	35.5055	33.5497	0.000568846	2.24333e-07	1.32971e-06	5.77405e-05	3.25407e-07	0.16635	0.0248395	0.124229	0.0770079	0.0693689	5	5	95.1607	36.1066	20.5143	13.3845	0.25549	0.340291	1.96854	1.53708	0.109208	0.143757	-1.43328	-1.67697	-6.20344	0.000137524	-1	0	0	0	0	0
sp|Q13740-2|CD166_HUMAN	Q13740-2	sp|Q13740-2|CD166_HUMAN	>sp|Q13740-2|CD166_HUMAN Isoform of Q13740, Isoform 2 of CD166 antigen OS=Homo sapiens GN=ALCAM	ALCAM	ALCAM	214	5	1505.45	1620.39	1624.11	1615.85	1771.14	1331.85	1638.32	1595.59	1474.92	1534.61	1.685e-08	2.57546e-08	3.58005e-10	2.78925e-09	3.46016e-08	9.03482e-09	7.95385e-08	2.41331e-08	1.9939e-08	1.98559e-07	5	5	1627.39	1515.06	94.5072	119.62	0.0577009	0.0811621	3.21091	3.17931	0.0250383	0.0351904	-0.104985	-0.950098	-1.40373	0.221416	0	0	0	0	0	0
sp|P00352|AL1A1_HUMAN	P00352	sp|P00352|AL1A1_HUMAN	>sp|P00352|AL1A1_HUMAN Retinal dehydrogenase 1 OS=Homo sapiens GN=ALDH1A1 PE=1 SV=2	ALDH1A1	ALDH1A1	216	1	156.682	148.677	123.522	91.2897	140.619	53.25	36.16	34.6042	55.8296	47.4859	7.46969e-06	1.93496e-05	9.75233e-06	0.000761561	6.75158e-06	0.00229278	5.68421e-06	0.0608816	0.00155069	0.0328932	5	5	132.158	45.4659	25.9358	9.70382	0.218532	0.223035	2.11349	1.64942	0.0938024	0.0956897	-1.54162	-1.78222	-8.81031	7.62098e-06	-1	0	0	0	0	0
sp|P30837|AL1B1_HUMAN	P30837	sp|P30837|AL1B1_HUMAN	>sp|P30837|AL1B1_HUMAN Aldehyde dehydrogenase X, mitochondrial OS=Homo sapiens GN=ALDH1B1 PE=1 SV=3	ALDH1B1	ALDH1B1	219	3	301.138	296.275	324.138	305.725	232.504	171.604	167.313	169.059	151.203	126.202	6.3754e-09	4.26533e-08	1.35349e-09	1.29303e-06	1.49572e-08	9.43533e-05	7.72127e-05	3.50427e-05	9.83582e-06	0.00394872	5	5	291.956	157.076	34.8666	19.0208	0.128865	0.129338	2.46259	2.19334	0.0557352	0.0559379	-0.894416	-1.7789	-8.03526	1.63994e-05	-1	0	0	0	0	0
sp|O75891|AL1L1_HUMAN	O75891	sp|O75891|AL1L1_HUMAN	>sp|O75891|AL1L1_HUMAN Cytosolic 10-formyltetrahydrofolate dehydrogenase OS=Homo sapiens GN=ALDH1L1 PE=1 SV=2	ALDH1L1	ALDH1L1	10840	5	981.163	1104.76	1140.16	1237.46	1139.38	742.49	1087.45	539.625	722.398	718.484	8.83526e-09	2.71406e-08	2.3241e-07	6.95822e-08	3.56839e-08	6.04461e-06	8.43719e-07	0.000810275	1.85371e-06	2.75447e-05	5	5	1120.58	762.089	92.3097	199.506	0.0841661	0.253582	3.04823	2.87088	0.0364884	0.108418	-0.589169	-1.47016	-3.88113	0.00396224	-1	0	0	0	0	0
sp|P05091|ALDH2_HUMAN	P05091	sp|P05091|ALDH2_HUMAN	>sp|P05091|ALDH2_HUMAN Aldehyde dehydrogenase, mitochondrial OS=Homo sapiens GN=ALDH2 PE=1 SV=2	ALDH2	ALDH2	217	6	1158.76	1215.3	1395.89	1227.21	1138.28	1710.42	2065.24	2065.49	2057.11	1964.11	1.88463e-08	2.4347e-08	4.94057e-10	3.01261e-08	1.57107e-08	3.64125e-09	7.02503e-08	2.24776e-08	1.84817e-08	5.69357e-08	5	5	1227.09	1972.47	101.473	152.615	0.0801225	0.0812311	3.08774	3.2939	0.0347411	0.0352202	0.684866	1.81558	8.49546	1.03365e-05	1	1	0	0	0	0
sp|P51649|SSDH_HUMAN	P51649	sp|P51649|SSDH_HUMAN	>sp|P51649|SSDH_HUMAN Succinate-semialdehyde dehydrogenase, mitochondrial OS=Homo sapiens GN=ALDH5A1 PE=1 SV=2	ALDH5A1	ALDH5A1	7915	1	224.28	243.035	231.615	245.375	76.7676	154.268	201.59	222.798	118.294	125.627	9.28306e-05	3.85867e-05	3.58664e-08	1.14211e-05	4.56324e-07	5.76492e-06	5.18091e-06	1.07698e-06	3.70525e-08	6.70306e-07	5	5	204.214	164.516	71.7588	46.166	0.537059	0.285758	2.27525	2.20254	0.21863	0.121676	-0.241525	-0.424809	-0.763549	0.507696	0	0	0	0	0	0
sp|Q02252|MMSA_HUMAN	Q02252	sp|Q02252|MMSA_HUMAN	>sp|Q02252|MMSA_HUMAN Methylmalonate-semialdehyde dehydrogenase [acylating], mitochondrial OS=Homo sapiens GN=ALDH6A1 PE=1 SV=2	ALDH6A1	ALDH6A1	4329	9	1070.49	1492.25	1206.76	1341.56	928.28	8187.13	8343.19	7312.23	8642.83	8748.04	1.94514e-06	6.86873e-06	3.9158e-06	2.89919e-06	6.26931e-06	1.00515e-07	1.02788e-06	2.18533e-07	1.21402e-07	6.70011e-07	5	5	1207.87	8246.68	221.242	568.848	0.187823	0.0713574	3.07607	3.91542	0.0808646	0.0309508	2.78826	1.88142	23.2741	2.81723e-09	1	1	0	0	0	0
sp|P49419-2|AL7A1_HUMAN	P49419-2	sp|P49419-2|AL7A1_HUMAN	>sp|P49419-2|AL7A1_HUMAN Isoform of P49419, Isoform 2 of Alpha-aminoadipic semialdehyde dehydrogenase OS=Homo sapiens GN=ALDH7A1	ALDH7A1	ALDH7A1	501	3	335.289	459.082	443.63	507.689	456.441	552.295	662.411	411.498	637.827	645.756	3.22562e-05	1.31884e-06	3.64774e-05	2.511e-05	1.59289e-06	2.06268e-07	5.09335e-08	4.77288e-06	5.97785e-08	3.00736e-08	5	5	440.426	581.957	63.6256	104.404	0.156849	0.200575	2.63986	2.75849	0.0677052	0.086251	0.394064	1.23324	2.69429	0.028204	0	1	0	0	0	0
sp|P54886-2|P5CS_HUMAN	P54886-2	sp|P54886-2|P5CS_HUMAN	>sp|P54886-2|P5CS_HUMAN Isoform of P54886, Isoform Short of Delta-1-pyrroline-5-carboxylate synthase OS=Homo sapiens GN=ALDH18A1	ALDH18A1	ALDH18A1	5832	1	72.4768	83.9073	81.1145	77.7229	55.2815	44.3529	39.7619	37.8005	54.4273	51.3167	0.00317835	0.00160814	9.83097e-07	3.76682e-05	1.65913e-05	1.6913e-06	0.00060443	7.67028e-05	3.1935e-05	5.96666e-06	5	5	74.1006	45.5318	11.3499	7.19459	0.168266	0.15857	1.86525	1.65399	0.0725676	0.0684388	-0.701767	-1.62894	-5.20655	0.000532337	-1	0	0	0	0	0
sp|P04075|ALDOA_HUMAN	P04075	sp|P04075|ALDOA_HUMAN	>sp|P04075|ALDOA_HUMAN Fructose-bisphosphate aldolase A OS=Homo sapiens GN=ALDOA PE=1 SV=2	ALDOA	ALDOA	226	11	36989.4	40635.1	42522.8	29065.5	37957.3	28183	27486.9	26914	25055.2	26774.9	1.89944e-08	2.49962e-08	1.27971e-08	2.95037e-08	2.33834e-08	8.86375e-08	5.96541e-08	1.67055e-07	4.64033e-08	1.09931e-07	5	5	37434	26882.8	5163.46	1162.76	0.148277	0.0438847	4.56965	4.42914	0.0640459	0.0190497	-0.466768	-1.62589	-4.75494	0.00102131	-1	0	0	0	0	0
sp|P09972|ALDOC_HUMAN	P09972	sp|P09972|ALDOC_HUMAN	>sp|P09972|ALDOC_HUMAN Fructose-bisphosphate aldolase C OS=Homo sapiens GN=ALDOC PE=1 SV=2	ALDOC	ALDOC	230	9	7909.09	9379.7	9628.67	10221.3	10761.1	9141.72	9087.35	7841.71	9470.26	9243.83	8.09794e-08	1.24728e-07	8.61307e-08	7.92874e-08	1.55263e-07	3.27876e-07	8.02084e-07	2.32756e-07	1.29854e-07	1.54189e-06	5	5	9579.98	8956.97	1077.13	640.446	0.117429	0.0749101	3.97905	3.95122	0.0508243	0.0324875	-0.0924538	-0.650185	-1.01169	0.378175	0	0	0	0	0	0
sp|Q86V81|THOC4_HUMAN	Q86V81	sp|Q86V81|THOC4_HUMAN	>sp|Q86V81|THOC4_HUMAN THO complex subunit 4 OS=Homo sapiens GN=ALYREF PE=1 SV=3	ALYREF	ALYREF	10189	1	43.1827	31.5155	40.5903	62.0134	78.9802	64.2459	63.092	68.2586	88.4817	74.0196	0.0439231	0.475502	0.0646758	0.000784267	8.47577e-06	7.09141e-05	0.0013653	7.14391e-05	1.93159e-05	2.7838e-05	5	5	51.2564	71.6196	19.0589	10.3498	0.376098	0.138193	1.68645	1.85164	0.157966	0.0597328	0.548728	1.16064	2.52975	0.0372271	0	1	0	0	0	0
sp|Q01433-3|AMPD2_HUMAN	Q01433-3	sp|Q01433-3|AMPD2_HUMAN	>sp|Q01433-3|AMPD2_HUMAN Isoform of Q01433, Isoform Ex1A-3 of AMP deaminase 2 OS=Homo sapiens GN=AMPD2	AMPD2	AMPD2	271	3	365.076	450.271	436.403	446.538	394.935	305.628	269.705	838.825	328.43	764.698	0.000309189	5.67849e-06	1.17523e-07	2.02696e-06	7.26312e-07	0.250924	0.104556	0.0332299	0.0194024	0.00998834	5	5	418.645	501.457	37.1664	276.184	0.0914069	0.585526	2.62043	2.64794	0.039615	0.235797	0.0913912	0.171883	0.301956	0.797675	0	1	0	0	0	0
sp|P49418|AMPH_HUMAN	P49418	sp|P49418|AMPH_HUMAN	>sp|P49418|AMPH_HUMAN Amphiphysin OS=Homo sapiens GN=AMPH PE=1 SV=1	AMPH	AMPH	273	9	6320.1	7176.26	7351.95	7391.01	6232.16	2339.11	1992.83	2219.08	2570.75	1445.03	1.37662e-08	1.86604e-08	2.8459e-09	9.88672e-09	1.92592e-08	4.188e-08	3.41285e-06	4.17353e-07	1.51818e-07	3.9396e-06	5	5	6894.3	2113.36	570.921	427.943	0.0842552	0.224867	3.83727	3.31693	0.0365269	0.0964568	-1.72856	-1.8404	-12.4626	3.90288e-07	-1	0	0	0	1	0
sp|P16157-2|ANK1_HUMAN	P16157-2	sp|P16157-2|ANK1_HUMAN	>sp|P16157-2|ANK1_HUMAN Isoform of P16157, Isoform Er16 of Ankyrin-1 OS=Homo sapiens GN=ANK1	ANK1	ANK1	286	4	455.038	460.086	500.847	400.383	486.357	885.483	526.305	536.147	551.092	879.309	4.58328e-05	0.000334025	6.70541e-05	0.000102845	0.000249567	1.62602e-08	1.11612e-07	2.44491e-07	3.74962e-08	1.7417e-07	5	5	460.542	675.667	38.5374	188.935	0.0863454	0.276853	2.662	2.81661	0.0374297	0.118023	0.513601	1.33296	3.15294	0.0131941	0	1	0	0	0	0
sp|Q01484|ANK2_HUMAN;sp|Q01484-5|ANK2_HUMAN;tr|H0Y931|H0Y931_HUMAN	Q01484;Q01484-5;H0Y931	sp|Q01484|ANK2_HUMAN;sp|Q01484-5|ANK2_HUMAN;tr|H0Y931|H0Y931_HUMAN	>sp|Q01484|ANK2_HUMAN Ankyrin-2 OS=Homo sapiens GN=ANK2 PE=1 SV=4;>sp|Q01484-5|ANK2_HUMAN Isoform of Q01484, Isoform 4 of Ankyrin-2 OS=Homo sapiens GN=ANK2;>tr|H0Y931|H0Y931_HUMAN Isoform of Q01484, Ankyrin-2 (Fragment) OS=Homo sapiens GN=ANK2 PE=1 SV=1	ANK2	ANK2	287	34	17606	17259.1	15506.1	16122.6	16018.6	21512.2	18706.4	18660.1	19902.3	16022	5.83763e-08	7.46846e-08	1.77758e-09	2.02834e-08	5.51639e-08	1.62285e-08	1.6159e-07	3.38294e-08	9.77311e-08	4.06662e-07	5	5	16502.5	18960.6	889.029	2011.69	0.0536562	0.108692	4.21705	4.27584	0.0232859	0.0470657	0.19531	1.25758	2.33757	0.051635	0	1	0	0	0	0
sp|Q12955|ANK3_HUMAN;sp|Q12955-5|ANK3_HUMAN;tr|A0A087WTF3|A0A087WTF3_HUMAN	Q12955;Q12955-5;A0A087WTF3	sp|Q12955|ANK3_HUMAN;sp|Q12955-5|ANK3_HUMAN;tr|A0A087WTF3|A0A087WTF3_HUMAN	>sp|Q12955|ANK3_HUMAN Ankyrin-3 OS=Homo sapiens GN=ANK3 PE=1 SV=3;>sp|Q12955-5|ANK3_HUMAN Isoform of Q12955, Isoform 3 of Ankyrin-3 OS=Homo sapiens GN=ANK3;>tr|A0A087WTF3|A0A087WTF3_HUMAN Isoform of Q12955, Ankyrin-3 (Fragment) OS=Homo sapiens GN=ANK3 PE=1 SV=1	ANK3	ANK3	288	16	3824.76	3662.51	3409.38	3652.34	3202.8	3369.05	3493.56	3416.54	3337.54	3588.22	1.12904e-08	1.70265e-08	1.3003e-09	5.72602e-08	1.2357e-07	1.08004e-08	6.23452e-08	5.39293e-08	1.28196e-07	2.15292e-07	5	5	3550.36	3440.98	244.41	101.139	0.0699931	0.0292201	3.54943	3.53653	0.0303605	0.0126874	-0.0428475	-0.561635	-0.647686	0.573923	0	0	0	0	0	0
sp|Q9P2R3|ANFY1_HUMAN	Q9P2R3	sp|Q9P2R3|ANFY1_HUMAN	>sp|Q9P2R3|ANFY1_HUMAN Rabankyrin-5 OS=Homo sapiens GN=ANKFY1 PE=1 SV=2	ANKFY1	ANKFY1	51479	2	74.4867	82.1441	82.2556	102.729	105.527	218.636	223.265	161.063	197.796	197.223	0.0726291	0.0799029	0.196635	0.107338	0.00653662	7.21933e-08	3.84033e-06	1.45214e-05	6.22733e-06	1.07328e-05	5	5	89.4284	199.597	13.8188	24.5785	0.154045	0.129854	1.94738	2.29734	0.0665089	0.0561592	1.16257	1.8099	9.66223	3.39531e-06	1	1	0	0	0	0
sp|Q8IV38|ANKY2_HUMAN	Q8IV38	sp|Q8IV38|ANKY2_HUMAN	>sp|Q8IV38|ANKY2_HUMAN Ankyrin repeat and MYND domain-containing protein 2 OS=Homo sapiens GN=ANKMY2 PE=1 SV=1	ANKMY2	ANKMY2	57037	1	52.3431	32.382	48.4299	33.9912	54.1269	150.311	142.588	151.902	141.933	117.529	0.24708	0.54542	0.273717	0.329241	0.476351	1.27817e-06	2.42203e-06	4.91281e-06	1.65449e-06	6.63644e-05	5	5	44.2546	140.853	10.3273	13.7814	0.24937	0.103744	1.63581	2.14697	0.106671	0.0449351	1.69804	1.82402	11.0699	1.10079e-06	1	1	0	0	0	0
sp|Q7Z6G8-3|ANS1B_HUMAN;sp|Q7Z6G8|ANS1B_HUMAN	Q7Z6G8-3;Q7Z6G8	sp|Q7Z6G8-3|ANS1B_HUMAN;sp|Q7Z6G8|ANS1B_HUMAN	>sp|Q7Z6G8-3|ANS1B_HUMAN Isoform of Q7Z6G8, Isoform 3 of Ankyrin repeat and sterile alpha motif domain-containing protein 1B OS=Homo sapiens GN=ANKS1B;>sp|Q7Z6G8|ANS1B_HUMAN Ankyrin repeat and sterile alpha motif domain-containing protein 1B OS=Homo sapiens GN=ANKS1B PE=1 SV=2	ANKS1B	ANKS1B	56899	8	4783.88	5227.19	5454.5	5466.34	5439.21	3204.14	3061.55	3540.61	3328.7	2889.69	8.43401e-09	2.39106e-08	7.6321e-10	1.27531e-08	8.95891e-09	2.81716e-08	1.72402e-07	8.06249e-09	6.68512e-09	8.265e-08	5	5	5274.22	3204.94	291.235	248.967	0.0569499	0.0778101	3.72161	3.50477	0.024713	0.0337415	-0.720313	-1.8433	-9.79043	3.01511e-06	-1	0	0	0	0	0
sp|Q92688-2|AN32B_HUMAN	Q92688-2	sp|Q92688-2|AN32B_HUMAN	>sp|Q92688-2|AN32B_HUMAN Isoform of Q92688, Isoform 2 of Acidic leucine-rich nuclear phosphoprotein 32 family member B OS=Homo sapiens GN=ANP32B	ANP32B	ANP32B	10541	1	211.525	283.858	251.725	258.757	250.052	70.2257	68.0837	72.0116	67.3105	70.5916	1.2294e-08	4.00629e-08	5.31361e-11	2.86614e-09	4.26109e-08	0.00220108	0.0158421	0.003977	0.0109697	1.32978e-05	5	5	251.183	69.6446	25.9779	1.91843	0.106714	0.0275909	2.39806	1.84276	0.0462141	0.0119803	-1.84469	-1.88625	-23.3573	2.81723e-09	-1	0	0	0	0	0
sp|P04083|ANXA1_HUMAN	P04083	sp|P04083|ANXA1_HUMAN	>sp|P04083|ANXA1_HUMAN Annexin A1 OS=Homo sapiens GN=ANXA1 PE=1 SV=2	ANXA1	ANXA1	301	4	47.4339	128.055	135.286	166.497	97.486	530.318	483.555	323.996	351.652	376.863	0.494611	0.40532	0.418944	0.225997	0.407428	3.15755e-06	3.26298e-07	8.0066e-08	1.86549e-07	5.57139e-06	5	5	114.951	413.277	45.016	89.0677	0.51859	0.213942	2.02502	2.60836	0.211951	0.091876	1.93784	1.69644	6.62	8.18635e-05	1	1	0	0	0	0
sp|P07355|ANXA2_HUMAN	P07355	sp|P07355|ANXA2_HUMAN	>sp|P07355|ANXA2_HUMAN Annexin A2 OS=Homo sapiens GN=ANXA2 PE=1 SV=2	ANXA2	ANXA2	302	3	83.6296	64.0352	38.6047	111.156	112.582	850.932	868.634	606.84	764.685	770.649	0.0527351	0.00942355	0.130415	0.000177638	0.000813354	1.05644e-08	8.88851e-08	1.22248e-08	3.52496e-08	1.02186e-07	5	5	82.0016	772.348	31.5986	103.563	0.469298	0.143165	1.88256	2.88443	0.19376	0.0618605	3.32812	1.83774	12.8546	2.96021e-07	1	1	0	0	0	0
tr|D6RA82|D6RA82_HUMAN	D6RA82	tr|D6RA82|D6RA82_HUMAN	>tr|D6RA82|D6RA82_HUMAN Isoform of P12429, Annexin OS=Homo sapiens GN=ANXA3 PE=1 SV=1	ANXA3	ANXA3	306	1	286.828	398.517	301.414	294.176	251.044	120.267	67.067	87.4644	111.695	98.9108	5.56781e-09	4.40086e-09	1.04628e-09	2.07045e-08	1.5279e-09	0.11087	0.00105878	0.0386251	0.0579211	0.0240682	5	5	306.396	97.081	55.0162	20.9037	0.170313	0.233026	2.48112	1.97835	0.073438	0.0998669	-1.67015	-1.81132	-10.242	2.07375e-06	-1	0	0	0	0	0
tr|Q6P452|Q6P452_HUMAN	Q6P452	tr|Q6P452|Q6P452_HUMAN	>tr|Q6P452|Q6P452_HUMAN Isoform of P09525, Annexin OS=Homo sapiens GN=ANXA4 PE=1 SV=1	ANXA4	ANXA4	307	2	307.779	334.129	277.665	251.342	244.113	444.771	991.934	1033.86	394.045	476.605	0.00996736	0.00150246	0.0123028	0.00169693	0.0101393	5.55791e-06	2.37539e-05	1.02739e-06	1.10191e-06	7.39249e-06	5	5	283.006	668.243	37.9839	316.346	0.133501	0.491766	2.44871	2.78656	0.0577228	0.202117	1.12232	1.49102	4.19992	0.00238118	1	1	0	0	0	0
sp|P08758|ANXA5_HUMAN	P08758	sp|P08758|ANXA5_HUMAN	>sp|P08758|ANXA5_HUMAN Annexin A5 OS=Homo sapiens GN=ANXA5 PE=1 SV=2	ANXA5	ANXA5	308	4	1222.58	1571.25	1344.51	1762.81	1785.35	1085.6	1735.51	1213.89	1473.98	1389.26	5.0864e-08	7.31637e-08	1.72362e-09	6.6658e-08	2.77176e-08	1.69972e-07	5.86972e-08	4.02997e-08	4.15907e-08	2.52036e-07	5	5	1537.3	1379.65	249.875	249.785	0.168063	0.181802	3.182	3.13411	0.0724814	0.0783146	-0.159097	-0.634474	-1.11385	0.331113	0	0	0	0	0	0
sp|P08133|ANXA6_HUMAN	P08133	sp|P08133|ANXA6_HUMAN	>sp|P08133|ANXA6_HUMAN Annexin A6 OS=Homo sapiens GN=ANXA6 PE=1 SV=3	ANXA6	ANXA6	309	10	3893.01	4151.9	2729.52	3702.75	3411.76	18445	17815.3	17750.5	18384.6	20609.9	4.92307e-08	3.86354e-08	8.77378e-10	1.50841e-08	8.06691e-08	3.56376e-07	1.53889e-07	1.70742e-07	2.35557e-07	7.12986e-07	5	5	3577.79	18601.1	545.825	1166.97	0.163431	0.0608153	3.54922	4.26888	0.0705099	0.0263874	2.39065	1.88097	22.2856	3.75086e-09	1	1	0	0	0	0
sp|P20073-2|ANXA7_HUMAN	P20073-2	sp|P20073-2|ANXA7_HUMAN	>sp|P20073-2|ANXA7_HUMAN Isoform of P20073, Isoform 2 of Annexin A7 OS=Homo sapiens GN=ANXA7	ANXA7	ANXA7	310	3	1327.91	1547.12	1251.88	1228.69	1370.06	1582.2	1652.08	1594	1527.87	1538.89	3.20022e-08	2.09817e-08	9.15979e-11	1.3211e-08	6.27759e-09	4.14801e-09	5.30718e-08	1.79668e-08	1.15996e-08	5.49508e-08	5	5	1345.13	1579.01	126.461	49.4966	0.0915375	0.0311746	3.12729	3.19822	0.0396713	0.0135357	0.235617	1.51969	3.1989	0.0122629	0	1	0	0	0	0
sp|P50995-2|ANX11_HUMAN	P50995-2	sp|P50995-2|ANX11_HUMAN	>sp|P50995-2|ANX11_HUMAN Isoform of P50995, Isoform 2 of Annexin A11 OS=Homo sapiens GN=ANXA11	ANXA11	ANXA11	311	4	479.062	567.723	417.315	363.421	487.069	736.216	835.728	879.025	852.03	862.61	5.6297e-06	2.77441e-06	1.38334e-06	0.000113232	5.49806e-06	4.70592e-06	8.45218e-07	9.78624e-07	1.21351e-06	4.50844e-06	5	5	462.918	833.122	77.1478	56.4175	0.170095	0.0705717	2.6606	2.91987	0.0733452	0.0306108	0.861275	1.76904	7.69845	2.35779e-05	1	1	0	0	0	0
sp|Q10567-3|AP1B1_HUMAN	Q10567-3	sp|Q10567-3|AP1B1_HUMAN	>sp|Q10567-3|AP1B1_HUMAN Isoform of Q10567, Isoform C of AP-1 complex subunit beta-1 OS=Homo sapiens GN=AP1B1	AP1B1	AP1B1	162	4	1767.28	2066.08	2237.67	2010.7	2063.2	854.094	944.591	835.604	795.157	715.132	2.1696e-08	2.04114e-08	1.87011e-09	6.8075e-09	1.47566e-08	1.00116e-05	1.26111e-05	0.000190362	2.22105e-05	9.10336e-05	5	5	2028.99	828.915	169.497	83.8838	0.0857458	0.102085	3.30603	2.91672	0.0371707	0.0442202	-1.29326	-1.8648	-14.5664	1.05468e-07	-1	0	0	0	0	0
sp|O43747|AP1G1_HUMAN	O43747	sp|O43747|AP1G1_HUMAN	>sp|O43747|AP1G1_HUMAN AP-1 complex subunit gamma-1 OS=Homo sapiens GN=AP1G1 PE=1 SV=5	AP1G1	AP1G1	164	4	568.593	630.521	646.917	615.798	570.029	707.031	661.892	517.619	577.208	623.665	9.865e-08	2.13819e-06	1.7114e-09	1.68494e-08	2.61989e-07	3.33872e-08	2.53045e-07	5.98486e-06	5.99964e-07	9.08373e-07	5	5	606.372	617.483	35.5808	73.5254	0.0590022	0.121653	2.78214	2.7881	0.0256021	0.0526392	0.0198211	0.152408	0.221311	0.849148	0	1	0	0	0	0
sp|Q9BXS5|AP1M1_HUMAN	Q9BXS5	sp|Q9BXS5|AP1M1_HUMAN	>sp|Q9BXS5|AP1M1_HUMAN AP-1 complex subunit mu-1 OS=Homo sapiens GN=AP1M1 PE=1 SV=3	AP1M1	AP1M1	8907	4	574.778	695.256	687.52	689.641	686.31	512.101	653.54	478.592	535.637	600.678	1.8329e-07	6.58949e-08	1.69385e-09	2.07066e-07	5.26026e-08	6.63922e-07	1.66753e-07	6.41361e-07	1.06067e-06	1.97949e-06	5	5	666.701	556.11	51.501	70.4342	0.0817849	0.125536	2.82281	2.74242	0.0354596	0.0543067	-0.267062	-1.32798	-2.77906	0.024578	0	0	0	0	0	0
sp|P61966|AP1S1_HUMAN	P61966	sp|P61966|AP1S1_HUMAN	>sp|P61966|AP1S1_HUMAN AP-1 complex subunit sigma-1A OS=Homo sapiens GN=AP1S1 PE=1 SV=1	AP1S1	AP1S1	1174	1	200.434	188.575	193.708	190.304	175.847	192.119	184.222	135.804	158.272	168.113	1.31693e-08	2.86846e-08	1.43025e-10	9.25571e-08	9.63843e-09	7.98533e-08	1.89539e-07	2.19637e-08	5.12584e-07	2.1326e-06	5	5	189.773	167.706	9.01103	22.2243	0.0481449	0.137485	2.27784	2.22137	0.020897	0.0594295	-0.187591	-1.09706	-1.99243	0.090578	0	0	0	0	0	0
sp|O95782-2|AP2A1_HUMAN	O95782-2	sp|O95782-2|AP2A1_HUMAN	>sp|O95782-2|AP2A1_HUMAN Isoform of O95782, Isoform B of AP-2 complex subunit alpha-1 OS=Homo sapiens GN=AP2A1	AP2A1	AP2A1	160	20	18494.7	20185.5	19460.6	18720.5	19060.9	12497.5	11746.8	11924.8	11831.6	12164.1	4.58648e-08	2.00205e-07	4.5423e-09	1.64404e-08	1.11798e-07	1.25029e-08	1.65083e-07	7.94077e-08	8.51949e-08	3.15804e-07	5	5	19184.4	12033	667.977	302.948	0.0345518	0.0249914	4.28274	4.08026	0.0150012	0.0108519	-0.672616	-1.8848	-11.8429	5.96447e-07	-1	0	0	0	1	0
sp|O94973-2|AP2A2_HUMAN;sp|O94973|AP2A2_HUMAN	O94973-2;O94973	sp|O94973-2|AP2A2_HUMAN;sp|O94973|AP2A2_HUMAN	>sp|O94973-2|AP2A2_HUMAN Isoform of O94973, Isoform 2 of AP-2 complex subunit alpha-2 OS=Homo sapiens GN=AP2A2;>sp|O94973|AP2A2_HUMAN AP-2 complex subunit alpha-2 OS=Homo sapiens GN=AP2A2 PE=1 SV=2	AP2A2	AP2A2	161	16	12369.2	13767.3	13010.3	13360.4	12721.7	6473.66	5862.79	5346.75	5726.73	5698.56	2.77264e-08	6.48053e-08	2.15028e-09	3.19287e-08	3.99047e-08	1.93128e-07	3.33026e-07	1.41691e-07	6.46847e-07	8.01234e-07	5	5	13045.8	5821.7	543.968	411.248	0.0416698	0.0694888	4.11517	3.7642	0.0180891	0.0301423	-1.16588	-1.88232	-17.163	2.6489e-08	-1	0	0	0	1	0
sp|P63010|AP2B1_HUMAN	P63010	sp|P63010|AP2B1_HUMAN	>sp|P63010|AP2B1_HUMAN AP-2 complex subunit beta OS=Homo sapiens GN=AP2B1 PE=1 SV=1	AP2B1	AP2B1	163	16	10760.1	12790.4	13278.4	11562.7	13338.6	7718.97	6966	7260.5	7724.57	7271.28	2.2357e-07	1.83907e-07	4.40161e-09	4.06817e-08	2.85609e-07	8.09323e-08	2.33827e-07	1.35303e-06	3.17167e-07	5.03178e-07	5	5	12346.1	7388.26	1138.08	328.169	0.0946431	0.0445142	4.09	3.8682	0.0410114	0.0193227	-0.736819	-1.83697	-9.60149	3.58537e-06	-1	0	0	0	1	0
sp|Q96CW1-2|AP2M1_HUMAN	Q96CW1-2	sp|Q96CW1-2|AP2M1_HUMAN	>sp|Q96CW1-2|AP2M1_HUMAN Isoform of Q96CW1, Isoform 2 of AP-2 complex subunit mu OS=Homo sapiens GN=AP2M1	AP2M1	AP2M1	1173	10	6676.61	7498.74	7548.73	7440.13	7523.2	4794.47	4438.21	4324.11	4480.96	4267.71	8.48432e-09	5.47216e-08	5.3943e-10	3.92787e-09	4.4468e-08	1.02405e-08	3.9001e-08	2.99658e-08	7.41341e-09	1.05772e-07	5	5	7337.48	4461.09	371.621	205.075	0.0524737	0.0452268	3.86508	3.64908	0.0227734	0.0196317	-0.717531	-1.86862	-11.208	9.79952e-07	-1	0	0	0	1	0
sp|P53680|AP2S1_HUMAN	P53680	sp|P53680|AP2S1_HUMAN	>sp|P53680|AP2S1_HUMAN AP-2 complex subunit sigma OS=Homo sapiens GN=AP2S1 PE=1 SV=2	AP2S1	AP2S1	1175	5	4583.11	4064.42	4229.5	4397.51	4340.91	3009.87	3025.24	2727.59	2958.94	2796.65	2.65627e-08	1.08419e-07	5.59276e-09	3.96435e-08	5.45738e-08	1.90459e-07	3.87098e-07	3.61837e-08	1.58107e-07	1.21812e-06	5	5	4323.09	2903.66	193.089	133.763	0.0447499	0.0465227	3.63545	3.46257	0.0194249	0.0201936	-0.574277	-1.85871	-9.17983	5.37622e-06	-1	0	0	0	1	0
sp|Q13367|AP3B2_HUMAN	Q13367	sp|Q13367|AP3B2_HUMAN	>sp|Q13367|AP3B2_HUMAN AP-3 complex subunit beta-2 OS=Homo sapiens GN=AP3B2 PE=1 SV=2	AP3B2	AP3B2	8120	11	2630.59	2700.57	2782.39	2859.51	2709.04	3466.84	3361.75	2955.14	3180.22	2914.18	1.80602e-08	2.03322e-08	3.59955e-10	3.96305e-09	4.70609e-09	1.72403e-08	1.09188e-07	2.84242e-08	1.42415e-08	5.77877e-08	5	5	2736.42	3175.63	87.3173	243.127	0.031801	0.0767235	3.43701	3.50081	0.0138075	0.0332717	0.211951	1.54404	3.08811	0.0147228	0	1	0	0	0	0
sp|O14617|AP3D1_HUMAN	O14617	sp|O14617|AP3D1_HUMAN	>sp|O14617|AP3D1_HUMAN AP-3 complex subunit delta-1 OS=Homo sapiens GN=AP3D1 PE=1 SV=1	AP3D1	AP3D1	8943	12	1838.71	1915.08	1927.52	1887.01	2050.36	2644.93	2607.84	2191.75	2387.25	2390.19	1.72195e-06	5.50702e-07	4.47909e-08	4.7581e-06	6.21051e-08	2.15996e-08	1.08578e-07	6.26854e-08	3.52981e-08	1.01142e-07	5	5	1923.73	2444.39	78.5848	185.039	0.0403307	0.076504	3.28386	3.38716	0.0175083	0.0331768	0.343166	1.72417	4.91183	0.000808908	1	1	0	0	0	0
sp|P53677|AP3M2_HUMAN	P53677	sp|P53677|AP3M2_HUMAN	>sp|P53677|AP3M2_HUMAN AP-3 complex subunit mu-2 OS=Homo sapiens GN=AP3M2 PE=2 SV=1	AP3M2	AP3M2	10947	3	591.651	613.029	606.624	590.759	541.24	594.874	670.889	526.647	552.146	560.877	1.69373e-08	1.15967e-06	1.99955e-08	4.64268e-06	1.34428e-06	5.76897e-08	2.51409e-08	5.47194e-07	4.32246e-08	3.69587e-07	5	5	588.661	581.087	28.1892	55.8216	0.0491122	0.0933115	2.76945	2.7627	0.0213163	0.0404369	-0.022423	-0.220005	-0.290883	0.803461	0	0	0	0	0	0
tr|F5H459|F5H459_HUMAN;sp|Q92572|AP3S1_HUMAN	F5H459;Q92572	tr|F5H459|F5H459_HUMAN;sp|Q92572|AP3S1_HUMAN	>tr|F5H459|F5H459_HUMAN Isoform of Q92572, AP-3 complex subunit sigma-1 OS=Homo sapiens GN=AP3S1 PE=1 SV=1;>sp|Q92572|AP3S1_HUMAN AP-3 complex subunit sigma-1 OS=Homo sapiens GN=AP3S1 PE=1 SV=1	AP3S1	AP3S1	1176	2	219.965	225.657	259.721	263.963	178.415	264.927	217.306	212.359	211.392	175.137	8.11733e-05	2.55667e-05	1.17239e-06	1.50465e-05	3.0886e-05	2.22955e-06	1.51026e-05	0.000154674	4.4675e-05	1.53177e-05	5	5	229.544	216.224	34.7	32.0142	0.159034	0.147566	2.35666	2.33115	0.0686369	0.0637421	-0.0847425	-0.399358	-0.662974	0.564521	0	0	0	0	0	0
sp|P59780|AP3S2_HUMAN	P59780	sp|P59780|AP3S2_HUMAN	>sp|P59780|AP3S2_HUMAN AP-3 complex subunit sigma-2 OS=Homo sapiens GN=AP3S2 PE=2 SV=1	AP3S2	AP3S2	10239	2	267.189	216.486	254.702	259.68	240.066	182.846	140.782	138.2	147.137	132.05	1.03553e-07	0.000193771	7.54058e-06	7.55278e-07	1.48769e-06	4.19848e-05	0.000221334	0.0964029	0.000189951	0.110522	5	5	247.625	148.203	20.0309	20.1079	0.0835426	0.127785	2.39261	2.16792	0.036219	0.0552718	-0.746406	-1.7783	-7.66442	2.44324e-05	-1	0	0	0	0	0
sp|Q99767-2|APBA2_HUMAN	Q99767-2	sp|Q99767-2|APBA2_HUMAN	>sp|Q99767-2|APBA2_HUMAN Isoform of Q99767, Isoform 2 of Amyloid beta A4 precursor protein-binding family A member 2 OS=Homo sapiens GN=APBA2	APBA2	APBA2	321	1	71.2919	52.4279	65.2355	59.6882	52.8646	75.3837	81.8515	75.062	83.5063	57.4226	0.00133819	0.00110877	0.00148664	0.00700446	0.00424087	4.13823e-08	3.0052e-06	1.90117e-08	4.90712e-07	4.46004e-08	5	5	60.3016	74.6452	8.10574	10.3415	0.133793	0.150549	1.77723	1.86931	0.0578478	0.0650166	0.305874	1.21734	2.54267	0.0364412	0	1	0	0	0	0
sp|O00213-2|APBB1_HUMAN	O00213-2	sp|O00213-2|APBB1_HUMAN	>sp|O00213-2|APBB1_HUMAN Isoform of O00213, Isoform 2 of Amyloid beta A4 precursor protein-binding family B member 1 OS=Homo sapiens GN=APBB1	APBB1	APBB1	322	1	75.064	74.466	76.2694	86.692	511.987	156.207	143.877	155.547	147.998	146.231	1.02856e-06	5.61975e-05	7.82852e-07	9.95754e-09	0.00786939	9.82515e-08	1.96021e-08	1.45281e-05	8.32135e-08	1.90842e-07	5	5	164.896	149.972	194.094	5.59009	1.01904	0.0371779	2.0554	2.17577	0.366506	0.0161406	0.399875	0.476413	0.868457	0.450369	0	1	0	0	0	0
sp|Q9HDC9|APMAP_HUMAN	Q9HDC9	sp|Q9HDC9|APMAP_HUMAN	>sp|Q9HDC9|APMAP_HUMAN Adipocyte plasma membrane-associated protein OS=Homo sapiens GN=APMAP PE=1 SV=2	APMAP	APMAP	57136	1	342.182	326.534	313.787	301.161	295.008	1076.45	1156.09	1145.51	1152.71	1248.92	3.45641e-06	6.72486e-06	8.03108e-08	1.29614e-07	4.30481e-08	2.26113e-08	5.21166e-07	3.06943e-06	2.65904e-08	7.7273e-07	5	5	315.734	1155.94	19.1174	61.4069	0.0602072	0.0528216	2.49869	3.06245	0.026124	0.0229241	1.87276	1.89162	27.6991	1.46758e-09	1	1	0	0	0	0
sp|Q8NCW5-2|NNRE_HUMAN	Q8NCW5-2	sp|Q8NCW5-2|NNRE_HUMAN	>sp|Q8NCW5-2|NNRE_HUMAN Isoform of Q8NCW5, Isoform 2 of NAD(P)H-hydrate epimerase OS=Homo sapiens GN=APOA1BP	APOA1BP	APOA1BP	128240	1	145.628	191.718	181.738	252.208	112.769	81.413	175.499	56.8182	59.8203	193.745	6.17123e-06	4.27633e-05	0.000591736	6.28437e-06	8.41416e-05	0.00942185	0.0394128	0.0174988	0.183203	0.219286	5	5	176.812	113.459	52.4524	65.9679	0.309931	0.641567	2.23186	1.99471	0.131527	0.25499	-0.787808	-1.0379	-2.17896	0.0671176	0	0	0	0	0	0
sp|P02649|APOE_HUMAN	P02649	sp|P02649|APOE_HUMAN	>sp|P02649|APOE_HUMAN Apolipoprotein E OS=Homo sapiens GN=APOE PE=1 SV=1	APOE	APOE	348	1	227.568	173.667	196.6	182.334	232.705	335.181	350.468	343.532	342.1	222.464	3.26707e-07	1.82404e-05	7.23177e-06	1.06063e-06	3.20209e-06	2.98058e-07	1.82349e-07	0.000547812	8.2793e-06	0.00177493	5	5	202.575	318.749	26.5213	54.0982	0.131147	0.195825	2.30362	2.49746	0.0567136	0.084247	0.643938	1.58159	4.70475	0.00109295	1	1	0	0	0	0
tr|H7C1U8|H7C1U8_HUMAN	H7C1U8	tr|H7C1U8|H7C1U8_HUMAN	>tr|H7C1U8|H7C1U8_HUMAN Isoform of Q9BUR5, MICOS complex subunit MIC26 (Fragment) OS=Homo sapiens GN=APOO PE=1 SV=1	APOO	APOO	79135	1	867.326	723.31	781.022	707.01	921.108	901.105	918.18	911.947	859.005	885.246	3.48462e-07	6.00599e-06	2.31507e-08	2.91537e-05	1.20903e-05	5.09325e-07	1.41073e-07	3.78823e-07	3.87715e-07	1.07112e-06	5	5	799.955	895.096	92.3156	23.7301	0.114676	0.0267291	2.90078	2.95175	0.0496407	0.0116062	0.169303	1.17649	2.06306	0.0809621	0	1	0	0	0	0
sp|Q9UKG1|DP13A_HUMAN	Q9UKG1	sp|Q9UKG1|DP13A_HUMAN	>sp|Q9UKG1|DP13A_HUMAN DCC-interacting protein 13-alpha OS=Homo sapiens GN=APPL1 PE=1 SV=1	APPL1	APPL1	26060	2	184.908	158.442	160.789	111.86	170.081	115.412	124.549	75.9777	97.3181	111.826	0.000315893	3.42589e-06	1.10855e-06	3.0847e-05	9.43971e-06	0.000530653	4.60246e-05	9.21189e-05	5.51619e-05	1.27256e-05	5	5	157.216	105.017	27.4036	18.9636	0.194127	0.19646	2.19048	2.015	0.0835298	0.0845151	-0.58293	-1.44101	-3.71265	0.00519158	0	0	0	0	0	0
sp|P07741-2|APT_HUMAN	P07741-2	sp|P07741-2|APT_HUMAN	>sp|P07741-2|APT_HUMAN Isoform of P07741, Isoform 2 of Adenine phosphoribosyltransferase OS=Homo sapiens GN=APRT	APRT	APRT	353	1	107.129	179.698	160.217	117.237	143.327	104.201	160.507	128.284	125.798	182.66	2.26811e-06	5.67898e-06	1.77066e-09	1.55102e-07	1.10315e-07	2.98725e-05	6.94877e-08	4.97461e-06	8.78931e-07	1.64673e-06	5	5	141.522	140.29	29.9283	31.0665	0.2169	0.22305	2.14291	2.13857	0.093118	0.0956959	-0.0144139	-0.0487281	-0.0826414	0.94681	0	0	0	0	0	0
sp|Q7LC44|ARC_HUMAN	Q7LC44	sp|Q7LC44|ARC_HUMAN	>sp|Q7LC44|ARC_HUMAN Activity-regulated cytoskeleton-associated protein OS=Homo sapiens GN=ARC PE=2 SV=1	ARC	ARC	23237	2	189.065	165.352	196.524	176.12	118.542	117.1	98.7601	151.389	136.474	122.075	3.16404e-07	1.37494e-05	7.0313e-05	6.46574e-06	6.53509e-06	0.000855962	0.000157691	0.0001373	8.59037e-06	0.00790384	5	5	169.121	125.16	30.7005	19.9211	0.203465	0.16256	2.22162	2.09298	0.087469	0.0701389	-0.427338	-1.27476	-2.86537	0.0213458	0	0	0	0	0	0
sp|P48444|COPD_HUMAN	P48444	sp|P48444|COPD_HUMAN	>sp|P48444|COPD_HUMAN Coatomer subunit delta OS=Homo sapiens GN=ARCN1 PE=1 SV=1	ARCN1	ARCN1	372	2	86.5057	331.084	82.522	243.265	94.7947	250.744	205.99	222.787	205.422	203.887	0.0103676	0.278616	0.0181316	0.128092	0.00914517	3.33865e-07	5.95248e-06	1.69712e-08	8.12731e-08	2.02484e-06	5	5	167.634	217.766	113.542	19.9775	0.730174	0.0884687	2.14728	2.3366	0.283899	0.0383466	0.628898	0.878589	1.74204	0.134391	0	1	0	0	0	0
sp|P84077|ARF1_HUMAN	P84077	sp|P84077|ARF1_HUMAN	>sp|P84077|ARF1_HUMAN ADP-ribosylation factor 1 OS=Homo sapiens GN=ARF1 PE=1 SV=2	ARF1	ARF1	375	5	2292.35	979.216	989.664	1169.61	725.263	565.059	747.234	598.494	632.118	587.249	5.42641e-08	7.97236e-08	2.64166e-09	8.03235e-09	2.46579e-08	0.000195968	2.94236e-05	6.17079e-06	1.6682e-05	4.78898e-06	5	5	1231.22	626.031	613.931	71.9499	0.449521	0.109766	3.05504	2.79445	0.186314	0.0475279	-0.865663	-1.38708	-3.52839	0.00706735	0	0	0	0	0	0
sp|P62330|ARF6_HUMAN	P62330	sp|P62330|ARF6_HUMAN	>sp|P62330|ARF6_HUMAN ADP-ribosylation factor 6 OS=Homo sapiens GN=ARF6 PE=1 SV=2	ARF6	ARF6	382	4	724.321	826.521	827.589	828.566	864.296	992.768	1060.33	1171.03	1092.06	1092.42	1.02037e-07	2.62767e-07	2.19201e-07	7.56154e-06	1.05448e-07	1.90917e-07	4.77589e-08	5.0837e-08	4.44165e-08	9.25874e-08	5	5	814.259	1081.72	52.7382	64.3568	0.0672151	0.0597037	2.91	3.0335	0.0291582	0.0259059	0.410262	1.76197	5.76829	0.000243876	1	1	0	0	0	0
sp|Q8N6T3-5|ARFG1_HUMAN	Q8N6T3-5	sp|Q8N6T3-5|ARFG1_HUMAN	>sp|Q8N6T3-5|ARFG1_HUMAN Isoform of Q8N6T3, Isoform 5 of ADP-ribosylation factor GTPase-activating protein 1 OS=Homo sapiens GN=ARFGAP1	ARFGAP1	ARFGAP1	55738	1	334.943	373.058	358.401	327.743	325.406	313.622	282.197	295.141	290.262	216.923	5.16296e-06	3.27446e-06	5.6689e-07	1.29504e-06	1.75464e-05	2.44347e-07	2.27324e-06	1.048e-05	1.20071e-05	6.43263e-07	5	5	343.91	279.629	20.8791	36.9049	0.0600257	0.143675	2.53582	2.44322	0.0260454	0.0620789	-0.307605	-1.39659	-3.11665	0.0140303	0	0	0	0	0	0
sp|Q9Y6D5|BIG2_HUMAN	Q9Y6D5	sp|Q9Y6D5|BIG2_HUMAN	>sp|Q9Y6D5|BIG2_HUMAN Brefeldin A-inhibited guanine nucleotide-exchange protein 2 OS=Homo sapiens GN=ARFGEF2 PE=1 SV=3	ARFGEF2	ARFGEF2	10564	3	154.496	156.882	137.347	165.525	168.09	247.106	232.117	266.322	255.057	231.621	7.74858e-06	0.00113101	1.67044e-06	1.89017e-06	3.05058e-06	4.49368e-06	6.80594e-06	7.69452e-07	1.65639e-07	5.3589e-05	5	5	156.468	246.445	12.1119	14.9562	0.079855	0.060531	2.19334	2.39108	0.0346255	0.0262643	0.656877	1.82804	8.75448	8.00893e-06	1	1	0	0	0	0
sp|Q5TH69|BIG3_HUMAN	Q5TH69	sp|Q5TH69|BIG3_HUMAN	>sp|Q5TH69|BIG3_HUMAN Brefeldin A-inhibited guanine nucleotide-exchange protein 3 OS=Homo sapiens GN=ARFGEF3 PE=1 SV=3	ARFGEF3	ARFGEF3	57221	1	64.9719	58.9427	61.116	46.739	51.8123	125.343	123.325	124.293	100.221	127.571	0.0196337	0.037439	0.00103079	0.0174596	0.0580825	3.55891e-07	1.42358e-07	2.89864e-09	2.78805e-08	8.6318e-07	5	5	56.7164	120.15	7.34958	11.2523	0.13373	0.100291	1.75068	2.07806	0.0578212	0.0434468	1.08752	1.82736	10.4512	1.75472e-06	1	1	0	0	0	0
sp|P53365-2|ARFP2_HUMAN	P53365-2	sp|P53365-2|ARFP2_HUMAN	>sp|P53365-2|ARFP2_HUMAN Isoform of P53365, Isoform 2 of Arfaptin-2 OS=Homo sapiens GN=ARFIP2	ARFIP2	ARFIP2	23647	2	327.405	338.404	290.064	339.082	319.423	157.239	162.23	171.776	143.593	165.946	1.5389e-07	1.16593e-06	3.11549e-06	1.45077e-07	4.88538e-06	0.00654718	0.0423008	0.0311966	0.0287879	0.0225914	5	5	322.876	160.157	20.0798	10.6737	0.0640695	0.0682187	2.50834	2.20375	0.0277965	0.0295926	-1.01181	-1.87096	-13.9562	1.55043e-07	-1	0	0	0	0	0
sp|Q07960|RHG01_HUMAN	Q07960	sp|Q07960|RHG01_HUMAN	>sp|Q07960|RHG01_HUMAN Rho GTPase-activating protein 1 OS=Homo sapiens GN=ARHGAP1 PE=1 SV=1	ARHGAP1	ARHGAP1	392	6	1208.55	1121.39	1288.69	1375.79	1394.65	2438.16	2107.17	1824.05	1833.01	2291.86	3.10309e-07	0.000852466	1.21001e-07	1.88547e-06	5.57477e-07	1.55113e-08	1.85035e-07	2.8446e-07	9.34146e-08	2.44119e-07	5	5	1277.81	2098.85	114.71	273.241	0.0914141	0.130955	3.10504	3.31903	0.0396181	0.0566314	0.710869	1.75645	7.06589	4.79492e-05	1	1	0	0	0	0
tr|A0A0A0MSK6|A0A0A0MSK6_HUMAN	A0A0A0MSK6	tr|A0A0A0MSK6|A0A0A0MSK6_HUMAN	>tr|A0A0A0MSK6|A0A0A0MSK6_HUMAN Isoform of Q13017, Rho GTPase-activating protein 5 OS=Homo sapiens GN=ARHGAP5 PE=1 SV=1	ARHGAP5	ARHGAP5	394	1	86.1656	74.6712	81.7193	78.1956	70.031	97.2216	75.7552	59.3961	82.7163	77.1725	0.000715027	1.53628e-05	0.000153977	0.00059457	0.00112318	3.18684e-06	3.01404e-06	4.43526e-05	2.71138e-05	1.49858e-05	5	5	78.1565	78.4523	6.22517	13.6246	0.0801343	0.179581	1.89186	1.8892	0.0347462	0.0773732	-0.00883473	-0.0470195	-0.0749869	0.951465	0	0	0	0	0	0
sp|Q5T5U3|RHG21_HUMAN	Q5T5U3	sp|Q5T5U3|RHG21_HUMAN	>sp|Q5T5U3|RHG21_HUMAN Rho GTPase-activating protein 21 OS=Homo sapiens GN=ARHGAP21 PE=1 SV=1	ARHGAP21	ARHGAP21	57584	4	308.199	370.673	311.409	351.215	361.573	351.968	373.659	365.847	339.312	395.778	8.72862e-07	5.40687e-06	1.11296e-05	1.90404e-05	0.000240504	9.67077e-07	4.41776e-05	3.15959e-05	0.000104738	5.07108e-05	5	5	340.614	365.313	28.9776	21.5188	0.0862558	0.0586921	2.53098	2.56207	0.037391	0.0254678	0.10325	0.905584	1.34698	0.240163	0	1	0	0	0	0
sp|A7KAX9|RHG32_HUMAN	A7KAX9	sp|A7KAX9|RHG32_HUMAN	>sp|A7KAX9|RHG32_HUMAN Rho GTPase-activating protein 32 OS=Homo sapiens GN=ARHGAP32 PE=1 SV=1	ARHGAP32	ARHGAP32	9743	3	244.026	234.248	195.182	231.502	260.755	186.658	180.186	221.878	195.958	167.475	7.00806e-08	1.83376e-05	1.61265e-07	3.05556e-05	2.71555e-08	6.41884e-07	6.94867e-05	2.17264e-08	3.04419e-07	1.24719e-05	5	5	233.142	190.431	24.1133	20.4061	0.107741	0.105216	2.36567	2.2778	0.0466562	0.0455689	-0.291894	-1.38328	-3.02558	0.0163746	0	0	0	0	0	0
sp|Q9NRY4|RHG35_HUMAN	Q9NRY4	sp|Q9NRY4|RHG35_HUMAN	>sp|Q9NRY4|RHG35_HUMAN Rho GTPase-activating protein 35 OS=Homo sapiens GN=ARHGAP35 PE=1 SV=3	ARHGAP35	ARHGAP35	2909	6	770.029	304.902	670.488	364.247	330.924	671.043	664.282	723.382	640.877	721.993	0.0463553	0.00160363	0.0207612	0.0424225	0.0171573	5.72958e-05	1.1896e-06	5.56475e-07	8.69638e-07	3.98314e-07	5	5	488.118	684.315	215.844	36.7769	0.450163	0.0536938	2.65564	2.83476	0.186557	0.0233021	0.59502	1.14152	2.47785	0.0407117	0	1	0	0	0	0
sp|Q9C0H5|RHG39_HUMAN	Q9C0H5	sp|Q9C0H5|RHG39_HUMAN	>sp|Q9C0H5|RHG39_HUMAN Rho GTPase-activating protein 39 OS=Homo sapiens GN=ARHGAP39 PE=1 SV=2	ARHGAP39	ARHGAP39	80728	3	313.456	325.033	337.52	386.865	260.393	271.109	310.871	288.572	247.827	279.244	5.96518e-06	6.11551e-06	3.82526e-06	7.18694e-06	0.000186208	7.40962e-05	0.000321234	2.1954e-05	4.98005e-05	3.39703e-05	5	5	324.654	279.525	45.5268	23.1305	0.143742	0.0833541	2.50792	2.44522	0.0621073	0.0361376	-0.208273	-1.07735	-2.01133	0.087923	0	0	0	0	0	0
sp|Q17R89-2|RHG44_HUMAN	Q17R89-2	sp|Q17R89-2|RHG44_HUMAN	>sp|Q17R89-2|RHG44_HUMAN Isoform of Q17R89, Isoform 2 of Rho GTPase-activating protein 44 OS=Homo sapiens GN=ARHGAP44	ARHGAP44	ARHGAP44	9912	5	443.524	567.795	501.811	576.9	515.989	867.395	913.717	986.675	890.871	1153.52	2.86403e-06	2.88985e-06	2.06692e-07	4.49197e-07	2.4815e-07	2.01461e-08	2.4008e-08	1.21743e-07	6.99948e-08	6.85769e-07	5	5	521.204	962.435	54.1069	115.789	0.106514	0.115216	2.71508	2.98101	0.0461278	0.0498726	0.883402	1.80545	8.89196	7.0344e-06	1	1	0	0	0	0
tr|J3KRE2|J3KRE2_HUMAN	J3KRE2	tr|J3KRE2|J3KRE2_HUMAN	>tr|J3KRE2|J3KRE2_HUMAN Isoform of P52565, Rho GDP-dissociation inhibitor 1 OS=Homo sapiens GN=ARHGDIA PE=1 SV=1	ARHGDIA	ARHGDIA	396	4	2236.28	2105.37	2453.94	2272.46	2135	1210.08	1659.86	976.216	1107.68	1200.13	3.30057e-09	5.17741e-08	5.72743e-10	4.61158e-09	3.98791e-08	2.28755e-09	1.81869e-07	1.21698e-06	6.05894e-08	8.31093e-08	5	5	2240.61	1230.79	137.828	257.601	0.0606162	0.198045	3.34972	3.08321	0.0263012	0.0851839	-0.885319	-1.74737	-7.21569	4.02215e-05	-1	0	0	0	0	0
sp|Q92974-3|ARHG2_HUMAN	Q92974-3	sp|Q92974-3|ARHG2_HUMAN	>sp|Q92974-3|ARHG2_HUMAN Isoform of Q92974, Isoform 3 of Rho guanine nucleotide exchange factor 2 OS=Homo sapiens GN=ARHGEF2	ARHGEF2	ARHGEF2	9181	1	83.4388	81.0642	96.6956	78.8345	82.6708	113.902	109.211	125.687	126.45	125.845	3.46224e-06	0.000110649	5.56907e-06	2.00235e-05	0.000110085	6.12882e-08	1.19895e-06	0.000134878	1.70975e-05	4.14326e-06	5	5	84.5408	120.219	7.01961	8.08496	0.0797051	0.068533	1.92593	2.07917	0.0345607	0.0297286	0.509034	1.77579	6.61323	8.2438e-05	1	1	0	0	0	0
sp|Q15052-2|ARHG6_HUMAN	Q15052-2	sp|Q15052-2|ARHG6_HUMAN	>sp|Q15052-2|ARHG6_HUMAN Isoform of Q15052, Isoform 2 of Rho guanine nucleotide exchange factor 6 OS=Homo sapiens GN=ARHGEF6	ARHGEF6	ARHGEF6	9459	1	118.119	148.219	138.57	141.71	123.158	147.808	159.367	136.797	144.874	221.134	1.82788e-08	1.55006e-07	2.27237e-09	1.0619e-05	2.92646e-06	1.44446e-07	2.25197e-06	1.93183e-07	3.2051e-08	1.97473e-07	5	5	133.955	161.996	12.7699	34.0354	0.0968918	0.192384	2.12535	2.20276	0.0419813	0.0827931	0.257157	1.04435	2.02704	0.0858231	0	1	0	0	0	0
sp|Q14155-5|ARHG7_HUMAN;sp|Q14155-3|ARHG7_HUMAN;tr|B1ALK7|B1ALK7_HUMAN	Q14155-5;Q14155-3;B1ALK7	sp|Q14155-5|ARHG7_HUMAN;sp|Q14155-3|ARHG7_HUMAN;tr|B1ALK7|B1ALK7_HUMAN	>sp|Q14155-5|ARHG7_HUMAN Isoform of Q14155, Isoform 5 of Rho guanine nucleotide exchange factor 7 OS=Homo sapiens GN=ARHGEF7;>sp|Q14155-3|ARHG7_HUMAN Isoform of Q14155, Isoform 3 of Rho guanine nucleotide exchange factor 7 OS=Homo sapiens GN=ARHGEF7;>tr|B1ALK7|B1ALK7_HUMAN Isoform of Q14155, Rho guanine nucleotide exchange factor 7 OS=Homo sapiens GN=ARHGEF7 PE=1 SV=1	ARHGEF7	ARHGEF7	8874	4	297.371	300.923	267.537	326.038	247.898	519.411	494.968	506.27	503.838	475.235	0.000157287	4.60164e-05	7.01693e-05	0.00012348	1.29212e-05	4.56162e-08	4.4509e-07	3.80554e-07	3.04278e-08	3.51012e-07	5	5	287.953	499.944	30.531	16.3509	0.107716	0.0329697	2.45734	2.69873	0.0466456	0.0143147	0.801907	1.83824	10.0276	2.44216e-06	1	1	0	0	0	0
sp|O43307-3|ARHG9_HUMAN	O43307-3	sp|O43307-3|ARHG9_HUMAN	>sp|O43307-3|ARHG9_HUMAN Isoform of O43307, Isoform 3 of Rho guanine nucleotide exchange factor 9 OS=Homo sapiens GN=ARHGEF9	ARHGEF9	ARHGEF9	23229	1	56.6271	57.6321	53.4095	42.573	58.3066	63.4263	59.0298	60.8793	69.6484	65.516	4.26884e-07	2.19073e-05	4.78204e-05	0.0038109	2.01008e-05	4.21272e-08	4.73611e-07	1.44095e-06	1.95337e-07	8.45261e-07	5	5	53.7097	63.7	6.50276	4.13895	0.131258	0.0645142	1.72723	1.80341	0.0567613	0.0279891	0.25307	1.308	2.67928	0.0288857	0	1	0	0	0	0
sp|O15085-2|ARHGB_HUMAN	O15085-2	sp|O15085-2|ARHGB_HUMAN	>sp|O15085-2|ARHGB_HUMAN Isoform of O15085, Isoform 2 of Rho guanine nucleotide exchange factor 11 OS=Homo sapiens GN=ARHGEF11	ARHGEF11	ARHGEF11	9826	1	54.0659	37.7623	39.4745	45.9007	36.2433	62.6413	45.5287	55.1359	29.8075	54.7167	8.0399e-09	0.437578	0.000132734	0.0601746	0.00848143	9.43545e-07	3.56021e-06	4.42565e-07	0.273699	5.23458e-06	5	5	42.6893	49.566	7.34679	12.6017	0.165757	0.29649	1.62547	1.68181	0.0715002	0.126061	0.187145	0.557358	0.995246	0.386177	0	1	0	0	0	0
tr|E9PMR6|E9PMR6_HUMAN	E9PMR6	tr|E9PMR6|E9PMR6_HUMAN	>tr|E9PMR6|E9PMR6_HUMAN Isoform of Q9NZN5, Rho guanine nucleotide exchange factor 12 OS=Homo sapiens GN=ARHGEF12 PE=1 SV=1	ARHGEF12	ARHGEF12	23365	2	73.5301	102.974	85.3755	71.2674	99.1146	153.287	156.552	170.533	162.347	140.966	0.0191125	0.000339529	0.0554945	0.0256435	0.000317213	2.61037e-06	5.84655e-05	4.33312e-07	1.63397e-06	3.81622e-05	5	5	86.4524	156.737	14.4226	10.9826	0.168752	0.0709358	1.93191	2.19431	0.0727743	0.0307684	0.871657	1.77311	7.8272	2.05827e-05	1	1	0	0	0	0
tr|B4DZG7|B4DZG7_HUMAN	B4DZG7	tr|B4DZG7|B4DZG7_HUMAN	>tr|B4DZG7|B4DZG7_HUMAN Isoform of P40616, ADP-ribosylation factor-like protein 1 OS=Homo sapiens GN=ARL1 PE=1 SV=1	ARL1	ARL1	400	1	67.7961	49.3074	58.0696	59.0666	38.3671	127.331	137.676	130.712	135.659	124.625	0.000119871	0.303513	3.78094e-06	0.000595864	0.010406	2.73937e-07	2.99445e-08	3.41419e-07	3.97287e-06	3.50479e-06	5	5	54.5214	131.2	11.1536	5.48284	0.22044	0.0418166	1.72867	2.11763	0.0946027	0.0181528	1.29209	1.8106	9.87396	2.79192e-06	1	1	0	0	0	0
sp|P36404|ARL2_HUMAN	P36404	sp|P36404|ARL2_HUMAN	>sp|P36404|ARL2_HUMAN ADP-ribosylation factor-like protein 2 OS=Homo sapiens GN=ARL2 PE=1 SV=4	ARL2	ARL2	402	2	80.3635	62.8337	81.0457	67.4317	66.5785	278.471	271.03	234.463	248.877	303.733	0.0398805	0.189418	0.0945874	0.269662	0.0379742	1.42602e-07	3.65236e-08	3.07631e-06	3.65634e-07	9.57736e-07	5	5	71.6506	267.315	8.44757	26.8505	0.117142	0.100749	1.85284	2.42527	0.0507008	0.0436445	1.90158	1.87697	19.3547	1.10142e-08	1	1	0	0	0	0
sp|P36405|ARL3_HUMAN	P36405	sp|P36405|ARL3_HUMAN	>sp|P36405|ARL3_HUMAN ADP-ribosylation factor-like protein 3 OS=Homo sapiens GN=ARL3 PE=1 SV=2	ARL3	ARL3	403	3	426.737	430.419	465.745	494.789	436.664	726.997	831.626	620.053	715.414	767.923	8.88998e-08	6.88677e-08	1.25619e-09	4.19112e-08	5.37433e-08	2.84316e-09	2.26718e-07	1.61092e-08	1.15165e-08	5.41658e-07	5	5	450.871	732.403	28.9508	77.5359	0.0630842	0.108269	2.65335	2.86275	0.0273699	0.0468836	0.69561	1.8029	8.15484	1.45423e-05	1	1	0	0	0	0
sp|O75915|PRAF3_HUMAN	O75915	sp|O75915|PRAF3_HUMAN	>sp|O75915|PRAF3_HUMAN PRA1 family protein 3 OS=Homo sapiens GN=ARL6IP5 PE=1 SV=1	ARL6IP5	ARL6IP5	10550	1	710.976	841.829	702.042	879.138	696.664	1400.34	1415.96	1492.12	1521.07	1360.86	2.20408e-08	8.69569e-09	3.50798e-10	1.38345e-08	5.48779e-09	9.38187e-09	2.3611e-08	8.47675e-09	3.75036e-07	3.87278e-08	5	5	766.13	1438.07	87.2868	66.4902	0.112074	0.0461179	2.8821	3.15741	0.0485212	0.0200181	0.914546	1.84449	10.9487	1.20554e-06	1	1	0	0	0	0
sp|Q96BM9|ARL8A_HUMAN	Q96BM9	sp|Q96BM9|ARL8A_HUMAN	>sp|Q96BM9|ARL8A_HUMAN ADP-ribosylation factor-like protein 8A OS=Homo sapiens GN=ARL8A PE=1 SV=1	ARL8A	ARL8A	127829	2	1197.22	1212.09	1190.8	1229.86	1165.95	1559.51	1761.99	1705.25	1637.67	1912.41	5.5347e-09	2.27197e-08	3.15355e-10	1.27586e-08	3.00232e-08	3.07683e-08	1.0636e-07	1.26933e-08	9.87931e-09	8.65968e-07	5	5	1199.19	1715.37	23.9103	133.632	0.0199688	0.0772047	3.07882	3.23332	0.00867148	0.0334798	0.513239	1.8256	7.60647	2.59898e-05	1	1	0	0	0	0
sp|Q9NVJ2|ARL8B_HUMAN	Q9NVJ2	sp|Q9NVJ2|ARL8B_HUMAN	>sp|Q9NVJ2|ARL8B_HUMAN ADP-ribosylation factor-like protein 8B OS=Homo sapiens GN=ARL8B PE=1 SV=1	ARL8B	ARL8B	55207	1	365.279	230.399	265.561	177.899	278.085	488.457	506.316	501.871	502.879	441.421	4.64736e-06	2.45581e-07	4.03589e-07	6.17543e-07	6.33945e-06	4.01951e-07	2.90424e-06	1.90442e-06	6.19848e-06	3.96363e-05	5	5	263.445	488.189	68.9189	27.0133	0.268339	0.0572862	2.40872	2.68803	0.114518	0.0248587	0.927839	1.67597	5.98296	0.000183513	1	1	0	0	0	0
tr|A0A087WUW9|A0A087WUW9_HUMAN	A0A087WUW9	tr|A0A087WUW9|A0A087WUW9_HUMAN	>tr|A0A087WUW9|A0A087WUW9_HUMAN Isoform of Q9NXU5, ADP-ribosylation factor-like protein 15 OS=Homo sapiens GN=ARL15 PE=1 SV=1	ARL15	ARL15	54622	1	306.793	358.507	265.066	325.025	254.393	384.559	370.367	353.522	364.204	476.58	4.72371e-09	3.82455e-08	3.84484e-08	1.59701e-08	3.52052e-08	1.54003e-07	4.02315e-08	1.95842e-08	2.65904e-08	7.98879e-05	5	5	301.957	389.847	42.9442	49.7673	0.143179	0.119995	2.47642	2.5883	0.0618667	0.0519272	0.37164	1.40104	3.27989	0.0106937	0	1	0	0	0	0
sp|Q9NVT9|ARMC1_HUMAN	Q9NVT9	sp|Q9NVT9|ARMC1_HUMAN	>sp|Q9NVT9|ARMC1_HUMAN Armadillo repeat-containing protein 1 OS=Homo sapiens GN=ARMC1 PE=1 SV=1	ARMC1	ARMC1	55156	2	193.537	226.9	220.071	154.77	239.81	197.84	220.74	234.631	228.249	203.971	5.01841e-06	1.35251e-07	1.74147e-08	0.00491781	5.697e-07	2.6239e-05	2.26926e-07	7.31521e-06	1.08836e-06	3.68837e-06	5	5	207.018	217.086	33.7364	15.7179	0.176148	0.0730916	2.31094	2.33571	0.0759165	0.031701	0.0822795	0.439327	0.71564	0.533488	0	1	0	0	0	0
sp|Q92747|ARC1A_HUMAN	Q92747	sp|Q92747|ARC1A_HUMAN	>sp|Q92747|ARC1A_HUMAN Actin-related protein 2/3 complex subunit 1A OS=Homo sapiens GN=ARPC1A PE=1 SV=2	ARPC1A	ARPC1A	10552	4	4454.39	5049.51	4550.55	4024.58	4008.48	2280.4	2360.33	2201.61	2246.07	2308.62	2.33499e-08	5.05843e-08	2.25569e-09	1.00332e-07	2.32193e-08	2.00021e-07	3.45191e-06	5.53764e-07	6.24771e-08	7.52161e-07	5	5	4417.5	2279.41	430.172	60.3437	0.0962416	0.0264705	3.64356	3.3577	0.0417009	0.011494	-0.949608	-1.86354	-12.6868	3.28148e-07	-1	0	0	0	0	0
sp|O15144|ARPC2_HUMAN	O15144	sp|O15144|ARPC2_HUMAN	>sp|O15144|ARPC2_HUMAN Actin-related protein 2/3 complex subunit 2 OS=Homo sapiens GN=ARPC2 PE=1 SV=1	ARPC2	ARPC2	10109	7	5507.43	5341.55	4963.21	5507.43	4323.26	2401.2	2488.36	2379.22	2522.48	2478.55	2.15571e-08	1.99161e-08	1.35853e-09	1.68264e-08	1.30999e-08	1.08741e-08	5.52009e-08	1.73619e-08	9.99919e-09	1.06207e-07	5	5	5128.58	2453.96	502.072	60.9378	0.10272	0.0249065	3.70823	3.38976	0.0444939	0.0108151	-1.05793	-1.86675	-13.7111	1.74549e-07	-1	0	0	0	0	0
sp|O15145|ARPC3_HUMAN	O15145	sp|O15145|ARPC3_HUMAN	>sp|O15145|ARPC3_HUMAN Actin-related protein 2/3 complex subunit 3 OS=Homo sapiens GN=ARPC3 PE=1 SV=3	ARPC3	ARPC3	10094	2	398.456	453.531	401.831	440.283	337.753	229.404	241.158	213.119	231.335	262.863	1.91069e-07	1.10695e-07	1.45574e-09	1.52253e-07	2.46797e-08	3.04996e-07	1.70677e-05	8.92355e-06	1.66559e-06	8.47717e-05	5	5	406.371	235.576	45.1823	18.2767	0.115563	0.0769312	2.60667	2.3711	0.0500219	0.0333615	-0.782557	-1.8056	-8.58191	9.50475e-06	-1	0	0	0	0	0
sp|P59998|ARPC4_HUMAN	P59998	sp|P59998|ARPC4_HUMAN	>sp|P59998|ARPC4_HUMAN Actin-related protein 2/3 complex subunit 4 OS=Homo sapiens GN=ARPC4 PE=1 SV=3	ARPC4	ARPC4	10093	5	9300.4	10876.3	9434.78	9627.66	8231.58	4521.94	4580.64	4181.6	4690.4	5217.18	2.4883e-08	7.48649e-08	1.72952e-09	6.15807e-09	1.18865e-07	1.22483e-08	1.86884e-08	3.92737e-08	1.0411e-08	5.99296e-08	5	5	9494.15	4638.35	943.85	375.254	0.0995136	0.0799243	3.97574	3.66525	0.0431118	0.0346554	-1.03145	-1.85095	-11.9492	5.47422e-07	-1	0	0	0	0	0
sp|O15511|ARPC5_HUMAN	O15511	sp|O15511|ARPC5_HUMAN	>sp|O15511|ARPC5_HUMAN Actin-related protein 2/3 complex subunit 5 OS=Homo sapiens GN=ARPC5 PE=1 SV=3	ARPC5	ARPC5	10092	1	1142.54	1490.32	1357.52	1208.7	1197.49	469.398	611.914	482.253	442.559	616.651	3.40531e-08	6.6401e-08	3.02865e-10	1.83246e-09	1.5085e-08	7.24682e-09	4.58212e-08	3.51641e-09	4.13232e-09	2.85328e-08	5	5	1279.31	524.555	142.326	83.1689	0.108821	0.157252	3.1049	2.7155	0.0471214	0.0678771	-1.29354	-1.8325	-11.2116	9.79211e-07	-1	0	0	0	0	0
sp|Q9BPX5|ARP5L_HUMAN	Q9BPX5	sp|Q9BPX5|ARP5L_HUMAN	>sp|Q9BPX5|ARP5L_HUMAN Actin-related protein 2/3 complex subunit 5-like protein OS=Homo sapiens GN=ARPC5L PE=1 SV=1	ARPC5L	ARPC5L	81873	3	2356.11	3077.38	2929.19	2833.4	2711.78	1679.24	1959.79	1890.36	1791.15	2031.64	4.49907e-09	1.79626e-08	1.1831e-09	1.90944e-09	1.422e-08	9.32616e-08	1.6747e-08	1.91862e-07	1.20666e-08	2.12548e-07	5	5	2781.57	1870.44	272.886	138.931	0.101937	0.0752761	3.44254	3.27097	0.0441563	0.0326458	-0.569937	-1.7587	-6.63326	8.04688e-05	-1	0	0	0	0	0
sp|P49407-2|ARRB1_HUMAN	P49407-2	sp|P49407-2|ARRB1_HUMAN	>sp|P49407-2|ARRB1_HUMAN Isoform of P49407, Isoform 1B of Beta-arrestin-1 OS=Homo sapiens GN=ARRB1	ARRB1	ARRB1	408	2	231.319	231.99	234.407	238.931	251.761	102.988	116.488	98.7517	127.692	110.484	8.55832e-07	9.1897e-07	3.42986e-07	5.69656e-05	3.5809e-06	0.138823	0.00683799	0.0603766	0.0035644	0.026336	5	5	237.681	111.281	8.41705	11.4328	0.0348467	0.101809	2.37578	2.04462	0.0151291	0.0441012	-1.10011	-1.86798	-14.1163	1.39521e-07	-1	0	0	0	1	0
tr|E7EMM4|E7EMM4_HUMAN	E7EMM4	tr|E7EMM4|E7EMM4_HUMAN	>tr|E7EMM4|E7EMM4_HUMAN Isoform of Q13510, Acid ceramidase OS=Homo sapiens GN=ASAH1 PE=1 SV=1	ASAH1	ASAH1	427	1	62.6654	32.7383	63.9104	56.7534	98.5348	128.037	141.832	77.2479	65.6775	125.729	0.0086596	0.214423	1.33481e-05	0.00493638	3.01701e-06	7.80627e-08	1.49533e-06	3.74566e-07	7.63091e-07	5.51893e-05	5	5	62.9205	107.705	23.5501	33.9	0.409942	0.354971	1.77305	2.01277	0.171168	0.149612	0.796341	1.21493	2.76296	0.0252048	0	1	0	0	0	0
tr|A0A0A0MRE5|A0A0A0MRE5_HUMAN	A0A0A0MRE5	tr|A0A0A0MRE5|A0A0A0MRE5_HUMAN	>tr|A0A0A0MRE5|A0A0A0MRE5_HUMAN Isoform of Q9ULH1, Arf-GAP with SH3 domain, ANK repeat and PH domain-containing protein 1 OS=Homo sapiens GN=ASAP1 PE=1 SV=1	ASAP1	ASAP1	50807	3	274.987	355.959	344.109	348.74	307.95	298.383	257.385	272.071	287.132	274.756	5.60171e-07	1.22821e-07	3.18601e-08	2.00583e-06	7.89178e-07	1.82282e-07	3.24448e-06	7.46343e-06	1.91001e-07	1.45233e-05	5	5	326.349	277.945	34.169	15.568	0.109111	0.0561221	2.51168	2.44341	0.047246	0.0243544	-0.226769	-1.3518	-2.6938	0.0282107	0	0	0	0	0	0
sp|P78348|ASIC1_HUMAN	P78348	sp|P78348|ASIC1_HUMAN	>sp|P78348|ASIC1_HUMAN Acid-sensing ion channel 1 OS=Homo sapiens GN=ASIC1 PE=1 SV=3	ASIC1	ASIC1	41	1	50.4825	36.1213	36.3965	27.4328	46.2834	46.0389	37.9856	46.8463	46.9709	42.9736	0.000791775	0.103489	0.407973	0.0959947	0.338266	0.000110015	1.23805e-07	3.6734e-06	3.61981e-07	7.70599e-05	5	5	39.3433	44.163	9.12652	3.81373	0.242962	0.0901958	1.58513	1.64369	0.104008	0.0390922	0.194525	0.729724	1.31468	0.25143	0	1	0	0	0	0
tr|A0A087WXS7|A0A087WXS7_HUMAN	A0A087WXS7	tr|A0A087WXS7|A0A087WXS7_HUMAN	>tr|A0A087WXS7|A0A087WXS7_HUMAN Isoform of O43681, ATPase ASNA1 OS=Homo sapiens GN=ASNA1 PE=1 SV=1	ASNA1	ASNA1	439	5	709.19	826.294	776.433	819.375	751.43	1511.88	1738.61	1649.95	1589.23	1854.09	4.34959e-06	7.56444e-07	4.47165e-07	3.08062e-06	2.46383e-08	3.30954e-09	3.51216e-08	1.88104e-08	2.28621e-08	8.64642e-08	5	5	776.545	1668.75	48.6745	132.776	0.0633852	0.0791826	2.88947	3.2213	0.0275003	0.0343349	1.10231	1.87124	14.5976	1.0403e-07	1	1	0	0	0	0
sp|P00966|ASSY_HUMAN	P00966	sp|P00966|ASSY_HUMAN	>sp|P00966|ASSY_HUMAN Argininosuccinate synthase OS=Homo sapiens GN=ASS1 PE=1 SV=2	ASS1	ASS1	445	2	557.441	630.31	649.529	608.983	649.811	182.821	242.741	153.406	178.675	184.597	2.58727e-06	1.89171e-08	1.79472e-06	7.09206e-09	1.6871e-05	0.0633776	0.00905706	0.188709	0.0768465	0.198023	5	5	619.215	188.448	38.402	32.8546	0.0637745	0.166947	2.79115	2.27026	0.0276688	0.0720065	-1.73036	-1.86493	-15.8309	5.2081e-08	-1	0	0	0	0	0
sp|O14525-2|ASTN1_HUMAN	O14525-2	sp|O14525-2|ASTN1_HUMAN	>sp|O14525-2|ASTN1_HUMAN Isoform of O14525, Isoform 1 of Astrotactin-1 OS=Homo sapiens GN=ASTN1	ASTN1	ASTN1	460	8	1111.05	1341.88	1330.56	1179.21	1257.74	846.295	916.046	947.51	842.625	871.93	3.57653e-07	2.39267e-07	3.69254e-09	1.76811e-07	6.36792e-07	8.23844e-08	9.71856e-07	1.61252e-07	4.60422e-08	4.78869e-07	5	5	1244.09	884.881	98.9145	45.6506	0.0807338	0.0511914	3.09373	2.94643	0.0350053	0.0222176	-0.489338	-1.78746	-6.68012	7.62467e-05	-1	0	0	0	0	0
tr|H0Y3A8|H0Y3A8_HUMAN	H0Y3A8	tr|H0Y3A8|H0Y3A8_HUMAN	>tr|H0Y3A8|H0Y3A8_HUMAN Isoform of O75129, Astrotactin-2 (Fragment) OS=Homo sapiens GN=ASTN2 PE=1 SV=1	ASTN2	ASTN2	23245	1	61.6521	57.4554	54.678	59.7294	43.0092	54.6907	46.6315	49.1578	48.9683	50.7648	9.23551e-05	1.03876e-05	0.000159939	3.38197e-07	5.32293e-06	0.00404846	0.000382199	0.0168525	0.0224191	0.0164613	5	5	55.3048	50.0426	7.34958	2.98741	0.144121	0.0589098	1.73937	1.69873	0.0622697	0.0255621	-0.134989	-0.817232	-1.36784	0.232993	0	0	0	0	0	0
sp|Q8NBU5|ATAD1_HUMAN	Q8NBU5	sp|Q8NBU5|ATAD1_HUMAN	>sp|Q8NBU5|ATAD1_HUMAN ATPase family AAA domain-containing protein 1 OS=Homo sapiens GN=ATAD1 PE=1 SV=1	ATAD1	ATAD1	84896	4	1046.31	1019.64	1129.41	906.689	1292.73	1233.16	1265.12	1300.27	1093.08	1116.17	1.21901e-07	1.41817e-07	2.07187e-08	3.50909e-06	1.47606e-08	1.3626e-08	7.56417e-08	2.77519e-08	8.47732e-08	6.66894e-08	5	5	1078.96	1201.56	143.618	91.9786	0.131832	0.0774502	3.02999	3.07871	0.0570075	0.0335859	0.161873	0.954674	1.66067	0.151958	0	1	0	0	0	0
sp|Q5SQI0-5|ATAT_HUMAN	Q5SQI0-5	sp|Q5SQI0-5|ATAT_HUMAN	>sp|Q5SQI0-5|ATAT_HUMAN Isoform of Q5SQI0, Isoform 5 of Alpha-tubulin N-acetyltransferase 1 OS=Homo sapiens GN=ATAT1	ATAT1	ATAT1	79969	1	74.8032	72.5493	92.9034	79.6852	67.8156	127.881	106.167	130.974	147.592	113.409	0.234771	0.0146943	0.00606799	0.0470998	0.0959272	6.22228e-05	1.13998e-07	6.95586e-08	6.0923e-08	2.60388e-08	5	5	77.5513	125.205	9.5864	16.1491	0.119729	0.129289	1.88706	2.09474	0.0518129	0.055917	0.689898	1.72092	6.36981	0.000111495	1	1	0	0	0	0
sp|Q86WG3|ATCAY_HUMAN	Q86WG3	sp|Q86WG3|ATCAY_HUMAN	>sp|Q86WG3|ATCAY_HUMAN Caytaxin OS=Homo sapiens GN=ATCAY PE=1 SV=2	ATCAY	ATCAY	85300	1	130.217	117.937	123.011	134.511	159.797	113.655	97.9964	93.5021	89.517	75.6469	3.75403e-06	4.07707e-05	1.69653e-06	9.99441e-07	1.23364e-05	0.000299585	9.70566e-07	7.37744e-06	3.1598e-06	0.00576875	5	5	133.095	94.0636	16.2384	13.7793	0.11733	0.148344	2.12172	1.96966	0.0507818	0.0640746	-0.505113	-1.56889	-4.41516	0.00169807	-1	0	0	0	0	0
sp|O95352-3|ATG7_HUMAN	O95352-3	sp|O95352-3|ATG7_HUMAN	>sp|O95352-3|ATG7_HUMAN Isoform of O95352, Isoform 3 of Ubiquitin-like modifier-activating enzyme ATG7 OS=Homo sapiens GN=ATG7	ATG7	ATG7	10533	1	140.185	154.514	145.952	140.888	143.498	57.084	59.7115	50.7576	64.0211	56.7847	1.67419e-06	5.83827e-05	6.65872e-07	0.000404898	3.34696e-05	0.00263667	0.000446312	0.0203075	0.00159575	0.00579747	5	5	145.007	57.6718	5.78278	4.83251	0.0392454	0.0849024	2.16112	1.75973	0.0170375	0.0368065	-1.3334	-1.88206	-18.4011	1.63526e-08	-1	0	0	0	0	0
sp|P31939-2|PUR9_HUMAN	P31939-2	sp|P31939-2|PUR9_HUMAN	>sp|P31939-2|PUR9_HUMAN Isoform of P31939, Isoform 2 of Bifunctional purine biosynthesis protein PURH OS=Homo sapiens GN=ATIC	ATIC	ATIC	471	2	165.23	156.573	184.033	149.928	182.673	335.558	277.239	183.689	263.448	309.013	0.269362	0.000272649	1.13105e-06	0.000416085	0.000216296	2.99762e-08	6.88026e-07	2.167e-05	3.18644e-06	1.26632e-07	5	5	167.687	273.789	15.3029	57.6478	0.0915363	0.234958	2.22305	2.42868	0.0396708	0.100673	0.683068	1.57945	4.72457	0.00106239	1	1	0	0	0	0
sp|Q8WXF7|ATLA1_HUMAN	Q8WXF7	sp|Q8WXF7|ATLA1_HUMAN	>sp|Q8WXF7|ATLA1_HUMAN Atlastin-1 OS=Homo sapiens GN=ATL1 PE=1 SV=1	ATL1	ATL1	51062	6	634.968	791.772	721.934	656.734	654.449	1683.42	1784.39	1919.81	1813.78	1826.5	3.8844e-07	4.72317e-05	0.000156338	0.000901172	0.00804833	3.0162e-08	9.78914e-08	3.64021e-07	6.55014e-08	5.78509e-07	5	5	691.971	1805.58	64.7242	85.0364	0.0911866	0.0473529	2.83862	3.25623	0.0395199	0.0205536	1.38726	1.88033	18.2493	1.6963e-08	1	1	0	0	0	0
sp|Q8NHH9-3|ATLA2_HUMAN	Q8NHH9-3	sp|Q8NHH9-3|ATLA2_HUMAN	>sp|Q8NHH9-3|ATLA2_HUMAN Isoform of Q8NHH9, Isoform 3 of Atlastin-2 OS=Homo sapiens GN=ATL2	ATL2	ATL2	64225	1	118.445	116.093	123.579	115.313	113.145	84.4034	55.0691	90.5896	53.7085	54.2565	5.16874e-09	5.69493e-07	9.60158e-10	2.76441e-07	2.46579e-08	1.97914e-08	1.4142e-05	8.22567e-07	0.00518469	0.000366324	5	5	117.315	67.6054	3.98127	18.2956	0.0335964	0.266444	2.06916	1.81777	0.0145866	0.113737	-0.835094	-1.64343	-5.4895	0.000356473	-1	0	0	0	0	0
sp|P05023-4|AT1A1_HUMAN	P05023-4	sp|P05023-4|AT1A1_HUMAN	>sp|P05023-4|AT1A1_HUMAN Isoform of P05023, Isoform 4 of Sodium/potassium-transporting ATPase subunit alpha-1 OS=Homo sapiens GN=ATP1A1	ATP1A1	ATP1A1	476	12	20661.6	20779.3	19580.3	17881.9	19064.9	29822.5	30861.6	33666.3	32232.7	30303.3	8.57686e-08	1.50781e-07	8.52727e-09	2.05463e-07	2.29174e-07	6.63099e-08	2.66166e-07	1.2407e-07	1.42185e-08	8.94881e-08	5	5	19593.6	31377.3	1199.6	1565.89	0.0620327	0.0493934	4.29145	4.49619	0.0269146	0.0214382	0.68012	1.85589	10.1006	2.30513e-06	1	1	0	0	0	0
tr|B1AKY9|B1AKY9_HUMAN	B1AKY9	tr|B1AKY9|B1AKY9_HUMAN	>tr|B1AKY9|B1AKY9_HUMAN Isoform of P50993, Sodium/potassium-transporting ATPase subunit alpha OS=Homo sapiens GN=ATP1A2 PE=1 SV=1	ATP1A2	ATP1A2	477	20	23302.1	26859.7	24035.8	25837.4	31281.7	24631.7	27318.6	29718.2	25716.2	29445.2	8.44925e-08	1.87899e-07	5.75626e-09	5.35898e-08	8.44917e-08	1.23142e-07	1.94426e-07	1.51464e-07	1.49818e-07	3.22102e-07	5	5	26263.4	27366	3140.53	2239.21	0.11589	0.0824131	4.41698	4.43604	0.0501627	0.035731	0.0633172	0.450927	0.683101	0.551711	0	1	0	0	0	0
sp|P13637|AT1A3_HUMAN	P13637	sp|P13637|AT1A3_HUMAN	>sp|P13637|AT1A3_HUMAN Sodium/potassium-transporting ATPase subunit alpha-3 OS=Homo sapiens GN=ATP1A3 PE=1 SV=3	ATP1A3	ATP1A3	478	24	129602	126882	128501	122177	123337	56006.1	59148.6	60450.4	50024.8	59287.3	1.85532e-07	4.20559e-07	7.82412e-09	1.28171e-07	1.94304e-07	4.9937e-08	5.62418e-07	5.66646e-08	1.47061e-07	5.24996e-07	5	5	126100	56983.4	3227.31	4224.71	0.0256632	0.0770643	5.1006	4.75475	0.0111436	0.0334191	-1.1489	-1.88181	-16.8982	2.97355e-08	-1	0	0	0	0	0
sp|P05026-2|AT1B1_HUMAN	P05026-2	sp|P05026-2|AT1B1_HUMAN	>sp|P05026-2|AT1B1_HUMAN Isoform of P05026, Isoform 2 of Sodium/potassium-transporting ATPase subunit beta-1 OS=Homo sapiens GN=ATP1B1	ATP1B1	ATP1B1	481	5	48990.9	56529.9	58827.9	51091.7	49212.6	30252.6	31862.4	33326.5	29208.6	29937	7.62516e-08	3.80057e-07	3.21179e-08	3.36364e-08	1.3184e-07	2.13814e-07	4.31601e-06	1.81977e-07	2.09828e-07	3.73756e-06	5	5	52930.6	30917.5	4484.98	1659.8	0.0837893	0.0531255	4.72248	4.48971	0.0363256	0.0230558	-0.773246	-1.84754	-10.3593	1.88674e-06	-1	0	0	0	0	0
sp|P14415|AT1B2_HUMAN	P14415	sp|P14415|AT1B2_HUMAN	>sp|P14415|AT1B2_HUMAN Sodium/potassium-transporting ATPase subunit beta-2 OS=Homo sapiens GN=ATP1B2 PE=1 SV=3	ATP1B2	ATP1B2	482	5	3100.71	4296.21	4046.3	4234.98	4603.32	4724.45	5304.36	6005.44	5590.5	5547.2	1.74938e-08	2.08011e-08	1.49054e-09	5.10563e-08	2.09931e-08	1.03491e-08	5.25684e-08	4.32922e-08	1.32827e-08	5.97657e-08	5	5	4056.3	5434.39	570.519	470.138	0.153328	0.0886975	3.60431	3.73381	0.0662032	0.0384454	0.430207	1.51953	3.95908	0.00349765	1	1	0	0	0	0
sp|P54709|AT1B3_HUMAN	P54709	sp|P54709|AT1B3_HUMAN	>sp|P54709|AT1B3_HUMAN Sodium/potassium-transporting ATPase subunit beta-3 OS=Homo sapiens GN=ATP1B3 PE=1 SV=1	ATP1B3	ATP1B3	483	1	188.35	244.444	227.491	238.419	256.383	301.152	344.86	349.548	357.279	337.486	5.11797e-05	1.10855e-05	6.56295e-07	4.41925e-05	2.74199e-06	1.51819e-05	2.36606e-06	6.04566e-06	9.89146e-06	1.92431e-05	5	5	231.017	338.065	26.0356	21.8522	0.11961	0.0670144	2.36127	2.52824	0.0517614	0.0290714	0.554669	1.73042	6.13509	0.000149487	1	1	0	0	0	0
sp|P16615|AT2A2_HUMAN	P16615	sp|P16615|AT2A2_HUMAN	>sp|P16615|AT2A2_HUMAN Sarcoplasmic/endoplasmic reticulum calcium ATPase 2 OS=Homo sapiens GN=ATP2A2 PE=1 SV=1	ATP2A2	ATP2A2	488	26	9627.24	10891.9	9009.16	8725.17	8056.63	12140.5	11539.2	14052.6	13113.1	12972.9	9.78399e-08	9.8616e-08	5.06108e-09	1.02136e-07	3.4295e-08	3.02319e-08	1.08388e-07	4.70377e-08	7.47487e-08	1.29525e-07	5	5	9262.03	12763.7	1071.82	963.735	0.113732	0.0757746	3.96444	4.10498	0.0492347	0.0328614	0.466858	1.67454	5.17391	0.00055792	1	1	0	0	0	0
sp|P20020-4|AT2B1_HUMAN	P20020-4	sp|P20020-4|AT2B1_HUMAN	>sp|P20020-4|AT2B1_HUMAN Isoform of P20020, Isoform C of Plasma membrane calcium-transporting ATPase 1 OS=Homo sapiens GN=ATP2B1	ATP2B1	ATP2B1	490	15	26246.9	27271.5	26427.7	21138.2	19992.9	13561	14052.9	14710.9	13742.2	15911.9	5.16483e-08	9.26014e-08	4.22944e-09	4.33453e-08	1.37806e-07	1.0655e-07	2.39593e-07	1.47545e-07	7.62788e-08	4.66693e-07	5	5	24215.4	14395.8	3378.58	953.865	0.144898	0.0648543	4.38056	4.15749	0.062602	0.0281363	-0.741	-1.76817	-7.40305	3.25977e-05	-1	0	0	0	0	0
sp|Q01814-6|AT2B2_HUMAN;sp|Q01814-4|AT2B2_HUMAN	Q01814-6;Q01814-4	sp|Q01814-6|AT2B2_HUMAN;sp|Q01814-4|AT2B2_HUMAN	>sp|Q01814-6|AT2B2_HUMAN Isoform of Q01814, Isoform ZB of Plasma membrane calcium-transporting ATPase 2 OS=Homo sapiens GN=ATP2B2;>sp|Q01814-4|AT2B2_HUMAN Isoform of Q01814, Isoform ZA of Plasma membrane calcium-transporting ATPase 2 OS=Homo sapiens GN=ATP2B2	ATP2B2	ATP2B2	491	20	11619.8	12592.3	10717	10636.3	10488.8	10025	8528.54	11364.1	10675.9	9805.75	1.5362e-08	3.12222e-08	9.75166e-10	7.99633e-09	8.39317e-09	8.78219e-09	2.98011e-08	2.70051e-08	1.14319e-08	5.53995e-08	5	5	11210.8	10079.9	890.365	1059.41	0.0775544	0.107897	4.04858	4.00148	0.033631	0.0467236	-0.156469	-1.0305	-1.76637	0.129499	0	0	0	0	0	0
sp|Q16720-6|AT2B3_HUMAN;sp|Q16720-4|AT2B3_HUMAN	Q16720-6;Q16720-4	sp|Q16720-6|AT2B3_HUMAN;sp|Q16720-4|AT2B3_HUMAN	>sp|Q16720-6|AT2B3_HUMAN Isoform of Q16720, Isoform ZE of Plasma membrane calcium-transporting ATPase 3 OS=Homo sapiens GN=ATP2B3;>sp|Q16720-4|AT2B3_HUMAN Isoform of Q16720, Isoform ZB of Plasma membrane calcium-transporting ATPase 3 OS=Homo sapiens GN=ATP2B3	ATP2B3	ATP2B3	492	17	9977.01	9724	9596.9	8338.64	8988.91	5789.11	5828.72	5913.72	5452.33	5743.35	5.6544e-09	3.13402e-08	5.82761e-10	3.05036e-08	8.54591e-09	4.5441e-08	6.29785e-08	6.04906e-08	9.16608e-08	1.49099e-07	5	5	9325.09	5745.45	660.325	175.414	0.0725079	0.0309881	3.96876	3.75916	0.0314485	0.0134547	-0.696267	-1.85819	-10.3652	1.88103e-06	-1	0	0	0	0	0
sp|P98194-2|AT2C1_HUMAN	P98194-2	sp|P98194-2|AT2C1_HUMAN	>sp|P98194-2|AT2C1_HUMAN Isoform of P98194, Isoform 2 of Calcium-transporting ATPase type 2C member 1 OS=Homo sapiens GN=ATP2C1	ATP2C1	ATP2C1	27032	3	211.505	205.913	198.941	208.558	222.745	257.379	273.802	285.954	254.317	299.317	0.000101357	6.17944e-05	1.22657e-05	0.000598663	1.95563e-05	4.88968e-06	6.20442e-07	5.8904e-06	6.48009e-05	1.32555e-06	5	5	209.532	274.154	8.72785	19.0226	0.041372	0.0691805	2.32095	2.43716	0.01796	0.0300089	0.38604	1.77323	5.69511	0.000268411	1	1	0	0	0	0
sp|P25705|ATPA_HUMAN	P25705	sp|P25705|ATPA_HUMAN	>sp|P25705|ATPA_HUMAN ATP synthase subunit alpha, mitochondrial OS=Homo sapiens GN=ATP5A1 PE=1 SV=1	ATP5A1	ATP5A1	498	20	207160	180855	185560	160759	201236	140501	145777	165247	142677	155490	5.98427e-07	6.82189e-07	7.4607e-08	7.02808e-07	9.79537e-07	2.28874e-06	3.19308e-06	9.29993e-07	1.9855e-06	2.73167e-06	5	5	187114	149938	18285.5	10299	0.100059	0.0676018	5.2704	5.17511	0.0433469	0.0293256	-0.31654	-1.55823	-3.79634	0.00455711	-1	0	0	0	0	0
sp|P06576|ATPB_HUMAN	P06576	sp|P06576|ATPB_HUMAN	>sp|P06576|ATPB_HUMAN ATP synthase subunit beta, mitochondrial OS=Homo sapiens GN=ATP5B PE=1 SV=3	ATP5B	ATP5B	506	33	269118	232762	241297	217320	261132	189888	200265	218240	187984	207806	4.92964e-07	2.00316e-07	5.75498e-09	1.21004e-07	2.21559e-07	7.90902e-07	7.62516e-07	4.23231e-07	7.97134e-07	2.39594e-06	5	5	244326	200837	21031.3	12617.7	0.0866883	0.0624742	5.38667	5.30216	0.0375778	0.0271058	-0.280735	-1.55912	-3.61484	0.00610715	0	0	0	0	0	0
sp|P24539|AT5F1_HUMAN	P24539	sp|P24539|AT5F1_HUMAN	>sp|P24539|AT5F1_HUMAN ATP synthase F(0) complex subunit B1, mitochondrial OS=Homo sapiens GN=ATP5F1 PE=1 SV=2	ATP5F1	ATP5F1	515	2	630.245	749.157	770.13	627.211	1013.25	679.55	778.072	896.867	729.264	885.067	2.70124e-09	1.41483e-07	1.44027e-09	2.61543e-09	2.13275e-08	3.81055e-09	2.88366e-07	2.07174e-08	4.94237e-08	1.44089e-07	5	5	757.999	793.764	157.168	95.417	0.197659	0.121184	2.87276	2.89717	0.0850212	0.0524379	0.0810894	0.359898	0.600888	0.602622	0	1	0	0	0	0
sp|O75947|ATP5H_HUMAN	O75947	sp|O75947|ATP5H_HUMAN	>sp|O75947|ATP5H_HUMAN ATP synthase subunit d, mitochondrial OS=Homo sapiens GN=ATP5H PE=1 SV=3	ATP5H	ATP5H	10476	1	1492.66	1131.53	1280.66	982.514	1432.87	1033.66	1040.62	1129.28	1031.84	1037.07	2.03606e-07	1.23629e-07	4.60805e-09	3.28446e-08	1.45107e-08	6.0355e-08	5.83617e-08	2.34599e-07	4.28663e-08	3.30506e-07	5	5	1264.05	1054.5	210.869	41.9404	0.173474	0.0387948	3.09672	3.02278	0.074781	0.016842	-0.245628	-1.15054	-2.25823	0.0589325	0	0	0	0	0	0
sp|P56385|ATP5I_HUMAN	P56385	sp|P56385|ATP5I_HUMAN	>sp|P56385|ATP5I_HUMAN ATP synthase subunit e, mitochondrial OS=Homo sapiens GN=ATP5I PE=1 SV=2	ATP5I	ATP5I	521	2	3298.34	3325.69	3923.78	3398.13	3981.74	4048.16	3884.71	4723.74	4243.87	4257.63	2.90712e-08	1.31302e-07	9.23628e-09	5.08176e-06	2.87674e-07	1.39262e-07	3.46696e-06	2.23546e-07	7.38058e-08	1.54185e-07	5	5	3585.54	4231.62	337.826	315.045	0.0931564	0.0732536	3.55304	3.62557	0.0403699	0.0317711	0.240931	1.41314	2.92236	0.0194184	0	1	0	0	0	0
sp|P48047|ATPO_HUMAN	P48047	sp|P48047|ATPO_HUMAN	>sp|P48047|ATPO_HUMAN ATP synthase subunit O, mitochondrial OS=Homo sapiens GN=ATP5O PE=1 SV=1	ATP5O	ATP5O	539	2	9917.02	8274.16	8822.93	7889.49	10039.4	7320.65	7386.08	8439.13	8119.79	8413.7	3.19071e-08	1.25467e-07	5.34484e-08	8.83721e-08	6.02199e-07	6.73816e-07	8.86833e-07	3.31263e-07	1.40248e-06	1.2017e-06	5	5	8988.6	7935.87	963.335	546.851	0.107542	0.0696754	3.95169	3.89876	0.0465708	0.030223	-0.175851	-1.14211	-2.03242	0.0850777	0	0	0	0	0	0
sp|Q93050-1|VPP1_HUMAN	Q93050-1	sp|Q93050-1|VPP1_HUMAN	>sp|Q93050-1|VPP1_HUMAN Isoform of Q93050, Isoform 2 of V-type proton ATPase 116 kDa subunit a isoform 1 OS=Homo sapiens GN=ATP6V0A1	ATP6V0A1	ATP6V0A1	535	25	38938.1	39101.3	38640.1	38807	37870.5	42212.2	41333.6	46932.4	42550.8	40627.7	3.94507e-07	1.90404e-07	2.25597e-08	2.90065e-07	2.66578e-07	6.44298e-07	5.94118e-07	4.04671e-07	1.65096e-07	1.27088e-06	5	5	38671.4	42731.4	478.729	2466.28	0.0124535	0.056186	4.58736	4.63019	0.00540826	0.0243821	0.142264	1.52689	2.35072	0.0505299	0	1	0	1	0	0
sp|P27449|VATL_HUMAN	P27449	sp|P27449|VATL_HUMAN	>sp|P27449|VATL_HUMAN V-type proton ATPase 16 kDa proteolipid subunit OS=Homo sapiens GN=ATP6V0C PE=1 SV=1	ATP6V0C	ATP6V0C	527	1	108.201	125.174	115.17	98.1039	131.067	127.652	122.096	153.193	127.632	132.266	0.00149919	0.000143064	0.00020019	0.00331629	0.000545933	2.4627e-06	2.55163e-05	2.41369e-06	3.70031e-07	3.73301e-06	5	5	115.543	132.568	13.1522	12.0798	0.11577	0.0874956	2.06045	2.12108	0.0501109	0.0379265	0.201383	1.15056	2.14249	0.0711632	0	1	0	1	0	0
sp|P61421|VA0D1_HUMAN	P61421	sp|P61421|VA0D1_HUMAN	>sp|P61421|VA0D1_HUMAN V-type proton ATPase subunit d 1 OS=Homo sapiens GN=ATP6V0D1 PE=1 SV=1	ATP6V0D1	ATP6V0D1	9114	6	16967.5	17315.4	17415.4	17506.6	16523.4	17596.2	17485.3	19510.7	18106.8	17076	7.49389e-07	7.86765e-08	1.16622e-08	7.96478e-07	1.05853e-06	2.25874e-06	1.31951e-06	2.02229e-06	4.7076e-07	1.76245e-05	5	5	17145.7	17955	403.358	944.096	0.0237212	0.0515111	4.23406	4.25372	0.0103005	0.0223562	0.0653122	1.01304	1.0833	0.344469	0	1	0	1	0	0
sp|P38606-2|VATA_HUMAN	P38606-2	sp|P38606-2|VATA_HUMAN	>sp|P38606-2|VATA_HUMAN Isoform of P38606, Isoform 2 of V-type proton ATPase catalytic subunit A OS=Homo sapiens GN=ATP6V1A	ATP6V1A	ATP6V1A	523	16	19326.8	20336.7	20572	20398.5	17821.6	11283.8	13082.3	12908.9	12281.9	11423.6	2.49303e-08	5.71697e-08	1.96099e-09	1.16428e-07	3.90267e-08	2.76278e-08	3.39992e-07	7.80037e-08	3.52897e-08	3.46397e-07	5	5	19691.1	12196.1	1153.37	826.105	0.0602453	0.068095	4.29365	4.08542	0.0261405	0.0295391	-0.691736	-1.84514	-9.67456	3.35805e-06	-1	0	0	1	0	0
sp|P21281|VATB2_HUMAN	P21281	sp|P21281|VATB2_HUMAN	>sp|P21281|VATB2_HUMAN V-type proton ATPase subunit B, brain isoform OS=Homo sapiens GN=ATP6V1B2 PE=1 SV=3	ATP6V1B2	ATP6V1B2	526	16	24084.1	25088	24730.1	25258.5	23948.1	13431.4	16334.2	15781.5	14677.8	13854	3.14989e-08	5.7856e-08	2.15383e-09	1.38855e-08	1.42237e-08	1.82478e-08	6.91329e-08	3.36252e-08	1.8973e-08	6.37877e-08	5	5	24621.8	14815.8	586.807	1234.79	0.0238767	0.0833374	4.39122	4.16952	0.0103681	0.0361304	-0.736471	-1.85518	-10.5318	1.6585e-06	-1	0	0	1	0	0
sp|P21283|VATC1_HUMAN	P21283	sp|P21283|VATC1_HUMAN	>sp|P21283|VATC1_HUMAN V-type proton ATPase subunit C 1 OS=Homo sapiens GN=ATP6V1C1 PE=1 SV=4	ATP6V1C1	ATP6V1C1	528	10	5264.86	6203.4	5902.12	6603.51	5383.34	4369.93	4958.55	5052.97	5082.26	4274.37	1.89901e-08	2.10496e-08	1.06033e-09	2.28721e-08	2.25692e-08	2.83294e-08	9.30972e-08	2.58195e-08	4.24309e-08	9.96249e-08	5	5	5871.44	4747.62	559.743	392.532	0.0953688	0.0842221	3.76717	3.67526	0.0413244	0.0365126	-0.305315	-1.51139	-3.54399	0.00688327	0	0	0	1	0	0
sp|Q9Y5K8|VATD_HUMAN	Q9Y5K8	sp|Q9Y5K8|VATD_HUMAN	>sp|Q9Y5K8|VATD_HUMAN V-type proton ATPase subunit D OS=Homo sapiens GN=ATP6V1D PE=1 SV=1	ATP6V1D	ATP6V1D	51382	5	2687.85	2475.93	2498.13	2929.66	2318.12	1659.26	2147.72	2031.79	1833.06	1795.62	2.74151e-08	5.05539e-07	1.06815e-09	1.27015e-07	1.3406e-07	4.63329e-08	3.6513e-06	9.77802e-06	1.46129e-07	7.52439e-07	5	5	2581.94	1893.49	234.516	194.843	0.0896095	0.102812	3.41054	3.27543	0.0388391	0.0445332	-0.448826	-1.66025	-4.9799	0.000733136	-1	0	0	1	0	0
sp|Q16864|VATF_HUMAN	Q16864	sp|Q16864|VATF_HUMAN	>sp|Q16864|VATF_HUMAN V-type proton ATPase subunit F OS=Homo sapiens GN=ATP6V1F PE=1 SV=2	ATP6V1F	ATP6V1F	9296	3	2411.37	3230.54	3066	3817.56	2713.18	1687.58	1790.85	1835.92	1666.88	1566.37	1.03682e-08	2.48897e-08	5.01234e-09	2.30999e-07	1.43672e-07	9.75812e-08	1.44055e-07	6.14104e-08	1.84619e-08	5.52137e-08	5	5	3047.73	1709.52	534.618	106.515	0.175819	0.0626888	3.47868	3.2322	0.0757766	0.0271987	-0.818789	-1.75358	-7.24466	3.89515e-05	-1	0	0	1	0	0
sp|O75348|VATG1_HUMAN	O75348	sp|O75348|VATG1_HUMAN	>sp|O75348|VATG1_HUMAN V-type proton ATPase subunit G 1 OS=Homo sapiens GN=ATP6V1G1 PE=1 SV=3	ATP6V1G1	ATP6V1G1	9550	1	169.844	180.769	154.102	188.677	163.601	79.5764	84.5039	85.7583	87.3781	78.5014	1.52403e-09	8.80844e-09	5.31361e-11	1.4095e-07	7.71394e-09	7.7734e-07	2.37196e-08	1.24569e-08	7.91597e-09	2.48097e-07	5	5	171.399	83.1436	13.6817	3.90169	0.0801171	0.0472216	2.2329	1.91944	0.0347388	0.0204967	-1.04127	-1.87272	-14.4083	1.16489e-07	-1	0	0	1	0	0
sp|O95670|VATG2_HUMAN	O95670	sp|O95670|VATG2_HUMAN	>sp|O95670|VATG2_HUMAN V-type proton ATPase subunit G 2 OS=Homo sapiens GN=ATP6V1G2 PE=2 SV=1	ATP6V1G2	ATP6V1G2	534	5	2883.35	2933.31	2896.87	3075.51	2502.73	1662.52	1953.59	1920.67	1734.4	1610.44	1.89515e-08	4.04682e-08	1.18935e-09	1.67705e-08	3.89564e-08	3.04847e-08	1.01606e-06	1.84958e-07	1.93537e-06	4.06507e-05	5	5	2858.35	1776.33	212.926	153.691	0.0774334	0.0862901	3.4551	3.24823	0.0335787	0.0374058	-0.687219	-1.81364	-8.44488	1.08061e-05	-1	0	0	1	0	0
sp|Q9UI12-2|VATH_HUMAN	Q9UI12-2	sp|Q9UI12-2|VATH_HUMAN	>sp|Q9UI12-2|VATH_HUMAN Isoform of Q9UI12, Isoform 2 of V-type proton ATPase subunit H OS=Homo sapiens GN=ATP6V1H	ATP6V1H	ATP6V1H	51606	11	4585.7	4791.45	4692.3	5424.91	4225.57	3654.69	4065.46	3896.78	4121.92	3143.68	7.8496e-09	3.20189e-08	1.0833e-09	1.28232e-08	1.8005e-08	6.49897e-09	1.13384e-07	4.2775e-08	9.88891e-09	7.57502e-08	5	5	4743.98	3776.51	436.576	397.674	0.0905969	0.110654	3.67471	3.57504	0.0392654	0.0479102	-0.331084	-1.4916	-3.55773	0.00673647	0	0	0	1	0	0
sp|P36543|VATE1_HUMAN	P36543	sp|P36543|VATE1_HUMAN	>sp|P36543|VATE1_HUMAN V-type proton ATPase subunit E 1 OS=Homo sapiens GN=ATP6V1E1 PE=1 SV=1	ATP6V1E1	ATP6V1E1	529	11	15642.7	17135.7	15925.4	17622.8	14648.1	9893.68	11135.3	11091	10960.2	10396.6	3.55949e-08	5.62344e-07	1.95425e-08	1.82598e-07	1.93233e-08	9.59848e-06	1.26931e-06	8.40506e-06	1.40803e-05	0.000107419	5	5	16194.9	10695.4	1193.1	536.689	0.0740373	0.0510488	4.20843	4.02875	0.0321101	0.0221558	-0.596898	-1.82962	-8.39161	1.13382e-05	-1	0	0	1	0	0
sp|Q9Y2Q0|AT8A1_HUMAN	Q9Y2Q0	sp|Q9Y2Q0|AT8A1_HUMAN	>sp|Q9Y2Q0|AT8A1_HUMAN Phospholipid-transporting ATPase IA OS=Homo sapiens GN=ATP8A1 PE=1 SV=1	ATP8A1	ATP8A1	10396	17	4529.78	4495.04	4434.08	5410.38	4171.11	9182.23	8989.1	9071.67	8778.76	8855.04	3.24945e-07	2.96281e-08	3.85325e-08	7.5206e-08	5.16978e-08	1.18057e-08	2.10042e-07	5.8158e-08	1.27161e-07	3.30687e-07	5	5	4608.08	8975.36	470.055	162.318	0.0977049	0.0180854	3.66182	3.953	0.042332	0.00785373	0.967267	1.86503	12.9541	2.77383e-07	1	1	0	0	0	0
sp|Q9NTI2|AT8A2_HUMAN	Q9NTI2	sp|Q9NTI2|AT8A2_HUMAN	>sp|Q9NTI2|AT8A2_HUMAN Phospholipid-transporting ATPase IB OS=Homo sapiens GN=ATP8A2 PE=1 SV=2	ATP8A2	ATP8A2	51761	2	155.588	133.535	133.267	142.519	153.493	244.069	261.488	267.465	231.174	231.372	1.20828e-05	0.00204405	0.00147946	0.0059716	1.16139e-05	4.68949e-06	3.68727e-07	2.54113e-08	1.56138e-07	5.62565e-07	5	5	143.68	247.114	10.616	16.8221	0.073872	0.0678549	2.15645	2.3921	0.0320385	0.0294352	0.782796	1.84765	10.4267	1.7897e-06	1	1	0	0	0	0
sp|O75110|ATP9A_HUMAN	O75110	sp|O75110|ATP9A_HUMAN	>sp|O75110|ATP9A_HUMAN Probable phospholipid-transporting ATPase IIA OS=Homo sapiens GN=ATP9A PE=1 SV=3	ATP9A	ATP9A	10079	5	397.86	410.511	405.108	405.093	411.36	883.9	920.364	979.359	936.82	933.299	6.68767e-08	9.85021e-07	3.98443e-07	1.4607e-07	1.59446e-06	8.3932e-08	9.58718e-08	3.96185e-08	3.18628e-07	3.90694e-07	5	5	405.986	930.748	5.40729	34.3109	0.0133617	0.0368674	2.60848	2.9686	0.00580265	0.0160059	1.19628	1.89398	21.3372	5.49194e-09	1	1	0	0	0	0
tr|A8MRA7|A8MRA7_HUMAN	A8MRA7	tr|A8MRA7|A8MRA7_HUMAN	>tr|A8MRA7|A8MRA7_HUMAN Isoform of Q5TC12, ATP synthase mitochondrial F1 complex assembly factor 1 OS=Homo sapiens GN=ATPAF1 PE=1 SV=2	ATPAF1	ATPAF1	64756	1	71.0773	65.1183	57.2461	67.31	66.6173	211.716	225.137	254.161	221.775	240.363	4.62723e-06	0.000438426	0.00711879	0.000247491	0.00102151	1.78661e-07	5.21959e-07	7.15315e-07	6.20943e-06	1.67054e-07	5	5	65.4738	230.631	5.09655	16.694	0.0805036	0.0717891	1.81497	2.36202	0.0349058	0.0311376	1.81726	1.88637	23.2765	2.81723e-09	1	1	0	0	0	0
sp|Q13825|AUHM_HUMAN	Q13825	sp|Q13825|AUHM_HUMAN	>sp|Q13825|AUHM_HUMAN Methylglutaconyl-CoA hydratase, mitochondrial OS=Homo sapiens GN=AUH PE=1 SV=1	AUH	AUH	549	7	3770.58	3215.13	3621.01	3635.66	2923.37	3812.11	4055.97	4347.27	4231.25	3774.1	2.60234e-08	1.01304e-07	3.85925e-09	4.19062e-08	1.73958e-08	2.46765e-08	6.69335e-08	1.32648e-08	2.44442e-08	9.05081e-08	5	5	3433.15	4044.14	352.696	251.891	0.106316	0.0623768	3.53378	3.60615	0.0460426	0.0270636	0.240412	1.38699	2.84742	0.0219624	0	1	0	0	0	0
sp|Q8NBF6-2|AVL9_HUMAN	Q8NBF6-2	sp|Q8NBF6-2|AVL9_HUMAN	>sp|Q8NBF6-2|AVL9_HUMAN Isoform of Q8NBF6, Isoform 2 of Late secretory pathway protein AVL9 homolog OS=Homo sapiens GN=AVL9	AVL9	AVL9	23080	1	48.1313	78.4203	87.0114	48.2441	88.1536	120.521	134.13	104.621	108.688	137.609	0.358487	0.0092976	2.20583e-06	0.0636963	0.000332345	8.77904e-07	3.0113e-07	7.33193e-06	1.72518e-05	4.59764e-06	5	5	69.9922	121.114	20.2571	14.7335	0.318029	0.122645	1.82902	2.08061	0.134805	0.0530653	0.835744	1.53365	4.44604	0.00162399	1	1	0	0	0	0
sp|O14514|BAI1_HUMAN	O14514	sp|O14514|BAI1_HUMAN	>sp|O14514|BAI1_HUMAN Brain-specific angiogenesis inhibitor 1 OS=Homo sapiens GN=BAI1 PE=1 SV=2	BAI1	BAI1	575	1	99.251	84.6066	93.5018	114.473	90.1479	48.3025	19.149	41.9045	43.9253	38.4517	6.78276e-06	1.97127e-07	7.81587e-08	1.33263e-08	1.35408e-06	0.00402886	0.265742	0.000260673	2.25612e-05	0.141255	5	5	96.396	38.3466	11.4162	11.3077	0.115145	0.384172	1.98172	1.5632	0.0498421	0.161136	-1.3903	-1.6904	-6.41722	0.000105217	-1	0	0	0	0	0
sp|Q9UQB8-3|BAIP2_HUMAN	Q9UQB8-3	sp|Q9UQB8-3|BAIP2_HUMAN	>sp|Q9UQB8-3|BAIP2_HUMAN Isoform of Q9UQB8, Isoform 3 of Brain-specific angiogenesis inhibitor 1-associated protein 2 OS=Homo sapiens GN=BAIAP2	BAIAP2	BAIAP2	10458	17	7628.12	7815.09	7662	8016.19	8184.08	6481.86	5410.41	6699.27	6590.46	4995.09	2.09241e-08	3.16803e-08	7.73429e-10	2.05882e-08	3.91901e-08	1.41228e-08	1.19134e-07	4.86475e-08	3.07317e-08	3.2474e-07	5	5	7861.1	6035.42	236.857	777.977	0.0300063	0.134035	3.89533	3.77768	0.0130286	0.0579516	-0.390802	-1.59907	-4.32104	0.00196912	-1	0	0	0	0	0
tr|A0A024RCR6|A0A024RCR6_HUMAN	A0A024RCR6	tr|A0A024RCR6|A0A024RCR6_HUMAN	>tr|A0A024RCR6|A0A024RCR6_HUMAN Isoform of P46379, HLA-B associated transcript 3, isoform CRA_a OS=Homo sapiens GN=BAT3 PE=1 SV=1	BAT3	BAT3	7917	4	402.854	372.103	379.59	368.035	461.991	782.888	784.787	916.565	847.158	772.959	2.82337e-05	0.000173778	0.000113585	0.00526603	1.25886e-05	1.32201e-06	2.80796e-06	1.75706e-07	8.51744e-08	1.76189e-07	5	5	396.915	820.871	38.7943	61.0096	0.0938423	0.0725724	2.59713	2.91335	0.0406659	0.0314764	1.05045	1.85845	12.7336	3.1976e-07	1	1	0	0	0	0
sp|Q96GW7|PGCB_HUMAN	Q96GW7	sp|Q96GW7|PGCB_HUMAN	>sp|Q96GW7|PGCB_HUMAN Brevican core protein OS=Homo sapiens GN=BCAN PE=1 SV=2	BCAN	BCAN	63827	3	910.435	1199.98	997.887	1021.87	954.745	1875.94	2622.53	2424.34	2345.1	2863.74	3.48788e-08	5.52578e-08	2.87164e-09	5.63557e-08	3.67205e-08	3.76427e-06	2.67886e-08	7.39619e-08	1.39806e-06	3.12478e-07	5	5	1016.98	2426.33	110.796	367.204	0.105046	0.159425	3.00536	3.38073	0.0454957	0.0688035	1.24694	1.82806	10.8229	1.32395e-06	1	1	0	0	0	1
sp|Q9H6U6-7|BCAS3_HUMAN	Q9H6U6-7	sp|Q9H6U6-7|BCAS3_HUMAN	>sp|Q9H6U6-7|BCAS3_HUMAN Isoform of Q9H6U6, Isoform 5 of Breast carcinoma-amplified sequence 3 OS=Homo sapiens GN=BCAS3	BCAS3	BCAS3	54828	2	151.868	163.006	133.41	182.533	148.637	252.295	231.818	251.432	224.728	204.442	0.00394022	0.00529718	0.182921	0.0300879	0.012582	4.44751e-05	5.18759e-07	7.25172e-07	1.98165e-07	0.000637207	5	5	155.891	232.943	18.2664	19.9839	0.116522	0.0874919	2.19047	2.36594	0.0504344	0.0379248	0.582917	1.72709	6.18398	0.000140972	1	1	0	0	0	0
sp|P12694|ODBA_HUMAN	P12694	sp|P12694|ODBA_HUMAN	>sp|P12694|ODBA_HUMAN 2-oxoisovalerate dehydrogenase subunit alpha, mitochondrial OS=Homo sapiens GN=BCKDHA PE=1 SV=2	BCKDHA	BCKDHA	593	3	152.075	129.166	443.598	586.537	500.029	337.408	362.673	393.668	368.333	368.582	0.00603837	0.00331253	0.000919125	0.0138567	0.15051	1.02429e-06	5.22218e-07	4.5293e-08	8.69697e-07	1.0096e-06	5	5	362.281	366.133	208.81	20.0382	0.814299	0.0550338	2.4815	2.56312	0.309745	0.0238828	0.271127	0.385845	0.69362	0.545912	0	1	0	0	0	0
sp|O14874-2|BCKD_HUMAN	O14874-2	sp|O14874-2|BCKD_HUMAN	>sp|O14874-2|BCKD_HUMAN Isoform of O14874, Isoform 2 of [3-methyl-2-oxobutanoate dehydrogenase [lipoamide]] kinase, mitochondrial OS=Homo sapiens GN=BCKDK	BCKDK	BCKDK	10295	1	97.652	65.0855	84.054	53.3713	94.5142	105.026	108.822	142.765	126.77	122.238	1.28453e-06	0.00516031	8.2709e-07	0.0004188	4.68448e-06	1.21139e-08	1.10838e-08	1.76708e-08	6.1555e-08	1.99288e-08	5	5	78.9354	121.124	19.1347	15.099	0.263617	0.123759	1.88611	2.08057	0.11257	0.0535439	0.646001	1.47378	3.94171	0.00359415	1	1	0	0	0	0
sp|P11274|BCR_HUMAN	P11274	sp|P11274|BCR_HUMAN	>sp|P11274|BCR_HUMAN Breakpoint cluster region protein OS=Homo sapiens GN=BCR PE=1 SV=2	BCR	BCR	613	1	58.6865	36.4643	61.2725	79.5003	75.5425	113.074	121.98	119.862	107	96.972	0.0337578	0.0300768	0.445521	0.0182901	0.000177281	1.58734e-07	7.0188e-07	2.88107e-07	9.38421e-06	4.85766e-06	5	5	62.2932	111.778	16.9765	10.163	0.316197	0.093311	1.77925	2.04687	0.134064	0.0404366	0.889035	1.58222	4.88006	0.000845639	1	1	0	0	0	0
sp|Q9Y276|BCS1_HUMAN	Q9Y276	sp|Q9Y276|BCS1_HUMAN	>sp|Q9Y276|BCS1_HUMAN Mitochondrial chaperone BCS1 OS=Homo sapiens GN=BCS1L PE=1 SV=1	BCS1L	BCS1L	617	2	328.202	248.661	238.058	317.075	314.966	214.286	234.547	240.329	246.679	226.483	9.96419e-07	0.000100794	4.51976e-05	2.26604e-06	7.75399e-06	0.0956905	0.0343936	0.178111	0.0475405	0.166837	5	5	289.392	232.465	42.4875	12.5945	0.152607	0.0548403	2.45757	2.36584	0.0658955	0.023799	-0.304727	-1.36458	-2.99869	0.0171092	0	0	0	0	0	0
tr|E9PCG9|E9PCG9_HUMAN	E9PCG9	tr|E9PCG9|E9PCG9_HUMAN	>tr|E9PCG9|E9PCG9_HUMAN Isoform of Q02338, D-beta-hydroxybutyrate dehydrogenase, mitochondrial OS=Homo sapiens GN=BDH1 PE=1 SV=1	BDH1	BDH1	622	1	1385.28	1564.54	1698.6	1497.47	1761.71	1010.76	1177.13	1142.71	957.834	1068.47	5.41084e-06	1.19885e-05	8.32623e-09	2.65063e-07	3.85575e-06	1.915e-08	4.7177e-07	3.59732e-08	2.01828e-07	7.08468e-07	5	5	1581.52	1071.38	151.689	90.6162	0.0968232	0.085187	3.19746	3.02869	0.0419517	0.0369294	-0.560638	-1.75003	-6.45192	0.000100514	-1	0	0	0	0	0
tr|K7ELY9|K7ELY9_HUMAN	K7ELY9	tr|K7ELY9|K7ELY9_HUMAN	>tr|K7ELY9|K7ELY9_HUMAN Isoform of Q14457, Beclin-1 (Fragment) OS=Homo sapiens GN=BECN1 PE=1 SV=1	BECN1	BECN1	8678	1	74.721	61.4507	52.8575	53.5941	64.1951	65.93	56.1516	56.4452	71.8545	51.4639	0.00160836	9.41363e-06	0.00634353	4.02377e-05	0.000206777	3.83778e-06	2.03776e-05	6.7688e-09	4.19496e-06	1.35349e-06	5	5	61.3637	60.3691	8.93257	8.29646	0.143096	0.135766	1.78434	1.77761	0.0618312	0.0586933	-0.0223668	-0.118237	-0.18906	0.871584	0	0	0	0	0	0
sp|Q9BUH8|BEGIN_HUMAN	Q9BUH8	sp|Q9BUH8|BEGIN_HUMAN	>sp|Q9BUH8|BEGIN_HUMAN Brain-enriched guanylate kinase-associated protein OS=Homo sapiens GN=BEGAIN PE=1 SV=1	BEGAIN	BEGAIN	57596	1	56.032	71.8524	65.011	50.8896	66.1971	34.7132	24.3571	30.436	40.7276	21.4513	1.38645e-06	5.52356e-06	6.34125e-08	5.11011e-05	1.74027e-07	0.0637492	0.00133253	0.10707	0.270645	0.112081	5	5	61.9964	30.3371	8.40848	7.7756	0.139631	0.264088	1.78907	1.47037	0.0603486	0.112764	-1.05868	-1.69186	-6.31189	0.000119704	-1	0	0	0	0	0
sp|O00499-3|BIN1_HUMAN	O00499-3	sp|O00499-3|BIN1_HUMAN	>sp|O00499-3|BIN1_HUMAN Isoform of O00499, Isoform IIC1 of Myc box-dependent-interacting protein 1 OS=Homo sapiens GN=BIN1	BIN1	BIN1	274	6	5132.99	5759.34	5323.7	5838.86	4883.96	2087.26	2051.4	1934.82	2096.91	1663.07	1.8489e-08	7.56542e-09	2.98185e-10	2.05424e-08	1.06199e-08	5.85709e-09	9.6508e-08	2.59271e-08	8.31165e-09	6.62715e-08	5	5	5387.77	1966.69	407.549	181.567	0.0759614	0.0973724	3.73041	3.29215	0.0329422	0.0421886	-1.45587	-1.87512	-17.2193	2.58004e-08	-1	0	0	0	1	0
tr|K7ESE8|K7ESE8_HUMAN	K7ESE8	tr|K7ESE8|K7ESE8_HUMAN	>tr|K7ESE8|K7ESE8_HUMAN Isoform of Q13867, Bleomycin hydrolase (Fragment) OS=Homo sapiens GN=BLMH PE=1 SV=1	BLMH	BLMH	642	1	98.3749	112.613	96.762	105.876	99.9684	214.78	202.751	41.1139	50.9031	221.429	1.1096e-07	3.60374e-08	4.26871e-09	1.66977e-06	1.5279e-09	0.148464	0.0376444	0.265106	0.00154604	0.0396958	5	5	102.719	146.195	6.51504	91.7677	0.0623784	1.02267	2.01097	2.06099	0.0270643	0.367437	0.166154	0.202473	0.359336	0.758706	0	1	0	0	0	0
sp|Q13873|BMPR2_HUMAN	Q13873	sp|Q13873|BMPR2_HUMAN	>sp|Q13873|BMPR2_HUMAN Bone morphogenetic protein receptor type-2 OS=Homo sapiens GN=BMPR2 PE=1 SV=2	BMPR2	BMPR2	659	1	116.866	109.097	104.782	103.377	105.236	96.52	86.0467	101.305	102.235	77.9701	6.51969e-06	6.95786e-08	2.41143e-08	9.26442e-10	6.15948e-09	5.05067e-08	4.96193e-06	3.68445e-09	2.91815e-09	2.30321e-06	5	5	107.872	92.8152	5.45665	10.4965	0.0495393	0.117126	2.03248	1.9653	0.0215014	0.0506942	-0.223149	-1.31712	-2.59259	0.0334337	0	0	0	0	0	0
sp|O95861-4|BPNT1_HUMAN	O95861-4	sp|O95861-4|BPNT1_HUMAN	>sp|O95861-4|BPNT1_HUMAN Isoform of O95861, Isoform 4 of 3'(2'),5'-bisphosphate nucleotidase 1 OS=Homo sapiens GN=BPNT1	BPNT1	BPNT1	10380	3	523.304	554.492	554.851	610.856	518.643	123.141	155.987	135.248	141.111	129.877	4.64785e-09	8.65657e-09	2.33845e-10	1.69318e-08	2.08616e-08	0.0128884	0.0185355	0.0723109	0.0857759	0.0441075	5	5	552.429	137.073	36.7886	12.4829	0.0653421	0.0897283	2.74153	2.13554	0.0283475	0.0388904	-2.01303	-1.88787	-25.3728	1.9528e-09	-1	0	0	0	0	0
sp|O60477|BRNP1_HUMAN	O60477	sp|O60477|BRNP1_HUMAN	>sp|O60477|BRNP1_HUMAN BMP/retinoic acid-inducible neural-specific protein 1 OS=Homo sapiens GN=BRINP1 PE=1 SV=2	BRINP1	BRINP1	1620	5	699.369	764.339	667.509	603.736	670.663	483.96	494.005	469.831	415.346	505.293	1.20832e-07	2.45653e-07	4.90678e-09	2.28314e-07	2.81021e-07	3.92713e-07	1.22499e-05	4.10288e-06	0.000135121	0.000235294	5	5	681.123	473.687	58.1836	35.1275	0.0855023	0.0771064	2.83196	2.67449	0.0370656	0.0334373	-0.523114	-1.76107	-6.45472	0.000100375	-1	0	0	0	0	0
sp|Q8WUW1|BRK1_HUMAN	Q8WUW1	sp|Q8WUW1|BRK1_HUMAN	>sp|Q8WUW1|BRK1_HUMAN Protein BRICK1 OS=Homo sapiens GN=BRK1 PE=1 SV=1	BRK1	BRK1	55845	2	833.284	775.387	745.972	885.145	710.153	431.942	550.583	399.972	431.342	649.85	3.3883e-08	2.65671e-06	5.1324e-10	6.0505e-09	5.05388e-08	5.1896e-07	2.14904e-06	0.00155281	0.00815257	2.866e-07	5	5	789.988	492.738	69.7382	105.002	0.0878037	0.205855	2.89628	2.68518	0.0380595	0.0884757	-0.701251	-1.64333	-5.3595	0.000428861	-1	0	0	0	0	0
sp|Q8TDC3|BRSK1_HUMAN	Q8TDC3	sp|Q8TDC3|BRSK1_HUMAN	>sp|Q8TDC3|BRSK1_HUMAN Serine/threonine-protein kinase BRSK1 OS=Homo sapiens GN=BRSK1 PE=1 SV=2	BRSK1	BRSK1	84446	1	91.9113	131.612	121.855	124.313	115.36	157.841	159.929	187.713	155.365	175.519	0.0049852	2.77179e-05	4.46616e-05	7.94493e-07	7.07747e-06	8.08066e-06	2.4868e-06	4.29407e-07	0.000135471	2.75742e-06	5	5	117.01	167.273	15.1879	13.879	0.139744	0.0813895	2.06502	2.22226	0.0603968	0.0352887	0.522365	1.65357	5.1464	0.000580088	1	1	0	0	0	0
sp|Q8IWQ3-4|BRSK2_HUMAN	Q8IWQ3-4	sp|Q8IWQ3-4|BRSK2_HUMAN	>sp|Q8IWQ3-4|BRSK2_HUMAN Isoform of Q8IWQ3, Isoform 4 of Serine/threonine-protein kinase BRSK2 OS=Homo sapiens GN=BRSK2	BRSK2	BRSK2	9024	2	94.6286	106.77	119.832	123.259	93.4499	184.409	162.733	192.142	168.95	181.332	0.238311	0.126415	0.205328	0.0752929	0.0468023	1.35633e-07	6.5461e-07	1.48614e-08	1.13923e-07	9.58685e-07	5	5	107.588	177.913	13.8201	11.907	0.129247	0.0674878	2.02889	2.24942	0.0558989	0.0292763	0.732599	1.78411	7.772	2.18197e-05	1	1	0	0	0	0
tr|F8W7Q8|F8W7Q8_HUMAN	F8W7Q8	tr|F8W7Q8|F8W7Q8_HUMAN	>tr|F8W7Q8|F8W7Q8_HUMAN Isoform of Q96G97, Seipin (Fragment) OS=Homo sapiens GN=BSCL2 PE=1 SV=1	BSCL2	BSCL2	26580	2	98.0788	82.0266	259.507	80.0686	239.28	663.802	773.403	857.36	774.579	758.018	0.105662	0.00925941	0.108491	0.0637694	0.100295	4.11275e-06	1.94784e-05	9.81707e-06	1.83312e-06	2.23675e-05	5	5	151.792	765.432	89.6567	68.8867	0.640563	0.0916324	2.12041	2.88247	0.254653	0.0397123	2.53151	1.74444	7.77548	2.1757e-05	1	1	0	0	0	0
sp|Q9UPA5|BSN_HUMAN	Q9UPA5	sp|Q9UPA5|BSN_HUMAN	>sp|Q9UPA5|BSN_HUMAN Protein bassoon OS=Homo sapiens GN=BSN PE=2 SV=4	BSN	BSN	8927	16	4737.76	4261.32	4696.64	5263.46	4881.12	3618.61	3023.78	4441.19	4065.65	2351.94	1.75782e-08	6.99191e-08	1.6518e-09	1.49755e-08	2.87258e-08	2.98844e-08	2.59064e-07	4.47356e-08	7.73986e-08	5.41994e-06	5	5	4768.06	3500.24	360.903	831.368	0.0762465	0.257441	3.67734	3.53343	0.0330654	0.110016	-0.478057	-1.33513	-3.13745	0.0135405	0	0	0	0	0	0
tr|F8WD64|F8WD64_HUMAN	F8WD64	tr|F8WD64|F8WD64_HUMAN	>tr|F8WD64|F8WD64_HUMAN Isoform of Q69YW2, Protein stum homolog OS=Homo sapiens GN=C1orf95 PE=1 SV=1	C1ORF95	C1ORF95	375057	2	2181.59	2297.21	2213.75	2080.09	1872.12	1121.96	1055.34	1184.28	1040.99	1003.34	2.10136e-08	1.07722e-07	4.581e-09	2.72738e-08	3.12614e-07	1.39717e-08	1.11104e-06	8.41944e-08	1.3085e-07	4.35164e-08	5	5	2128.95	1081.18	163.265	71.8225	0.0790925	0.0657483	3.3271	3.03314	0.0342959	0.0285234	-0.976516	-1.86335	-12.8365	2.98444e-07	-1	0	0	0	0	0
sp|Q5VWW1|C1QL3_HUMAN	Q5VWW1	sp|Q5VWW1|C1QL3_HUMAN	>sp|Q5VWW1|C1QL3_HUMAN Complement C1q-like protein 3 OS=Homo sapiens GN=C1QL3 PE=2 SV=1	C1QL3	C1QL3	389941	2	192.01	193.506	210.872	199.939	210.07	201.057	191.352	236.013	212.154	176.279	1.08014e-05	1.51471e-07	6.20337e-09	3.26581e-06	8.1673e-08	5.36054e-08	1.21983e-06	2.18573e-07	9.20746e-07	1.02103e-05	5	5	201.279	203.371	8.90845	22.5078	0.0442103	0.109999	2.30346	2.30619	0.0191909	0.0476284	0.00906231	0.0796201	0.109951	0.928469	0	1	0	0	0	0
sp|Q9BXJ3|C1QT4_HUMAN	Q9BXJ3	sp|Q9BXJ3|C1QT4_HUMAN	>sp|Q9BXJ3|C1QT4_HUMAN Complement C1q tumor necrosis factor-related protein 4 OS=Homo sapiens GN=C1QTNF4 PE=1 SV=2	C1QTNF4	C1QTNF4	114900	1	125.066	105.544	106.939	96.8579	136.284	49.7713	52.9557	72.7225	56.8415	48.3116	2.75008e-07	3.52858e-06	6.25181e-09	1.71867e-06	4.39415e-06	0.0103847	0.00949448	4.26565e-06	2.67397e-05	9.6448e-06	5	5	114.138	56.1205	16.0791	9.84192	0.139257	0.164597	2.05406	1.74426	0.0601883	0.0710065	-1.02914	-1.77359	-8.09367	1.54884e-05	-1	0	0	0	0	0
sp|O14523|C2C2L_HUMAN	O14523	sp|O14523|C2C2L_HUMAN	>sp|O14523|C2C2L_HUMAN C2 domain-containing protein 2-like OS=Homo sapiens GN=C2CD2L PE=1 SV=3	C2CD2L	C2CD2L	9854	1	83.8016	81.0617	80.7467	71.484	90.4563	98.6245	92.0094	99.8812	96.0053	86.4747	2.07912e-06	1.02916e-05	2.06743e-05	2.87443e-05	1.5205e-05	2.52061e-06	2.57509e-06	7.57943e-07	1.58386e-06	1.53109e-05	5	5	81.5101	94.599	6.82994	5.44964	0.0851823	0.0586399	1.90997	1.9753	0.0369274	0.0254451	0.217018	1.43266	2.84462	0.0220594	0	1	0	0	0	0
sp|Q86YS7-5|C2CD5_HUMAN	Q86YS7-5	sp|Q86YS7-5|C2CD5_HUMAN	>sp|Q86YS7-5|C2CD5_HUMAN Isoform of Q86YS7, Isoform 5 of C2 domain-containing protein 5 OS=Homo sapiens GN=C2CD5	C2CD5	C2CD5	9847	3	156.379	191.66	93.5007	195.034	117.49	245.617	231.913	292.102	275.816	252.907	0.00531511	0.000521294	0.0186417	0.00208111	0.140002	1.23103e-05	5.09281e-05	8.14498e-06	1.95757e-06	1.02513e-05	5	5	150.813	259.671	44.861	24.1152	0.327775	0.0923967	2.16153	2.41294	0.138735	0.0400421	0.835173	1.53503	4.45652	0.00160231	1	1	0	0	0	0
sp|Q8WWC4|CB047_HUMAN	Q8WWC4	sp|Q8WWC4|CB047_HUMAN	>sp|Q8WWC4|CB047_HUMAN Uncharacterized protein C2orf47, mitochondrial OS=Homo sapiens GN=C2orf47 PE=1 SV=1	C2ORF47	C2ORF47	51614;79568	3	293.589	318.854	279.147	223.661	324.235	346.922	387.255	412.187	406.265	441.245	7.66809e-07	1.53267e-05	0.000113964	1.35231e-05	2.06001e-06	1.59014e-07	2.14197e-06	1.26385e-06	8.10071e-08	6.48994e-06	5	5	287.897	398.775	40.3548	34.8609	0.150229	0.0894761	2.45552	2.59936	0.0648801	0.0387815	0.477824	1.58013	4.44063	0.0016375	1	1	0	0	0	0
sp|C9J069|CI172_HUMAN	C9J069	sp|C9J069|CI172_HUMAN	>sp|C9J069|CI172_HUMAN Uncharacterized protein C9orf172 OS=Homo sapiens GN=C9orf172 PE=3 SV=1	C9ORF172	C9ORF172	389813	2	404.511	360.102	372.071	394.206	441.299	359.344	333.764	464.513	340.321	340.017	1.79317e-09	2.72985e-08	3.82781e-08	2.85206e-09	5.05882e-08	2.24603e-08	3.20845e-05	9.37396e-09	1.50507e-08	1.69747e-05	5	5	394.438	367.592	31.5305	55.0231	0.0790368	0.13877	2.59489	2.56187	0.0342718	0.0599801	-0.109691	-0.670701	-1.09069	0.34145	0	0	0	0	0	0
sp|Q9H3H3|CK068_HUMAN	Q9H3H3	sp|Q9H3H3|CK068_HUMAN	>sp|Q9H3H3|CK068_HUMAN UPF0696 protein C11orf68 OS=Homo sapiens GN=C11orf68 PE=1 SV=2	C11ORF68	C11ORF68	83638	1	132.676	123.012	104.464	113.045	108.277	30.1247	39.9434	28.4039	31.6952	24.7596	5.83033e-07	6.53032e-07	7.37522e-07	1.92368e-05	1.7423e-07	0.0252219	0.0742591	0.306086	0.152811	0.366815	5	5	116.295	30.9853	11.4921	5.63283	0.097522	0.176629	2.0639	1.4857	0.0422531	0.0761208	-1.92075	-1.86386	-15.9615	4.92189e-08	-1	0	0	0	0	0
sp|Q99622|C10_HUMAN	Q99622	sp|Q99622|C10_HUMAN	>sp|Q99622|C10_HUMAN Protein C10 OS=Homo sapiens GN=C12orf57 PE=1 SV=1	C12ORF57	C12ORF57	113246	1	113.838	115.55	113.181	131.505	104.453	152.166	126.636	128.693	140.207	132.131	6.12169e-06	5.40304e-06	2.95727e-08	2.7424e-05	3.11647e-05	2.53644e-06	3.85816e-06	0.00026294	0.000468085	2.50718e-06	5	5	115.705	135.967	9.82517	10.4292	0.0831573	0.0750768	2.06214	2.13244	0.0360526	0.0325596	0.233538	1.42858	2.92775	0.0192581	0	1	0	0	0	0
sp|Q9Y224|CN166_HUMAN	Q9Y224	sp|Q9Y224|CN166_HUMAN	>sp|Q9Y224|CN166_HUMAN UPF0568 protein C14orf166 OS=Homo sapiens GN=C14orf166 PE=1 SV=1	C14ORF166	C14ORF166	51637	1	89.4039	59.7162	42.1092	61.512	54.0814	79.7939	68.7274	54.1777	63.8998	80.9029	8.37279e-08	1.50274e-05	1.22895e-05	4.59064e-06	0.000312361	6.71697e-06	8.4673e-08	3.46414e-06	5.23571e-06	1.63156e-07	5	5	61.3646	69.5003	17.4123	11.2108	0.276923	0.167579	1.77477	1.83728	0.118052	0.0722754	0.207654	0.637959	1.15202	0.314319	0	1	0	0	0	0
tr|H3BR56|H3BR56_HUMAN	H3BR56	tr|H3BR56|H3BR56_HUMAN	>tr|H3BR56|H3BR56_HUMAN Isoform of Q96MC5, Uncharacterized protein C16orf45 (Fragment) OS=Homo sapiens GN=C16orf45 PE=1 SV=1	C16ORF45	C16ORF45	89927	1	123.71	130.164	133.382	143.928	123.172	208.195	201.123	200.445	200.534	174.767	4.97147e-07	5.02942e-07	3.69795e-09	2.40389e-06	4.75163e-08	5.37899e-08	3.45093e-08	8.25433e-09	9.88891e-09	3.13335e-08	5	5	130.871	197.013	8.4829	12.8546	0.063829	0.0679474	2.11613	2.29371	0.0276924	0.0294752	0.589924	1.82322	8.1523	1.45642e-05	1	1	0	0	0	0
sp|Q9BSU1|CP070_HUMAN	Q9BSU1	sp|Q9BSU1|CP070_HUMAN	>sp|Q9BSU1|CP070_HUMAN UPF0183 protein C16orf70 OS=Homo sapiens GN=C16orf70 PE=1 SV=1	C16ORF70	C16ORF70	80262	2	194.272	164.778	185.349	192.621	172.952	246.67	239.821	250.75	223.507	237.395	1.02924e-05	0.000161963	5.18253e-07	7.73383e-05	1.31161e-07	3.08773e-07	6.40554e-08	3.0761e-06	9.50166e-07	1.52579e-05	5	5	181.994	239.629	12.778	10.4664	0.0712755	0.0442728	2.25919	2.3792	0.0309153	0.019218	0.398686	1.77147	5.78268	0.000239916	1	1	0	0	0	0
sp|P00918|CAH2_HUMAN	P00918	sp|P00918|CAH2_HUMAN	>sp|P00918|CAH2_HUMAN Carbonic anhydrase 2 OS=Homo sapiens GN=CA2 PE=1 SV=2	CA2	CA2	760	1	170.504	170.376	188.437	242.675	205.787	64.2027	70.3483	60.9217	71.3668	77.421	5.12041e-08	6.79896e-07	2.31256e-10	1.53958e-08	8.94838e-09	8.32873e-09	1.08125e-07	2.73555e-07	2.32808e-06	2.00234e-06	5	5	195.556	68.8521	30.1545	6.45167	0.149112	0.0941604	2.28735	1.83639	0.0644029	0.0408031	-1.49807	-1.85542	-13.8304	1.668e-07	-1	0	0	0	0	0
sp|Q9Y376|CAB39_HUMAN	Q9Y376	sp|Q9Y376|CAB39_HUMAN	>sp|Q9Y376|CAB39_HUMAN Calcium-binding protein 39 OS=Homo sapiens GN=CAB39 PE=1 SV=1	CAB39	CAB39	51719	2	379.436	354.472	275.423	384.84	306.884	213.705	220.429	235.173	234.61	230.759	2.79735e-07	1.45002e-06	3.46236e-07	5.06169e-05	9.3477e-06	7.77873e-07	4.28407e-05	7.33323e-06	0.000115625	7.01085e-06	5	5	340.211	226.935	47.5445	9.47057	0.145424	0.042176	2.52819	2.3556	0.0628268	0.0183087	-0.573363	-1.7108	-5.92871	0.000197541	-1	0	0	0	0	0
sp|O00555-6|CAC1A_HUMAN;sp|O00555-4|CAC1A_HUMAN	O00555-6;O00555-4	sp|O00555-6|CAC1A_HUMAN;sp|O00555-4|CAC1A_HUMAN	>sp|O00555-6|CAC1A_HUMAN Isoform of O00555, Isoform 6 of Voltage-dependent P/Q-type calcium channel subunit alpha-1A OS=Homo sapiens GN=CACNA1A;>sp|O00555-4|CAC1A_HUMAN Isoform of O00555, Isoform 4 of Voltage-dependent P/Q-type calcium channel subunit alpha-1A OS=Homo sapiens GN=CACNA1A	CACNA1A	CACNA1A	773	2	451.976	359.318	377.369	461.163	379.672	222.316	248.5	295.012	223.082	274.814	8.49712e-08	7.37856e-07	5.93085e-06	4.93116e-08	2.40066e-07	0.000172129	0.000109381	1.47059e-07	0.000461841	1.9352e-05	5	5	405.9	252.745	47.034	32.0051	0.114774	0.126041	2.60612	2.39993	0.0496827	0.0545235	-0.684971	-1.72862	-6.48543	9.66948e-05	-1	0	0	0	0	0
tr|B1AQK6|B1AQK6_HUMAN	B1AQK6	tr|B1AQK6|B1AQK6_HUMAN	>tr|B1AQK6|B1AQK6_HUMAN Isoform of Q00975, Voltage-dependent N-type calcium channel subunit alpha-1B OS=Homo sapiens GN=CACNA1B PE=1 SV=1	CACNA1B	CACNA1B	774	5	504.781	377.056	476.274	488.744	477.926	425.792	389.389	450.263	387.821	416.862	1.17389e-07	1.92358e-06	1.22957e-05	6.01227e-07	9.86203e-07	2.31841e-07	1.96219e-06	1.01576e-07	4.00206e-07	8.14568e-07	5	5	464.956	414.026	50.4349	26.236	0.116969	0.0631062	2.66516	2.61633	0.0506265	0.0273794	-0.1622	-1.05684	-1.83133	0.11721	0	0	0	0	0	0
sp|Q15878-2|CAC1E_HUMAN	Q15878-2	sp|Q15878-2|CAC1E_HUMAN	>sp|Q15878-2|CAC1E_HUMAN Isoform of Q15878, Isoform 2 of Voltage-dependent R-type calcium channel subunit alpha-1E OS=Homo sapiens GN=CACNA1E	CACNA1E	CACNA1E	777	7	1076.11	1044.5	1013.41	957.67	890.68	630.649	682.968	733.493	593.114	669.15	6.70435e-06	6.22645e-06	4.96139e-06	4.03632e-07	1.03598e-06	0.000256625	0.00016911	5.57723e-05	2.48203e-05	6.80254e-05	5	5	996.475	661.875	73.5425	53.2215	0.0752088	0.0807431	2.9975	2.81965	0.0326167	0.0350093	-0.590801	-1.7962	-7.47114	3.0154e-05	-1	0	0	0	0	0
sp|P54289-2|CA2D1_HUMAN	P54289-2	sp|P54289-2|CA2D1_HUMAN	>sp|P54289-2|CA2D1_HUMAN Isoform of P54289, Isoform 2 of Voltage-dependent calcium channel subunit alpha-2/delta-1 OS=Homo sapiens GN=CACNA2D1	CACNA2D1	CACNA2D1	781	16	5267.17	5302.13	5196.06	5018.92	4733.26	5569.62	6235.65	5520.28	5809.13	6058.4	1.91408e-08	2.1388e-08	1.46746e-08	8.10145e-08	2.75224e-08	1.80759e-08	4.36866e-08	4.9667e-08	1.89704e-08	1.18189e-07	5	5	5103.51	5838.62	234.011	308.426	0.0467296	0.0526699	3.70749	3.76583	0.0202834	0.0228584	0.193779	1.58161	3.00984	0.0167901	0	1	0	0	0	0
sp|Q9NY47-4|CA2D2_HUMAN	Q9NY47-4	sp|Q9NY47-4|CA2D2_HUMAN	>sp|Q9NY47-4|CA2D2_HUMAN Isoform of Q9NY47, Isoform 4 of Voltage-dependent calcium channel subunit alpha-2/delta-2 OS=Homo sapiens GN=CACNA2D2	CACNA2D2	CACNA2D2	9254	1	148.782	124.337	142.5	154.592	172.497	123.297	124.145	125.175	126.191	121.031	8.63384e-08	1.68267e-07	4.81712e-09	1.42795e-08	6.48539e-08	1.42978e-05	1.33819e-07	1.40944e-08	1.50988e-07	2.51585e-07	5	5	148.541	123.968	17.5562	1.96913	0.119961	0.0159411	2.16939	2.09327	0.0519124	0.00692268	-0.252867	-1.43126	-3.03139	0.0162483	0	0	0	0	0	0
sp|Q8IZS8|CA2D3_HUMAN	Q8IZS8	sp|Q8IZS8|CA2D3_HUMAN	>sp|Q8IZS8|CA2D3_HUMAN Voltage-dependent calcium channel subunit alpha-2/delta-3 OS=Homo sapiens GN=CACNA2D3 PE=1 SV=1	CACNA2D3	CACNA2D3	55799	7	1301.01	1510.3	1365.8	1477.95	1422.94	498.699	633.76	690.407	575.602	635.333	3.49487e-08	8.08731e-09	4.6084e-09	4.67018e-08	4.12459e-08	0.00225482	0.000922619	1.90221e-05	0.000200353	0.0016042	5	5	1415.6	606.76	84.4409	72.7841	0.0602123	0.124735	3.15032	2.7804	0.0261262	0.0539628	-1.22884	-1.85871	-13.5021	1.98039e-07	-1	0	0	0	0	0
sp|Q02641|CACB1_HUMAN	Q02641	sp|Q02641|CACB1_HUMAN	>sp|Q02641|CACB1_HUMAN Voltage-dependent L-type calcium channel subunit beta-1 OS=Homo sapiens GN=CACNB1 PE=2 SV=3	CACNB1	CACNB1	782	4	803.896	816.938	748.363	730.77	750.266	385.168	477.06	516.359	427.809	418.151	9.72423e-08	1.14863e-06	1.18423e-08	1.87545e-06	3.92797e-08	3.10697e-05	7.17227e-06	7.76506e-08	8.11661e-05	1.22582e-05	5	5	770.047	444.91	37.91	51.7595	0.0489528	0.115579	2.8861	2.64595	0.0212472	0.0500291	-0.797753	-1.82408	-9.34513	4.54271e-06	-1	0	0	0	0	0
sp|Q08289-6|CACB2_HUMAN	Q08289-6	sp|Q08289-6|CACB2_HUMAN	>sp|Q08289-6|CACB2_HUMAN Isoform of Q08289, Isoform 2f of Voltage-dependent L-type calcium channel subunit beta-2 OS=Homo sapiens GN=CACNB2	CACNB2	CACNB2	783	1	157.911	153.758	147.708	125.243	102.908	91.5814	89.4318	84.0847	90.2238	85.045	1.3962e-08	4.90417e-08	1.00545e-09	7.86076e-08	2.75426e-06	8.87204e-09	4.92208e-07	6.66029e-06	1.31042e-06	0.00118642	5	5	137.506	88.0733	23.0866	3.31122	0.180837	0.0378035	2.13297	1.9446	0.0779055	0.016412	-0.625766	-1.67326	-5.58571	0.000310921	-1	0	0	0	0	0
sp|P54284-2|CACB3_HUMAN	P54284-2	sp|P54284-2|CACB3_HUMAN	>sp|P54284-2|CACB3_HUMAN Isoform of P54284, Isoform 2 of Voltage-dependent L-type calcium channel subunit beta-3 OS=Homo sapiens GN=CACNB3	CACNB3	CACNB3	784	2	239.764	281.043	261.986	220.006	254.01	183.492	186.504	205.365	224.091	164.361	7.95755e-07	1.22064e-06	4.33168e-07	0.000329016	5.13976e-06	3.39506e-06	2.65059e-07	5.2924e-07	6.70109e-05	4.95708e-05	5	5	251.362	192.763	23.0141	22.76	0.0926755	0.118159	2.39882	2.28261	0.0401624	0.0511382	-0.386051	-1.54872	-4.01	0.0032208	-1	0	0	0	0	0
sp|O00305-3|CACB4_HUMAN	O00305-3	sp|O00305-3|CACB4_HUMAN	>sp|O00305-3|CACB4_HUMAN Isoform of O00305, Isoform 3 of Voltage-dependent L-type calcium channel subunit beta-4 OS=Homo sapiens GN=CACNB4	CACNB4	CACNB4	785	2	452.481	442.905	402.25	455.692	440.839	290.069	262.464	328.319	299.589	233.585	4.96019e-07	2.76382e-07	4.30655e-09	6.11631e-08	1.69047e-07	6.63219e-06	1.88924e-07	8.91202e-08	7.30167e-08	8.6383e-06	5	5	438.833	282.805	21.386	36.2021	0.050125	0.13108	2.64187	2.44857	0.0217553	0.0566849	-0.642142	-1.76329	-6.99556	5.21312e-05	-1	0	0	0	0	0
sp|Q9Y698|CCG2_HUMAN	Q9Y698	sp|Q9Y698|CCG2_HUMAN	>sp|Q9Y698|CCG2_HUMAN Voltage-dependent calcium channel gamma-2 subunit OS=Homo sapiens GN=CACNG2 PE=1 SV=1	CACNG2	CACNG2	10369	1	317.471	253.324	295.734	268.74	319.725	192.897	195.261	276.782	248.176	156.585	4.43231e-07	4.36517e-07	6.00466e-08	3.00069e-07	4.24056e-07	1.90455e-07	5.61671e-07	5.2853e-08	1.56577e-08	8.98794e-07	5	5	290.999	213.94	29.4245	47.9648	0.102951	0.228044	2.46208	2.32152	0.0445931	0.0977859	-0.466932	-1.36385	-3.24881	0.0112781	0	0	0	0	0	0
sp|O60359|CCG3_HUMAN	O60359	sp|O60359|CCG3_HUMAN	>sp|O60359|CCG3_HUMAN Voltage-dependent calcium channel gamma-3 subunit OS=Homo sapiens GN=CACNG3 PE=2 SV=1	CACNG3	CACNG3	10368	1	411.011	367.102	462.373	239.046	535.118	427.688	332.208	599.989	501.769	299.016	3.17483e-09	4.38545e-09	1.15632e-09	1.79016e-09	1.82558e-09	1.60277e-09	1.79583e-08	2.28135e-08	3.36596e-09	1.35025e-08	5	5	402.93	432.134	110.922	123.237	0.313523	0.293026	2.59011	2.62138	0.132982	0.124648	0.103853	0.254948	0.445427	0.702388	0	1	0	0	0	0
sp|Q8WXS5|CCG8_HUMAN	Q8WXS5	sp|Q8WXS5|CCG8_HUMAN	>sp|Q8WXS5|CCG8_HUMAN Voltage-dependent calcium channel gamma-8 subunit OS=Homo sapiens GN=CACNG8 PE=2 SV=3	CACNG8	CACNG8	59283	1	231.072	229.354	269.542	261.563	321.068	84.5509	98.5303	70.7581	60.9377	90.9841	1.99685e-09	5.91217e-07	1.0974e-10	2.60323e-09	4.00023e-09	1.79508e-05	5.1498e-05	0.0289739	0.00602575	0.00069802	5	5	262.52	81.1522	37.3062	15.2224	0.138006	0.196912	2.41581	1.90286	0.0596529	0.0847059	-1.70397	-1.83832	-12.2383	4.49932e-07	-1	0	0	0	0	0
tr|A0A087X105|A0A087X105_HUMAN	A0A087X105	tr|A0A087X105|A0A087X105_HUMAN	>tr|A0A087X105|A0A087X105_HUMAN Isoform of Q9BY67, Cell adhesion molecule 1 OS=Homo sapiens GN=CADM1 PE=1 SV=1	CADM1	CADM1	23705	5	3225.04	3261.99	3410.74	3875.31	3699.56	3278.41	3099.85	3162.08	3220.12	2564.05	3.43158e-08	7.51936e-08	1.05579e-09	4.05662e-08	5.19046e-08	1.99479e-07	1.28823e-06	7.80989e-08	4.33862e-07	6.221e-07	5	5	3494.53	3064.9	283.174	287.746	0.0802627	0.100051	3.54226	3.48476	0.0348017	0.0433432	-0.191043	-1.20126	-2.20627	0.0641621	0	0	0	0	0	0
sp|Q8N3J6-2|CADM2_HUMAN	Q8N3J6-2	sp|Q8N3J6-2|CADM2_HUMAN	>sp|Q8N3J6-2|CADM2_HUMAN Isoform of Q8N3J6, Isoform 2 of Cell adhesion molecule 2 OS=Homo sapiens GN=CADM2	CADM2	CADM2	253559	6	5958.76	7389.18	5933.41	6210.15	5658.71	8379.69	8155.86	8724.7	8776.73	8682.65	8.05191e-08	2.63843e-08	1.82245e-09	3.84234e-09	1.43321e-08	2.01242e-08	1.29241e-07	1.79475e-08	4.57599e-08	1.75643e-07	5	5	6230.04	8543.93	676.758	266.315	0.103526	0.0314613	3.79258	3.93149	0.0448412	0.0136601	0.461454	1.74504	5.90351	0.000204623	1	1	0	0	0	0
sp|Q8N126|CADM3_HUMAN	Q8N126	sp|Q8N126|CADM3_HUMAN	>sp|Q8N126|CADM3_HUMAN Cell adhesion molecule 3 OS=Homo sapiens GN=CADM3 PE=1 SV=1	CADM3	CADM3	57863	1	364.316	1240.77	1211.56	241.282	1483.02	2005.06	2352.7	2306.45	2188.35	1843.2	5.16502e-09	3.84361e-08	4.58394e-09	9.77195e-10	4.41341e-06	5.39632e-08	1.62394e-05	5.81417e-06	4.01021e-06	6.48896e-07	5	5	908.189	2139.15	564.278	213.061	0.993969	0.102149	2.85844	3.32847	0.359997	0.0442476	1.5614	1.35777	3.42942	0.00833283	0	1	0	0	0	0
sp|Q8NFZ8|CADM4_HUMAN	Q8NFZ8	sp|Q8NFZ8|CADM4_HUMAN	>sp|Q8NFZ8|CADM4_HUMAN Cell adhesion molecule 4 OS=Homo sapiens GN=CADM4 PE=1 SV=1	CADM4	CADM4	199731	5	1850.16	1892.63	1915.22	1941.98	2144.79	2479.47	2767.64	2319.3	2214.01	2261.04	3.41106e-09	1.86593e-08	1.97548e-10	6.34378e-09	4.61004e-09	5.08588e-09	1.32202e-08	1.11479e-08	5.55224e-09	3.32888e-08	5	5	1948.96	2408.29	114.533	224.47	0.0571492	0.0904741	3.28922	3.38026	0.0247993	0.0392124	0.302421	1.59473	3.89117	0.00389918	1	1	0	0	0	0
tr|A0A087X1P3|A0A087X1P3_HUMAN	A0A087X1P3	tr|A0A087X1P3|A0A087X1P3_HUMAN	>tr|A0A087X1P3|A0A087X1P3_HUMAN Isoform of Q86UW7, Calcium-dependent secretion activator 2 OS=Homo sapiens GN=CADPS2 PE=1 SV=1	CADPS2	CADPS2	93664	2	127.793	141.73	126.803	124.38	144.537	163.831	113.632	142.194	132.796	180.516	0.000362704	0.00566643	0.074665	0.00275437	9.80215e-05	5.23607e-05	0.000280685	0.000117166	1.78575e-05	3.01256e-06	5	5	133.048	146.594	9.34232	26.1918	0.0695651	0.182051	2.12316	2.1605	0.0301753	0.0784201	0.124009	0.62876	1.06053	0.354524	0	1	0	0	0	0
sp|Q9ULU8|CAPS1_HUMAN	Q9ULU8	sp|Q9ULU8|CAPS1_HUMAN	>sp|Q9ULU8|CAPS1_HUMAN Calcium-dependent secretion activator 1 OS=Homo sapiens GN=CADPS PE=1 SV=3	CADPS	CADPS	8618	23	10352.4	12109.1	11330.2	11317.1	10161.2	7658.7	7601.31	5423.07	6689.75	7907.86	1.3252e-08	2.14809e-08	7.20804e-10	1.07231e-08	2.92487e-08	1.96835e-08	7.81835e-08	9.58782e-08	9.91855e-08	7.42335e-08	5	5	11054	7056.14	798.142	1023.09	0.072282	0.156632	4.04261	3.84455	0.0313508	0.0676125	-0.657948	-1.71321	-6.18102	0.000141261	-1	0	0	0	0	0
sp|P05937|CALB1_HUMAN	P05937	sp|P05937|CALB1_HUMAN	>sp|P05937|CALB1_HUMAN Calbindin OS=Homo sapiens GN=CALB1 PE=1 SV=2	CALB1	CALB1	793	3	632.292	648.651	634.22	733.099	664.501	227.987	213.608	226.471	188.843	206.493	1.27372e-07	3.59844e-07	7.92133e-09	2.97986e-07	3.66596e-09	0.102778	0.068653	0.0547132	0.0164441	0.0264904	5	5	662.552	212.68	41.5097	16.0609	0.0608424	0.0772036	2.82057	2.32671	0.0263991	0.0334793	-1.64055	-1.88615	-22.0819	4.02144e-09	-1	0	0	0	0	0
tr|H3BN14|H3BN14_HUMAN	H3BN14	tr|H3BN14|H3BN14_HUMAN	>tr|H3BN14|H3BN14_HUMAN Isoform of P22676, Calretinin (Fragment) OS=Homo sapiens GN=CALB2 PE=1 SV=2	CALB2	CALB2	794	2	299.878	308.66	311.725	353.914	394.729	124.577	71.0693	123.51	125.545	127.412	1.63074e-08	2.44705e-08	4.17453e-10	6.57967e-08	2.10023e-07	0.208835	0.0216775	0.0682437	0.00669824	0.0691168	5	5	333.781	114.423	39.9593	24.2778	0.116231	0.257822	2.52108	2.04857	0.0503091	0.110174	-1.56965	-1.80487	-9.8282	2.9162e-06	-1	0	0	0	0	0
sp|Q9P1Z2-2|CACO1_HUMAN	Q9P1Z2-2	sp|Q9P1Z2-2|CACO1_HUMAN	>sp|Q9P1Z2-2|CACO1_HUMAN Isoform of Q9P1Z2, Isoform 2 of Calcium-binding and coiled-coil domain-containing protein 1 OS=Homo sapiens GN=CALCOCO1	CALCOCO1	CALCOCO1	57658	1	68.6743	59.7069	81.3362	78.8832	77.417	105.859	66.7728	75.355	87.9079	95.481	0.000690076	0.001053	0.00365569	0.0014613	0.00115312	1.73296e-06	7.68429e-06	3.23011e-06	8.07407e-06	1.78993e-07	5	5	73.2035	86.2751	8.92782	15.5766	0.128219	0.185663	1.86178	1.93008	0.0554578	0.0799501	0.226861	0.920572	1.71899	0.139229	0	1	0	0	0	0
sp|P62158|CALM_HUMAN	P62158	sp|P62158|CALM_HUMAN	>sp|P62158|CALM_HUMAN Calmodulin OS=Homo sapiens GN=CALM1 PE=1 SV=2	CALM1	CALM1	801	5	35289.8	40970.2	38336.3	40328.4	35929.2	37610.2	34624.2	39546.9	36177.2	44074.5	1.18659e-07	9.14962e-07	1.57761e-08	2.16941e-07	6.04265e-07	1.42872e-07	4.69385e-07	5.35703e-07	5.75398e-06	2.67107e-06	5	5	38170.8	38406.6	2541.86	3651.58	0.0668888	0.0930802	4.58096	4.58288	0.029017	0.0403371	0.00640034	0.0581344	0.0791884	0.949072	0	1	0	0	0	0
sp|P27797|CALR_HUMAN	P27797	sp|P27797|CALR_HUMAN	>sp|P27797|CALR_HUMAN Calreticulin OS=Homo sapiens GN=CALR PE=1 SV=1	CALR	CALR	811	1	107.341	102.244	68.3153	156.144	58.5008	96.3324	87.9135	58.7559	106.367	75.9146	4.3541e-08	8.69821e-05	1.28991e-07	1.0793e-08	1.02741e-05	1.55323e-08	1.03641e-07	2.74697e-05	8.54448e-08	2.31819e-07	5	5	98.5091	85.0567	38.4905	18.4713	0.405183	0.234569	1.96712	1.9208	0.169325	0.100511	-0.153869	-0.346899	-0.613055	0.595261	0	0	0	0	0	0
sp|O43852|CALU_HUMAN	O43852	sp|O43852|CALU_HUMAN	>sp|O43852|CALU_HUMAN Calumenin OS=Homo sapiens GN=CALU PE=1 SV=2	CALU	CALU	813	2	122.919	163.68	188.856	206.568	142.028	233.82	219.203	177.601	207.226	231.763	0.00698509	0.000299367	0.00025262	0.0021995	0.000539341	3.49015e-06	5.50093e-05	5.53212e-05	3.89553e-05	3.16912e-06	5	5	164.81	213.923	33.901	22.9462	0.21223	0.112643	2.20944	2.32813	0.0911571	0.0487663	0.394299	1.27522	2.83715	0.0223152	0	1	0	0	0	0
sp|Q14012|KCC1A_HUMAN	Q14012	sp|Q14012|KCC1A_HUMAN	>sp|Q14012|KCC1A_HUMAN Calcium/calmodulin-dependent protein kinase type 1 OS=Homo sapiens GN=CAMK1 PE=1 SV=1	CAMK1	CAMK1	8536	2	28.8454	190.078	404.163	375.048	314.534	232.787	265.816	264.936	210.692	282.551	0.294649	0.237917	0.0825477	0.0812833	0.223973	2.12865e-07	7.47995e-06	1.29289e-06	1.5455e-06	7.76258e-07	5	5	262.534	251.356	154.339	29.0041	1.53388	0.11923	2.28346	2.39789	0.477682	0.0515981	0.380099	0.351055	0.631999	0.584274	0	1	0	0	0	0
sp|Q8IU85-2|KCC1D_HUMAN	Q8IU85-2	sp|Q8IU85-2|KCC1D_HUMAN	>sp|Q8IU85-2|KCC1D_HUMAN Isoform of Q8IU85, Isoform 2 of Calcium/calmodulin-dependent protein kinase type 1D OS=Homo sapiens GN=CAMK1D	CAMK1D	CAMK1D	57118	3	828.96	992.463	928.2	918.381	801.299	1307.23	1513.24	1607.37	1436.68	1609.43	9.5721e-08	1.59871e-08	1.56432e-07	5.01086e-09	1.36869e-07	5.57727e-09	6.09672e-08	1.76283e-08	8.69384e-08	1.11055e-07	5	5	893.861	1494.79	77.9143	127.191	0.0877581	0.0873237	2.94994	3.17328	0.0380398	0.0378522	0.74192	1.81537	8.76106	7.97665e-06	1	1	0	0	0	0
tr|C9IYV2|C9IYV2_HUMAN	C9IYV2	tr|C9IYV2|C9IYV2_HUMAN	>tr|C9IYV2|C9IYV2_HUMAN Isoform of Q96NX5, Calcium/calmodulin-dependent protein kinase type 1G (Fragment) OS=Homo sapiens GN=CAMK1G PE=3 SV=1	CAMK1G	CAMK1G	57172	2	61.736	71.8005	104.337	71.5471	65.5554	119.285	97.202	140.712	123.773	126.855	0.304463	0.433475	0.403681	0.333842	0.435677	1.76978e-07	0.000218997	1.91293e-07	8.62537e-08	9.66672e-07	5	5	74.9951	121.565	16.9406	15.7973	0.206789	0.136327	1.86726	2.08171	0.0888689	0.0589338	0.712369	1.60608	4.99038	0.000722168	1	1	0	0	0	0
sp|Q9UQM7|KCC2A_HUMAN;sp|Q9UQM7-2|KCC2A_HUMAN	Q9UQM7;Q9UQM7-2	sp|Q9UQM7|KCC2A_HUMAN;sp|Q9UQM7-2|KCC2A_HUMAN	>sp|Q9UQM7|KCC2A_HUMAN Calcium/calmodulin-dependent protein kinase type II subunit alpha OS=Homo sapiens GN=CAMK2A PE=1 SV=2;>sp|Q9UQM7-2|KCC2A_HUMAN Isoform of Q9UQM7, Isoform B of Calcium/calmodulin-dependent protein kinase type II subunit alpha OS=Homo sapiens GN=CAMK2A	CAMK2A	CAMK2A	815	6	20776.5	23398.1	19982.5	29881.2	18051.6	39433.2	42118.1	43411.4	39314.8	52660.2	1.2423e-07	2.86514e-07	8.97864e-07	2.49704e-07	8.62612e-07	4.60302e-06	3.92641e-06	1.25323e-06	4.65926e-06	1.23157e-05	5	5	22418	43387.5	4592.17	5473.06	0.194911	0.119874	4.34386	4.63479	0.083861	0.0518752	0.966452	1.74385	7.24075	3.90246e-05	1	1	0	0	0	0
sp|Q13554|KCC2B_HUMAN;sp|Q13554-2|KCC2B_HUMAN;sp|Q13554-3|KCC2B_HUMAN;sp|Q13554-7|KCC2B_HUMAN	Q13554;Q13554-2;Q13554-3;Q13554-7	sp|Q13554|KCC2B_HUMAN;sp|Q13554-2|KCC2B_HUMAN;sp|Q13554-3|KCC2B_HUMAN;sp|Q13554-7|KCC2B_HUMAN	>sp|Q13554|KCC2B_HUMAN Calcium/calmodulin-dependent protein kinase type II subunit beta OS=Homo sapiens GN=CAMK2B PE=1 SV=3;>sp|Q13554-2|KCC2B_HUMAN Isoform of Q13554, Isoform 1 of Calcium/calmodulin-dependent protein kinase type II subunit beta OS=Homo sapiens GN=CAMK2B;>sp|Q13554-3|KCC2B_HUMAN Isoform of Q13554, Isoform 2 of Calcium/calmodulin-dependent protein kinase type II subunit beta OS=Ho…	CAMK2B	CAMK2B	816	5	3106.63	3682.36	3388.2	5161.5	2815.86	5038.53	5351.6	5417.02	5387.86	6461.87	1.80787e-08	1.00073e-07	1.05325e-08	3.02104e-08	1.96933e-07	5.68763e-08	6.28963e-08	4.46944e-08	1.15044e-07	5.42666e-07	5	5	3630.91	5531.37	914.251	541.92	0.235032	0.0937972	3.55015	3.74126	0.100704	0.0406464	0.634853	1.54067	4.37732	0.00180441	1	1	0	0	0	0
sp|Q13557-5|KCC2D_HUMAN;tr|E9PBG7|E9PBG7_HUMAN	Q13557-5;E9PBG7	sp|Q13557-5|KCC2D_HUMAN;tr|E9PBG7|E9PBG7_HUMAN	>sp|Q13557-5|KCC2D_HUMAN Isoform of Q13557, Isoform Delta 8 of Calcium/calmodulin-dependent protein kinase type II subunit delta OS=Homo sapiens GN=CAMK2D;>tr|E9PBG7|E9PBG7_HUMAN Isoform of Q13557, Calcium/calmodulin-dependent protein kinase type II subunit delta OS=Homo sapiens GN=CAMK2D PE=1 SV=1	CAMK2D	CAMK2D	817	5	717.74	1464.51	717.326	1532.31	858.666	2398.02	2346.76	2496.52	2295.36	2026.48	3.25702e-08	6.12583e-07	1.8398e-08	6.26184e-09	5.13396e-08	5.86151e-08	1.70821e-07	5.60757e-08	9.22811e-08	3.16392e-07	5	5	1058.11	2312.63	406.752	176.387	0.391814	0.0789516	2.99931	3.36305	0.164124	0.034235	1.20832	1.63912	5.60896	0.000302524	1	1	0	0	0	0
tr|Q5SWX3|Q5SWX3_HUMAN;sp|Q13555-5|KCC2G_HUMAN;sp|Q13555-6|KCC2G_HUMAN	Q5SWX3;Q13555-5;Q13555-6	tr|Q5SWX3|Q5SWX3_HUMAN;sp|Q13555-5|KCC2G_HUMAN;sp|Q13555-6|KCC2G_HUMAN	>tr|Q5SWX3|Q5SWX3_HUMAN Isoform of Q13555, Calcium/calmodulin-dependent protein kinase (CaM kinase) II gamma, isoform CRA_n OS=Homo sapiens GN=CAMK2G PE=1 SV=1;>sp|Q13555-5|KCC2G_HUMAN Isoform of Q13555, Isoform 5 of Calcium/calmodulin-dependent protein kinase type II subunit gamma OS=Homo sapiens GN=CAMK2G;>sp|Q13555-6|KCC2G_HUMAN Isoform of Q13555, Isoform 6 of Calcium/calmodulin-dependent prot…	CAMK2G	CAMK2G	818	6	741.889	908.731	818.827	1268.31	982.792	2267.3	2318.8	2656.15	2452.86	2148.64	3.43399e-06	8.7851e-07	1.64833e-08	2.5782e-08	4.1609e-08	4.62433e-08	1.79939e-07	5.20316e-08	5.83063e-08	2.8025e-07	5	5	944.11	2368.75	202.759	194.236	0.206541	0.0810314	2.96753	3.37337	0.0887645	0.0351339	1.34818	1.81857	10.3809	1.85603e-06	1	1	0	0	0	0
sp|Q16566|KCC4_HUMAN	Q16566	sp|Q16566|KCC4_HUMAN	>sp|Q16566|KCC4_HUMAN Calcium/calmodulin-dependent protein kinase type IV OS=Homo sapiens GN=CAMK4 PE=1 SV=1	CAMK4	CAMK4	814	3	254.397	317.52	284.284	283.656	295.733	580.486	628.624	657.573	595.585	798.134	0.0717996	1.41418e-05	0.000207855	0.000298702	0.00167203	1.18802e-07	2.90749e-06	6.22069e-06	2.77549e-07	6.71451e-07	5	5	287.118	652.08	22.8537	86.933	0.0805301	0.126779	2.45695	2.81143	0.0349173	0.05484	1.17757	1.84828	12.2332	4.50527e-07	1	1	0	0	0	0
sp|Q8N5S9|KKCC1_HUMAN	Q8N5S9	sp|Q8N5S9|KKCC1_HUMAN	>sp|Q8N5S9|KKCC1_HUMAN Calcium/calmodulin-dependent protein kinase kinase 1 OS=Homo sapiens GN=CAMKK1 PE=1 SV=2	CAMKK1	CAMKK1	84254	1	73.4484	65.8074	792.072	718.723	57.3148	221.733	181.282	254.239	238.213	185.088	0.0189075	0.0274383	0.2267	0.315419	0.0923115	8.40494e-06	1.26452e-06	4.55807e-07	1.0759e-06	7.71113e-05	5	5	341.473	216.111	378.791	32.2079	2.25773	0.15172	2.23957	2.33075	0.583936	0.0655166	0.302907	0.231038	0.412326	0.723852	0	1	0	0	0	0
sp|Q96RR4-2|KKCC2_HUMAN	Q96RR4-2	sp|Q96RR4-2|KKCC2_HUMAN	>sp|Q96RR4-2|KKCC2_HUMAN Isoform of Q96RR4, Isoform 2 of Calcium/calmodulin-dependent protein kinase kinase 2 OS=Homo sapiens GN=CAMKK2	CAMKK2	CAMKK2	10645	2	121.203	82.2908	55.8464	128.013	142.686	339.541	247.443	422.162	322.122	276.954	0.00282972	0.0314167	0.134163	0.0100562	0.052014	8.23348e-09	9.49495e-07	5.43528e-09	4.08443e-08	6.07858e-07	5	5	106.008	321.644	35.8436	66.9468	0.402879	0.206245	2.0015	2.50005	0.168432	0.08864	1.65617	1.70858	6.8164	6.49929e-05	1	1	0	0	0	0
sp|Q8NCB2-3|CAMKV_HUMAN;sp|Q8NCB2|CAMKV_HUMAN	Q8NCB2-3;Q8NCB2	sp|Q8NCB2-3|CAMKV_HUMAN;sp|Q8NCB2|CAMKV_HUMAN	>sp|Q8NCB2-3|CAMKV_HUMAN Isoform of Q8NCB2, Isoform 3 of CaM kinase-like vesicle-associated protein OS=Homo sapiens GN=CAMKV;>sp|Q8NCB2|CAMKV_HUMAN CaM kinase-like vesicle-associated protein OS=Homo sapiens GN=CAMKV PE=2 SV=2	CAMKV	CAMKV	79012	13	10141.8	10053.5	9135.53	8995.06	8012.03	8834.87	8204.09	9115.51	8780.78	8006	3.57389e-08	1.23741e-07	5.26359e-09	5.33554e-08	1.80062e-08	3.43727e-08	1.08387e-07	1.49383e-07	1.84442e-08	9.19766e-08	5	5	9267.57	8588.25	873.204	464.349	0.0963654	0.0544894	3.96538	3.93339	0.0417543	0.0236469	-0.106269	-0.884649	-1.34167	0.24185	0	0	0	0	0	0
sp|P49069|CAMLG_HUMAN	P49069	sp|P49069|CAMLG_HUMAN	>sp|P49069|CAMLG_HUMAN Calcium signal-modulating cyclophilin ligand OS=Homo sapiens GN=CAMLG PE=1 SV=1	CAMLG	CAMLG	819	1	1301.16	1163.29	1243.04	1043.94	1318.06	115.729	164.624	171.79	118.36	138.41	3.33494e-08	2.34224e-08	7.60427e-09	1.98565e-08	3.89977e-08	0.318123	0.308979	0.237	0.0573289	0.197903	5	5	1213.9	141.783	112.649	25.7922	0.0959516	0.183658	3.08262	2.14586	0.0415758	0.0791011	-3.11185	-1.8837	-25.3138	1.9528e-09	-1	0	0	0	0	0
sp|Q9P1Y5|CAMP3_HUMAN	Q9P1Y5	sp|Q9P1Y5|CAMP3_HUMAN	>sp|Q9P1Y5|CAMP3_HUMAN Calmodulin-regulated spectrin-associated protein 3 OS=Homo sapiens GN=CAMSAP3 PE=1 SV=2	CAMSAP3	CAMSAP3	57662	3	142.901	177.815	150.801	210.617	179.988	289.536	257.629	317.142	302.124	246.302	0.0213186	0.00356935	0.00625758	0.00386167	0.0314751	5.78913e-08	6.09739e-05	1.10449e-07	2.53334e-07	0.000526257	5	5	172.424	282.547	26.8521	29.8476	0.155516	0.107188	2.23243	2.44912	0.0671365	0.0464181	0.719836	1.71288	6.30042	0.000121545	1	1	0	0	0	0
sp|Q86VP6|CAND1_HUMAN	Q86VP6	sp|Q86VP6|CAND1_HUMAN	>sp|Q86VP6|CAND1_HUMAN Cullin-associated NEDD8-dissociated protein 1 OS=Homo sapiens GN=CAND1 PE=1 SV=2	CAND1	CAND1	55832	20	6071.48	6721.48	7073.06	7450.69	6771.61	2995.61	2582.73	2725.89	3088.78	2666.78	1.46803e-08	1.97133e-08	8.65854e-10	1.72703e-08	4.12687e-08	1.41762e-06	6.74886e-06	1.14983e-06	4.94594e-07	2.7309e-07	5	5	6817.67	2811.96	508.457	218.738	0.0757628	0.0772465	3.83265	3.44797	0.0328563	0.0334978	-1.27789	-1.87518	-16.3394	4.0523e-08	-1	0	0	0	0	0
sp|P27824|CALX_HUMAN	P27824	sp|P27824|CALX_HUMAN	>sp|P27824|CALX_HUMAN Calnexin OS=Homo sapiens GN=CANX PE=1 SV=2	CANX	CANX	821	3	1472.86	1528.99	1436.43	1545.93	1490.96	1879.16	2041.41	2129.17	1822.66	1970.46	2.76874e-09	9.01663e-09	6.07395e-10	2.83548e-08	3.0411e-09	3.77718e-09	3.18848e-08	1.03233e-08	4.57277e-09	4.12441e-08	5	5	1495.03	1968.57	43.8331	122.867	0.0293914	0.0624117	3.1745	3.29347	0.0127618	0.0270787	0.395222	1.808	6.18273	0.00014107	1	1	0	0	0	0
sp|Q01518-2|CAP1_HUMAN	Q01518-2	sp|Q01518-2|CAP1_HUMAN	>sp|Q01518-2|CAP1_HUMAN Isoform of Q01518, Isoform 2 of Adenylyl cyclase-associated protein 1 OS=Homo sapiens GN=CAP1	CAP1	CAP1	10487	4	1144.16	1325.64	1311.26	1288.41	1168.86	1302.25	1127.02	1225.16	1129.84	1290.85	8.95416e-09	6.50529e-09	4.61092e-10	1.98688e-09	5.81337e-09	6.5764e-09	1.69795e-08	5.18535e-09	5.98597e-09	3.10792e-08	5	5	1247.66	1215.03	84.7194	84.3525	0.0688556	0.0698305	3.09528	3.08374	0.0298683	0.0302901	-0.0383341	-0.39786	-0.516572	0.656829	0	0	0	0	0	0
sp|P40123|CAP2_HUMAN	P40123	sp|P40123|CAP2_HUMAN	>sp|P40123|CAP2_HUMAN Adenylyl cyclase-associated protein 2 OS=Homo sapiens GN=CAP2 PE=1 SV=1	CAP2	CAP2	10486	7	614.213	722.383	730.003	740.652	741.413	4430.92	4197.2	4296.45	4258.85	5831.09	0.000177851	4.40897e-06	4.54224e-06	0.000108685	4.93185e-06	8.5627e-09	2.64213e-08	8.65762e-08	1.34773e-08	3.91777e-08	5	5	709.733	4602.9	53.9781	691.901	0.0802746	0.138828	2.85002	3.65952	0.0348068	0.0600049	2.68911	1.88632	26.6569	1.78046e-09	1	1	0	0	0	0
sp|P07384|CAN1_HUMAN	P07384	sp|P07384|CAN1_HUMAN	>sp|P07384|CAN1_HUMAN Calpain-1 catalytic subunit OS=Homo sapiens GN=CAPN1 PE=1 SV=1	CAPN1	CAPN1	823	1	88.6947	88.3856	102.099	74.9675	77.1143	220.597	232.433	212.319	198.23	258.358	6.0468e-07	3.81391e-05	4.42107e-08	0.000418312	6.86731e-06	1.66259e-09	2.58501e-08	1.65492e-08	1.21092e-07	3.10843e-08	5	5	86.2522	224.388	10.8682	22.7098	0.124813	0.0999257	1.93306	2.34926	0.0539963	0.0432894	1.38257	1.85674	13.7289	1.73712e-07	1	1	0	0	0	0
sp|P17655|CAN2_HUMAN	P17655	sp|P17655|CAN2_HUMAN	>sp|P17655|CAN2_HUMAN Calpain-2 catalytic subunit OS=Homo sapiens GN=CAPN2 PE=1 SV=6	CAPN2	CAPN2	824	2	349.053	381.687	367.657	366.087	393.19	310.353	336.066	251.534	316.747	299.334	1.92908e-07	8.54713e-09	9.68678e-08	2.38333e-06	7.94484e-07	2.55041e-07	3.97433e-07	2.99928e-06	2.00713e-05	7.43364e-06	5	5	371.535	302.807	16.7492	31.6164	0.0451809	0.109798	2.56965	2.47915	0.0196118	0.0475417	-0.300623	-1.54063	-3.644	0.00582892	0	0	0	0	0	0
tr|A0A087X0C8|A0A087X0C8_HUMAN	A0A087X0C8	tr|A0A087X0C8|A0A087X0C8_HUMAN	>tr|A0A087X0C8|A0A087X0C8_HUMAN Isoform of O15484, Calpain-5 OS=Homo sapiens GN=CAPN5 PE=1 SV=1	CAPN5	CAPN5	726	1	100.61	119.758	101.176	75.102	106.123	85.8629	94.5479	113.067	97.0979	94.3891	2.12879e-06	7.193e-07	4.60598e-07	0.010257	6.72451e-06	8.82733e-06	8.38229e-06	1.54457e-05	5.0074e-06	0.000457376	5	5	100.554	96.9929	16.1865	9.93748	0.173053	0.0998484	1.9975	1.98498	0.0746021	0.0432561	-0.0415672	-0.216235	-0.348111	0.766503	0	0	0	0	0	0
tr|K7EIV0|K7EIV0_HUMAN	K7EIV0	tr|K7EIV0|K7EIV0_HUMAN	>tr|K7EIV0|K7EIV0_HUMAN Isoform of P04632, Calpain small subunit 1 (Fragment) OS=Homo sapiens GN=CAPNS1 PE=1 SV=2	CAPNS1	CAPNS1	826	3	440.768	509.89	470.95	534.702	477.274	878.745	912.983	797.665	814.95	989.596	3.64454e-09	6.5179e-09	1.77092e-08	5.36275e-08	1.08076e-06	4.32716e-09	6.18319e-08	6.97335e-09	7.36161e-09	1.81141e-08	5	5	486.717	878.788	36.3615	77.6269	0.074739	0.0876038	2.68631	2.94255	0.0324135	0.0379732	0.851208	1.84224	10.5022	1.68775e-06	1	1	0	0	0	0
tr|G3V153|G3V153_HUMAN	G3V153	tr|G3V153|G3V153_HUMAN	>tr|G3V153|G3V153_HUMAN Isoform of Q14444, Caprin-1 OS=Homo sapiens GN=CAPRIN1 PE=1 SV=1	CAPRIN1	CAPRIN1	4076	1	76.1559	67.5649	61.8583	58.075	61.8784	90.4909	67.4595	55.1682	71.354	71.1877	0.000402686	1.30533e-05	3.10837e-05	0.00647573	4.85471e-06	5.14656e-08	3.23462e-05	2.02646e-06	2.42412e-05	4.61986e-05	5	5	65.1065	71.1321	7.04531	12.6802	0.105305	0.177857	1.81167	1.84663	0.0456075	0.0766418	0.116141	0.561666	0.9463	0.410675	0	1	0	0	0	0
sp|P52907|CAZA1_HUMAN	P52907	sp|P52907|CAZA1_HUMAN	>sp|P52907|CAZA1_HUMAN F-actin-capping protein subunit alpha-1 OS=Homo sapiens GN=CAPZA1 PE=1 SV=3	CAPZA1	CAPZA1	829	2	286.912	307.261	272.132	174.289	289.418	331.53	351.366	361.917	356.994	335.913	5.1021e-06	1.55168e-05	7.42678e-06	9.70241e-05	3.90678e-06	6.17463e-07	3.76383e-06	1.3994e-06	7.42424e-08	4.0863e-07	5	5	266.002	347.544	52.7654	13.2497	0.232777	0.0383016	2.41657	2.54076	0.0997631	0.0166281	0.412548	1.32158	3.02484	0.0163852	0	1	0	0	0	0
sp|P47755|CAZA2_HUMAN	P47755	sp|P47755|CAZA2_HUMAN	>sp|P47755|CAZA2_HUMAN F-actin-capping protein subunit alpha-2 OS=Homo sapiens GN=CAPZA2 PE=1 SV=3	CAPZA2	CAPZA2	830	7	3163.01	3544.33	3025.74	2998.02	2913.33	1180.76	1314.64	1370.5	1292.01	1280.87	1.46179e-08	2.46386e-07	1.74522e-08	3.28677e-08	4.56613e-08	8.31696e-06	1.14942e-05	6.14013e-05	1.33649e-05	1.61295e-06	5	5	3128.88	1287.76	248.992	69.0704	0.0770486	0.0544969	3.49434	3.10932	0.0334123	0.0236502	-1.27899	-1.88044	-17.5704	2.26901e-08	-1	0	0	0	0	0
tr|B1AK87|B1AK87_HUMAN;sp|P47756|CAPZB_HUMAN	B1AK87;P47756	tr|B1AK87|B1AK87_HUMAN;sp|P47756|CAPZB_HUMAN	>tr|B1AK87|B1AK87_HUMAN Isoform of P47756, Capping protein (Actin filament) muscle Z-line, beta, isoform CRA_a OS=Homo sapiens GN=CAPZB PE=1 SV=1;>sp|P47756|CAPZB_HUMAN F-actin-capping protein subunit beta OS=Homo sapiens GN=CAPZB PE=1 SV=4	CAPZB	CAPZB	832	10	7027.09	7624.85	7001.69	7246.91	5651.48	3648.65	3410.75	3540.74	3768.11	3018.77	1.30565e-08	1.41153e-08	6.06171e-10	7.57665e-09	5.7471e-09	6.45677e-07	2.8697e-07	1.68222e-07	2.03187e-07	3.21323e-06	5	5	6910.4	3477.41	746.745	288.373	0.115173	0.0859197	3.8373	3.54001	0.0498542	0.0372459	-0.987605	-1.83416	-10.5788	1.59492e-06	-1	0	0	0	0	0
sp|Q86X55-1|CARM1_HUMAN	Q86X55-1	sp|Q86X55-1|CARM1_HUMAN	>sp|Q86X55-1|CARM1_HUMAN Isoform of Q86X55, Isoform 1 of Histone-arginine methyltransferase CARM1 OS=Homo sapiens GN=CARM1	CARM1	CARM1	10498	1	41.4327	49.3631	49.8206	840.788	46.7533	76.0675	68.841	47.2442	76.4073	57.2745	0.000273704	1.00858e-05	5.9324e-08	0.538089	7.24697e-08	1.90853e-05	4.52299e-05	9.4854e-07	4.05232e-06	8.73532e-07	5	5	205.632	65.1669	355.079	12.6707	2.08431	0.208998	1.92053	1.8069	0.562246	0.0897982	-0.377479	-0.295705	-0.530201	0.648673	0	0	0	0	0	0
sp|O14936-4|CSKP_HUMAN	O14936-4	sp|O14936-4|CSKP_HUMAN	>sp|O14936-4|CSKP_HUMAN Isoform of O14936, Isoform 4 of Peripheral plasma membrane protein CASK OS=Homo sapiens GN=CASK	CASK	CASK	8573	8	1562.02	1525.6	1544.96	1548.84	1654.02	1281.59	1360.73	1353.87	1247.17	1292.17	4.64098e-08	7.86146e-08	8.06797e-09	3.21056e-08	5.21743e-09	4.72399e-08	4.35015e-07	6.76853e-07	1.10397e-06	4.01265e-07	5	5	1567.09	1307.11	50.3142	48.8075	0.0315659	0.037344	3.19492	3.11607	0.0137055	0.0162127	-0.26193	-1.79606	-4.49639	0.00150339	-1	0	0	0	0	0
sp|Q8WXD9|CSKI1_HUMAN	Q8WXD9	sp|Q8WXD9|CSKI1_HUMAN	>sp|Q8WXD9|CSKI1_HUMAN Caskin-1 OS=Homo sapiens GN=CASKIN1 PE=1 SV=1	CASKIN1	CASKIN1	57524	8	1537.11	1599.29	1673.94	1739.58	1694.36	1804.47	1794.69	2142.33	1932.42	1636.31	3.40116e-08	1.78987e-07	2.36156e-08	1.49953e-07	2.4446e-07	4.67625e-08	4.62843e-08	7.87869e-08	4.17703e-08	3.31111e-07	5	5	1648.86	1862.04	80.4263	188.627	0.0492472	0.100252	3.21676	3.26824	0.0213749	0.04343	0.170992	1.22096	2.14807	0.0705132	0	1	0	0	0	0
sp|P04040|CATA_HUMAN	P04040	sp|P04040|CATA_HUMAN	>sp|P04040|CATA_HUMAN Catalase OS=Homo sapiens GN=CAT PE=1 SV=3	CAT	CAT	847	1	181.744	134.906	168.439	184.638	216.342	140.527	128.738	113.261	108.798	116.79	2.06582e-06	8.68511e-05	3.619e-08	1.92997e-06	8.83303e-09	4.32249e-06	6.84435e-05	0.000114948	8.494e-07	4.92329e-06	5	5	177.214	121.623	29.4688	12.901	0.17336	0.104137	2.24348	2.08311	0.0747328	0.0451042	-0.532719	-1.56277	-4.41751	0.00169274	-1	0	0	0	0	0
sp|P16152|CBR1_HUMAN	P16152	sp|P16152|CBR1_HUMAN	>sp|P16152|CBR1_HUMAN Carbonyl reductase [NADPH] 1 OS=Homo sapiens GN=CBR1 PE=1 SV=3	CBR1	CBR1	873	3	331.436	330.692	360.704	287.778	345.296	618.791	791.611	407.233	534.558	568.928	6.36383e-09	5.6348e-08	2.16544e-09	5.51854e-08	7.65381e-07	1.29644e-08	1.82391e-08	2.38344e-08	6.08848e-09	3.76861e-08	5	5	331.181	584.224	27.1798	139.849	0.0849028	0.244253	2.51884	2.75659	0.0368066	0.104545	0.789772	1.63436	5.34929	0.000435329	1	1	0	0	0	0
sp|Q6P1N0|C2D1A_HUMAN	Q6P1N0	sp|Q6P1N0|C2D1A_HUMAN	>sp|Q6P1N0|C2D1A_HUMAN Coiled-coil and C2 domain-containing protein 1A OS=Homo sapiens GN=CC2D1A PE=1 SV=1	CC2D1A	CC2D1A	54862	2	119.371	107.974	102.203	81.4079	107.249	133.379	113.736	162.159	157.69	158.077	0.048779	0.00371147	4.85094e-05	0.0945587	4.04448e-06	4.78804e-05	0.000769696	1.13445e-05	1.60143e-05	6.80669e-08	5	5	103.641	145.008	13.9248	20.8507	0.143035	0.153011	2.01215	2.15752	0.0618049	0.0660678	0.482913	1.49086	3.88865	0.00391335	1	1	0	0	0	0
sp|Q6YP21-3|KAT3_HUMAN	Q6YP21-3	sp|Q6YP21-3|KAT3_HUMAN	>sp|Q6YP21-3|KAT3_HUMAN Isoform of Q6YP21, Isoform 3 of Kynurenine--oxoglutarate transaminase 3 OS=Homo sapiens GN=CCBL2	CCBL2	CCBL2	56267	1	33.6841	25.6316	37.654	34.0098	27.7453	128.788	146.462	103.433	154.419	226.008	0.481122	0.418461	0.418265	0.505223	0.198656	1.10555e-08	2.33709e-07	0.00112964	1.7134e-05	1.32891e-08	5	5	31.745	151.822	4.92892	45.8559	0.159754	0.292557	1.49736	2.16662	0.0689434	0.124456	2.22322	1.83228	12.0262	5.15959e-07	1	1	0	0	0	0
sp|Q16204|CCDC6_HUMAN	Q16204	sp|Q16204|CCDC6_HUMAN	>sp|Q16204|CCDC6_HUMAN Coiled-coil domain-containing protein 6 OS=Homo sapiens GN=CCDC6 PE=1 SV=2	CCDC6	CCDC6	8030	2	79.913	95.8819	103.125	122.569	70.0033	320.57	322.499	205.523	286.96	273.508	0.00141417	0.0571485	0.00342202	1.15737e-05	0.269824	1.36099e-08	3.52801e-08	8.54732e-07	7.11456e-06	7.26025e-07	5	5	94.2984	281.812	20.4746	47.6264	0.221381	0.185173	1.96624	2.44442	0.0949967	0.0797427	1.58847	1.80281	9.73636	3.17169e-06	1	1	0	0	0	0
sp|Q9NQR7|CC177_HUMAN	Q9NQR7	sp|Q9NQR7|CC177_HUMAN	>sp|Q9NQR7|CC177_HUMAN Coiled-coil domain-containing protein 177 OS=Homo sapiens GN=CCDC177 PE=2 SV=3	CCDC177	CCDC177	56936	2	304.065	317.809	304.641	327.823	310.129	163.966	119.47	221.49	174.227	100.289	1.54945e-08	1.86272e-07	1.31254e-08	1.6322e-07	1.79154e-08	9.20903e-06	0.00174496	3.22011e-06	3.70184e-05	0.129867	5	5	312.893	155.888	10.0095	47.7566	0.0317386	0.322637	2.49522	2.17595	0.0137804	0.136665	-1.0606	-1.66657	-5.92564	0.000198228	-1	0	0	0	0	0
sp|Q8ND76-2|CCNY_HUMAN	Q8ND76-2	sp|Q8ND76-2|CCNY_HUMAN	>sp|Q8ND76-2|CCNY_HUMAN Isoform of Q8ND76, Isoform 2 of Cyclin-Y OS=Homo sapiens GN=CCNY	CCNY	CCNY	219771	3	414.581	409.23	391.741	424.468	382.721	415.412	387.679	387.034	395.229	387.823	3.81116e-09	1.07866e-08	3.86421e-09	6.13061e-07	2.08901e-08	9.09144e-09	3.97578e-08	1.21537e-08	6.26518e-08	3.17349e-07	5	5	404.548	394.635	17.0282	12.0894	0.0423025	0.03014	2.60666	2.59604	0.0183635	0.0130867	-0.0352928	-0.662274	-0.597981	0.60402	0	0	0	0	0	0
sp|P78371-2|TCPB_HUMAN	P78371-2	sp|P78371-2|TCPB_HUMAN	>sp|P78371-2|TCPB_HUMAN Isoform of P78371, Isoform 2 of T-complex protein 1 subunit beta OS=Homo sapiens GN=CCT2	CCT2	CCT2	10576	7	1574.62	1659.7	1631.75	1557.85	1705.29	1896.76	2265.66	1698.83	1855.77	2306.77	3.89468e-08	1.73032e-08	4.77662e-09	5.89953e-07	1.75644e-08	9.24374e-08	6.01172e-08	6.97446e-08	3.31675e-08	1.97718e-07	5	5	1625.84	2004.76	60.7009	267.736	0.0373015	0.133683	3.21084	3.29898	0.0161942	0.057801	0.292797	1.43753	3.21456	0.0119463	0	1	0	0	0	0
sp|P49368|TCPG_HUMAN	P49368	sp|P49368|TCPG_HUMAN	>sp|P49368|TCPG_HUMAN T-complex protein 1 subunit gamma OS=Homo sapiens GN=CCT3 PE=1 SV=4	CCT3	CCT3	7203	13	3509.54	3561.42	3584.95	3707.98	3450.19	4814.86	5536.67	4312.55	4864.04	5556.27	2.80996e-08	7.93192e-09	2.96721e-10	1.27344e-08	7.71394e-09	4.17066e-08	6.37188e-08	1.33452e-08	3.66585e-08	6.42722e-08	5	5	3562.81	5016.88	96.2924	529.477	0.0268931	0.107049	3.55167	3.69847	0.0116774	0.0463583	0.487666	1.75436	6.17003	0.000143047	1	1	0	0	0	0
sp|P50991|TCPD_HUMAN	P50991	sp|P50991|TCPD_HUMAN	>sp|P50991|TCPD_HUMAN T-complex protein 1 subunit delta OS=Homo sapiens GN=CCT4 PE=1 SV=4	CCT4	CCT4	10575	13	2374.33	2504.63	2432.4	2586.02	2501.88	3053.41	3698.99	2892.33	3127.68	3793.53	8.48941e-08	1.27131e-08	9.40908e-10	6.81101e-08	1.95188e-07	1.5173e-08	3.92538e-08	2.45292e-07	5.52814e-08	1.72942e-07	5	5	2479.85	3313.19	80.243	405.771	0.0324021	0.121617	3.39424	3.51768	0.0140684	0.0526239	0.410035	1.65672	4.79672	0.000961238	1	1	0	0	0	0
sp|P48643|TCPE_HUMAN	P48643	sp|P48643|TCPE_HUMAN	>sp|P48643|TCPE_HUMAN T-complex protein 1 subunit epsilon OS=Homo sapiens GN=CCT5 PE=1 SV=1	CCT5	CCT5	22948	3	667.949	786.903	707.869	623.78	807.059	776.503	985.235	738.517	792.667	978.819	4.09784e-08	4.0051e-08	1.06716e-09	4.49197e-07	5.42676e-07	1.17324e-08	3.71857e-08	6.37249e-08	7.70061e-08	1.24035e-07	5	5	718.712	854.348	77.7203	118.222	0.108963	0.137114	2.85451	2.92837	0.0471823	0.0592709	0.245346	1.15826	2.27617	0.0572176	0	1	0	0	0	0
sp|P40227|TCPZ_HUMAN	P40227	sp|P40227|TCPZ_HUMAN	>sp|P40227|TCPZ_HUMAN T-complex protein 1 subunit zeta OS=Homo sapiens GN=CCT6A PE=1 SV=3	CCT6A	CCT6A	908	6	1376.99	1341.04	1246.55	1322.58	1309.44	1606.22	1935.5	1501.84	1589.71	1872.44	9.45489e-08	2.21266e-08	2.97866e-09	1.58071e-08	1.57501e-08	9.98477e-09	4.39078e-08	2.2596e-08	1.62412e-08	2.58494e-08	5	5	1319.32	1701.14	47.9601	190.669	0.036676	0.111196	3.12012	3.22859	0.0159228	0.0481436	0.360335	1.6332	4.40495	0.00172622	1	1	0	0	0	0
sp|Q99832-3|TCPH_HUMAN	Q99832-3	sp|Q99832-3|TCPH_HUMAN	>sp|Q99832-3|TCPH_HUMAN Isoform of Q99832, Isoform 3 of T-complex protein 1 subunit eta OS=Homo sapiens GN=CCT7	CCT7	CCT7	10574	8	1404.75	1432.64	1489.96	1444.1	1579.51	1646.6	2051.95	1572.35	1661.54	2123.36	7.51927e-09	3.48273e-08	6.53345e-10	4.26749e-09	2.69057e-08	6.53788e-09	5.00137e-08	6.01133e-09	1.20299e-08	3.06278e-08	5	5	1470.2	1811.16	68.3999	255.903	0.0458004	0.139477	3.16701	3.25457	0.0198805	0.0602827	0.29087	1.39843	3.07304	0.0150985	0	1	0	0	0	0
sp|P50990|TCPQ_HUMAN	P50990	sp|P50990|TCPQ_HUMAN	>sp|P50990|TCPQ_HUMAN T-complex protein 1 subunit theta OS=Homo sapiens GN=CCT8 PE=1 SV=4	CCT8	CCT8	10694	9	3048.21	3267.84	3212.99	3434.06	3101.8	3793.74	4337.67	3363.73	3814.01	4374.61	6.33268e-08	3.51033e-08	1.43177e-08	8.31547e-09	7.14234e-09	4.51373e-09	1.10095e-07	6.4047e-08	6.66889e-08	2.39034e-07	5	5	3212.98	3936.75	151.159	423.181	0.0467227	0.109337	3.50653	3.59309	0.0202803	0.0473433	0.287566	1.51601	3.48262	0.00762517	0	1	0	0	0	0
sp|Q16543|CDC37_HUMAN	Q16543	sp|Q16543|CDC37_HUMAN	>sp|Q16543|CDC37_HUMAN Hsp90 co-chaperone Cdc37 OS=Homo sapiens GN=CDC37 PE=1 SV=1	CDC37	CDC37	11140	2	454.417	512.886	474.589	527.898	479.569	236.575	231.634	214.214	222.881	208.811	1.1227e-08	1.44294e-08	1.2562e-08	4.70438e-09	1.29725e-07	0.000106279	3.65928e-05	3.43651e-05	1.28189e-06	0.00018693	5	5	489.872	222.823	29.8844	11.589	0.0608551	0.0521306	2.68944	2.34749	0.0264046	0.0226247	-1.13593	-1.88186	-16.7979	3.11158e-08	-1	0	0	0	0	0
sp|P60953|CDC42_HUMAN	P60953	sp|P60953|CDC42_HUMAN	>sp|P60953|CDC42_HUMAN Cell division control protein 42 homolog OS=Homo sapiens GN=CDC42 PE=1 SV=2	CDC42	CDC42	998	5	3486.11	3435.58	3434.82	3586.95	3546.06	1632.02	1799.2	1710.4	1569.59	1658.99	4.08773e-09	3.47464e-08	5.74256e-10	8.6146e-09	1.13741e-08	1.98363e-08	1.2407e-07	2.12664e-07	8.67006e-08	5.33402e-08	5	5	3497.9	1674.04	67.5455	86.4454	0.0192663	0.0513515	3.54374	3.22331	0.00836649	0.022287	-1.06447	-1.88904	-17.8058	2.05937e-08	-1	0	0	0	0	0
sp|Q9Y5S2|MRCKB_HUMAN	Q9Y5S2	sp|Q9Y5S2|MRCKB_HUMAN	>sp|Q9Y5S2|MRCKB_HUMAN Serine/threonine-protein kinase MRCK beta OS=Homo sapiens GN=CDC42BPB PE=1 SV=2	CDC42BPB	CDC42BPB	9578	2	181.601	182.603	163.486	168.359	164.176	223.102	236.457	233.636	240.228	229.05	0.000677711	0.000151319	0.00354932	0.0324559	7.63177e-05	1.41262e-07	2.3958e-06	1.69554e-07	1.03304e-05	4.61123e-07	5	5	172.045	232.494	9.37492	6.65014	0.0541859	0.0287425	2.23513	2.36627	0.0235154	0.0124801	0.435633	1.83774	7.07175	4.76383e-05	1	1	0	0	0	0
sp|P19022-2|CADH2_HUMAN	P19022-2	sp|P19022-2|CADH2_HUMAN	>sp|P19022-2|CADH2_HUMAN Isoform of P19022, Isoform 2 of Cadherin-2 OS=Homo sapiens GN=CDH2	CDH2	CDH2	1000	6	1775.13	2027.4	1937.85	2149.4	2298.09	1616.17	1584.88	1602.13	1435.1	1444.79	7.12853e-09	3.776e-08	4.42033e-10	9.59724e-08	6.82913e-09	1.87055e-08	9.85987e-08	1.46253e-08	1.32337e-07	5.39886e-08	5	5	2037.57	1536.61	199.56	89.0042	0.0987427	0.0585869	3.30743	3.18597	0.0427794	0.0254222	-0.403487	-1.68459	-4.98782	0.000724492	-1	0	0	0	0	0
tr|A0A087WX99|A0A087WX99_HUMAN	A0A087WX99	tr|A0A087WX99|A0A087WX99_HUMAN	>tr|A0A087WX99|A0A087WX99_HUMAN Isoform of P55283, Cadherin-4 OS=Homo sapiens GN=CDH4 PE=1 SV=1	CDH4	CDH4	1002	1	45.42	52.4965	44.728	40.8699	40.4095	84.638	79.4347	67.7659	71.9475	68.2132	0.00103859	0.0519205	0.00432041	0.0230733	0.000353773	8.02352e-09	2.89842e-05	1.42316e-07	3.52083e-06	0.000219155	5	5	44.7848	74.3999	4.85658	7.3903	0.105501	0.097982	1.64917	1.86989	0.0456917	0.0424515	0.733234	1.78667	7.84208	2.02363e-05	1	1	0	0	0	0
tr|J3QKW5|J3QKW5_HUMAN	J3QKW5	tr|J3QKW5|J3QKW5_HUMAN	>tr|J3QKW5|J3QKW5_HUMAN Isoform of P55286, Cadherin-8 OS=Homo sapiens GN=CDH8 PE=1 SV=1	CDH8	CDH8	1006	1	85.3613	130.582	99.0954	116.614	101.889	73.9636	62.8869	50.3669	66.7757	62.3362	6.6761e-08	6.46021e-07	3.06413e-10	7.90647e-05	7.81722e-07	8.08801e-07	0.000516349	1.06211e-05	1.57781e-05	0.00246033	5	5	106.708	63.2659	17.3562	8.57545	0.163498	0.141474	2.02362	1.79782	0.0705387	0.0611373	-0.750089	-1.68136	-5.88524	0.000210028	-1	0	0	0	0	0
sp|Q9Y6N8|CAD10_HUMAN	Q9Y6N8	sp|Q9Y6N8|CAD10_HUMAN	>sp|Q9Y6N8|CAD10_HUMAN Cadherin-10 OS=Homo sapiens GN=CDH10 PE=1 SV=2	CDH10	CDH10	1008	1	560.32	565.319	568.179	545.709	474.229	472.745	498.523	637.436	597.524	510.774	6.28324e-06	6.17016e-05	1.05327e-05	3.94731e-06	9.74447e-06	0.000563026	5.41872e-05	3.4518e-05	0.000697964	0.000754829	5	5	542.751	543.4	39.2702	70.4323	0.0759213	0.127935	2.73363	2.73227	0.0329248	0.0553363	-0.00453811	-0.0318194	-0.047466	0.968482	0	0	0	0	0	0
sp|P55287|CAD11_HUMAN	P55287	sp|P55287|CAD11_HUMAN	>sp|P55287|CAD11_HUMAN Cadherin-11 OS=Homo sapiens GN=CDH11 PE=2 SV=2	CDH11	CDH11	1009	2	297.777	294.859	291.285	355.599	328.456	177.542	196.654	199.633	179.828	220.609	2.19105e-06	1.86856e-06	2.43003e-05	1.3279e-06	2.91631e-06	0.000131383	7.08661e-06	0.000106246	3.8495e-05	4.73718e-05	5	5	313.595	194.853	27.7677	17.4277	0.0865022	0.0883915	2.49505	2.28834	0.0374974	0.0383133	-0.686673	-1.80284	-8.11381	1.51622e-05	-1	0	0	0	0	0
tr|A0A0A0MTR1|A0A0A0MTR1_HUMAN	A0A0A0MTR1	tr|A0A0A0MTR1|A0A0A0MTR1_HUMAN	>tr|A0A0A0MTR1|A0A0A0MTR1_HUMAN Isoform of P55290, Cadherin-13 OS=Homo sapiens GN=CDH13 PE=1 SV=2	CDH13	CDH13	1012	1	128.188	118.243	155.323	166.928	168.584	249.37	200.003	274.103	240.699	164.664	4.02487e-07	0.000551482	1.46825e-06	3.23943e-05	7.51606e-08	2.11305e-07	2.83053e-07	3.27434e-09	6.46834e-09	1.12831e-07	5	5	147.453	225.768	22.9786	43.341	0.162182	0.204991	2.16424	2.34677	0.0699782	0.088112	0.606363	1.49627	4.05297	0.00300323	1	1	0	0	0	0
sp|Q9HBT6|CAD20_HUMAN	Q9HBT6	sp|Q9HBT6|CAD20_HUMAN	>sp|Q9HBT6|CAD20_HUMAN Cadherin-20 OS=Homo sapiens GN=CDH20 PE=2 SV=2	CDH20	CDH20	28316	1	42.8977	47.6605	50.926	48.6705	36.3461	97.3102	102.732	84.8152	91.2656	94.4322	0.0236278	0.00039259	0.154431	0.00992536	0.0800071	5.12078e-08	5.62379e-07	1.73935e-06	1.06109e-07	2.88491e-07	5	5	45.3002	94.1111	5.7993	6.69276	0.135387	0.0717676	1.65305	1.97275	0.0585311	0.0311283	1.06203	1.83528	10.8804	1.26707e-06	1	1	0	0	0	0
sp|O14735-3|CDIPT_HUMAN	O14735-3	sp|O14735-3|CDIPT_HUMAN	>sp|O14735-3|CDIPT_HUMAN Isoform of O14735, Isoform 3 of CDP-diacylglycerol--inositol 3-phosphatidyltransferase OS=Homo sapiens GN=CDIPT	CDIPT	CDIPT	10423	1	826.778	956.237	839.928	781.204	757.652	683.056	679.377	795.189	695.962	812.965	2.11246e-08	2.50946e-08	4.38368e-10	5.25105e-09	5.12994e-09	5.76789e-09	9.34312e-08	3.115e-08	3.95102e-08	2.5717e-08	5	5	832.36	733.31	76.8642	65.1982	0.089888	0.0878568	2.91889	2.86394	0.0389594	0.0380824	-0.18253	-1.18287	-2.13509	0.0720044	0	0	0	0	0	0
sp|Q00535|CDK5_HUMAN	Q00535	sp|Q00535|CDK5_HUMAN	>sp|Q00535|CDK5_HUMAN Cyclin-dependent-like kinase 5 OS=Homo sapiens GN=CDK5 PE=1 SV=3	CDK5	CDK5	1020	5	983.311	1037.39	999.181	1106.02	998.569	2484.14	2549.94	2643.05	2417.07	2715.54	1.14364e-08	1.31131e-07	1.91311e-09	7.50484e-08	6.8643e-09	1.47622e-08	4.06741e-08	2.72642e-08	4.72592e-08	6.73528e-08	5	5	1024.89	2561.95	49.5485	119.745	0.0474175	0.0467139	3.01028	3.40819	0.0205816	0.0202765	1.32182	1.88941	20.924	6.40869e-09	1	1	0	0	0	0
sp|O94921-3|CDK14_HUMAN	O94921-3	sp|O94921-3|CDK14_HUMAN	>sp|O94921-3|CDK14_HUMAN Isoform of O94921, Isoform 3 of Cyclin-dependent kinase 14 OS=Homo sapiens GN=CDK14	CDK14	CDK14	5218	2	360.606	313.703	342.719	341.151	298.48	298.743	297.819	352.848	313.857	332.048	0.0222768	0.0190333	0.00168962	0.0271699	0.0010826	1.67944e-05	1.80108e-06	4.9008e-05	1.61073e-05	5.95058e-07	5	5	331.332	319.063	24.8652	23.4592	0.0759863	0.072634	2.51927	2.50295	0.032953	0.031503	-0.0542022	-0.516578	-0.704171	0.539563	0	0	0	0	0	0
sp|O76039-2|CDKL5_HUMAN	O76039-2	sp|O76039-2|CDKL5_HUMAN	>sp|O76039-2|CDKL5_HUMAN Isoform of O76039, Isoform 2 of Cyclin-dependent kinase-like 5 OS=Homo sapiens GN=CDKL5	CDKL5	CDKL5	6792	2	162.77	184.577	214.388	180.831	173.039	131.435	99.9946	212.158	169.968	110.774	4.54046e-05	0.000105003	1.53535e-05	0.000748319	1.61682e-06	0.000330348	0.000335676	4.69702e-08	7.57311e-06	0.012044	5	5	183.121	144.866	19.3699	46.1365	0.102818	0.316715	2.26087	2.14403	0.0445361	0.134274	-0.388145	-1.03735	-2.11068	0.0748725	0	0	0	0	0	0
sp|O95674|CDS2_HUMAN	O95674	sp|O95674|CDS2_HUMAN	>sp|O95674|CDS2_HUMAN Phosphatidate cytidylyltransferase 2 OS=Homo sapiens GN=CDS2 PE=1 SV=1	CDS2	CDS2	8760	1	113.832	133.183	129.681	58.8874	135.745	143.907	107.692	165.969	133.572	189.444	2.37429e-06	4.69072e-05	9.7888e-07	0.00226574	2.73775e-05	5.23461e-05	0.000667363	7.62692e-08	4.69918e-06	1.56667e-06	5	5	114.266	148.117	32.1084	31.1853	0.364657	0.217543	2.03927	2.1627	0.153452	0.0933875	0.410026	0.905677	1.78309	0.126297	0	1	0	0	0	0
tr|J3KRC3|J3KRC3_HUMAN	J3KRC3	tr|J3KRC3|J3KRC3_HUMAN	>tr|J3KRC3|J3KRC3_HUMAN Isoform of Q96GE4, Centrosomal protein of 95 kDa (Fragment) OS=Homo sapiens GN=CEP95 PE=1 SV=1	CEP95	CEP95	90799	1	769.511	620.291	680.743	684.145	694.125	93.1301	123.684	98.1589	114.251	112.329	9.62275e-07	4.14482e-06	1.48201e-06	2.98078e-07	6.63251e-07	0.326938	0.370025	0.381786	0.225735	0.358281	5	5	689.763	108.311	53.193	12.4628	0.0767477	0.116733	2.83768	2.03234	0.0332822	0.0505252	-2.67528	-1.88886	-29.2149	9.27879e-10	-1	0	0	0	0	0
sp|Q5SW79-2|CE170_HUMAN	Q5SW79-2	sp|Q5SW79-2|CE170_HUMAN	>sp|Q5SW79-2|CE170_HUMAN Isoform of Q5SW79, Isoform 2 of Centrosomal protein of 170 kDa OS=Homo sapiens GN=CEP170	CEP170	CEP170	9859	4	299.162	261.144	260.172	338.951	316.125	490.624	429.327	519.375	470.144	339.936	2.75131e-05	0.000688809	0.000130316	4.18917e-07	7.38872e-05	1.43603e-07	4.18878e-06	6.09941e-07	1.67037e-05	1.16095e-06	5	5	295.111	449.881	34.476	69.6606	0.117428	0.167171	2.46761	2.64853	0.050824	0.0721016	0.601005	1.61492	4.94106	0.000776384	1	1	0	0	0	0
sp|Q9Y4F5-2|C170B_HUMAN	Q9Y4F5-2	sp|Q9Y4F5-2|C170B_HUMAN	>sp|Q9Y4F5-2|C170B_HUMAN Isoform of Q9Y4F5, Isoform 2 of Centrosomal protein of 170 kDa protein B OS=Homo sapiens GN=CEP170B	CEP170B	CEP170B	283638	5	238.748	222.421	289.466	333.628	244.972	669.609	605.819	746.655	644.968	519.333	1.77964e-05	0.0144539	0.000116266	0.000961408	0.000134825	1.6537e-08	2.74213e-07	3.87372e-08	2.76591e-08	2.65518e-06	5	5	265.847	637.277	45.2991	83.6189	0.165636	0.134658	2.41982	2.80125	0.0714484	0.0582185	1.2671	1.81451	10.0477	2.40751e-06	1	1	0	0	0	0
sp|P23528|COF1_HUMAN	P23528	sp|P23528|COF1_HUMAN	>sp|P23528|COF1_HUMAN Cofilin-1 OS=Homo sapiens GN=CFL1 PE=1 SV=3	CFL1	CFL1	1072	4	2418.28	2415.44	2261.24	2542.81	2429.56	1106.91	1270.73	975.469	1078.86	1211.68	1.16273e-08	1.02473e-05	4.16571e-08	4.66763e-06	1.46249e-07	0.000193816	1.88378e-05	0.0176853	0.00012135	0.000867739	5	5	2413.47	1128.73	100.234	115.648	0.0418996	0.103596	3.38234	3.05075	0.0181888	0.0448712	-1.10152	-1.86581	-13.8358	1.668e-07	-1	0	0	0	0	0
sp|Q9Y281|COF2_HUMAN	Q9Y281	sp|Q9Y281|COF2_HUMAN	>sp|Q9Y281|COF2_HUMAN Cofilin-2 OS=Homo sapiens GN=CFL2 PE=1 SV=1	CFL2	CFL2	1073	2	834.671	943.88	877.237	922.841	924.673	425.974	509.245	345.209	401.213	574.56	1.56765e-08	1.08766e-07	6.91444e-10	1.91691e-08	6.06345e-09	3.45738e-06	1.14515e-07	0.00125301	1.29815e-05	3.70121e-06	5	5	900.66	451.24	44.2712	90.7693	0.0499319	0.202387	2.95413	2.64742	0.0216717	0.0870149	-1.01888	-1.77957	-8.26454	1.29937e-05	-1	0	0	0	0	0
sp|Q9NX63|MIC19_HUMAN	Q9NX63	sp|Q9NX63|MIC19_HUMAN	>sp|Q9NX63|MIC19_HUMAN MICOS complex subunit MIC19 OS=Homo sapiens GN=CHCHD3 PE=1 SV=1	CHCHD3	CHCHD3	54927	3	1287.44	1007.69	1110.5	1061.2	1332.63	1478.92	1598.88	1671.44	1494.99	1633.46	1.64532e-08	3.95353e-08	1.96531e-09	1.04237e-07	1.61944e-08	4.18346e-08	1.07367e-07	7.85255e-08	3.98604e-07	3.66968e-07	5	5	1159.89	1575.54	142.699	85.027	0.122488	0.0542675	3.06182	3.19692	0.0529977	0.0235507	0.448803	1.66742	5.04195	0.000670378	1	1	0	0	0	0
tr|A0A087WT52|A0A087WT52_HUMAN	A0A087WT52	tr|A0A087WT52|A0A087WT52_HUMAN	>tr|A0A087WT52|A0A087WT52_HUMAN Isoform of O14757, Serine/threonine-protein kinase Chk1 (Fragment) OS=Homo sapiens GN=CHEK1 PE=1 SV=5	CHEK1	CHEK1	1111	1	201.428	206.358	182.272	194.776	157.977	93.1838	33.8776	84.3328	83.0474	57.3391	3.11193e-08	1.21339e-08	5.59967e-10	3.21026e-09	1.16719e-07	0.126766	0.135119	0.0396802	0.234443	0.0491485	5	5	188.562	70.3561	19.3383	24.3805	0.107447	0.436074	2.27352	1.82061	0.0465299	0.181205	-1.50454	-1.68166	-6.29486	0.000122237	-1	0	0	0	0	0
sp|O00533|NCHL1_HUMAN	O00533	sp|O00533|NCHL1_HUMAN	>sp|O00533|NCHL1_HUMAN Neural cell adhesion molecule L1-like protein OS=Homo sapiens GN=CHL1 PE=1 SV=4	CHL1	CHL1	10752	1	136.228	123.27	109.925	128.369	132.255	120.102	133.106	127.635	141.782	118.869	3.76521e-05	9.01378e-06	7.68035e-05	1.0046e-05	4.47407e-06	1.74645e-07	2.59135e-08	7.43199e-08	9.89101e-06	0.000101135	5	5	126.009	128.299	10.1882	9.50567	0.0835991	0.0734597	2.09922	2.10728	0.0362434	0.0318602	0.0267867	0.248491	0.337102	0.773673	0	1	0	0	0	0
sp|O43633|CHM2A_HUMAN	O43633	sp|O43633|CHM2A_HUMAN	>sp|O43633|CHM2A_HUMAN Charged multivesicular body protein 2a OS=Homo sapiens GN=CHMP2A PE=1 SV=1	CHMP2A	CHMP2A	27243	1	66.3211	71.3971	79.9244	16.7448	65.2513	158.717	214.17	220.773	225.916	214.375	0.437193	0.287071	0.0298038	0.336704	0.304269	2.24608e-06	4.74993e-06	1.1045e-06	3.84072e-05	9.63466e-08	5	5	59.9277	206.79	24.8264	27.3145	0.7221	0.145961	1.7233	2.31209	0.281337	0.0630561	1.95593	1.61301	5.38403	0.000414812	1	1	0	0	0	0
sp|Q9Y3E7-4|CHMP3_HUMAN	Q9Y3E7-4	sp|Q9Y3E7-4|CHMP3_HUMAN	>sp|Q9Y3E7-4|CHMP3_HUMAN Isoform of Q9Y3E7, Isoform 4 of Charged multivesicular body protein 3 OS=Homo sapiens GN=CHMP3	CHMP3	CHMP3	51652	2	355.719	367.365	344.818	171.8	174.038	401.479	438.145	445.692	438.462	425.023	0.0242929	0.0296125	0.0366963	0.000206987	0.000420905	6.79611e-05	1.84013e-05	4.19225e-05	2.48817e-05	7.00493e-05	5	5	282.748	429.76	100.579	17.4792	0.41199	0.0414135	2.42589	2.63293	0.17196	0.017978	0.68777	1.30441	3.10121	0.0143978	0	1	0	0	0	0
tr|I3L4G8|I3L4G8_HUMAN	I3L4G8	tr|I3L4G8|I3L4G8_HUMAN	>tr|I3L4G8|I3L4G8_HUMAN Isoform of Q96FZ7, Charged multivesicular body protein 6 (Fragment) OS=Homo sapiens GN=CHMP6 PE=1 SV=1	CHMP6	CHMP6	79643	1	203.268	175.205	199.796	179.297	199.172	212.261	196.708	186.598	185.945	217.339	7.75526e-06	1.35095e-05	8.23612e-07	2.44213e-06	0.000198622	4.30449e-06	2.71784e-05	7.22198e-07	1.73808e-06	1.44109e-05	5	5	191.347	199.77	13.0432	14.4801	0.0691955	0.0721979	2.281	2.29962	0.0300153	0.0313144	0.0618681	0.609866	0.825366	0.472531	0	1	0	0	0	0
sp|Q8WUX9|CHMP7_HUMAN	Q8WUX9	sp|Q8WUX9|CHMP7_HUMAN	>sp|Q8WUX9|CHMP7_HUMAN Charged multivesicular body protein 7 OS=Homo sapiens GN=CHMP7 PE=1 SV=1	CHMP7	CHMP7	91782	1	87.1921	97.3929	79.51	80.8952	82.7271	76.2714	50.7654	58.7496	67.9247	53.4847	0.0017296	9.10884e-06	7.7913e-05	6.18861e-08	1.68553e-06	0.000101228	2.93799e-05	8.86971e-06	8.0311e-05	0.00259129	5	5	85.5434	61.4392	7.2296	10.5652	0.0819118	0.16989	1.931	1.78344	0.0355144	0.0732579	-0.490186	-1.55593	-4.2991	0.00203407	-1	0	0	0	0	0
tr|E9PPQ5|E9PPQ5_HUMAN	E9PPQ5	tr|E9PPQ5|E9PPQ5_HUMAN	>tr|E9PPQ5|E9PPQ5_HUMAN Isoform of Q9UHD1, Cysteine and histidine-rich domain-containing protein 1 OS=Homo sapiens GN=CHORDC1 PE=1 SV=1	CHORDC1	CHORDC1	26973	1	190.667	194.981	175.599	166.179	164.937	74.2006	102.19	66.8058	77.4182	80.4436	5.949e-08	1.70112e-06	8.12661e-08	2.24493e-09	4.9608e-08	9.7982e-07	9.71431e-07	1.04009e-05	8.44888e-07	5.22071e-07	5	5	178.473	80.2117	13.8188	13.2925	0.0771604	0.158218	2.25054	1.89979	0.0334606	0.0682887	-1.16515	-1.8298	-10.778	1.36891e-06	-1	0	0	0	0	0
sp|Q99653|CHP1_HUMAN	Q99653	sp|Q99653|CHP1_HUMAN	>sp|Q99653|CHP1_HUMAN Calcineurin B homologous protein 1 OS=Homo sapiens GN=CHP1 PE=1 SV=3	CHP1	CHP1	11261	1	169.323	189.453	202.703	222.872	204.072	208.63	185.795	208.929	202.568	166.26	1.5705e-09	1.92576e-08	1.42874e-10	3.43329e-09	2.6614e-09	1.36176e-09	4.59822e-07	1.42256e-07	9.1267e-09	2.1962e-07	5	5	197.685	194.437	19.8276	18.3453	0.102405	0.0981073	2.29418	2.28715	0.0443582	0.0425054	-0.0233507	-0.170926	-0.252346	0.828483	0	0	0	0	0	0
sp|P11229-2|ACM1_HUMAN	P11229-2	sp|P11229-2|ACM1_HUMAN	>sp|P11229-2|ACM1_HUMAN Isoform of P11229, Isoform 2 of Muscarinic acetylcholine receptor M1 OS=Homo sapiens GN=CHRM1	CHRM1	CHRM1	1128	1	186.098	208.37	191.437	156.842	160.704	91.8049	96.6612	128.289	124.403	132.701	1.67959e-09	1.18636e-08	4.36048e-11	3.42412e-09	2.407e-09	7.06094e-08	8.20152e-09	6.37715e-09	5.87737e-08	2.78274e-08	5	5	180.69	114.772	21.6742	19.0552	0.12099	0.173502	2.25442	2.0548	0.0523546	0.0747928	-0.66311	-1.64234	-5.29971	0.000467265	-1	0	0	0	0	0
sp|Q9NZ45|CISD1_HUMAN	Q9NZ45	sp|Q9NZ45|CISD1_HUMAN	>sp|Q9NZ45|CISD1_HUMAN CDGSH iron-sulfur domain-containing protein 1 OS=Homo sapiens GN=CISD1 PE=1 SV=1	CISD1	CISD1	55847	1	4999.18	4537.27	4627.48	4543.39	5410.89	6815.73	6702.32	7499.04	7258.64	7067.35	2.53219e-07	1.06261e-07	1.0409e-08	1.40563e-07	6.23432e-08	1.01358e-06	3.23888e-07	2.52378e-07	2.45939e-07	4.91645e-07	5	5	4823.64	7068.62	379.044	323.843	0.0767605	0.045721	3.68234	3.84897	0.0332877	0.019846	0.553545	1.82023	7.80615	2.10344e-05	1	1	0	0	0	0
sp|Q8N5K1|CISD2_HUMAN	Q8N5K1	sp|Q8N5K1|CISD2_HUMAN	>sp|Q8N5K1|CISD2_HUMAN CDGSH iron-sulfur domain-containing protein 2 OS=Homo sapiens GN=CISD2 PE=1 SV=1	CISD2	CISD2	493856	2	221.194	254.832	236.207	224.948	260.995	506.17	539.523	609.827	532.021	572.06	0.000252142	0.000115504	0.000838905	0.000597084	2.08211e-05	1.51143e-08	2.87867e-08	8.87202e-08	2.42669e-08	1.01524e-07	5	5	239.635	551.92	17.711	40.0048	0.0736995	0.0718027	2.37861	2.74098	0.0319639	0.0311434	1.20377	1.87476	15.8199	5.2081e-08	1	1	0	0	0	0
sp|O14578-4|CTRO_HUMAN;sp|O14578-3|CTRO_HUMAN	O14578-4;O14578-3	sp|O14578-4|CTRO_HUMAN;sp|O14578-3|CTRO_HUMAN	>sp|O14578-4|CTRO_HUMAN Isoform of O14578, Isoform 4 of Citron Rho-interacting kinase OS=Homo sapiens GN=CIT;>sp|O14578-3|CTRO_HUMAN Isoform of O14578, Isoform 3 of Citron Rho-interacting kinase OS=Homo sapiens GN=CIT	CIT	CIT	11113	9	569.251	474.113	491.787	546.821	625.084	1019.22	842.678	1228.6	1086.51	758.769	0.00246873	0.00211702	0.00172551	0.000312608	0.000667618	1.6157e-06	4.04111e-06	1.13842e-07	8.6409e-07	7.38993e-06	5	5	541.411	987.156	60.8214	188.567	0.112152	0.19631	2.73135	2.9879	0.0485548	0.0844519	0.852233	1.71032	6.45125	0.000100514	1	1	0	0	0	0
sp|Q14008-2|CKAP5_HUMAN	Q14008-2	sp|Q14008-2|CKAP5_HUMAN	>sp|Q14008-2|CKAP5_HUMAN Isoform of Q14008, Isoform 2 of Cytoskeleton-associated protein 5 OS=Homo sapiens GN=CKAP5	CKAP5	CKAP5	9793	4	275.721	305.957	278.526	306.919	275.978	343.249	323.96	277.978	302.467	275.012	6.19925e-05	0.00190211	0.00254579	6.81772e-05	7.77899e-06	7.13634e-07	3.82008e-05	4.62006e-05	0.000506181	2.10188e-05	5	5	288.62	304.533	16.3056	29.3992	0.0560292	0.0961975	2.45978	2.48203	0.0243141	0.0416819	0.0739102	0.649789	0.930147	0.418307	0	1	0	0	0	0
sp|P12277|KCRB_HUMAN	P12277	sp|P12277|KCRB_HUMAN	>sp|P12277|KCRB_HUMAN Creatine kinase B-type OS=Homo sapiens GN=CKB PE=1 SV=1	CKB	CKB	1152	12	37076.2	31979.2	34288.4	36404.4	35507.7	99071.4	79187.8	61083.3	76294.5	79159.5	9.32328e-07	4.77193e-07	2.52476e-08	2.39552e-06	3.59832e-07	6.37709e-07	8.82122e-07	2.69184e-07	1.68472e-06	2.19116e-06	5	5	35051.2	78959.3	2009.94	13520.7	0.0584566	0.172943	4.54412	4.89231	0.0253657	0.0745556	1.15665	1.82418	10.4131	1.80575e-06	1	1	0	0	0	0
sp|P12532|KCRU_HUMAN	P12532	sp|P12532|KCRU_HUMAN	>sp|P12532|KCRU_HUMAN Creatine kinase U-type, mitochondrial OS=Homo sapiens GN=CKMT1A PE=1 SV=1	CKMT1A	CKMT1A	548596	7	19115.1	15247.5	17197.5	14807.4	16911.7	15047.2	14659.2	20863.2	17874.7	15601	1.73097e-07	1.17563e-07	6.54836e-09	2.55962e-08	1.20807e-07	1.34657e-07	5.76055e-06	2.81878e-07	1.10094e-06	1.16505e-06	5	5	16655.8	16809	1718.03	2586.36	0.102463	0.147954	4.21974	4.22167	0.0443829	0.063908	0.0063963	0.0371127	0.0581287	0.962573	0	1	0	0	0	0
sp|Q7Z460|CLAP1_HUMAN	Q7Z460	sp|Q7Z460|CLAP1_HUMAN	>sp|Q7Z460|CLAP1_HUMAN CLIP-associating protein 1 OS=Homo sapiens GN=CLASP1 PE=1 SV=1	CLASP1	CLASP1	23332	1	61.8872	79.7912	74.3147	51.4311	62.8795	101.87	95.6124	79.3052	98.6336	66.4498	0.00386935	0.000766255	0.00143451	0.00027579	0.00331986	1.99153e-07	1.0591e-07	2.83287e-07	5.06371e-08	0.000626841	5	5	66.0607	88.3741	11.1604	15.0225	0.173179	0.182245	1.81487	1.94088	0.0746559	0.0785023	0.418572	1.28426	2.89221	0.0204286	0	1	0	0	0	0
tr|A0A0U1RQI6|A0A0U1RQI6_HUMAN	A0A0U1RQI6	tr|A0A0U1RQI6|A0A0U1RQI6_HUMAN	>tr|A0A0U1RQI6|A0A0U1RQI6_HUMAN Isoform of O75122, CLIP-associating protein 2 OS=Homo sapiens GN=CLASP2 PE=4 SV=1	CLASP2	CLASP2	23122	8	1241.83	1186.8	1139.85	1237.91	1214.24	1107.22	1115.23	1051.73	960.286	966.511	7.49251e-07	6.30351e-06	1.10957e-07	2.22828e-07	4.22051e-07	7.55284e-07	5.04848e-06	3.68659e-06	1.15531e-06	6.97654e-07	5	5	1204.13	1040.2	42.1232	74.282	0.0353835	0.0719244	3.08046	3.01622	0.015362	0.0311961	-0.21338	-1.5655	-3.15535	0.0131552	0	0	0	0	0	0
tr|A0A087WU31|A0A087WU31_HUMAN	A0A087WU31	tr|A0A087WU31|A0A087WU31_HUMAN	>tr|A0A087WU31|A0A087WU31_HUMAN Isoform of P51790, Chloride channel protein OS=Homo sapiens GN=CLCN3 PE=1 SV=1	CLCN3	CLCN3	1182	1	181.878	100.051	115.475	117.028	118.496	105.077	150.856	147.743	77.3182	174.316	9.81336e-08	0.00011024	2.97744e-06	4.09202e-07	2.89676e-06	0.0010092	0.000236977	2.63733e-05	0.00129784	0.000242161	5	5	126.586	131.062	31.7869	39.066	0.228318	0.338768	2.0929	2.09984	0.0979003	0.143148	0.023063	0.0600194	0.103694	0.93205	0	1	0	0	0	0
sp|P51797|CLCN6_HUMAN	P51797	sp|P51797|CLCN6_HUMAN	>sp|P51797|CLCN6_HUMAN Chloride transport protein 6 OS=Homo sapiens GN=CLCN6 PE=1 SV=2	CLCN6	CLCN6	1185	1	74.9057	64.6393	72.2671	88.3383	84.5074	115.765	117.026	134.202	126.168	107.15	4.19062e-07	0.0132239	0.00463774	0.0210518	9.91453e-05	1.61207e-07	1.9518e-07	7.00012e-08	8.44252e-09	1.6836e-06	5	5	76.9316	120.062	9.54553	10.3875	0.125667	0.0863882	1.8834	2.07811	0.054363	0.0374482	0.646823	1.74379	6.64682	7.92576e-05	1	1	0	0	0	0
sp|Q9Y696|CLIC4_HUMAN	Q9Y696	sp|Q9Y696|CLIC4_HUMAN	>sp|Q9Y696|CLIC4_HUMAN Chloride intracellular channel protein 4 OS=Homo sapiens GN=CLIC4 PE=1 SV=4	CLIC4	CLIC4	25932	1	178.259	141.119	129.136	190.636	193.651	172.035	235.121	98.6405	144.65	199.099	2.90605e-06	4.00365e-05	8.87416e-07	0.000168009	8.61098e-06	6.23138e-06	6.4141e-05	0.000596084	0.000496891	2.80694e-06	5	5	166.56	169.909	29.573	52.0252	0.186592	0.3425	2.21578	2.21207	0.0803437	0.144641	-0.0123268	-0.0336354	-0.057936	0.962573	0	0	0	0	0	0
sp|Q14677|EPN4_HUMAN	Q14677	sp|Q14677|EPN4_HUMAN	>sp|Q14677|EPN4_HUMAN Clathrin interactor 1 OS=Homo sapiens GN=CLINT1 PE=1 SV=1	CLINT1	CLINT1	9685	1	98.6111	84.6974	101.057	101.813	88.7335	83.1526	65.4174	74.7708	86.2641	74.8901	5.66619e-06	7.35145e-05	2.94754e-06	1.00688e-06	6.0841e-06	3.67868e-05	4.32885e-05	1.14314e-07	0.000667619	4.37026e-06	5	5	94.9824	76.899	7.77107	8.17323	0.0835121	0.108542	1.97645	1.88391	0.0362058	0.047001	-0.30741	-1.47368	-3.40164	0.00871435	0	0	0	0	0	0
sp|Q9H078-5|CLPB_HUMAN	Q9H078-5	sp|Q9H078-5|CLPB_HUMAN	>sp|Q9H078-5|CLPB_HUMAN Isoform of Q9H078, Isoform 5 of Caseinolytic peptidase B protein homolog OS=Homo sapiens GN=CLPB	CLPB	CLPB	81570	2	135.317	121.54	131.765	76.9778	140.64	133.688	150.92	158.966	149.883	159.938	9.37215e-05	6.04059e-05	0.0181365	0.00919068	0.000227007	1.03611e-05	0.000139092	5.44844e-06	0.000163909	3.17102e-05	5	5	121.248	150.679	25.7126	10.533	0.2513	0.0721118	2.07407	2.17717	0.107472	0.0312772	0.34249	1.1169	2.29982	0.0550156	0	1	0	0	0	0
sp|Q16740|CLPP_HUMAN	Q16740	sp|Q16740|CLPP_HUMAN	>sp|Q16740|CLPP_HUMAN ATP-dependent Clp protease proteolytic subunit, mitochondrial OS=Homo sapiens GN=CLPP PE=1 SV=1	CLPP	CLPP	8192	1	171.559	126.113	152.251	162.252	134.776	57.3357	30.3041	39.8735	54.4226	33.0404	1.35545e-08	1.61326e-07	1.37423e-09	4.45043e-09	4.05818e-07	0.0233433	0.00477772	0.000791832	0.000318421	0.000190476	5	5	149.39	42.9953	18.8447	12.31	0.128397	0.293419	2.17151	1.61909	0.0555344	0.124809	-1.8351	-1.81085	-10.3044	1.96837e-06	-1	0	0	0	0	0
sp|O96005-3|CLPT1_HUMAN	O96005-3	sp|O96005-3|CLPT1_HUMAN	>sp|O96005-3|CLPT1_HUMAN Isoform of O96005, Isoform 2 of Cleft lip and palate transmembrane protein 1 OS=Homo sapiens GN=CLPTM1	CLPTM1	CLPTM1	1209	1	46.2562	45.3762	40.5179	54.8725	42.1256	60.2003	35.3845	50.5039	73.0601	60.2657	0.101947	0.0711514	0.240205	0.0471201	0.299476	6.82195e-05	6.82799e-05	3.97031e-07	0.00262102	2.93907e-07	5	5	45.8297	55.8829	5.56991	13.9824	0.117378	0.278217	1.65871	1.7351	0.0508022	0.118583	0.253755	0.80441	1.50111	0.192395	0	1	0	0	0	0
sp|P09496-3|CLCA_HUMAN	P09496-3	sp|P09496-3|CLCA_HUMAN	>sp|P09496-3|CLCA_HUMAN Isoform of P09496, Isoform 3 of Clathrin light chain A OS=Homo sapiens GN=CLTA	CLTA	CLTA	1211	2	2068.72	2569.71	2562.09	2663.97	2310.01	573.749	627.086	613.818	594.775	603.256	8.99284e-08	9.32773e-08	7.05975e-08	3.16443e-08	4.92492e-08	0.0100437	0.0362363	0.153578	0.145454	0.113284	5	5	2434.9	602.536	243.16	20.1211	0.10375	0.0335661	3.38467	2.77979	0.0449374	0.0145735	-2.00936	-1.88818	-25.5944	1.9528e-09	-1	0	0	0	1	0
sp|P09497|CLCB_HUMAN	P09497	sp|P09497|CLCB_HUMAN	>sp|P09497|CLCB_HUMAN Clathrin light chain B OS=Homo sapiens GN=CLTB PE=1 SV=1	CLTB	CLTB	1212	1	926.388	1454.71	1441.95	1542.37	1265.35	434.991	387.411	397.982	379.25	350.434	3.05293e-08	3.1533e-08	1.73705e-09	2.89741e-08	3.42685e-09	7.0373e-09	4.73141e-08	1.54804e-07	6.84006e-08	7.81753e-08	5	5	1326.15	390.014	245.048	30.723	0.207143	0.0784945	3.11578	2.59001	0.0890178	0.0340374	-1.74658	-1.84938	-13.4678	2.02726e-07	-1	0	0	0	1	0
sp|Q00610-2|CLH1_HUMAN	Q00610-2	sp|Q00610-2|CLH1_HUMAN	>sp|Q00610-2|CLH1_HUMAN Isoform of Q00610, Isoform 2 of Clathrin heavy chain 1 OS=Homo sapiens GN=CLTC	CLTC	CLTC	1213	60	95090.9	93753.8	94237.6	92722.4	92319.4	26880.1	29296.7	29010.4	28021.3	28107.1	7.03153e-08	1.12393e-07	6.32649e-09	5.8536e-08	7.55889e-08	1.16148e-07	2.11726e-07	1.51661e-07	1.76755e-07	2.15216e-07	5	5	93624.8	28263.1	1124.73	951.632	0.012009	0.0338914	4.97137	4.45102	0.00521526	0.0147146	-1.72855	-1.896	-31.1889	7.45652e-10	-1	0	0	0	1	0
sp|Q5SYC1|CLVS2_HUMAN	Q5SYC1	sp|Q5SYC1|CLVS2_HUMAN	>sp|Q5SYC1|CLVS2_HUMAN Clavesin-2 OS=Homo sapiens GN=CLVS2 PE=2 SV=1	CLVS2	CLVS2	134829	3	79.1845	65.8022	83.0416	73.5243	100.994	429.511	437.099	462.668	482.178	482.918	0.145957	0.410065	0.00973448	0.0972971	0.137116	1.99033e-07	1.57873e-07	3.67968e-07	3.56756e-08	6.33164e-08	5	5	80.5094	458.875	13.1615	24.8591	0.159929	0.0544909	1.90138	2.66118	0.0690183	0.0236476	2.524	1.88352	24.0975	2.37741e-09	1	1	0	0	0	0
sp|P30085|KCY_HUMAN	P30085	sp|P30085|KCY_HUMAN	>sp|P30085|KCY_HUMAN UMP-CMP kinase OS=Homo sapiens GN=CMPK1 PE=1 SV=3	CMPK1	CMPK1	51727	2	664.188	694.054	680.005	751.823	670.412	1246.78	1265.4	1085.22	1126.11	1404.66	1.05827e-06	6.22407e-05	2.89544e-09	5.02979e-06	8.22352e-08	3.22161e-09	1.07506e-08	7.46303e-08	5.60614e-09	3.01445e-08	5	5	692.096	1225.63	35.2365	126.196	0.0497121	0.102481	2.83973	3.08654	0.0215764	0.0443907	0.819874	1.83943	10.184	2.15451e-06	1	1	0	0	0	0
sp|Q96KP4|CNDP2_HUMAN	Q96KP4	sp|Q96KP4|CNDP2_HUMAN	>sp|Q96KP4|CNDP2_HUMAN Cytosolic non-specific dipeptidase OS=Homo sapiens GN=CNDP2 PE=1 SV=2	CNDP2	CNDP2	55748	2	499.142	535.752	490.523	567.222	491.143	546.318	603.854	386.142	608.317	541.846	2.52823e-07	1.91232e-08	9.21077e-08	4.03096e-05	3.36369e-07	1.01489e-07	2.95691e-07	9.14486e-05	4.54716e-08	1.14308e-06	5	5	516.756	537.296	33.7719	90.0329	0.0642401	0.187148	2.71256	2.72463	0.0278704	0.0805787	0.0400775	0.210933	0.338733	0.772908	0	1	0	0	0	0
tr|E9PS15|E9PS15_HUMAN	E9PS15	tr|E9PS15|E9PS15_HUMAN	>tr|E9PS15|E9PS15_HUMAN Isoform of Q6PI25, Protein cornichon homolog 2 OS=Homo sapiens GN=CNIH2 PE=1 SV=1	CNIH2	CNIH2	254263	1	146.754	169.916	147.792	128.385	144.377	55.8221	55.6316	46.6673	55.8896	95.0394	3.36556e-09	6.55052e-07	5.1261e-10	2.26914e-08	2.99404e-08	0.00437562	0.0125397	0.0031332	0.0231275	3.39278e-05	5	5	147.445	61.81	14.8173	18.9906	0.0998347	0.274528	2.1669	1.77728	0.0432502	0.117067	-1.2943	-1.75851	-7.88915	1.92347e-05	-1	0	0	0	0	0
sp|Q8WXI2|CNKR2_HUMAN	Q8WXI2	sp|Q8WXI2|CNKR2_HUMAN	>sp|Q8WXI2|CNKR2_HUMAN Connector enhancer of kinase suppressor of ras 2 OS=Homo sapiens GN=CNKSR2 PE=1 SV=1	CNKSR2	CNKSR2	22866	11	1224.96	1475.27	1281.44	1570.54	1123.12	1319.74	1388.42	1459.22	1206.15	1578.94	1.11904e-07	5.41503e-07	3.47944e-08	1.08244e-06	4.01374e-07	2.21743e-06	2.19814e-06	5.09602e-07	4.84896e-07	7.67129e-07	5	5	1335.07	1390.49	183.728	140.738	0.137619	0.101941	3.12223	3.14138	0.059487	0.044158	0.0636015	0.379801	0.600209	0.602784	0	1	0	0	0	0
sp|Q15417-3|CNN3_HUMAN	Q15417-3	sp|Q15417-3|CNN3_HUMAN	>sp|Q15417-3|CNN3_HUMAN Isoform of Q15417, Isoform 3 of Calponin-3 OS=Homo sapiens GN=CNN3	CNN3	CNN3	1266	1	86.064	61.2055	61.8321	75.2851	51.3341	76.4391	72.1902	42.1649	67.0284	60.9091	6.9866e-06	0.000433726	0.00431968	0.000274813	0.0032916	8.53546e-06	9.23519e-07	0.00414774	5.62704e-06	9.70856e-06	5	5	67.1441	63.7463	13.5801	13.3883	0.202577	0.238763	1.81999	1.79554	0.0870952	0.102259	-0.0812245	-0.270264	-0.463172	0.692764	0	0	0	0	0	0
sp|Q9H8M5|CNNM2_HUMAN	Q9H8M5	sp|Q9H8M5|CNNM2_HUMAN	>sp|Q9H8M5|CNNM2_HUMAN Metal transporter CNNM2 OS=Homo sapiens GN=CNNM2 PE=1 SV=2	CNNM2	CNNM2	54805	1	97.0895	85.1963	86.8486	69.2349	84.4278	47.6671	58.1118	59.7545	68.2766	53.7132	0.000118642	3.97077e-08	4.4727e-05	9.20642e-05	1.51471e-05	3.65337e-06	0.000298025	0.000308969	9.7134e-05	0.000402162	5	5	84.5594	57.5047	9.96879	7.6259	0.1226	0.133509	1.92463	1.75664	0.0530461	0.0577264	-0.558057	-1.63393	-5.04179	0.000670378	-1	0	0	0	0	0
sp|A5YKK6-2|CNOT1_HUMAN	A5YKK6-2	sp|A5YKK6-2|CNOT1_HUMAN	>sp|A5YKK6-2|CNOT1_HUMAN Isoform of A5YKK6, Isoform 2 of CCR4-NOT transcription complex subunit 1 OS=Homo sapiens GN=CNOT1	CNOT1	CNOT1	23019	1	70.086	52.3072	50.6597	66.2289	44.4546	61.7463	55.1002	43.2918	55.448	56.5336	0.00105416	0.0329652	0.00027589	0.00026595	0.00217795	3.91284e-09	1.30196e-07	2.81907e-08	7.77855e-08	2.34664e-06	5	5	56.7473	54.424	10.9053	6.77307	0.19313	0.13289	1.74756	1.73287	0.0831086	0.0574611	-0.048804	-0.21668	-0.35814	0.75924	0	0	0	0	0	0
sp|P09543|CN37_HUMAN	P09543	sp|P09543|CN37_HUMAN	>sp|P09543|CN37_HUMAN 2',3'-cyclic-nucleotide 3'-phosphodiesterase OS=Homo sapiens GN=CNP PE=1 SV=2	CNP	CNP	1267	6	3512.1	2452.45	1902.15	3897.18	4024.25	20210.2	21996.2	16815.9	17370.8	23338.2	2.04763e-08	1.13887e-07	1.16002e-09	4.49736e-08	4.48848e-08	3.49435e-07	4.90121e-07	5.80859e-07	3.51262e-07	4.15282e-06	5	5	3157.63	19946.2	935.029	2837.66	0.335706	0.144208	3.48197	4.2963	0.141921	0.0623067	2.70516	1.84466	13.5165	1.98039e-07	1	1	0	0	0	0
sp|P26992|CNTFR_HUMAN	P26992	sp|P26992|CNTFR_HUMAN	>sp|P26992|CNTFR_HUMAN Ciliary neurotrophic factor receptor subunit alpha OS=Homo sapiens GN=CNTFR PE=1 SV=2	CNTFR	CNTFR	1271	1	217.555	225.588	217.654	215.129	231.322	239.82	291.098	245.205	283.587	283.38	2.87829e-05	4.84508e-06	5.91294e-06	2.1974e-06	1.01288e-05	1.82396e-05	0.000126485	3.36274e-05	1.5249e-05	1.4715e-05	5	5	221.45	268.618	6.78462	24.1082	0.030408	0.0915474	2.34511	2.4277	0.013203	0.0396756	0.274353	1.59779	3.72938	0.00507077	0	1	0	0	0	0
sp|Q12860|CNTN1_HUMAN	Q12860	sp|Q12860|CNTN1_HUMAN	>sp|Q12860|CNTN1_HUMAN Contactin-1 OS=Homo sapiens GN=CNTN1 PE=1 SV=1	CNTN1	CNTN1	1272	17	16622.1	19340.9	16564.5	16385.8	16349	26686.9	28642.3	28394.2	28876.7	29318.5	1.5473e-08	6.00934e-08	1.54187e-09	3.05829e-08	6.47488e-08	6.30596e-08	2.13611e-07	5.0455e-08	7.52877e-08	1.07111e-07	5	5	17052.5	28383.7	1284.47	1007.86	0.0720237	0.0361625	4.23086	4.45285	0.0312391	0.0157	0.737418	1.8608	10.8802	1.26707e-06	1	1	0	0	0	0
sp|Q02246|CNTN2_HUMAN	Q02246	sp|Q02246|CNTN2_HUMAN	>sp|Q02246|CNTN2_HUMAN Contactin-2 OS=Homo sapiens GN=CNTN2 PE=1 SV=1	CNTN2	CNTN2	6900	6	512.715	544.004	526.187	550.709	536.528	759.622	787.187	746.125	744.54	790.521	3.84906e-07	3.0645e-06	2.24377e-07	2.18593e-06	3.91416e-06	1.20444e-07	1.04227e-05	2.53535e-07	1.01171e-07	1.72675e-06	5	5	534.029	765.599	14.998	22.0544	0.0282348	0.0287378	2.72743	2.88386	0.0122598	0.0124781	0.519653	1.87867	9.23188	5.11089e-06	1	1	0	0	0	0
sp|P78357|CNTP1_HUMAN	P78357	sp|P78357|CNTP1_HUMAN	>sp|P78357|CNTP1_HUMAN Contactin-associated protein 1 OS=Homo sapiens GN=CNTNAP1 PE=1 SV=1	CNTNAP1	CNTNAP1	8506	14	5950.29	6968.02	5535.33	6781.79	6381.8	9988.79	10893.4	10113.2	10527.4	11111.8	1.68898e-08	1.25679e-08	1.21848e-09	1.15178e-08	1.28619e-08	4.74712e-09	3.86839e-08	4.03931e-08	1.23701e-08	3.23031e-08	5	5	6323.44	10526.9	589.35	484.015	0.0947622	0.0459907	3.79942	4.02193	0.0410628	0.019963	0.739189	1.83652	9.59523	3.60221e-06	1	1	0	0	0	0
sp|Q9UHC6|CNTP2_HUMAN	Q9UHC6	sp|Q9UHC6|CNTP2_HUMAN	>sp|Q9UHC6|CNTP2_HUMAN Contactin-associated protein-like 2 OS=Homo sapiens GN=CNTNAP2 PE=1 SV=1	CNTNAP2	CNTNAP2	26047	4	523.995	529.03	524.415	571.395	520.078	555.26	554.933	695.949	576.028	540.205	1.23643e-06	1.47605e-07	1.38077e-09	2.76121e-07	1.80813e-07	1.17591e-06	3.62672e-05	2.05113e-05	1.54687e-06	2.52136e-05	5	5	533.782	584.475	21.2641	63.6082	0.0388964	0.102876	2.7271	2.76486	0.0168861	0.0445611	0.125456	1.00738	1.59019	0.168894	0	1	0	0	0	0
sp|Q9Y2R0|COA3_HUMAN	Q9Y2R0	sp|Q9Y2R0|COA3_HUMAN	>sp|Q9Y2R0|COA3_HUMAN Cytochrome c oxidase assembly factor 3 homolog, mitochondrial OS=Homo sapiens GN=COA3 PE=1 SV=1	COA3	COA3	28958	1	264.818	207.838	237.871	235.86	267.098	376.782	378.457	436.181	402.9	410.407	1.87124e-09	3.31102e-08	1.26662e-10	2.60185e-08	4.43848e-09	1.53402e-09	1.02266e-08	3.71088e-08	6.60372e-09	2.8156e-08	5	5	242.697	400.945	24.3412	24.6193	0.102695	0.0609804	2.38327	2.60244	0.0444829	0.0264589	0.728065	1.81799	8.7912	7.76122e-06	1	1	0	0	0	0
sp|P53621|COPA_HUMAN	P53621	sp|P53621|COPA_HUMAN	>sp|P53621|COPA_HUMAN Coatomer subunit alpha OS=Homo sapiens GN=COPA PE=1 SV=2	COPA	COPA	1314	6	997.065	213.834	157.477	232.714	147.073	673.028	699.973	662.219	608.504	730.733	0.153716	0.0545435	0.109563	0.264026	0.160511	1.82823e-06	1.1079e-05	7.18069e-05	2.25543e-06	5.23339e-06	5	5	349.633	674.891	363.743	45.6036	0.914994	0.0684965	2.41207	2.82843	0.338708	0.0297129	1.38309	1.31971	3.23768	0.0114823	0	1	0	0	0	0
sp|P53618|COPB_HUMAN	P53618	sp|P53618|COPB_HUMAN	>sp|P53618|COPB_HUMAN Coatomer subunit beta OS=Homo sapiens GN=COPB1 PE=1 SV=3	COPB1	COPB1	1315	3	98.9801	84.4437	111.331	141.666	98.0516	217.46	187.557	187.309	205.686	176.154	0.331272	0.0569342	0.0894736	0.462606	0.29088	2.02972e-05	1.30204e-06	1.40073e-07	7.17398e-07	2.67666e-05	5	5	106.894	194.833	21.6426	16.494	0.194645	0.084003	2.02229	2.28843	0.0837485	0.0364179	0.884111	1.74049	7.06421	4.79948e-05	1	1	0	0	0	0
sp|P35606-2|COPB2_HUMAN	P35606-2	sp|P35606-2|COPB2_HUMAN	>sp|P35606-2|COPB2_HUMAN Isoform of P35606, Isoform 2 of Coatomer subunit beta' OS=Homo sapiens GN=COPB2	COPB2	COPB2	9276	2	80.6738	89.283	66.1746	65.2399	63.6866	201.988	197.421	186.883	182.234	200.749	0.214155	0.160118	0.188221	0.15053	0.0903172	4.87467e-06	5.52545e-07	4.82804e-05	1.09453e-05	0.00014016	5	5	73.0116	193.855	11.3751	8.8043	0.151702	0.0458569	1.85935	2.28711	0.0655089	0.0199049	1.421	1.85964	14.2221	1.31042e-07	1	1	0	0	0	0
sp|P61201|CSN2_HUMAN	P61201	sp|P61201|CSN2_HUMAN	>sp|P61201|CSN2_HUMAN COP9 signalosome complex subunit 2 OS=Homo sapiens GN=COPS2 PE=1 SV=1	COPS2	COPS2	9318	4	401.823	436.884	444.859	470.647	446.928	215.527	221.667	197.36	192.446	209.635	6.01414e-06	4.50729e-06	5.20786e-07	3.53273e-06	1.61186e-06	0.00121207	0.00205605	0.0360504	0.00320852	2.35005e-05	5	5	440.228	207.327	24.8886	12.237	0.0574577	0.0593494	2.64311	2.31605	0.024933	0.0257525	-1.08648	-1.87939	-15.8635	5.15044e-08	-1	0	0	0	0	0
tr|H7C3P9|H7C3P9_HUMAN	H7C3P9	tr|H7C3P9|H7C3P9_HUMAN	>tr|H7C3P9|H7C3P9_HUMAN Isoform of Q9UNS2, COP9 signalosome complex subunit 3 OS=Homo sapiens GN=COPS3 PE=1 SV=2	COPS3	COPS3	8533	1	133.614	142.805	113.649	152.174	121.572	90.5257	80.9626	72.5818	80.0861	82.7874	1.84397e-08	1.33822e-08	4.20411e-07	7.97189e-08	1.10843e-07	1.25463e-08	2.88875e-06	0.215872	6.28212e-05	7.01299e-07	5	5	132.763	81.3887	15.5635	6.4203	0.11846	0.0791534	2.12067	1.90948	0.0512676	0.0343222	-0.701545	-1.77974	-7.55951	2.74683e-05	-1	0	0	0	0	0
sp|Q9BT78|CSN4_HUMAN	Q9BT78	sp|Q9BT78|CSN4_HUMAN	>sp|Q9BT78|CSN4_HUMAN COP9 signalosome complex subunit 4 OS=Homo sapiens GN=COPS4 PE=1 SV=1	COPS4	COPS4	51138	5	519.399	526.015	529.772	534.719	588.757	349.914	336.208	235.004	316.229	260.63	5.88214e-08	8.91686e-07	2.59406e-08	8.17739e-07	3.85363e-07	0.000113079	0.00025325	0.0535499	0.000438477	0.000471005	5	5	539.733	299.597	27.9705	49.5971	0.0503427	0.173056	2.73173	2.47153	0.0218497	0.0746034	-0.864353	-1.77486	-7.86067	1.9864e-05	-1	0	0	0	0	0
sp|Q92905|CSN5_HUMAN	Q92905	sp|Q92905|CSN5_HUMAN	>sp|Q92905|CSN5_HUMAN COP9 signalosome complex subunit 5 OS=Homo sapiens GN=COPS5 PE=1 SV=4	COPS5	COPS5	10987	3	289.275	276.992	321.198	216.573	315.817	170.166	183.24	165.957	169.386	170.125	6.26648e-06	3.04942e-07	3.27993e-06	5.26323e-05	3.48144e-07	1.75547e-05	1.93775e-06	0.00859056	0.000322823	0.000640337	5	5	283.971	171.775	41.891	6.63938	0.15942	0.0378899	2.44912	2.23471	0.0688012	0.0164495	-0.712259	-1.751	-6.95913	5.43948e-05	-1	0	0	0	0	0
tr|E7EM64|E7EM64_HUMAN	E7EM64	tr|E7EM64|E7EM64_HUMAN	>tr|E7EM64|E7EM64_HUMAN Isoform of Q7L5N1, COP9 signalosome complex subunit 6 OS=Homo sapiens GN=COPS6 PE=1 SV=1	COPS6	COPS6	10980	1	148.765	166.972	136.176	151.981	139.575	66.264	55.9268	55.0137	79.5286	51.4563	4.59717e-06	2.40519e-07	9.57157e-08	3.95462e-07	5.37714e-06	0.000401447	0.00178843	0.000606219	0.000351129	0.000509713	5	5	148.694	61.6379	12.0907	11.4197	0.0801667	0.177683	2.17117	1.78427	0.0347602	0.0765677	-1.28526	-1.82949	-10.9849	1.17187e-06	-1	0	0	0	0	0
sp|Q9UBW8|CSN7A_HUMAN	Q9UBW8	sp|Q9UBW8|CSN7A_HUMAN	>sp|Q9UBW8|CSN7A_HUMAN COP9 signalosome complex subunit 7a OS=Homo sapiens GN=COPS7A PE=1 SV=1	COPS7A	COPS7A	50813	1	96.3945	33.8234	48.8808	80.5869	42.518	54.651	36.7625	25.0419	52.2886	39.1348	3.77693e-08	0.414677	0.000192374	1.44307e-08	0.239441	6.84159e-08	4.68924e-05	0.251788	7.21038e-05	2.78314e-05	5	5	60.4407	41.5758	26.7483	12.1266	0.462701	0.322634	1.74745	1.60253	0.191285	0.136664	-0.481417	-0.831218	-1.61693	0.162092	0	0	0	0	0	0
tr|F8VVX6|F8VVX6_HUMAN	F8VVX6	tr|F8VVX6|F8VVX6_HUMAN	>tr|F8VVX6|F8VVX6_HUMAN Isoform of Q5HYK3, 2-methoxy-6-polyprenyl-1,4-benzoquinol methylase, mitochondrial (Fragment) OS=Homo sapiens GN=COQ5 PE=1 SV=1	COQ5	COQ5	84274	1	102.342	81.2811	91.1834	94.3174	72.0735	87.031	84.962	106.789	92.8935	78.1881	0.000545249	7.1421e-05	2.15214e-07	4.52741e-05	8.68852e-05	3.67905e-07	2.80634e-08	1.77021e-08	2.36069e-07	1.35025e-08	5	5	88.2395	89.9728	11.7713	10.7699	0.137507	0.116937	1.94247	1.95171	0.0594391	0.0506128	0.0307109	0.176858	0.278372	0.812281	0	1	0	0	0	0
sp|Q9Y2Z9-3|COQ6_HUMAN	Q9Y2Z9-3	sp|Q9Y2Z9-3|COQ6_HUMAN	>sp|Q9Y2Z9-3|COQ6_HUMAN Isoform of Q9Y2Z9, Isoform 3 of Ubiquinone biosynthesis monooxygenase COQ6, mitochondrial OS=Homo sapiens GN=COQ6	COQ6	COQ6	51004	2	279.189	220.419	247.499	226.9	235.102	331.174	269.767	330.321	302.608	273.28	7.34126e-06	0.001071	1.05826e-06	3.42606e-05	1.48501e-06	4.11419e-07	3.22856e-06	4.52507e-06	2.04098e-05	1.55399e-06	5	5	241.822	301.43	23.2078	29.647	0.0931539	0.0991121	2.38196	2.47749	0.0403689	0.0429387	0.317347	1.49582	3.52728	0.00707608	0	1	0	0	0	0
tr|H3BNT2|H3BNT2_HUMAN	H3BNT2	tr|H3BNT2|H3BNT2_HUMAN	>tr|H3BNT2|H3BNT2_HUMAN Isoform of O75208, Ubiquinone biosynthesis protein COQ9, mitochondrial (Fragment) OS=Homo sapiens GN=COQ9 PE=1 SV=7	COQ9	COQ9	57017	1	77.6773	67.1744	72.6917	139.608	59.4065	58.5687	61.3253	57.2624	68.0607	58.6608	2.17924e-08	7.97086e-07	0.000168402	0.389607	2.72738e-05	2.33665e-08	9.86785e-07	9.40795e-07	2.92131e-06	1.83437e-05	5	5	83.3116	60.7756	32.1935	4.33184	0.340531	0.0690872	1.89955	1.78288	0.143853	0.0299685	-0.387541	-1.00867	-2.03481	0.0847766	0	0	0	0	0	0
sp|Q9H8M1-2|CQ10B_HUMAN	Q9H8M1-2	sp|Q9H8M1-2|CQ10B_HUMAN	>sp|Q9H8M1-2|CQ10B_HUMAN Isoform of Q9H8M1, Isoform 2 of Coenzyme Q-binding protein COQ10 homolog B, mitochondrial OS=Homo sapiens GN=COQ10B	COQ10B	COQ10B	80219	1	43.4322	36.7185	32.094	56.2771	39.6016	104.997	108.373	125.37	113.936	105.703	0.497485	0.392895	0.376978	0.441675	0.392203	9.81156e-08	1.47776e-07	5.20341e-08	4.45563e-07	6.29186e-07	5	5	41.6247	111.676	9.17822	8.42371	0.212661	0.0733838	1.61143	2.04701	0.0913382	0.0318274	1.44695	1.82667	11.0192	1.14324e-06	1	1	0	0	0	0
sp|P31146|COR1A_HUMAN	P31146	sp|P31146|COR1A_HUMAN	>sp|P31146|COR1A_HUMAN Coronin-1A OS=Homo sapiens GN=CORO1A PE=1 SV=4	CORO1A	CORO1A	11151	3	2545.89	2877.69	2863.51	2701.33	2720.9	1212.02	1427.54	990.057	1048.17	976.79	1.39267e-07	5.43162e-08	2.55391e-09	9.55321e-09	1.65344e-07	6.58872e-08	4.03453e-07	3.99927e-07	1.55763e-08	0.000101209	5	5	2741.87	1130.92	135.769	190.398	0.050024	0.161836	3.43761	3.0488	0.0217116	0.0698307	-1.29162	-1.84585	-12.3097	4.2695e-07	-1	0	0	0	0	0
sp|Q9BR76|COR1B_HUMAN	Q9BR76	sp|Q9BR76|COR1B_HUMAN	>sp|Q9BR76|COR1B_HUMAN Coronin-1B OS=Homo sapiens GN=CORO1B PE=1 SV=1	CORO1B	CORO1B	57175	3	567.009	630.723	667.937	620.106	650.681	295.669	276.39	221.728	204.793	231.376	2.7602e-08	5.4505e-07	1.44971e-08	2.87471e-08	1.06782e-07	3.66043e-05	2.99518e-06	0.00056214	0.000398672	3.1572e-05	5	5	627.291	245.991	38.3943	38.3784	0.0625925	0.155101	2.7968	2.38676	0.027157	0.0669594	-1.36213	-1.85192	-13.0995	2.56946e-07	-1	0	0	0	0	0
sp|Q9ULV4|COR1C_HUMAN	Q9ULV4	sp|Q9ULV4|COR1C_HUMAN	>sp|Q9ULV4|COR1C_HUMAN Coronin-1C OS=Homo sapiens GN=CORO1C PE=1 SV=1	CORO1C	CORO1C	23603	5	1755.16	2099.24	1910	1824.65	1814.34	744.343	836.452	630.558	1389.26	783.296	3.85524e-08	1.22392e-08	1.02772e-09	6.76129e-09	2.39548e-09	4.02175e-05	1.2915e-06	4.77649e-05	9.70369e-06	2.37432e-07	5	5	1880.68	876.782	134.095	296.297	0.0695163	0.304561	3.27346	2.92613	0.0301542	0.129347	-1.15381	-1.70806	-6.64748	7.92576e-05	-1	0	0	0	0	0
sp|Q9UQ03-2|COR2B_HUMAN	Q9UQ03-2	sp|Q9UQ03-2|COR2B_HUMAN	>sp|Q9UQ03-2|COR2B_HUMAN Isoform of Q9UQ03, Isoform 2 of Coronin-2B OS=Homo sapiens GN=CORO2B	CORO2B	CORO2B	10391	3	776.779	787.45	682.041	711.847	770.762	812.989	872.584	746.109	755.283	727.01	7.80464e-09	5.48885e-08	3.9374e-08	8.09302e-08	1.48518e-07	1.05955e-07	7.94654e-08	1.23641e-08	3.55943e-07	4.69149e-08	5	5	745.776	782.795	46.1939	59.5578	0.0629871	0.0746829	2.87193	2.89267	0.0273279	0.0323893	0.0689008	0.684686	0.930279	0.418307	0	1	0	0	0	0
sp|P20674|COX5A_HUMAN	P20674	sp|P20674|COX5A_HUMAN	>sp|P20674|COX5A_HUMAN Cytochrome c oxidase subunit 5A, mitochondrial OS=Homo sapiens GN=COX5A PE=1 SV=2	COX5A	COX5A	9377	1	565.141	231.8	247.742	380.519	235.665	568.162	376.039	370.959	428.614	476.464	9.83521e-08	2.30925e-05	7.36968e-08	9.74723e-08	3.016e-07	1.8478e-07	2.13843e-07	5.18562e-08	5.32072e-07	5.37793e-06	5	5	332.173	444.048	144.16	81.6402	0.406777	0.178969	2.49279	2.64183	0.169943	0.0771136	0.495092	1.01293	2.07631	0.0792116	0	1	0	0	0	0
sp|P10606|COX5B_HUMAN	P10606	sp|P10606|COX5B_HUMAN	>sp|P10606|COX5B_HUMAN Cytochrome c oxidase subunit 5B, mitochondrial OS=Homo sapiens GN=COX5B PE=1 SV=2	COX5B	COX5B	1329	3	6603.26	6002.07	6547.72	6556.06	7808.47	8078.62	5419.29	7679.69	7579.05	6931.75	6.14462e-09	3.89555e-08	1.62745e-10	9.66936e-09	9.11025e-08	4.28295e-09	3.27686e-08	5.75162e-09	1.39866e-08	3.30743e-08	5	5	6703.52	7137.68	665.021	1045.13	0.0960066	0.159551	3.82467	3.84942	0.0415995	0.0688573	0.0821991	0.448311	0.727743	0.527035	0	1	0	0	0	0
sp|P14854|CX6B1_HUMAN	P14854	sp|P14854|CX6B1_HUMAN	>sp|P14854|CX6B1_HUMAN Cytochrome c oxidase subunit 6B1 OS=Homo sapiens GN=COX6B1 PE=1 SV=2	COX6B1	COX6B1	1340	1	614.76	351.855	352.909	261.882	481.677	238.999	260.499	335.158	227.378	210.316	3.78568e-09	6.62285e-09	4.36048e-11	2.46242e-08	7.28972e-09	4.46947e-09	3.15001e-08	6.96286e-09	4.18049e-08	1.97116e-08	5	5	412.617	254.47	137.486	48.6563	0.33689	0.180632	2.59672	2.39981	0.142396	0.0778187	-0.654102	-1.31348	-3.13094	0.0136816	0	0	0	0	0	0
sp|O14548|COX7R_HUMAN	O14548	sp|O14548|COX7R_HUMAN	>sp|O14548|COX7R_HUMAN Cytochrome c oxidase subunit 7A-related protein, mitochondrial OS=Homo sapiens GN=COX7A2L PE=1 SV=2	COX7A2L	COX7A2L	9167	1	125.659	132.38	131.301	144.365	160.162	995.4	1002.31	1237.71	1105.51	1272.62	8.89734e-06	1.04421e-07	4.12311e-05	2.6845e-06	6.55887e-07	2.58992e-07	5.76195e-06	5.13951e-06	2.29292e-07	6.59261e-06	5	5	138.773	1122.71	13.7607	129.129	0.0966329	0.115129	2.14066	3.04798	0.0418696	0.0498352	3.01403	1.8896	31.2852	7.45652e-10	1	1	0	0	0	0
tr|D6R9Z7|D6R9Z7_HUMAN	D6R9Z7	tr|D6R9Z7|D6R9Z7_HUMAN	>tr|D6R9Z7|D6R9Z7_HUMAN Isoform of P15954, Cytochrome c oxidase subunit 7C, mitochondrial OS=Homo sapiens GN=COX7C PE=1 SV=1	COX7C	COX7C	1350	1	2275.81	2305.82	2585.45	2518.93	2972.59	3024.07	2913.6	3480.74	3174.45	3337.24	1.22511e-08	3.12885e-07	2.44995e-09	5.80346e-08	4.32818e-08	2.11802e-08	5.25188e-08	5.08378e-08	5.00852e-08	2.61622e-07	5	5	2531.72	3186.02	280.149	229.296	0.107803	0.0719973	3.40137	3.50235	0.046683	0.0312276	0.335449	1.5518	3.84824	0.0041784	1	1	0	0	0	0
sp|P16870-2|CBPE_HUMAN	P16870-2	sp|P16870-2|CBPE_HUMAN	>sp|P16870-2|CBPE_HUMAN Isoform of P16870, Isoform 2 of Carboxypeptidase E OS=Homo sapiens GN=CPE	CPE	CPE	1363	4	1288.12	1209.41	1316.9	1152.58	1252.17	593.396	783.21	678.737	600.42	615.581	2.22907e-08	2.56446e-08	2.77832e-10	1.67475e-07	7.14287e-09	8.7102e-07	1.50064e-07	3.84241e-07	4.60866e-08	1.36242e-06	5	5	1243.84	654.269	64.9652	79.5716	0.0527492	0.116777	3.09428	2.81333	0.0228928	0.050544	-0.933298	-1.8408	-10.7906	1.35871e-06	-1	0	0	0	0	0
tr|D6RI11|D6RI11_HUMAN	D6RI11	tr|D6RI11|D6RI11_HUMAN	>tr|D6RI11|D6RI11_HUMAN Isoform of O14810, Complexin-1 OS=Homo sapiens GN=CPLX1 PE=1 SV=1	CPLX1	CPLX1	10815	1	357.313	409.888	367.362	325.468	340.315	46.1874	57.7811	54.0551	51.5617	55.1438	7.55083e-09	9.63824e-09	2.44589e-10	7.0347e-09	2.8881e-09	0.0806522	0.0814636	0.187252	0.340537	0.239339	5	5	360.069	52.9458	32.1333	4.38841	0.0876282	0.0853484	2.55504	1.72259	0.0379837	0.0369991	-2.76532	-1.89124	-32.8986	7.45652e-10	-1	0	0	0	0	0
sp|Q6PUV4|CPLX2_HUMAN	Q6PUV4	sp|Q6PUV4|CPLX2_HUMAN	>sp|Q6PUV4|CPLX2_HUMAN Complexin-2 OS=Homo sapiens GN=CPLX2 PE=2 SV=2	CPLX2	CPLX2	10814	5	3564.08	4789.35	4388.83	4797.99	3701.68	906.75	1053.25	967.943	871.638	872.37	7.00806e-08	6.14586e-08	1.89486e-09	1.23169e-08	9.91197e-09	0.0170141	0.025903	1.51023e-05	0.207779	0.00486886	5	5	4248.39	934.391	587.705	77.1408	0.141895	0.0807545	3.62481	2.96938	0.0613173	0.0350143	-2.17727	-1.87999	-21.3022	5.50416e-09	-1	0	0	0	0	0
tr|F2Z2V0|F2Z2V0_HUMAN	F2Z2V0	tr|F2Z2V0|F2Z2V0_HUMAN	>tr|F2Z2V0|F2Z2V0_HUMAN Isoform of Q99829, Copine-1 (Fragment) OS=Homo sapiens GN=CPNE1 PE=1 SV=1	CPNE1	CPNE1	8904	2	271.313	291.588	246.734	302.061	258.983	166.508	193.339	137.36	161.987	231.345	1.07677e-07	5.95142e-07	2.70455e-08	2.16622e-06	1.18615e-08	1.39135e-06	1.11191e-05	0.000113563	6.49441e-05	1.0621e-06	5	5	274.136	178.108	22.7642	35.7807	0.0832284	0.198721	2.43677	2.24387	0.0360833	0.0854693	-0.640786	-1.62097	-5.05347	0.000660383	-1	0	0	0	0	0
sp|Q96FN4|CPNE2_HUMAN	Q96FN4	sp|Q96FN4|CPNE2_HUMAN	>sp|Q96FN4|CPNE2_HUMAN Copine-2 OS=Homo sapiens GN=CPNE2 PE=1 SV=3	CPNE2	CPNE2	221184	1	93.5331	82.7516	115.333	77.968	141.903	78.1522	79.1674	78.9606	60.0211	77.1121	7.5333e-05	1.20384e-05	1.04448e-06	8.16697e-06	1.05682e-05	0.00144072	0.000116816	2.33413e-05	0.000846303	0.000248757	5	5	102.298	74.6827	26.4068	8.23582	0.251352	0.12002	1.99892	1.87086	0.107493	0.0519378	-0.425391	-1.22714	-2.69806	0.0280311	0	0	0	0	0	0
sp|O75131|CPNE3_HUMAN	O75131	sp|O75131|CPNE3_HUMAN	>sp|O75131|CPNE3_HUMAN Copine-3 OS=Homo sapiens GN=CPNE3 PE=1 SV=1	CPNE3	CPNE3	8895	2	224.028	96.4313	90.5881	116.296	116.345	405.06	415.265	302.027	358.686	487.629	0.0692829	0.06141	0.121221	0.0988757	0.0742641	1.61398e-06	3.41508e-07	1.36116e-05	5.52434e-06	0.000100258	5	5	128.738	393.733	54.5154	69.005	0.37174	0.180035	2.08458	2.58974	0.156249	0.0775655	1.6781	1.73873	7.50324	2.92636e-05	1	1	0	0	0	0
sp|Q96A23|CPNE4_HUMAN	Q96A23	sp|Q96A23|CPNE4_HUMAN	>sp|Q96A23|CPNE4_HUMAN Copine-4 OS=Homo sapiens GN=CPNE4 PE=1 SV=1	CPNE4	CPNE4	131034	9	1873.43	2354.05	1996.94	1997.47	1898.7	1285.71	1521.65	1616.19	1338.11	1892.9	1.92318e-08	3.32974e-08	9.8139e-08	1.10924e-07	1.7024e-07	4.06258e-06	9.71117e-07	8.15589e-06	1.2557e-06	4.18436e-07	5	5	2024.12	1530.91	192.834	242.742	0.0912637	0.155966	3.30475	3.18071	0.0395532	0.0673285	-0.412039	-1.48425	-3.73414	0.00503212	0	0	0	0	0	0
sp|Q9HCH3|CPNE5_HUMAN	Q9HCH3	sp|Q9HCH3|CPNE5_HUMAN	>sp|Q9HCH3|CPNE5_HUMAN Copine-5 OS=Homo sapiens GN=CPNE5 PE=1 SV=2	CPNE5	CPNE5	57699	4	185.155	190.733	229.855	205.348	211.972	696.804	594.34	917.868	814.745	558.396	0.0687074	0.0758257	0.0856494	0.00554239	0.00372372	1.37573e-07	2.32717e-06	3.48663e-07	1.74537e-08	8.30578e-07	5	5	204.613	716.43	17.7703	150.424	0.0862837	0.210968	2.30964	2.84758	0.0374031	0.0906267	1.787	1.84887	13.454	2.04174e-07	1	1	0	0	0	0
sp|O95741|CPNE6_HUMAN	O95741	sp|O95741|CPNE6_HUMAN	>sp|O95741|CPNE6_HUMAN Copine-6 OS=Homo sapiens GN=CPNE6 PE=1 SV=3	CPNE6	CPNE6	9362	9	10443.4	13033.2	11111.9	11096.2	9415.01	7898.72	8619.81	7267.17	7120.11	9281.25	2.6726e-08	2.10018e-08	2.25779e-09	5.20899e-08	2.31686e-08	2.61411e-08	4.94752e-08	1.26779e-08	2.29303e-07	1.17429e-07	5	5	11019.9	8037.41	1320.58	913.821	0.118497	0.112835	4.03974	3.9029	0.0512835	0.0488485	-0.454549	-1.5874	-4.43723	0.00164417	-1	0	0	0	0	0
sp|Q9UBL6-2|CPNE7_HUMAN	Q9UBL6-2	sp|Q9UBL6-2|CPNE7_HUMAN	>sp|Q9UBL6-2|CPNE7_HUMAN Isoform of Q9UBL6, Isoform 2 of Copine-7 OS=Homo sapiens GN=CPNE7	CPNE7	CPNE7	27132	2	501.018	460.384	520.802	475.215	424.469	267.493	359.507	327.734	320.619	299.902	1.40304e-07	3.60544e-07	1.18416e-08	3.77497e-07	9.25218e-08	6.76395e-05	2.33481e-06	6.75939e-06	1.83697e-07	3.61451e-05	5	5	476.378	315.051	37.1897	34.1302	0.0790929	0.110312	2.67688	2.4963	0.0342961	0.047763	-0.599855	-1.75437	-6.6775	7.64294e-05	-1	0	0	0	0	0
sp|Q86YQ8|CPNE8_HUMAN	Q86YQ8	sp|Q86YQ8|CPNE8_HUMAN	>sp|Q86YQ8|CPNE8_HUMAN Copine-8 OS=Homo sapiens GN=CPNE8 PE=1 SV=2	CPNE8	CPNE8	144402	2	117.967	112.646	96.7532	71.6631	118.235	173.161	205.313	219.156	214.501	298.892	0.0140578	0.0644303	0.000207918	0.0111977	0.00399482	2.05817e-05	1.28714e-06	2.26915e-06	1.15937e-05	3.53626e-06	5	5	103.453	222.205	19.8063	46.4762	0.214652	0.199727	2.00744	2.33971	0.0921744	0.0858934	1.1038	1.71077	6.6707	7.70564e-05	1	1	0	0	0	0
sp|P36551|HEM6_HUMAN	P36551	sp|P36551|HEM6_HUMAN	>sp|P36551|HEM6_HUMAN Oxygen-dependent coproporphyrinogen-III oxidase, mitochondrial OS=Homo sapiens GN=CPOX PE=1 SV=3	CPOX	CPOX	1371	1	142.99	115.49	106.075	136.181	120.75	62.3257	40.1516	37.0224	78.6748	42.0107	2.34038e-07	3.08616e-06	1.93896e-06	4.4616e-07	2.31685e-07	0.00159978	0.000132635	0.0173325	0.34677	0.022159	5	5	124.297	52.0371	15.1065	17.9071	0.122065	0.33385	2.09189	1.69721	0.0528164	0.141176	-1.31112	-1.70847	-6.72343	7.26282e-05	-1	0	0	0	0	0
sp|Q8TCG5-3|CPT1C_HUMAN	Q8TCG5-3	sp|Q8TCG5-3|CPT1C_HUMAN	>sp|Q8TCG5-3|CPT1C_HUMAN Isoform of Q8TCG5, Isoform 3 of Carnitine O-palmitoyltransferase 1, brain isoform OS=Homo sapiens GN=CPT1C	CPT1C	CPT1C	126129	1	111.283	116.493	119.112	103.97	92.8899	72.8287	52.3709	68.293	67.4884	76.7828	9.50553e-07	1.96597e-08	1.09082e-06	1.65144e-05	1.27245e-07	7.47373e-08	0.000271343	3.70405e-07	3.73992e-05	1.01235e-05	5	5	108.75	67.5527	10.5845	9.27456	0.100672	0.14797	2.03471	1.82605	0.0436111	0.0639148	-0.693154	-1.71778	-6.32659	0.000117353	-1	0	0	0	0	0
sp|P43155-3|CACP_HUMAN	P43155-3	sp|P43155-3|CACP_HUMAN	>sp|P43155-3|CACP_HUMAN Isoform of P43155, Isoform 3 of Carnitine O-acetyltransferase OS=Homo sapiens GN=CRAT	CRAT	CRAT	1384	4	366.708	353.099	365.019	388.336	355.272	837.302	1029.03	1114.04	1022.72	989.226	0.000287294	0.000471775	8.45843e-05	0.00179237	0.000286135	1.63403e-07	1.62305e-07	1.76598e-07	1.21176e-08	3.27924e-07	5	5	365.687	998.463	13.9766	101.166	0.0377044	0.105724	2.56286	2.99745	0.016369	0.0457879	1.44368	1.87864	18.0887	1.7904e-08	1	1	0	0	0	0
sp|P46108-2|CRK_HUMAN	P46108-2	sp|P46108-2|CRK_HUMAN	>sp|P46108-2|CRK_HUMAN Isoform of P46108, Isoform Crk-I of Adapter molecule crk OS=Homo sapiens GN=CRK	CRK	CRK	1398	1	128.393	143.137	121.828	140.461	112.001	40.7317	36.2203	28.8719	34.8577	34.1087	3.29076e-08	1.69858e-08	8.10673e-09	1.6464e-09	3.3761e-09	5.56265e-07	0.0112042	0.368864	0.0514474	0.00105111	5	5	129.164	34.9581	12.96	4.26325	0.10185	0.124617	2.10936	1.5409	0.0441189	0.0539121	-1.88838	-1.87497	-18.6611	1.49916e-08	-1	0	0	0	0	0
sp|P46109|CRKL_HUMAN	P46109	sp|P46109|CRKL_HUMAN	>sp|P46109|CRKL_HUMAN Crk-like protein OS=Homo sapiens GN=CRKL PE=1 SV=1	CRKL	CRKL	1399	2	166.435	202.79	187.8	176.1	199.871	267.061	230.487	179.519	207.338	190.395	0.0640042	1.5318e-05	0.00344261	0.00010444	0.000271764	5.1632e-07	6.01674e-06	0.000659848	2.64831e-06	1.23735e-05	5	5	186.599	214.96	15.4641	34.9042	0.0839306	0.159057	2.2697	2.32794	0.0363866	0.0686465	0.193474	0.967331	1.76027	0.130672	0	1	0	0	0	0
sp|Q14194-2|DPYL1_HUMAN;sp|Q14194|DPYL1_HUMAN	Q14194-2;Q14194	sp|Q14194-2|DPYL1_HUMAN;sp|Q14194|DPYL1_HUMAN	>sp|Q14194-2|DPYL1_HUMAN Isoform of Q14194, Isoform LCRMP-1 of Dihydropyrimidinase-related protein 1 OS=Homo sapiens GN=CRMP1;>sp|Q14194|DPYL1_HUMAN Dihydropyrimidinase-related protein 1 OS=Homo sapiens GN=CRMP1 PE=1 SV=1	CRMP1	CRMP1	1400	11	4477.64	5093.99	5141.4	4733.53	5121.3	2431.8	2598.18	2319.7	2576.43	2253.25	2.93896e-08	4.15522e-08	4.39936e-09	2.17741e-08	1.53613e-07	0.000577062	0.000760493	0.000140517	1.77692e-05	1.82123e-05	5	5	4913.57	2435.87	295.827	152.451	0.061464	0.0628315	3.69075	3.38597	0.0266683	0.0272605	-1.01246	-1.87404	-14.384	1.18088e-07	-1	0	0	0	0	0
tr|B1AKD8|B1AKD8_HUMAN	B1AKD8	tr|B1AKD8|B1AKD8_HUMAN	>tr|B1AKD8|B1AKD8_HUMAN Isoform of Q5TZA2, Rootletin (Fragment) OS=Homo sapiens GN=CROCC PE=1 SV=2	CROCC	CROCC	9696	1	310.92	376.678	322.239	303.439	371.302	157.991	188.502	131.555	202.849	184.542	1.39995e-07	1.60475e-06	9.36676e-07	9.39081e-07	1.37832e-06	5.59589e-07	6.3544e-07	7.29852e-06	1.25032e-06	3.80805e-05	5	5	336.915	173.088	34.552	28.3171	0.101735	0.174147	2.52572	2.23326	0.0440693	0.0750667	-0.971513	-1.77569	-8.07443	1.57808e-05	-1	0	0	0	0	0
sp|Q9NQ79-3|CRAC1_HUMAN	Q9NQ79-3	sp|Q9NQ79-3|CRAC1_HUMAN	>sp|Q9NQ79-3|CRAC1_HUMAN Isoform of Q9NQ79, Isoform 3 of Cartilage acidic protein 1 OS=Homo sapiens GN=CRTAC1	CRTAC1	CRTAC1	55118	2	325.832	344.248	309.34	354.702	316.67	160.849	151.572	215.466	201.557	168.643	3.16264e-05	9.12756e-06	4.21528e-06	3.18614e-06	3.38349e-06	0.0221375	0.0645816	0.00137553	0.00303014	0.0182378	5	5	330.158	179.618	18.9408	27.5033	0.0571341	0.151651	2.51815	2.25036	0.0247928	0.065487	-0.889605	-1.80139	-8.75777	7.99276e-06	-1	0	0	0	0	0
tr|E9PR44|E9PR44_HUMAN	E9PR44	tr|E9PR44|E9PR44_HUMAN	>tr|E9PR44|E9PR44_HUMAN Isoform of P02511, Alpha-crystallin B chain (Fragment) OS=Homo sapiens GN=CRYAB PE=1 SV=1	CRYAB	CRYAB	1410	7	271.483	90.0149	49.1594	350.897	234.556	5155.46	6900.83	4023.69	4683.78	7988.97	0.148092	0.129118	0.0546892	0.0179242	0.0332667	5.14564e-08	9.60263e-08	1.15468e-07	1.61762e-08	3.11937e-07	5	5	199.222	5750.55	126.413	1643.76	0.998206	0.287535	2.19902	3.74578	0.361106	0.122403	5.13822	1.81135	10.7421	1.40683e-06	1	1	0	0	0	0
sp|Q08257|QOR_HUMAN	Q08257	sp|Q08257|QOR_HUMAN	>sp|Q08257|QOR_HUMAN Quinone oxidoreductase OS=Homo sapiens GN=CRYZ PE=1 SV=1	CRYZ	CRYZ	1429	1	116.107	113.593	137.058	103.667	134.722	191.37	355.278	355.99	325.5	305.772	6.98838e-08	2.40725e-07	1.18614e-07	5.29653e-06	4.35114e-06	1.63157e-09	3.92291e-08	2.89864e-09	9.51385e-09	1.88747e-08	5	5	121.029	306.782	14.3649	67.9056	0.119291	0.262735	2.08044	2.47637	0.0516247	0.112205	1.31524	1.76493	8.09197	1.54964e-05	1	1	0	0	0	0
tr|B4DJV2|B4DJV2_HUMAN	B4DJV2	tr|B4DJV2|B4DJV2_HUMAN	>tr|B4DJV2|B4DJV2_HUMAN Isoform of O75390, Citrate synthase OS=Homo sapiens GN=CS PE=1 SV=1	CS	CS	1431	5	6440.32	6038.66	6865.53	6662.87	5239.83	3984.54	4226.15	4779.41	4812.19	3735.93	2.26394e-08	7.13233e-08	1.07576e-09	2.99671e-08	9.14417e-09	1.76904e-08	9.15509e-08	1.57029e-07	3.37084e-08	1.02892e-06	5	5	6249.44	4307.64	642.39	478.284	0.107516	0.111776	3.7939	3.63209	0.0465593	0.0483931	-0.537529	-1.67996	-5.45604	0.000373517	-1	0	0	0	0	0
sp|O75534|CSDE1_HUMAN	O75534	sp|O75534|CSDE1_HUMAN	>sp|O75534|CSDE1_HUMAN Cold shock domain-containing protein E1 OS=Homo sapiens GN=CSDE1 PE=1 SV=2	CSDE1	CSDE1	7812	3	110.74	109.732	86.5725	115.563	115.703	249.146	210.319	231.777	248.434	243.366	0.435811	0.116462	0.207652	0.0579984	0.218972	6.41352e-09	5.71072e-07	3.9969e-07	2.09994e-05	9.79309e-08	5	5	107.662	236.609	12.0998	16.2571	0.121624	0.0710048	2.02964	2.37318	0.0526267	0.0307982	1.14121	1.85128	12.3963	4.02579e-07	1	1	0	0	0	0
sp|P55060-3|XPO2_HUMAN	P55060-3	sp|P55060-3|XPO2_HUMAN	>sp|P55060-3|XPO2_HUMAN Isoform of P55060, Isoform 3 of Exportin-2 OS=Homo sapiens GN=CSE1L	CSE1L	CSE1L	1434	6	551.415	556.002	544.574	478.053	413.557	1223.79	1122.83	851.957	985.897	1255.88	8.95929e-05	0.000141247	0.0421641	0.0012206	0.0192591	3.15642e-09	1.14665e-07	1.68895e-07	1.35614e-06	5.54947e-07	5	5	508.72	1088.07	61.9283	168.802	0.128578	0.162636	2.70372	3.03224	0.0556118	0.0701715	1.09132	1.79376	8.86326	7.23432e-06	1	1	0	0	0	0
sp|P41240|CSK_HUMAN	P41240	sp|P41240|CSK_HUMAN	>sp|P41240|CSK_HUMAN Tyrosine-protein kinase CSK OS=Homo sapiens GN=CSK PE=1 SV=1	CSK	CSK	1445	1	147.071	93.34	91.0238	175.826	214.299	70.1461	82.5504	100.736	96.27	97.9994	0.0206103	0.041845	0.174628	0.000556052	0.0105669	3.0505e-05	1.56728e-05	3.02218e-07	7.99015e-07	1.16505e-06	5	5	144.312	89.5404	53.2371	12.9149	0.395656	0.153432	2.13457	1.94812	0.165623	0.0662475	-0.619362	-1.2086	-2.71139	0.0274348	0	0	0	0	0	0
sp|P48729-3|KC1A_HUMAN	P48729-3	sp|P48729-3|KC1A_HUMAN	>sp|P48729-3|KC1A_HUMAN Isoform of P48729, Isoform 3 of Casein kinase I isoform alpha OS=Homo sapiens GN=CSNK1A1	CSNK1A1	CSNK1A1	1452	2	309.683	307.776	345.809	314.829	321.785	215.4	230.432	291.882	178.688	236.828	9.06095e-07	0.00231626	1.26756e-08	1.10617e-05	3.7499e-07	0.000370276	3.50958e-07	6.13186e-07	0.001491	0.000120154	5	5	319.976	230.646	15.4267	40.9883	0.0471943	0.178301	2.50473	2.3575	0.0204848	0.07683	-0.489058	-1.56666	-4.3698	0.00182453	-1	0	0	0	0	0
sp|P48730|KC1D_HUMAN	P48730	sp|P48730|KC1D_HUMAN	>sp|P48730|KC1D_HUMAN Casein kinase I isoform delta OS=Homo sapiens GN=CSNK1D PE=1 SV=2	CSNK1D	CSNK1D	1453	1	174.209	160.72	160.527	189.734	152.185	127.379	127.312	162.536	143.489	137.267	1.01509e-06	1.25897e-06	3.44422e-08	1.91619e-08	9.54671e-09	1.42283e-06	4.53078e-07	9.72373e-07	8.65207e-09	3.00736e-08	5	5	167.475	139.597	14.7352	14.5514	0.0863829	0.101469	2.22264	2.14306	0.0374459	0.0439548	-0.264359	-1.39785	-2.97841	0.0177012	0	0	0	0	0	0
sp|Q9Y6M4-3|KC1G3_HUMAN	Q9Y6M4-3	sp|Q9Y6M4-3|KC1G3_HUMAN	>sp|Q9Y6M4-3|KC1G3_HUMAN Isoform of Q9Y6M4, Isoform 3 of Casein kinase I isoform gamma-3 OS=Homo sapiens GN=CSNK1G3	CSNK1G3	CSNK1G3	1456	2	319.362	338.175	373.627	340.754	314.434	277.237	287.98	313.933	276.822	270.507	1.27224e-07	3.29157e-06	1.22636e-07	1.53473e-07	2.06255e-06	3.07894e-06	4.29292e-06	3.46355e-07	1.32689e-05	8.65649e-05	5	5	337.27	285.296	23.3287	17.1956	0.0680259	0.0587677	2.52717	2.45469	0.0295092	0.0255005	-0.240776	-1.56852	-3.38544	0.00895203	0	0	0	0	0	0
tr|E7EU96|E7EU96_HUMAN	E7EU96	tr|E7EU96|E7EU96_HUMAN	>tr|E7EU96|E7EU96_HUMAN Isoform of P68400, Casein kinase II subunit alpha OS=Homo sapiens GN=CSNK2A1 PE=1 SV=1	CSNK2A1	CSNK2A1	1457	5	1114.59	1163.1	1224.22	1055.68	1118.56	746.47	812.37	701.875	695.91	820.169	3.6935e-08	6.12174e-08	2.41722e-09	4.05272e-08	6.09705e-08	1.00611e-08	2.20241e-06	4.27137e-07	1.21737e-06	4.0644e-06	5	5	1135.23	755.359	62.7061	59.0008	0.0550647	0.0780508	3.05456	2.8771	0.0238962	0.0338456	-0.589507	-1.81968	-8.0504	1.61984e-05	-1	0	0	0	0	0
sp|P19784|CSK22_HUMAN	P19784	sp|P19784|CSK22_HUMAN	>sp|P19784|CSK22_HUMAN Casein kinase II subunit alpha' OS=Homo sapiens GN=CSNK2A2 PE=1 SV=1	CSNK2A2	CSNK2A2	1459	3	367.719	326.778	334.675	335.789	350.32	258.9	277.81	258.643	270.079	268.168	3.76875e-07	9.59467e-05	1.47339e-08	2.50343e-05	8.34154e-07	1.42154e-06	9.16979e-06	5.55349e-06	4.06748e-07	1.47834e-06	5	5	343.056	266.72	16.1946	8.10486	0.0466314	0.0303217	2.53498	2.4259	0.0202407	0.0131655	-0.362386	-1.82711	-6.04037	0.000170326	-1	0	0	0	0	0
sp|P67870|CSK2B_HUMAN	P67870	sp|P67870|CSK2B_HUMAN	>sp|P67870|CSK2B_HUMAN Casein kinase II subunit beta OS=Homo sapiens GN=CSNK2B PE=1 SV=1	CSNK2B	CSNK2B	1460	3	567.764	715.715	637.165	636.127	648.586	403.089	395.436	366.588	337.31	359.96	6.44959e-08	6.18708e-09	3.74947e-08	5.26248e-09	6.90795e-09	4.04689e-09	2.36619e-08	3.00407e-08	1.33845e-07	3.23473e-08	5	5	641.071	372.476	52.5403	26.8898	0.0824111	0.0726407	2.80573	2.57019	0.0357301	0.031506	-0.782469	-1.83817	-9.91993	2.69497e-06	-1	0	0	0	0	0
sp|O95196|CSPG5_HUMAN	O95196	sp|O95196|CSPG5_HUMAN	>sp|O95196|CSPG5_HUMAN Chondroitin sulfate proteoglycan 5 OS=Homo sapiens GN=CSPG5 PE=1 SV=3	CSPG5	CSPG5	10675	2	275.467	275.777	297.343	278.906	296.761	182.03	191.792	224.979	185.588	153.187	9.36165e-07	1.17724e-06	7.69306e-06	7.58226e-06	1.83941e-06	0.000113844	6.71475e-06	0.000128915	0.00103431	0.00107448	5	5	284.851	187.515	11.2208	25.6613	0.0391716	0.137831	2.45435	2.26978	0.0170055	0.0595779	-0.613136	-1.74645	-6.58765	8.53199e-05	-1	0	0	0	0	0
sp|P21291|CSRP1_HUMAN	P21291	sp|P21291|CSRP1_HUMAN	>sp|P21291|CSRP1_HUMAN Cysteine and glycine-rich protein 1 OS=Homo sapiens GN=CSRP1 PE=1 SV=3	CSRP1	CSRP1	1465	4	1526.96	1658.23	1451.25	1649.03	1842.35	2665.28	2372.56	1918.72	1896.28	2170.88	1.61765e-08	7.61313e-09	1.58142e-08	1.85012e-09	8.22634e-09	1.04585e-08	1.74198e-07	3.49598e-08	1.12372e-08	1.82409e-07	5	5	1625.56	2204.74	148.931	323.403	0.0910166	0.145041	3.20956	3.3397	0.0394465	0.062663	0.432312	1.54	4.08142	0.00287236	1	1	0	0	0	0
sp|Q13363-2|CTBP1_HUMAN	Q13363-2	sp|Q13363-2|CTBP1_HUMAN	>sp|Q13363-2|CTBP1_HUMAN Isoform of Q13363, Isoform 2 of C-terminal-binding protein 1 OS=Homo sapiens GN=CTBP1	CTBP1	CTBP1	1487	5	2043.07	2053.16	1964.88	1855.59	1971.13	339.458	460.784	412.916	382.215	327.682	9.51583e-09	1.15617e-08	2.63297e-09	3.0119e-08	2.84086e-08	0.0075797	0.00049446	0.00825847	0.00376219	0.0420212	5	5	1977.57	384.611	79.1923	54.5184	0.040551	0.140938	3.29585	2.58158	0.0176038	0.060908	-2.37274	-1.88552	-25.0889	2.00338e-09	-1	0	0	0	0	0
sp|P35221|CTNA1_HUMAN	P35221	sp|P35221|CTNA1_HUMAN	>sp|P35221|CTNA1_HUMAN Catenin alpha-1 OS=Homo sapiens GN=CTNNA1 PE=1 SV=1	CTNNA1	CTNNA1	1495	5	1292.49	1441.44	1421.12	1148.45	1683.72	1306.25	1360.68	1233.37	1233.8	1073.22	1.16714e-05	1.71554e-06	2.77451e-07	1.01909e-05	2.93296e-07	5.43457e-05	7.19895e-07	0.000305058	4.98285e-05	1.58653e-05	5	5	1397.44	1241.47	198.409	108.212	0.142359	0.0899493	3.14185	3.09256	0.0615159	0.0389858	-0.163719	-0.895033	-1.56515	0.175155	0	0	0	0	0	0
sp|P26232-2|CTNA2_HUMAN	P26232-2	sp|P26232-2|CTNA2_HUMAN	>sp|P26232-2|CTNA2_HUMAN Isoform of P26232, Isoform 2 of Catenin alpha-2 OS=Homo sapiens GN=CTNNA2	CTNNA2	CTNNA2	1496	21	9329.69	9349.28	8823.53	8884.59	10176.6	10722.7	9211.99	9416.34	9710.47	7974.27	3.36727e-08	4.26255e-08	1.34029e-09	2.55962e-08	2.17862e-08	1.76904e-08	1.10682e-07	4.64758e-08	3.42981e-08	9.97321e-08	5	5	9312.74	9407.15	540.954	989.187	0.0570684	0.107295	3.96851	3.97149	0.0247643	0.0464642	0.00992772	0.0850554	0.118625	0.922532	0	1	0	0	0	0
sp|P35222|CTNB1_HUMAN	P35222	sp|P35222|CTNB1_HUMAN	>sp|P35222|CTNB1_HUMAN Catenin beta-1 OS=Homo sapiens GN=CTNNB1 PE=1 SV=1	CTNNB1	CTNNB1	1499	12	5804.02	5500.82	5787.7	5986.23	6109.49	6686.9	5895.9	5915.95	5961.92	4866.56	2.35624e-08	3.21128e-08	7.6132e-10	2.72396e-08	1.78139e-08	1.21119e-08	1.98137e-07	1.509e-08	5.80143e-08	9.55061e-07	5	5	5837.65	5865.45	230.786	649.104	0.0398294	0.114687	3.76596	3.76608	0.0172908	0.0496452	0.000390212	0.00335167	0.00466704	0.996357	0	1	0	0	0	0
sp|O60716-24|CTND1_HUMAN	O60716-24	sp|O60716-24|CTND1_HUMAN	>sp|O60716-24|CTND1_HUMAN Isoform of O60716, Isoform 3 of Catenin delta-1 OS=Homo sapiens GN=CTNND1	CTNND1	CTNND1	1500	8	848.672	818.263	872.338	858.651	1008.12	1174.32	1114.13	1432.1	1120.59	945.45	8.56648e-07	4.23808e-07	6.3923e-08	1.56076e-07	2.82987e-07	4.72858e-08	8.67181e-07	1.1344e-07	4.12685e-08	3.23641e-06	5	5	881.209	1157.32	73.6788	175.993	0.0803635	0.149626	2.94393	3.05956	0.0348453	0.0646226	0.384104	1.4793	3.64974	0.00577411	0	1	0	0	0	0
sp|Q9UQB3|CTND2_HUMAN	Q9UQB3	sp|Q9UQB3|CTND2_HUMAN	>sp|Q9UQB3|CTND2_HUMAN Catenin delta-2 OS=Homo sapiens GN=CTNND2 PE=1 SV=3	CTNND2	CTNND2	1501	9	1505	1757.53	1792.06	1832.56	2164.02	2213.05	2490.43	2176.79	1863.96	1950.23	2.79076e-07	9.4837e-06	3.93578e-08	6.76978e-08	4.46788e-08	4.57421e-09	1.41754e-07	5.83493e-08	1.13842e-07	8.2033e-08	5	5	1810.23	2138.89	235.552	245.813	0.129836	0.114329	3.25482	3.32792	0.0561515	0.0494912	0.242828	1.15953	2.27373	0.057371	0	1	0	0	0	0
sp|P17812|PYRG1_HUMAN	P17812	sp|P17812|PYRG1_HUMAN	>sp|P17812|PYRG1_HUMAN CTP synthase 1 OS=Homo sapiens GN=CTPS1 PE=1 SV=2	CTPS1	CTPS1	1503	2	93.1836	118.876	123.227	119.596	85.8609	192.793	167.167	133.636	150.23	170.734	0.0294042	0.0322457	0.0303632	0.0501432	0.279388	2.90611e-07	3.06631e-05	0.00236418	1.0399e-05	8.0555e-05	5	5	108.149	162.912	17.2784	22.3053	0.167715	0.13918	2.02933	2.20865	0.0723331	0.0601556	0.595684	1.58092	4.64335	0.00120577	1	1	0	0	0	0
sp|P07339|CATD_HUMAN	P07339	sp|P07339|CATD_HUMAN	>sp|P07339|CATD_HUMAN Cathepsin D OS=Homo sapiens GN=CTSD PE=1 SV=1	CTSD	CTSD	1509	2	191.551	168.484	194.593	206.799	179.809	135.942	123.918	124.062	113.831	97.4877	0.00102575	6.34533e-05	4.31974e-06	1.17923e-05	4.61746e-05	3.22242e-06	5.59048e-05	7.09036e-07	1.59825e-05	3.80726e-05	5	5	188.247	119.048	14.6386	14.3729	0.0785618	0.125652	2.27367	2.07307	0.0340665	0.0543565	-0.666375	-1.75891	-6.98834	5.2526e-05	-1	0	0	0	0	0
sp|Q14247-3|SRC8_HUMAN	Q14247-3	sp|Q14247-3|SRC8_HUMAN	>sp|Q14247-3|SRC8_HUMAN Isoform of Q14247, Isoform 3 of Src substrate cortactin OS=Homo sapiens GN=CTTN	CTTN	CTTN	2017	2	733.742	1024.28	816.789	896.771	819.844	449.085	357.622	350.51	372.242	336.14	1.28084e-06	7.00035e-09	5.17275e-09	7.2287e-08	1.21232e-07	9.36377e-06	0.00337792	0.000877318	1.67275e-05	0.000458992	5	5	858.285	373.12	109.254	44.414	0.125107	0.113062	2.9309	2.56956	0.0541223	0.0489466	-1.20034	-1.83833	-11.4582	8.02882e-07	-1	0	0	0	1	0
tr|F8WB16|F8WB16_HUMAN	F8WB16	tr|F8WB16|F8WB16_HUMAN	>tr|F8WB16|F8WB16_HUMAN Isoform of Q8WZ74, Cortactin-binding protein 2 OS=Homo sapiens GN=CTTNBP2 PE=1 SV=1	CTTNBP2	CTTNBP2	83992	1	122.805	137.682	123.184	87.0266	119.764	70.2961	67.6892	38.3348	74.9487	56.4279	9.54442e-08	3.12174e-07	1.17005e-07	3.72686e-07	1.37744e-06	5.07133e-07	0.0407031	0.078998	0.0231186	0.0656735	5	5	118.092	61.5393	18.7068	14.6534	0.174225	0.275952	2.06733	1.77746	0.0751002	0.117652	-0.962912	-1.62044	-5.30129	0.000466559	-1	0	0	0	0	0
sp|Q13618-2|CUL3_HUMAN	Q13618-2	sp|Q13618-2|CUL3_HUMAN	>sp|Q13618-2|CUL3_HUMAN Isoform of Q13618, Isoform 2 of Cullin-3 OS=Homo sapiens GN=CUL3	CUL3	CUL3	8452	5	1064.44	1036.16	1133.44	1115.15	1061.19	257.771	267.306	273.827	244.176	246.85	2.66733e-06	4.79974e-07	8.19346e-07	1.22998e-05	8.51557e-07	0.0348799	0.00844121	0.00806668	0.0847527	0.00443721	5	5	1082.08	257.986	40.5838	12.7729	0.0373829	0.0494785	3.03401	2.41117	0.0162295	0.0214751	-2.06904	-1.89454	-33.4788	7.45652e-10	-1	0	0	0	0	0
sp|Q93034|CUL5_HUMAN	Q93034	sp|Q93034|CUL5_HUMAN	>sp|Q93034|CUL5_HUMAN Cullin-5 OS=Homo sapiens GN=CUL5 PE=1 SV=4	CUL5	CUL5	8065	1	179.82	185.912	174.936	151.276	154.075	48.516	52.4964	47.5938	46.466	62.9463	9.17338e-08	9.14113e-09	4.12577e-07	3.523e-08	7.48544e-08	0.142464	0.000723651	0.138833	0.0260365	0.0563129	5	5	169.204	51.6037	15.6125	6.73538	0.0936615	0.123881	2.22691	1.70993	0.0405879	0.0535962	-1.71734	-1.87221	-17.4171	2.38924e-08	-1	0	0	0	0	0
sp|P00167-2|CYB5_HUMAN	P00167-2	sp|P00167-2|CYB5_HUMAN	>sp|P00167-2|CYB5_HUMAN Isoform of P00167, Isoform 2 of Cytochrome b5 OS=Homo sapiens GN=CYB5A	CYB5A	CYB5A	1528	2	386.362	342.794	344.435	321.651	391.235	180.039	168.715	185.787	169.779	183.673	4.89308e-08	2.66379e-08	1.04076e-08	2.21794e-07	1.26175e-08	2.78036e-06	7.83371e-05	1.05587e-05	4.78306e-06	4.34755e-05	5	5	357.296	177.599	30.1784	7.9052	0.0844361	0.0447623	2.55179	2.24909	0.036605	0.0194303	-1.00554	-1.86954	-13.73	1.73712e-07	-1	0	0	0	0	0
sp|Q9UHQ9|NB5R1_HUMAN	Q9UHQ9	sp|Q9UHQ9|NB5R1_HUMAN	>sp|Q9UHQ9|NB5R1_HUMAN NADH-cytochrome b5 reductase 1 OS=Homo sapiens GN=CYB5R1 PE=1 SV=1	CYB5R1	CYB5R1	51706	1	288.36	214.999	227.131	235.016	255.964	250.486	271.578	249.294	240.467	262.403	6.33268e-08	1.80695e-08	1.15808e-10	1.64511e-08	1.5279e-09	2.97119e-08	5.71309e-08	1.92518e-08	9.50034e-09	1.74793e-08	5	5	244.294	254.846	28.7962	12.1826	0.115117	0.047591	2.38558	2.40588	0.0498301	0.0206568	0.0674296	0.541016	0.793679	0.489928	0	1	0	0	0	0
sp|P00387-2|NB5R3_HUMAN	P00387-2	sp|P00387-2|NB5R3_HUMAN	>sp|P00387-2|NB5R3_HUMAN Isoform of P00387, Isoform 2 of NADH-cytochrome b5 reductase 3 OS=Homo sapiens GN=CYB5R3	CYB5R3	CYB5R3	1727	3	408.051	563.172	639.401	602.895	717.084	2043.88	2115.94	1793.42	1800.45	2154.35	2.98194e-09	5.99033e-09	2.73396e-09	1.74938e-08	7.18561e-09	1.19743e-08	4.08903e-08	8.11897e-09	1.05783e-07	5.30688e-08	5	5	586.12	1981.61	114.572	173.2	0.214736	0.0886954	2.76059	3.29567	0.0922098	0.0384445	1.77749	1.84657	13.1703	2.45229e-07	1	1	0	0	0	0
sp|P08574|CY1_HUMAN	P08574	sp|P08574|CY1_HUMAN	>sp|P08574|CY1_HUMAN Cytochrome c1, heme protein, mitochondrial OS=Homo sapiens GN=CYC1 PE=1 SV=3	CYC1	CYC1	1537	2	2359.79	2083.34	2175.79	2115.22	2450.7	1922.94	1953.31	2293.27	1454.63	1970.98	2.23655e-07	1.14532e-07	1.49321e-08	4.76386e-08	1.79132e-08	2.05759e-08	1.50449e-07	2.3404e-07	3.53285e-08	3.25315e-07	5	5	2236.97	1919.03	160.418	299.837	0.0710236	0.166197	3.34878	3.27853	0.0308064	0.0716874	-0.233378	-1.10029	-2.11628	0.0742331	0	0	0	0	0	0
tr|C9JFR7|C9JFR7_HUMAN	C9JFR7	tr|C9JFR7|C9JFR7_HUMAN	>tr|C9JFR7|C9JFR7_HUMAN Isoform of P99999, Cytochrome c (Fragment) OS=Homo sapiens GN=CYCS PE=1 SV=1	CYCS	CYCS	54205	2	2368.14	2628.78	2740.9	2346.96	2630.1	1275.72	1589.96	1691.6	1494.99	1293.15	3.50148e-08	1.35277e-07	2.05071e-09	9.21279e-09	4.63101e-08	3.82708e-09	6.04805e-08	1.234e-08	1.16869e-07	9.00331e-08	5	5	2542.98	1469.09	175.441	182.442	0.0696247	0.125433	3.40451	3.16435	0.0302011	0.0542626	-0.797796	-1.80335	-8.558	9.72301e-06	-1	0	0	0	0	0
sp|Q7L576|CYFP1_HUMAN	Q7L576	sp|Q7L576|CYFP1_HUMAN	>sp|Q7L576|CYFP1_HUMAN Cytoplasmic FMR1-interacting protein 1 OS=Homo sapiens GN=CYFIP1 PE=1 SV=1	CYFIP1	CYFIP1	23191	6	1130.01	1343.39	1235.41	1356.43	1308.14	598.203	634.293	641.71	614.866	697.216	6.19531e-07	4.69994e-08	7.90929e-08	2.63364e-07	9.28119e-07	0.0430681	0.00030437	0.000191875	0.000248003	1.11004e-05	5	5	1274.68	637.257	93.5373	37.5841	0.075539	0.0579841	3.10443	2.80372	0.0327595	0.025161	-0.99892	-1.86936	-13.6618	1.80141e-07	-1	0	0	0	0	0
tr|E7EVJ5|E7EVJ5_HUMAN	E7EVJ5	tr|E7EVJ5|E7EVJ5_HUMAN	>tr|E7EVJ5|E7EVJ5_HUMAN Isoform of Q96F07, Cytoplasmic FMR1-interacting protein 2 OS=Homo sapiens GN=CYFIP2 PE=1 SV=1	CYFIP2	CYFIP2	26999	17	4825.19	5615.56	5084.64	5288.45	4950.68	4331.85	5089.1	4025.82	4521.61	6417.1	2.42976e-08	1.4098e-07	3.0698e-09	4.01053e-08	4.16223e-08	2.20035e-07	1.50318e-07	1.22812e-07	4.92004e-08	1.51494e-07	5	5	5152.9	4877.1	310.392	944.047	0.0595405	0.183688	3.71143	3.68216	0.0258352	0.079114	-0.0972395	-0.508295	-0.837993	0.465502	0	0	0	0	0	0
sp|Q9NQC7-2|CYLD_HUMAN	Q9NQC7-2	sp|Q9NQC7-2|CYLD_HUMAN	>sp|Q9NQC7-2|CYLD_HUMAN Isoform of Q9NQC7, Isoform 2 of Ubiquitin carboxyl-terminal hydrolase CYLD OS=Homo sapiens GN=CYLD	CYLD	CYLD	1540	3	148.005	156.116	195.514	221.964	149.177	352.726	384.65	373.637	321.742	373.067	0.141913	0.0110824	0.00357625	0.000109794	0.00279482	9.23796e-07	1.00315e-06	6.78812e-06	3.50088e-07	1.10856e-05	5	5	174.155	361.164	33.0717	24.8702	0.184346	0.0709267	2.23498	2.55685	0.0793923	0.0307645	1.06924	1.79931	9.04722	6.05071e-06	1	1	0	0	0	0
sp|Q9Y6A2|CP46A_HUMAN	Q9Y6A2	sp|Q9Y6A2|CP46A_HUMAN	>sp|Q9Y6A2|CP46A_HUMAN Cholesterol 24-hydroxylase OS=Homo sapiens GN=CYP46A1 PE=1 SV=1	CYP46A1	CYP46A1	10858	3	343.384	331.495	361.574	356.751	311.285	193.629	209.05	261.954	213.598	205.971	1.01212e-06	1.94715e-05	3.70138e-06	0.00021848	1.98397e-07	1.17536e-08	3.97128e-06	1.75902e-08	1.61587e-06	3.208e-06	5	5	340.898	216.84	20.3124	26.2838	0.0605046	0.115055	2.532	2.33377	0.0262528	0.0498036	-0.658491	-1.78563	-7.54247	2.80308e-05	-1	0	0	0	0	0
sp|O43739-2|CYH3_HUMAN	O43739-2	sp|O43739-2|CYH3_HUMAN	>sp|O43739-2|CYH3_HUMAN Isoform of O43739, Isoform 2 of Cytohesin-3 OS=Homo sapiens GN=CYTH3	CYTH3	CYTH3	9265	1	80.1046	87.8481	80.56	91.8295	59.4514	64.7506	67.4516	77.0005	76.0556	65.0161	8.24069e-05	0.00101385	1.90791e-05	0.000146113	0.000340833	3.37566e-05	3.44714e-06	1.58536e-05	1.09795e-05	6.39855e-05	5	5	79.9587	70.0549	12.4909	6.01149	0.171014	0.0850856	1.89813	1.84418	0.0737357	0.0368856	-0.179233	-0.87185	-1.55623	0.17718	0	0	0	0	0	0
sp|Q9Y4D1-2|DAAM1_HUMAN	Q9Y4D1-2	sp|Q9Y4D1-2|DAAM1_HUMAN	>sp|Q9Y4D1-2|DAAM1_HUMAN Isoform of Q9Y4D1, Isoform 2 of Disheveled-associated activator of morphogenesis 1 OS=Homo sapiens GN=DAAM1	DAAM1	DAAM1	23002	4	513.967	517.477	410.316	478.463	437.106	514.944	514.771	491.606	486.159	547.749	7.46249e-06	1.56744e-05	1.64978e-05	1.28124e-06	8.00539e-06	5.65253e-06	7.73707e-07	2.05781e-06	5.33657e-05	1.28122e-06	5	5	471.466	511.046	47.1491	24.359	0.101848	0.0472315	2.67168	2.70807	0.0441181	0.0205009	0.1209	0.965878	1.51441	0.188797	0	1	0	0	0	0
sp|Q86T65-4|DAAM2_HUMAN	Q86T65-4	sp|Q86T65-4|DAAM2_HUMAN	>sp|Q86T65-4|DAAM2_HUMAN Isoform of Q86T65, Isoform 2 of Disheveled-associated activator of morphogenesis 2 OS=Homo sapiens GN=DAAM2	DAAM2	DAAM2	23500	5	253.856	278.957	246.81	287.241	306.885	496.254	727.304	444.317	477.388	657.45	0.000518943	0.00225278	0.00542863	0.00606304	0.000862467	3.83218e-06	5.47278e-08	3.41358e-05	1.04055e-06	7.5897e-06	5	5	274.75	560.543	24.6152	124.254	0.0898304	0.218216	2.43754	2.74037	0.0389345	0.0936698	1.00597	1.74701	7.35719	3.43535e-05	1	1	0	0	0	0
sp|Q5VWQ8-3|DAB2P_HUMAN	Q5VWQ8-3	sp|Q5VWQ8-3|DAB2P_HUMAN	>sp|Q5VWQ8-3|DAB2P_HUMAN Isoform of Q5VWQ8, Isoform 3 of Disabled homolog 2-interacting protein OS=Homo sapiens GN=DAB2IP	DAB2IP	DAB2IP	153090	1	81.9098	106.108	90.1372	87.1943	97.7873	118.503	97.9784	99.2789	90.9837	71.7704	1.12672e-05	1.08745e-06	1.69127e-05	1.27413e-05	1.2167e-05	4.68891e-05	0.000953048	7.71286e-08	0.00027724	0.000320041	5	5	92.6272	95.7029	9.47265	16.829	0.101292	0.183241	1.96495	1.97533	0.0438783	0.0789243	0.0344612	0.171614	0.277925	0.812281	0	1	0	0	0	0
tr|F5GXX5|F5GXX5_HUMAN	F5GXX5	tr|F5GXX5|F5GXX5_HUMAN	>tr|F5GXX5|F5GXX5_HUMAN Isoform of P61803, Dolichyl-diphosphooligosaccharide--protein glycosyltransferase subunit DAD1 OS=Homo sapiens GN=DAD1 PE=1 SV=1	DAD1	DAD1	1603	1	112.445	98.9188	115.536	100.879	119.495	102.121	90.7366	112.024	91.6854	100.626	8.59583e-09	1.28442e-08	3.83914e-09	2.46923e-09	8.27784e-08	2.18347e-07	4.49492e-05	3.40878e-08	2.00473e-05	3.42621e-05	5	5	109.455	99.4387	9.10028	8.70111	0.084131	0.0867403	2.03802	1.99624	0.0364732	0.0376003	-0.138765	-1.01185	-1.66329	0.151483	0	0	0	0	0	0
sp|Q14118|DAG1_HUMAN	Q14118	sp|Q14118|DAG1_HUMAN	>sp|Q14118|DAG1_HUMAN Dystroglycan OS=Homo sapiens GN=DAG1 PE=1 SV=2	DAG1	DAG1	1605	1	125.6	104.932	112.597	116.11	149.941	116.406	134.747	135.82	130.04	154.344	0.00266038	5.61583e-05	0.000558409	0.000107126	0.000169289	4.01673e-05	1.69859e-06	5.24227e-07	4.10041e-06	1.84142e-05	5	5	121.836	134.272	17.3776	13.6253	0.137167	0.101354	2.08244	2.12621	0.0592934	0.0439049	0.145378	0.805572	1.37626	0.230378	0	1	0	0	0	1
sp|Q9Y4D2|DGLA_HUMAN	Q9Y4D2	sp|Q9Y4D2|DGLA_HUMAN	>sp|Q9Y4D2|DGLA_HUMAN Sn1-specific diacylglycerol lipase alpha OS=Homo sapiens GN=DAGLA PE=1 SV=3	DAGLA	DAGLA	747	6	1058.7	1235.9	1092.98	942.006	967.52	519.879	546.872	669.251	523.051	526.922	2.79004e-08	1.44875e-07	1.84422e-09	5.06322e-08	2.97115e-07	0.000373418	5.39045e-05	3.69524e-05	2.39007e-05	7.90061e-05	5	5	1059.42	557.195	116.729	63.5177	0.108288	0.10724	3.02302	2.74393	0.0468921	0.0464405	-0.927093	-1.81779	-9.52856	3.82245e-06	-1	0	0	0	0	0
sp|P14868|SYDC_HUMAN	P14868	sp|P14868|SYDC_HUMAN	>sp|P14868|SYDC_HUMAN Aspartate--tRNA ligase, cytoplasmic OS=Homo sapiens GN=DARS PE=1 SV=2	DARS	DARS	1615	2	88.4625	112.785	102.923	84.312	123.973	111.251	162.397	134.594	150.847	165.782	0.000144054	4.04786e-06	0.000852899	0.0398062	2.86107e-05	1.30036e-05	5.18404e-08	1.24198e-06	2.40773e-06	1.84434e-07	5	5	102.491	144.974	16.5446	22.45	0.162797	0.165067	2.00615	2.1568	0.0702398	0.0712065	0.500442	1.45296	3.70431	0.00526488	0	1	0	0	0	0
sp|Q16643-3|DREB_HUMAN	Q16643-3	sp|Q16643-3|DREB_HUMAN	>sp|Q16643-3|DREB_HUMAN Isoform of Q16643, Isoform 3 of Drebrin OS=Homo sapiens GN=DBN1	DBN1	DBN1	1627	4	786.509	1048.51	886.072	812.327	820.674	433.574	482.461	347.493	370.227	394.59	1.2946e-08	4.43741e-09	6.32447e-10	5.45433e-09	2.40404e-08	4.58182e-07	1.22648e-06	3.79947e-07	1.31256e-06	3.30303e-05	5	5	870.818	405.669	105.889	53.4765	0.115875	0.130292	2.93753	2.60522	0.0501563	0.056347	-1.10392	-1.82367	-10.2749	2.01798e-06	-1	0	0	0	0	0
sp|Q9UJU6|DBNL_HUMAN	Q9UJU6	sp|Q9UJU6|DBNL_HUMAN	>sp|Q9UJU6|DBNL_HUMAN Drebrin-like protein OS=Homo sapiens GN=DBNL PE=1 SV=1	DBNL	DBNL	28988	1	55.5709	67.2772	58.7247	72.9085	42.8353	59.4281	39.4725	22.2669	55.8391	46.8602	2.24488e-05	3.89368e-06	1.61279e-07	4.8002e-08	0.000455988	3.25624e-08	0.00225524	0.0141922	2.64734e-07	0.00192465	5	5	59.4633	44.7734	11.5544	14.8004	0.20699	0.409357	1.76722	1.62714	0.0889534	0.170942	-0.465353	-0.945422	-1.89279	0.106295	0	0	0	0	0	0
sp|P11182|ODB2_HUMAN	P11182	sp|P11182|ODB2_HUMAN	>sp|P11182|ODB2_HUMAN Lipoamide acyltransferase component of branched-chain alpha-keto acid dehydrogenase complex, mitochondrial OS=Homo sapiens GN=DBT PE=1 SV=3	DBT	DBT	1629	1	20.5293	36.5883	29.0349	1265.42	27.8475	56.6873	59.2473	62.2132	57.3163	61.4044	0.0198725	0.0102236	0.0335157	0.537062	3.02694e-05	5.99413e-06	2.26348e-05	1.32385e-06	6.0938e-07	6.87131e-06	5	5	275.885	59.3737	553.198	2.43166	4.25859	0.0409533	1.77713	1.7733	0.746121	0.0177784	-0.0127201	-0.00769585	-0.0136454	0.98982	0	0	0	0	0	0
tr|K7ESP4|K7ESP4_HUMAN	K7ESP4	tr|K7ESP4|K7ESP4_HUMAN	>tr|K7ESP4|K7ESP4_HUMAN Isoform of Q8WVC6, Dephospho-CoA kinase domain-containing protein (Fragment) OS=Homo sapiens GN=DCAKD PE=1 SV=1	DCAKD	DCAKD	79877	1	165.076	162.713	150.394	131.274	175.816	136.148	124.289	127.726	137.216	116.87	0.000644135	0.0260589	0.00139428	0.000206004	0.000197872	5.6828e-05	2.0012e-05	2.45515e-05	3.20153e-05	0.000222606	5	5	157.054	128.45	17.01	8.48572	0.112577	0.0667302	2.19391	2.10797	0.0487377	0.0289484	-0.285515	-1.45693	-3.25583	0.011144	0	0	0	0	0	0
sp|O15075|DCLK1_HUMAN	O15075	sp|O15075|DCLK1_HUMAN	>sp|O15075|DCLK1_HUMAN Serine/threonine-protein kinase DCLK1 OS=Homo sapiens GN=DCLK1 PE=1 SV=2	DCLK1	DCLK1	9201	14	2460.44	2406.29	2313.26	2899.24	2147.51	6450.85	5930.86	5591.9	6018.01	5448.94	2.93712e-07	2.20097e-07	6.74397e-09	3.6213e-08	1.08224e-07	4.06293e-08	2.5754e-07	3.07843e-08	2.15446e-07	8.81142e-08	5	5	2445.35	5888.11	280.144	392.424	0.111147	0.0662486	3.38616	3.76921	0.0481223	0.0287399	1.27247	1.86568	14.6167	1.0306e-07	1	1	0	0	0	0
sp|Q8N568-2|DCLK2_HUMAN	Q8N568-2	sp|Q8N568-2|DCLK2_HUMAN	>sp|Q8N568-2|DCLK2_HUMAN Isoform of Q8N568, Isoform 2 of Serine/threonine-protein kinase DCLK2 OS=Homo sapiens GN=DCLK2	DCLK2	DCLK2	166614	9	1061.41	1144.87	984.099	1242.17	1089.93	2184.69	2324.13	1929.88	1868.46	2263.44	3.9122e-07	1.30482e-05	1.02717e-07	5.44887e-06	1.07507e-06	9.41955e-09	4.47414e-08	2.83713e-08	7.88611e-08	1.41342e-07	5	5	1104.5	2114.12	96.3694	203.516	0.0869443	0.0979658	3.04185	3.32349	0.0376884	0.0424445	0.935571	1.83856	10.6594	1.5036e-06	1	1	0	0	0	0
sp|Q14203-6|DCTN1_HUMAN	Q14203-6	sp|Q14203-6|DCTN1_HUMAN	>sp|Q14203-6|DCTN1_HUMAN Isoform of Q14203, Isoform 6 of Dynactin subunit 1 OS=Homo sapiens GN=DCTN1	DCTN1	DCTN1	1639	8	1324.51	1406.36	1352.93	1401.51	1482.38	1455.47	1446.13	1069.24	1244.27	1176.83	1.84291e-07	9.14096e-08	2.56445e-08	1.86043e-07	1.51509e-07	1.19197e-07	1.42995e-07	1.09231e-05	1.89645e-06	1.56098e-06	5	5	1393.54	1278.39	60.2787	169.349	0.0429981	0.134088	3.1438	3.10358	0.0186652	0.0579743	-0.133587	-0.877985	-1.45223	0.20631	0	0	0	0	0	0
sp|Q13561|DCTN2_HUMAN	Q13561	sp|Q13561|DCTN2_HUMAN	>sp|Q13561|DCTN2_HUMAN Dynactin subunit 2 OS=Homo sapiens GN=DCTN2 PE=1 SV=4	DCTN2	DCTN2	10540	4	1450.21	1569.55	1544.27	1559.19	1483.49	1487.95	1440.13	1057.4	1231.5	1159.82	9.78639e-09	3.96267e-08	1.49523e-08	1.57436e-07	6.74772e-08	1.90554e-08	3.0814e-07	3.558e-08	4.34078e-07	1.08934e-06	5	5	1521.34	1275.36	51.9015	183.796	0.0343889	0.145285	3.18202	3.10201	0.0149305	0.0627674	-0.265796	-1.32831	-2.77617	0.0246905	0	0	0	0	0	0
tr|X6RA56|X6RA56_HUMAN	X6RA56	tr|X6RA56|X6RA56_HUMAN	>tr|X6RA56|X6RA56_HUMAN Isoform of O75935, Dynactin subunit 3 OS=Homo sapiens GN=DCTN3 PE=1 SV=1	DCTN3	DCTN3	11258	1	325.29	313.296	326.699	282.489	307.118	307.257	311.021	232.559	250.221	258.868	2.717e-07	1.88369e-07	5.82272e-09	1.31969e-08	7.8858e-08	5.11522e-09	3.54685e-07	0.000339155	1.70449e-06	3.10546e-06	5	5	310.978	271.985	17.9158	35.2422	0.0589806	0.129531	2.49214	2.43165	0.0255927	0.0560207	-0.200945	-1.16364	-2.16785	0.0684008	0	0	0	0	0	0
sp|Q9UJW0|DCTN4_HUMAN	Q9UJW0	sp|Q9UJW0|DCTN4_HUMAN	>sp|Q9UJW0|DCTN4_HUMAN Dynactin subunit 4 OS=Homo sapiens GN=DCTN4 PE=1 SV=1	DCTN4	DCTN4	51164	1	143.481	135.055	137.93	112.61	138.559	86.4667	81.4637	66.6047	93.8597	84.1801	6.18142e-09	3.95171e-07	4.08176e-08	1.07645e-09	5.40293e-08	1.23079e-07	2.70833e-08	4.5849e-06	1.11966e-06	2.51664e-06	5	5	133.527	82.515	12.0793	10.0167	0.0959852	0.128028	2.12404	1.9138	0.0415903	0.055376	-0.698385	-1.7514	-6.9314	5.61791e-05	-1	0	0	0	0	0
sp|O94760|DDAH1_HUMAN	O94760	sp|O94760|DDAH1_HUMAN	>sp|O94760|DDAH1_HUMAN N(G),N(G)-dimethylarginine dimethylaminohydrolase 1 OS=Homo sapiens GN=DDAH1 PE=1 SV=3	DDAH1	DDAH1	23576	3	1180.45	1374.07	1288.55	1474.21	1505.74	700.385	844.259	662.693	717.616	829.251	5.0787e-08	2.36882e-08	4.67738e-09	8.14984e-08	2.48791e-08	1.27181e-08	5.88673e-08	4.44253e-06	6.11482e-08	9.91334e-08	5	5	1364.61	750.841	133.901	81.0783	0.100161	0.10754	3.13329	2.87354	0.0433909	0.0465696	-0.862882	-1.8123	-9.0988	5.78743e-06	-1	0	0	0	0	0
sp|Q16531|DDB1_HUMAN	Q16531	sp|Q16531|DDB1_HUMAN	>sp|Q16531|DDB1_HUMAN DNA damage-binding protein 1 OS=Homo sapiens GN=DDB1 PE=1 SV=1	DDB1	DDB1	1642	3	411.736	477.939	459.05	418.601	477.609	317.921	315.45	350.896	345.697	358.02	2.09639e-08	4.22749e-07	7.7663e-09	1.04966e-05	2.19887e-08	2.96054e-08	9.54327e-06	8.18673e-07	5.49061e-07	8.6062e-08	5	5	448.987	337.597	31.8968	19.6036	0.071867	0.0585854	2.65134	2.52781	0.0311713	0.0254215	-0.410386	-1.7544	-5.68623	0.000271634	-1	0	0	0	0	0
tr|A0A0C4DGS1|A0A0C4DGS1_HUMAN	A0A0C4DGS1	tr|A0A0C4DGS1|A0A0C4DGS1_HUMAN	>tr|A0A0C4DGS1|A0A0C4DGS1_HUMAN Isoform of P39656, Dolichyl-diphosphooligosaccharide--protein glycosyltransferase 48 kDa subunit OS=Homo sapiens GN=DDOST PE=1 SV=1	DDOST	DDOST	1650	4	649.141	538.625	611.759	663.343	753.547	631.524	686.487	693.366	610.639	706.661	6.21693e-07	1.15238e-07	9.10489e-08	1.13297e-07	1.79685e-08	3.19151e-07	5.90715e-07	1.58535e-06	7.36916e-07	7.6127e-07	5	5	643.283	665.735	78.329	42.0563	0.122863	0.0640724	2.80581	2.8226	0.053159	0.0277978	0.0557592	0.409805	0.612434	0.595263	0	1	0	0	0	0
sp|Q92499|DDX1_HUMAN	Q92499	sp|Q92499|DDX1_HUMAN	>sp|Q92499|DDX1_HUMAN ATP-dependent RNA helicase DDX1 OS=Homo sapiens GN=DDX1 PE=1 SV=2	DDX1	DDX1	1653	5	471.06	469.735	420.56	529.119	487.771	694.47	716.62	644.146	610.67	748.944	4.667e-05	1.3326e-05	1.09292e-05	4.97318e-06	1.41682e-05	7.13055e-08	1.7323e-06	4.52866e-07	2.95797e-06	9.21321e-07	5	5	475.649	682.97	39.0409	55.5692	0.0828275	0.0823046	2.67611	2.83324	0.0359101	0.0356841	0.521979	1.75706	6.38726	0.000109144	1	1	0	0	0	0
tr|A0A0D9SFB3|A0A0D9SFB3_HUMAN	A0A0D9SFB3	tr|A0A0D9SFB3|A0A0D9SFB3_HUMAN	>tr|A0A0D9SFB3|A0A0D9SFB3_HUMAN Isoform of O00571, ATP-dependent RNA helicase DDX3X OS=Homo sapiens GN=DDX3X PE=1 SV=1	DDX3X	DDX3X	1654	3	280.919	302.218	223.649	344.344	254.527	386.94	392.244	374.879	361.076	370.085	2.35437e-08	4.50562e-06	2.45085e-08	4.4616e-07	5.57933e-08	5.34944e-08	6.95034e-06	2.9171e-08	1.71097e-07	1.56e-06	5	5	281.132	377.045	45.9689	12.6197	0.16543	0.0334937	2.44424	2.5762	0.0713608	0.014542	0.438359	1.55577	4.19078	0.002413	1	1	0	0	0	0
sp|P26196|DDX6_HUMAN	P26196	sp|P26196|DDX6_HUMAN	>sp|P26196|DDX6_HUMAN Probable ATP-dependent RNA helicase DDX6 OS=Homo sapiens GN=DDX6 PE=1 SV=2	DDX6	DDX6	1656	4	454.933	430.415	408.763	456.317	429.926	564.295	635.933	698.045	637.457	633.378	3.74604e-06	2.27917e-05	6.62799e-06	6.92244e-07	4.0713e-07	7.65664e-07	1.75789e-06	7.47045e-07	1.37328e-06	1.27508e-07	5	5	436.071	633.821	19.8818	47.3721	0.0458585	0.0756629	2.63919	2.80098	0.0199056	0.0328131	0.537453	1.81732	7.61345	2.57975e-05	1	1	0	0	0	0
sp|Q9UMR2-3|DD19B_HUMAN	Q9UMR2-3	sp|Q9UMR2-3|DD19B_HUMAN	>sp|Q9UMR2-3|DD19B_HUMAN Isoform of Q9UMR2, Isoform 3 of ATP-dependent RNA helicase DDX19B OS=Homo sapiens GN=DDX19B	DDX19B	DDX19B	11269	2	79.6425	120.401	131.322	127.761	126.254	226.657	230.397	261.754	236.439	260.662	0.0788693	0.00120213	0.012403	0.00400275	0.00260238	4.65786e-06	1.95448e-06	6.07449e-07	7.55496e-06	8.56356e-07	5	5	117.076	243.182	21.2936	16.8261	0.211142	0.0687767	2.06155	2.38511	0.0906996	0.0298341	1.07483	1.77757	8.27503	1.28526e-05	1	1	0	0	0	0
tr|K7EPJ3|K7EPJ3_HUMAN	K7EPJ3	tr|K7EPJ3|K7EPJ3_HUMAN	>tr|K7EPJ3|K7EPJ3_HUMAN Isoform of O00148, ATP-dependent RNA helicase DDX39A (Fragment) OS=Homo sapiens GN=DDX39A PE=1 SV=1	DDX39A	DDX39A	10212	1	67.358	31.8577	71.0405	61.8004	38.3712	65.6523	62.6846	65.1638	91.0873	78.9194	0.457207	0.425383	0.271048	0.176738	0.282768	1.8256e-06	1.6867e-07	6.33538e-06	6.4278e-07	5.15002e-06	5	5	54.0855	72.7015	17.7776	12.0783	0.374907	0.160216	1.71162	1.85701	0.157497	0.0691404	0.482977	1.05419	2.18845	0.0660875	0	1	0	0	0	0
sp|Q16698-2|DECR_HUMAN	Q16698-2	sp|Q16698-2|DECR_HUMAN	>sp|Q16698-2|DECR_HUMAN Isoform of Q16698, Isoform 2 of 2,4-dienoyl-CoA reductase, mitochondrial OS=Homo sapiens GN=DECR1	DECR1	DECR1	1666	1	202.776	243.598	210.095	244.763	362.562	641.187	806.879	714.988	703.349	864.594	1.0574e-06	9.81594e-07	1.70713e-08	1.7086e-07	3.17551e-06	7.98533e-08	2.57193e-06	1.02052e-07	1.95666e-08	3.55985e-07	5	5	252.759	746.2	64.2709	88.7939	0.233692	0.118705	2.39285	2.87042	0.100145	0.0513726	1.58645	1.81829	10.6012	1.5753e-06	1	1	0	0	0	0
sp|O43583|DENR_HUMAN	O43583	sp|O43583|DENR_HUMAN	>sp|O43583|DENR_HUMAN Density-regulated protein OS=Homo sapiens GN=DENR PE=1 SV=2	DENR	DENR	8562	1	83.9152	98.1646	89.3678	111.171	85.3506	38.3953	22.719	23.8054	34.7365	62.4951	7.77995e-05	2.59394e-05	1.34975e-05	2.53495e-07	0.000898647	1.29098e-05	0.28386	0.0312724	0.0204657	0.245386	5	5	93.5938	36.4303	11.2842	16.074	0.116897	0.428875	1.96883	1.53079	0.0505957	0.178454	-1.45514	-1.67255	-6.13803	0.000149178	-1	0	0	0	0	0
tr|E5RGY0|E5RGY0_HUMAN	E5RGY0	tr|E5RGY0|E5RGY0_HUMAN	>tr|E5RGY0|E5RGY0_HUMAN Isoform of Q9BUN8, Derlin-1 OS=Homo sapiens GN=DERL1 PE=1 SV=1	DERL1	DERL1	79139	1	97.3014	102.64	99.5885	34.2121	84.5807	119.366	113.775	123.572	128.236	123.428	5.66619e-06	3.26023e-05	0.130415	0.06626	0.00016846	7.06135e-07	1.19037e-06	4.73812e-09	3.2899e-08	1.68895e-08	5	5	83.6645	121.675	28.4867	5.41908	0.49282	0.0449477	1.89182	2.08485	0.202506	0.0195107	0.641248	1.13854	2.47619	0.0408073	0	1	0	0	0	0
tr|B5MBY2|B5MBY2_HUMAN;tr|B5MCD5|B5MCD5_HUMAN	B5MBY2;B5MCD5	tr|B5MBY2|B5MBY2_HUMAN;tr|B5MCD5|B5MCD5_HUMAN	>tr|B5MBY2|B5MBY2_HUMAN Isoform of Q9Y6T7, Diacylglycerol kinase OS=Homo sapiens GN=DGKB PE=1 SV=1;>tr|B5MCD5|B5MCD5_HUMAN Isoform of Q9Y6T7, Diacylglycerol kinase OS=Homo sapiens GN=DGKB PE=1 SV=1	DGKB	DGKB	1607	3	1048.72	1089.56	1209.85	1009.11	1045.45	1363.95	1451.79	1694.8	1532.73	1349.44	3.15303e-06	9.91914e-06	7.41946e-09	2.34409e-05	6.34494e-05	0.00197562	0.0306402	0.0055458	0.000645553	0.136393	5	5	1080.54	1478.54	77.6978	141.613	0.0698824	0.0938207	3.03278	3.16829	0.0303126	0.0406566	0.450158	1.71493	5.50271	0.000350337	1	1	0	0	0	0
tr|I3L112|I3L112_HUMAN	I3L112	tr|I3L112|I3L112_HUMAN	>tr|I3L112|I3L112_HUMAN Isoform of P52429, Diacylglycerol kinase (Fragment) OS=Homo sapiens GN=DGKE PE=1 SV=1	DGKE	DGKE	8526	1	131.237	161.65	146.208	136.364	130.019	87.9154	84.8497	98.804	93.7012	96.9425	2.99554e-09	1.56191e-08	7.51817e-09	2.41131e-06	1.58131e-07	3.34345e-07	0.000311817	1.72504e-07	1.60348e-07	1.71299e-05	5	5	141.096	92.4426	13.1424	5.92555	0.0907399	0.0647284	2.14806	1.96515	0.0393271	0.0280818	-0.607621	-1.79954	-7.64055	2.50356e-05	-1	0	0	0	0	0
sp|P49619-3|DGKG_HUMAN	P49619-3	sp|P49619-3|DGKG_HUMAN	>sp|P49619-3|DGKG_HUMAN Isoform of P49619, Isoform 3 of Diacylglycerol kinase gamma OS=Homo sapiens GN=DGKG	DGKG	DGKG	1608	1	200.54	221.083	225.202	202.003	184.626	152.079	188.817	162.112	154.595	141.421	4.80202e-08	5.01987e-09	4.1407e-09	1.53102e-08	3.01801e-08	1.36374e-07	4.57307e-06	1.60003e-06	1.15634e-05	0.00084651	5	5	206.691	159.805	16.5567	17.8312	0.0808147	0.108031	2.3142	2.20153	0.0350403	0.0467812	-0.374277	-1.58633	-4.18305	0.00244332	-1	0	0	0	0	0
sp|Q13574-6|DGKZ_HUMAN	Q13574-6	sp|Q13574-6|DGKZ_HUMAN	>sp|Q13574-6|DGKZ_HUMAN Isoform of Q13574, Isoform 6 of Diacylglycerol kinase zeta OS=Homo sapiens GN=DGKZ	DGKZ	DGKZ	8525	1	109.832	94.2921	103.204	103.417	63.3719	149.806	171.645	178.025	167.553	240.365	5.52557e-07	4.52501e-06	3.97236e-08	1.81995e-08	8.71592e-07	1.43532e-09	9.28837e-08	1.82101e-08	3.10902e-08	5.77997e-08	5	5	94.8234	181.479	18.431	34.5443	0.224741	0.177982	1.96908	2.25313	0.0964037	0.0766946	0.943611	1.66351	5.81916	0.000228837	1	1	0	0	0	0
sp|Q02127|PYRD_HUMAN	Q02127	sp|Q02127|PYRD_HUMAN	>sp|Q02127|PYRD_HUMAN Dihydroorotate dehydrogenase (quinone), mitochondrial OS=Homo sapiens GN=DHODH PE=1 SV=3	DHODH	DHODH	1723	1	82.1289	104.893	80.3464	66.2201	99.8936	32.9827	49.6403	52.4649	56.2203	61.2649	0.00448557	1.31489e-07	4.972e-06	3.92272e-05	9.91453e-05	0.316522	0.00038328	0.000256524	0.00255231	1.26634e-05	5	5	86.6965	50.5146	15.6984	10.7245	0.18651	0.24322	1.93215	1.69422	0.0803087	0.104115	-0.790382	-1.55508	-4.5954	0.00129242	-1	0	0	0	0	0
sp|Q96LJ7|DHRS1_HUMAN	Q96LJ7	sp|Q96LJ7|DHRS1_HUMAN	>sp|Q96LJ7|DHRS1_HUMAN Dehydrogenase/reductase SDR family member 1 OS=Homo sapiens GN=DHRS1 PE=1 SV=1	DHRS1	DHRS1	115817	2	450.408	477.523	450.946	498.279	468.159	104.632	121.774	126.386	110.033	95.3578	2.09877e-05	1.84984e-05	2.00177e-05	1.17386e-06	0.000836017	0.0603667	0.0309255	0.059561	0.118341	0.0229058	5	5	469.063	111.637	20.0135	12.6189	0.0423568	0.114466	2.67092	2.04556	0.0183871	0.0495503	-2.07739	-1.88662	-24.7645	2.03586e-09	-1	0	0	0	0	0
sp|Q9P265|DIP2B_HUMAN	Q9P265	sp|Q9P265|DIP2B_HUMAN	>sp|Q9P265|DIP2B_HUMAN Disco-interacting protein 2 homolog B OS=Homo sapiens GN=DIP2B PE=1 SV=3	DIP2B	DIP2B	57609	2	173.595	155.642	144.754	179.583	158.727	166.794	154.007	171.629	178.262	149.358	8.94565e-06	1.67766e-05	0.000247527	0.00147358	1.94766e-05	2.59468e-07	1.36258e-05	1.04757e-07	1.17303e-06	5.63811e-05	5	5	162.46	164.01	14.0635	12.0795	0.0868906	0.0742341	2.20944	2.21392	0.0376652	0.0321952	0.0148709	0.135173	0.184296	0.874887	0	1	0	0	0	0
sp|Q96HU8|DIRA2_HUMAN	Q96HU8	sp|Q96HU8|DIRA2_HUMAN	>sp|Q96HU8|DIRA2_HUMAN GTP-binding protein Di-Ras2 OS=Homo sapiens GN=DIRAS2 PE=1 SV=1	DIRAS2	DIRAS2	54769	5	1499.7	1662.87	1467.77	1623.78	1336.04	1435.42	1700.64	1555.49	1365.14	1880.37	3.07963e-08	1.60659e-07	1.26178e-09	6.1844e-07	6.19037e-09	1.0649e-08	1.65042e-06	4.62269e-07	1.31824e-06	4.15496e-07	5	5	1518.03	1587.41	130.521	207.468	0.0873201	0.12948	3.17997	3.19778	0.0378506	0.0559989	0.0591392	0.386786	0.597464	0.60407	0	1	0	0	0	0
sp|Q9UBP4|DKK3_HUMAN	Q9UBP4	sp|Q9UBP4|DKK3_HUMAN	>sp|Q9UBP4|DKK3_HUMAN Dickkopf-related protein 3 OS=Homo sapiens GN=DKK3 PE=1 SV=2	DKK3	DKK3	27122	1	61.8041	57.4252	61.4954	51.563	60.7552	112.249	109.486	102.09	113.311	102.761	2.62389e-07	0.000379749	0.000126008	8.87595e-05	0.00588152	2.52528e-08	7.07268e-08	5.56714e-09	2.20889e-08	4.7098e-07	5	5	58.6086	107.979	4.30678	5.26428	0.0762982	0.0490554	1.76698	2.03292	0.0330878	0.0212917	0.883459	1.86499	12.3706	4.09958e-07	1	1	0	0	0	0
sp|P10515|ODP2_HUMAN	P10515	sp|P10515|ODP2_HUMAN	>sp|P10515|ODP2_HUMAN Dihydrolipoyllysine-residue acetyltransferase component of pyruvate dehydrogenase complex, mitochondrial OS=Homo sapiens GN=DLAT PE=1 SV=3	DLAT	DLAT	1737	4	3832.65	3915.19	4491.97	4076.92	3369.55	3593.1	3683.09	4020.28	3929.31	3486.83	2.89911e-08	8.59299e-09	1.67537e-10	1.46002e-08	3.44441e-08	2.26775e-08	5.2733e-08	3.07475e-08	4.77729e-08	4.1974e-08	5	5	3937.25	3742.52	406.489	225.432	0.104562	0.0600779	3.59332	3.57254	0.0452875	0.026068	-0.0690339	-0.56908	-0.828723	0.470821	0	0	0	0	0	0
sp|P09622-3|DLDH_HUMAN	P09622-3	sp|P09622-3|DLDH_HUMAN	>sp|P09622-3|DLDH_HUMAN Isoform of P09622, Isoform 3 of Dihydrolipoyl dehydrogenase, mitochondrial OS=Homo sapiens GN=DLD	DLD	DLD	1738	5	1802.29	1864.68	2045.66	1701.04	1804.82	1200.1	1522.58	1720.9	1413.66	1351.92	2.86795e-08	2.25899e-07	3.38084e-08	4.63065e-08	5.56785e-09	1.92696e-07	7.37783e-07	4.19987e-07	7.97134e-07	2.04016e-07	5	5	1843.7	1441.83	127.284	194.749	0.0678485	0.13498	3.26488	3.15577	0.0294324	0.0583566	-0.362465	-1.5123	-3.75129	0.00490791	-1	0	0	0	0	0
sp|Q12959-5|DLG1_HUMAN	Q12959-5	sp|Q12959-5|DLG1_HUMAN	>sp|Q12959-5|DLG1_HUMAN Isoform of Q12959, Isoform 5 of Disks large homolog 1 OS=Homo sapiens GN=DLG1	DLG1	DLG1	1739	4	937.873	907.351	851.615	823.354	947.494	472.675	446.264	520.876	492.999	337.732	2.94385e-08	1.70565e-08	8.75818e-11	1.31783e-08	8.26266e-09	2.855e-06	1.29204e-05	9.16658e-06	6.25813e-07	0.00021514	5	5	893.537	454.109	54.2008	70.5692	0.0613106	0.170452	2.95047	2.65246	0.0266019	0.0734968	-0.989948	-1.80084	-8.96468	6.57539e-06	-1	0	0	0	0	0
sp|Q15700|DLG2_HUMAN;sp|Q15700-3|DLG2_HUMAN;tr|B7Z2T4|B7Z2T4_HUMAN	Q15700;Q15700-3;B7Z2T4	sp|Q15700|DLG2_HUMAN;sp|Q15700-3|DLG2_HUMAN;tr|B7Z2T4|B7Z2T4_HUMAN	>sp|Q15700|DLG2_HUMAN Disks large homolog 2 OS=Homo sapiens GN=DLG2 PE=1 SV=3;>sp|Q15700-3|DLG2_HUMAN Isoform of Q15700, Isoform 3 of Disks large homolog 2 OS=Homo sapiens GN=DLG2;>tr|B7Z2T4|B7Z2T4_HUMAN Isoform of Q15700, Disks large homolog 2 OS=Homo sapiens GN=DLG2 PE=1 SV=1	DLG2	DLG2	1740	13	4935.45	4626.31	5025.49	5086.35	4803.64	2816.33	2591.34	2948.45	2929.68	2143.19	2.43746e-08	5.92666e-08	7.10256e-09	5.55373e-08	1.28277e-08	3.57272e-07	2.1944e-07	4.61483e-08	9.40964e-08	1.14539e-06	5	5	4895.45	2685.8	184.265	334.98	0.0379975	0.133343	3.68954	3.42614	0.0164962	0.0576553	-0.875018	-1.82327	-9.61291	3.54917e-06	-1	0	0	0	0	0
sp|Q92796|DLG3_HUMAN;tr|Q5JUW8|Q5JUW8_HUMAN	Q92796;Q5JUW8	sp|Q92796|DLG3_HUMAN;tr|Q5JUW8|Q5JUW8_HUMAN	>sp|Q92796|DLG3_HUMAN Disks large homolog 3 OS=Homo sapiens GN=DLG3 PE=1 SV=2;>tr|Q5JUW8|Q5JUW8_HUMAN Isoform of Q92796, Discs, large homolog 3 (Neuroendocrine-dlg, Drosophila), isoform CRA_b OS=Homo sapiens GN=DLG3 PE=1 SV=1	DLG3	DLG3	1741	14	3291	3606.64	3276.3	3023.67	3438.55	1290.13	1359.64	1418.65	1259.88	1141.18	9.09223e-09	7.35724e-09	5.56379e-10	1.92258e-08	1.03812e-08	2.07658e-06	0.000107335	3.78498e-05	8.59745e-05	4.13014e-05	5	5	3327.23	1293.9	215.939	105.333	0.0654175	0.0828849	3.52134	3.11072	0.0283801	0.0359349	-1.36405	-1.87877	-17.6785	2.17479e-08	-1	0	0	0	0	0
sp|P78352-3|DLG4_HUMAN	P78352-3	sp|P78352-3|DLG4_HUMAN	>sp|P78352-3|DLG4_HUMAN Isoform of P78352, Isoform 3 of Disks large homolog 4 OS=Homo sapiens GN=DLG4	DLG4	DLG4	1742	22	12214.8	12531.2	12559.7	11795.7	14615.9	9495.31	7716.22	10849.3	10059	7643.01	2.95278e-08	3.63435e-08	2.10507e-09	3.08095e-08	2.00054e-08	1.38182e-08	7.93302e-08	3.16031e-08	3.85535e-08	7.68808e-08	5	5	12743.5	9152.57	1091.17	1428.27	0.0823226	0.15937	4.10408	3.95723	0.0356919	0.0687801	-0.487842	-1.57814	-4.44759	0.00162386	-1	0	0	0	0	0
sp|O14490-2|DLGP1_HUMAN;sp|O14490|DLGP1_HUMAN	O14490-2;O14490	sp|O14490-2|DLGP1_HUMAN;sp|O14490|DLGP1_HUMAN	>sp|O14490-2|DLGP1_HUMAN Isoform of O14490, Isoform 2 of Disks large-associated protein 1 OS=Homo sapiens GN=DLGAP1;>sp|O14490|DLGP1_HUMAN Disks large-associated protein 1 OS=Homo sapiens GN=DLGAP1 PE=1 SV=1	DLGAP1	DLGAP1	9229	8	2675.99	2734.71	2827.25	3038.91	3142.8	1856.27	1891.69	2423.36	2010.05	1747.78	5.65619e-09	7.03559e-09	4.38096e-10	4.79871e-09	5.73424e-09	7.50059e-09	4.30066e-08	6.28385e-09	1.46382e-08	2.74211e-07	5	5	2883.93	1985.83	199.845	261.883	0.0688712	0.125792	3.45916	3.29512	0.029875	0.0544163	-0.544923	-1.7114	-5.84692	0.000220471	-1	0	0	0	0	0
tr|A0A0G2JLW6|A0A0G2JLW6_HUMAN	A0A0G2JLW6	tr|A0A0G2JLW6|A0A0G2JLW6_HUMAN	>tr|A0A0G2JLW6|A0A0G2JLW6_HUMAN Isoform of Q9P1A6, Disks large-associated protein 2 OS=Homo sapiens GN=DLGAP2 PE=1 SV=2	DLGAP2	DLGAP2	9228	4	667.98	689.939	673.405	665.494	781.791	362.817	328.249	484.258	378.844	273.815	7.88567e-09	7.35969e-08	1.16369e-09	1.36782e-08	7.74244e-09	2.20357e-05	0.000656684	3.11311e-07	7.01328e-05	0.000158743	5	5	695.722	365.596	49.0479	77.5929	0.0678056	0.210839	2.84162	2.55538	0.0294138	0.0905723	-0.95087	-1.74883	-7.33692	3.50777e-05	-1	0	0	0	0	0
sp|O95886|DLGP3_HUMAN	O95886	sp|O95886|DLGP3_HUMAN	>sp|O95886|DLGP3_HUMAN Disks large-associated protein 3 OS=Homo sapiens GN=DLGAP3 PE=1 SV=3	DLGAP3	DLGAP3	58512	6	1733.4	1570.78	1852.93	1729.33	1798.7	1394.36	1214.72	1814.49	1317.47	1256.03	4.88706e-08	1.03551e-08	4.81189e-08	1.8036e-08	1.41079e-08	1.30399e-07	8.93087e-07	8.78459e-09	3.19196e-08	7.83908e-07	5	5	1737.03	1399.41	106.002	241.712	0.0623545	0.16092	3.23914	3.14127	0.0270539	0.0694405	-0.325126	-1.36658	-3.05444	0.0155942	0	0	0	0	0	0
sp|Q9Y2H0-1|DLGP4_HUMAN	Q9Y2H0-1	sp|Q9Y2H0-1|DLGP4_HUMAN	>sp|Q9Y2H0-1|DLGP4_HUMAN Isoform of Q9Y2H0, Isoform 2 of Disks large-associated protein 4 OS=Homo sapiens GN=DLGAP4	DLGAP4	DLGAP4	22839	6	811.991	889.54	835.99	1010.76	989.927	439.289	404.112	540.522	442.81	411.352	5.06662e-07	4.72691e-06	4.51638e-08	1.70212e-06	3.3216e-07	6.65062e-05	0.00717015	6.25843e-07	2.46187e-05	0.000807377	5	5	907.642	447.617	89.4648	54.616	0.0984794	0.116013	2.95623	2.6485	0.0426659	0.0502155	-1.02227	-1.83138	-10.5186	1.67638e-06	-1	0	0	0	0	0
sp|P36957|ODO2_HUMAN	P36957	sp|P36957|ODO2_HUMAN	>sp|P36957|ODO2_HUMAN Dihydrolipoyllysine-residue succinyltransferase component of 2-oxoglutarate dehydrogenase complex, mitochondrial OS=Homo sapiens GN=DLST PE=1 SV=4	DLST	DLST	1743	3	3386.15	2860.29	3326.36	3270.35	2760.85	2608.41	2708.86	3436.37	3036.79	2548.56	3.58931e-07	2.3076e-07	5.14727e-09	3.89974e-08	7.7122e-08	5.31276e-09	5.49605e-08	1.54218e-07	1.26326e-08	2.29061e-07	5	5	3120.8	2867.8	288.299	369.556	0.0943834	0.12494	3.49274	3.45479	0.0408993	0.0540507	-0.126067	-0.767967	-1.27102	0.267042	0	0	0	0	0	0
sp|P11532-4|DMD_HUMAN;tr|F8VX32|F8VX32_HUMAN	P11532-4;F8VX32	sp|P11532-4|DMD_HUMAN;tr|F8VX32|F8VX32_HUMAN	>sp|P11532-4|DMD_HUMAN Isoform of P11532, Isoform 3 of Dystrophin OS=Homo sapiens GN=DMD;>tr|F8VX32|F8VX32_HUMAN Isoform of P11532, Dystrophin OS=Homo sapiens GN=DMD PE=1 SV=1	DMD	DMD	1756	1	104.592	147.154	124.958	151.682	168.215	137.094	132.22	145.414	136.618	131.703	1.85628e-06	0.000123842	3.14995e-07	1.38096e-05	1.97694e-08	1.9505e-07	1.88809e-05	0.000199043	3.38803e-05	8.52446e-05	5	5	139.32	136.61	24.8063	5.50211	0.187956	0.0397522	2.13817	2.1352	0.0809209	0.0172573	-0.00983888	-0.0536728	-0.0851866	0.945261	0	0	0	0	0	0
sp|Q08495|DEMA_HUMAN	Q08495	sp|Q08495|DEMA_HUMAN	>sp|Q08495|DEMA_HUMAN Dematin OS=Homo sapiens GN=DMTN PE=1 SV=3	DMTN	DMTN	2039	5	679.493	822.439	652.741	712.4	725.301	1825.72	1492.63	1773.78	1620.73	1333.64	3.60524e-06	3.65419e-06	0.000855495	4.78055e-05	3.24691e-05	8.15257e-09	8.0977e-08	8.475e-09	2.87544e-08	1.23777e-07	5	5	718.475	1609.3	64.677	202.252	0.0877677	0.129175	2.85505	3.20381	0.0380439	0.0558681	1.15853	1.8428	11.7042	6.60086e-07	1	1	0	0	0	0
tr|G5E9A7|G5E9A7_HUMAN	G5E9A7	tr|G5E9A7|G5E9A7_HUMAN	>tr|G5E9A7|G5E9A7_HUMAN Isoform of Q09019, Dystrophia myotonica WD repeat-containing protein OS=Homo sapiens GN=DMWD PE=1 SV=1	DMWD	DMWD	1762	1	71.9831	68.2716	75.1575	40.8076	74.7068	127.459	113.84	128.149	122.056	105.393	4.01224e-06	0.00056202	2.4591e-05	0.000237903	5.25393e-05	9.77011e-09	7.4977e-08	2.08035e-08	5.12518e-07	1.44778e-06	5	5	66.1853	119.379	14.4492	9.69094	0.264157	0.0831398	1.81031	2.07575	0.112793	0.036045	0.881778	1.65245	5.63354	0.000291996	1	1	0	0	0	0
sp|Q8TDJ6|DMXL2_HUMAN	Q8TDJ6	sp|Q8TDJ6|DMXL2_HUMAN	>sp|Q8TDJ6|DMXL2_HUMAN DmX-like protein 2 OS=Homo sapiens GN=DMXL2 PE=1 SV=2	DMXL2	DMXL2	23312	22	4195.61	4501.33	4674.9	4806.95	4048.08	3604.75	4115.09	4082.02	4054.63	4144.4	2.86549e-08	6.90028e-08	4.83087e-09	3.47441e-08	8.7599e-08	4.12315e-07	4.11163e-07	2.59596e-07	3.95765e-07	1.65711e-07	5	5	4445.38	4000.17	318.896	223.624	0.072367	0.0580898	3.64701	3.60151	0.0313876	0.0252068	-0.151139	-1.26418	-2.09332	0.0771136	0	0	0	0	0	0
sp|P31689|DNJA1_HUMAN	P31689	sp|P31689|DNJA1_HUMAN	>sp|P31689|DNJA1_HUMAN DnaJ homolog subfamily A member 1 OS=Homo sapiens GN=DNAJA1 PE=1 SV=2	DNAJA1	DNAJA1	3301	3	467.328	483.591	502.689	646.004	503.19	789.907	960.095	1031.07	875.758	905.909	3.48147e-09	9.56579e-09	1.0976e-10	1.89557e-08	6.0136e-09	2.24785e-09	2.22487e-08	2.02657e-08	6.2976e-08	3.27875e-07	5	5	520.56	912.549	71.6895	90.481	0.128797	0.100237	2.71347	2.95853	0.0557058	0.0434236	0.81406	1.78259	7.96291	1.76462e-05	1	1	0	0	0	0
sp|O60884|DNJA2_HUMAN	O60884	sp|O60884|DNJA2_HUMAN	>sp|O60884|DNJA2_HUMAN DnaJ homolog subfamily A member 2 OS=Homo sapiens GN=DNAJA2 PE=1 SV=1	DNAJA2	DNAJA2	10294	4	571.592	777.735	744.746	836.613	796.89	959.431	1094.43	1128.79	1072.96	1100.67	1.37985e-05	9.25016e-06	7.93075e-05	1.44378e-07	6.95015e-07	6.13706e-07	1.05711e-06	4.31511e-07	1.20344e-07	5.801e-06	5	5	745.515	1071.26	102.745	65.6138	0.150621	0.0634545	2.86877	3.02921	0.0650475	0.0275303	0.532975	1.65767	5.21328	0.000528727	1	1	0	0	0	0
sp|Q96EY1|DNJA3_HUMAN	Q96EY1	sp|Q96EY1|DNJA3_HUMAN	>sp|Q96EY1|DNJA3_HUMAN DnaJ homolog subfamily A member 3, mitochondrial OS=Homo sapiens GN=DNAJA3 PE=1 SV=2	DNAJA3	DNAJA3	9093	2	155.244	137.366	151.518	116.957	151.099	192.462	194.156	199.167	190.319	184.935	1.02921e-07	1.19337e-06	5.37363e-09	7.55127e-05	5.11995e-06	1.55989e-08	8.95278e-07	2.24219e-07	2.38894e-07	1.72237e-06	5	5	142.437	192.208	15.7836	5.21423	0.117384	0.0271777	2.15133	2.28364	0.050805	0.0118009	0.439536	1.69799	5.28243	0.000478255	1	1	0	0	0	0
sp|Q8WW22-3|DNJA4_HUMAN	Q8WW22-3	sp|Q8WW22-3|DNJA4_HUMAN	>sp|Q8WW22-3|DNJA4_HUMAN Isoform of Q8WW22, Isoform 3 of DnaJ homolog subfamily A member 4 OS=Homo sapiens GN=DNAJA4	DNAJA4	DNAJA4	55466	2	94.3653	451.179	89.4649	95.9217	110.295	273.076	307.22	344.73	287.631	336.162	0.0102295	0.000787939	0.0497071	0.00136959	0.00148616	1.37863e-06	3.93699e-07	2.18335e-08	3.45543e-07	2.11907e-06	5	5	168.245	309.764	158.355	30.6669	0.782001	0.0996242	2.12106	2.48932	0.300003	0.0431595	1.22334	1.31438	3.20641	0.0121063	0	1	0	0	0	0
sp|P25685|DNJB1_HUMAN	P25685	sp|P25685|DNJB1_HUMAN	>sp|P25685|DNJB1_HUMAN DnaJ homolog subfamily B member 1 OS=Homo sapiens GN=DNAJB1 PE=1 SV=4	DNAJB1	DNAJB1	3337	2	122.398	61.6883	138.1	122.258	108.513	307.464	305.3	321.804	326.29	302.54	0.000524129	0.246217	0.000331657	0.0137763	0.00136781	2.61685e-08	1.79313e-06	1.87e-07	8.57968e-08	2.42957e-07	5	5	110.591	312.68	29.2748	10.6417	0.326177	0.0338547	2.02819	2.4949	0.138092	0.0146987	1.55039	1.77575	8.57549	9.55965e-06	1	1	0	0	0	0
tr|C9JRD2|C9JRD2_HUMAN	C9JRD2	tr|C9JRD2|C9JRD2_HUMAN	>tr|C9JRD2|C9JRD2_HUMAN Isoform of P25686, DnaJ homolog subfamily B member 2 (Fragment) OS=Homo sapiens GN=DNAJB2 PE=1 SV=1	DNAJB2	DNAJB2	3300	1	62.5805	44.7943	68.4766	59.5908	63.6815	227.22	200.627	236.566	235.854	197.62	0.0198267	0.000602055	4.37029e-06	0.00216595	1.96875e-06	2.44098e-09	1.04174e-08	6.8315e-08	8.93575e-09	2.31682e-08	5	5	59.8248	219.578	8.99015	19.0603	0.164961	0.0882574	1.77248	2.34025	0.0711614	0.0382554	1.8861	1.86736	16.6422	3.40088e-08	1	1	0	0	0	0
sp|Q9UDY4|DNJB4_HUMAN	Q9UDY4	sp|Q9UDY4|DNJB4_HUMAN	>sp|Q9UDY4|DNJB4_HUMAN DnaJ homolog subfamily B member 4 OS=Homo sapiens GN=DNAJB4 PE=1 SV=1	DNAJB4	DNAJB4	11080	2	102.286	84.5419	91.7704	60.6378	63.8132	283.786	299.578	288.731	270.168	275.142	0.0248998	0.161296	4.39889e-05	0.149602	0.0173725	1.32977e-08	1.28475e-06	6.62206e-08	1.3381e-08	2.30484e-07	5	5	80.6098	283.481	17.9643	11.5493	0.231789	0.0406099	1.89745	2.45224	0.0993507	0.0176294	1.84297	1.84907	13.5399	1.96673e-07	1	1	0	0	0	0
tr|C9J2C4|C9J2C4_HUMAN	C9J2C4	tr|C9J2C4|C9J2C4_HUMAN	>tr|C9J2C4|C9J2C4_HUMAN Isoform of O75190, DnaJ homolog subfamily B member 6 (Fragment) OS=Homo sapiens GN=DNAJB6 PE=1 SV=1	DNAJB6	DNAJB6	10049	1	95.1651	64.1734	82.4869	88.0231	78.949	129.695	144.167	135.642	132.894	153.592	8.51686e-07	3.57638e-05	2.48273e-05	0.00153248	4.27149e-06	4.81332e-06	1.05579e-06	4.20723e-08	8.49922e-07	1.22574e-05	5	5	81.7595	139.198	11.5828	9.67711	0.149227	0.0684794	1.90883	2.14281	0.0644518	0.0297055	0.777263	1.77147	7.57613	2.69324e-05	1	1	0	0	0	0
sp|Q9H3Z4|DNJC5_HUMAN	Q9H3Z4	sp|Q9H3Z4|DNJC5_HUMAN	>sp|Q9H3Z4|DNJC5_HUMAN DnaJ homolog subfamily C member 5 OS=Homo sapiens GN=DNAJC5 PE=1 SV=1	DNAJC5	DNAJC5	80331	3	1057.53	1520.05	1507.9	1317.6	1556.06	1866.81	2164.94	2295.17	2018.11	2121.98	1.37278e-08	3.45912e-08	6.55414e-10	6.55438e-08	9.89587e-08	8.75109e-09	2.77075e-08	1.30228e-08	8.42595e-08	2.50838e-07	5	5	1391.83	2093.4	208.658	160.978	0.16276	0.0779257	3.13927	3.31981	0.0702242	0.0337915	0.59975	1.66531	5.44373	0.00037957	1	1	0	1	0	0
sp|O75061-4|AUXI_HUMAN	O75061-4	sp|O75061-4|AUXI_HUMAN	>sp|O75061-4|AUXI_HUMAN Isoform of O75061, Isoform 4 of Putative tyrosine-protein phosphatase auxilin OS=Homo sapiens GN=DNAJC6	DNAJC6	DNAJC6	9829	10	3226.99	2867.14	3090.79	3214.04	2885.6	2408.94	2619.84	2301.95	2288.12	2312.79	3.34934e-08	6.72065e-08	9.87671e-09	9.65112e-07	1.37181e-08	4.51687e-08	1.71623e-07	1.83591e-08	2.13576e-07	2.47709e-07	5	5	3056.91	2386.33	173.293	138.934	0.0570343	0.0566972	3.48472	3.37716	0.0247496	0.0246035	-0.357302	-1.75529	-5.2758	0.000481863	-1	0	0	0	1	0
sp|Q9NVH1-3|DJC11_HUMAN	Q9NVH1-3	sp|Q9NVH1-3|DJC11_HUMAN	>sp|Q9NVH1-3|DJC11_HUMAN Isoform of Q9NVH1, Isoform 3 of DnaJ homolog subfamily C member 11 OS=Homo sapiens GN=DNAJC11	DNAJC11	DNAJC11	55735	6	583.769	449.696	491.634	428.85	552.313	701.712	754.522	851.784	718.798	793.392	1.45238e-05	0.00313223	8.68885e-05	3.20807e-05	2.63769e-05	1.50998e-07	1.7835e-06	1.47213e-06	6.94283e-06	9.92781e-07	5	5	501.252	764.041	65.9714	60.3797	0.131801	0.0781157	2.69706	2.88205	0.056994	0.0338736	0.614531	1.72808	6.29536	0.000122237	1	1	0	0	0	0
sp|O75165|DJC13_HUMAN	O75165	sp|O75165|DJC13_HUMAN	>sp|O75165|DJC13_HUMAN DnaJ homolog subfamily C member 13 OS=Homo sapiens GN=DNAJC13 PE=1 SV=5	DNAJC13	DNAJC13	23317	2	98.05	96.4316	96.5118	107.046	58.7123	128.108	118.2	132.081	115.921	127.518	2.04361e-06	9.14607e-05	6.59703e-05	6.73339e-06	0.254467	1.84479e-06	1.40553e-05	1.04759e-05	7.46198e-06	9.45775e-06	5	5	91.3504	124.366	18.768	6.94256	0.242935	0.0562814	1.95171	2.09415	0.103996	0.0244234	0.47319	1.37654	3.3097	0.0101634	0	1	0	0	0	0
sp|Q96DA6-2|TIM14_HUMAN	Q96DA6-2	sp|Q96DA6-2|TIM14_HUMAN	>sp|Q96DA6-2|TIM14_HUMAN Isoform of Q96DA6, Isoform 2 of Mitochondrial import inner membrane translocase subunit TIM14 OS=Homo sapiens GN=DNAJC19	DNAJC19	DNAJC19	131118	2	156.582	110.861	119.812	119.706	143.852	314.373	333.017	392.285	349.508	326.62	0.0170405	0.00318642	0.146488	0.0559318	0.0572227	7.93785e-06	3.23373e-06	3.40642e-07	1.13025e-07	1.9396e-06	5	5	130.162	343.16	19.1991	30.2435	0.145182	0.0856091	2.11081	2.5342	0.062723	0.0371117	1.40648	1.85393	13.4389	2.05071e-07	1	1	0	0	0	0
tr|A0A0U1RQP1|A0A0U1RQP1_HUMAN	A0A0U1RQP1	tr|A0A0U1RQP1|A0A0U1RQP1_HUMAN	>tr|A0A0U1RQP1|A0A0U1RQP1_HUMAN Isoform of Q05193, Dynamin-1 OS=Homo sapiens GN=DNM1 PE=4 SV=1	DNM1	DNM1	1759	37	49029.1	55171.7	54122.8	52075	49891.4	62407.4	49280.4	63154.3	61250.9	56067.2	7.86087e-08	6.06206e-08	9.67164e-09	1.57116e-07	2.96792e-07	9.11514e-08	2.64887e-07	8.08592e-08	2.98665e-07	5.24974e-07	5	5	52058	58432	2637.56	5817.96	0.0507345	0.104235	4.71604	4.76483	0.0220196	0.0451466	0.162063	1.15553	1.99236	0.090578	0	1	0	0	1	0
sp|O00429-2|DNM1L_HUMAN	O00429-2	sp|O00429-2|DNM1L_HUMAN	>sp|O00429-2|DNM1L_HUMAN Isoform of O00429, Isoform 4 of Dynamin-1-like protein OS=Homo sapiens GN=DNM1L	DNM1L	DNM1L	10059	17	5169.14	5592.58	5907.5	6109.98	5106.76	4633.95	6584.29	3747.9	4875.86	4306.06	1.11432e-08	1.08938e-08	5.04433e-10	3.25635e-09	1.87494e-08	1.85881e-08	4.80993e-08	6.96553e-08	2.42572e-08	6.94556e-08	5	5	5577.19	4829.61	441.876	1068.12	0.0794171	0.210662	3.74532	3.67608	0.0344362	0.0904979	-0.230037	-0.933823	-1.75025	0.132642	0	0	0	0	0	0
sp|P50570-3|DYN2_HUMAN	P50570-3	sp|P50570-3|DYN2_HUMAN	>sp|P50570-3|DYN2_HUMAN Isoform of P50570, Isoform 3 of Dynamin-2 OS=Homo sapiens GN=DNM2	DNM2	DNM2	1785	4	3214.15	3666.7	3737.16	3625.49	3181.01	5601.93	4440.71	5155.08	5545.07	4382.59	9.72786e-05	0.00307469	0.0305052	0.0470592	0.000459029	4.38634e-07	1.07072e-07	1.4305e-05	5.05394e-07	5.36716e-07	5	5	3484.9	5025.08	265.567	586.16	0.0773681	0.118739	3.54116	3.69873	0.0335504	0.0513873	0.523434	1.70203	5.6608	0.000280715	1	1	0	0	1	0
sp|Q9UQ16-2|DYN3_HUMAN	Q9UQ16-2	sp|Q9UQ16-2|DYN3_HUMAN	>sp|Q9UQ16-2|DYN3_HUMAN Isoform of Q9UQ16, Isoform 2 of Dynamin-3 OS=Homo sapiens GN=DNM3	DNM3	DNM3	26052	4	1456.16	1356.07	1501.74	1594.11	1647.82	3918.1	3648.92	3852.06	3807.96	3806.8	8.27788e-09	1.28483e-08	1.85381e-09	3.20612e-09	5.20676e-09	1.05328e-08	9.39576e-08	1.35478e-08	1.28799e-08	1.03439e-07	5	5	1511.18	3806.77	114.809	99.2044	0.0767024	0.0262924	3.1783	3.58044	0.0332626	0.0114167	1.33586	1.88586	19.6621	9.90754e-09	1	1	0	0	1	0
tr|E7EMB6|E7EMB6_HUMAN	E7EMB6	tr|E7EMB6|E7EMB6_HUMAN	>tr|E7EMB6|E7EMB6_HUMAN Isoform of Q9ULA0, Aspartyl aminopeptidase OS=Homo sapiens GN=DNPEP PE=1 SV=2	DNPEP	DNPEP	23549	1	41.5198	25.855	47.9704	38.7167	54.717	173.441	202.775	2723.09	2788.51	2577.2	1.33917e-07	1.3124e-07	2.20406e-07	1.07756e-05	1.87503e-06	0.0031448	3.18923e-05	0.176389	0.143772	0.224979	5	5	41.7558	1693	10.8252	1375.94	0.290115	2.73033	1.60756	2.96755	0.123458	0.634534	4.51779	1.62609	5.59249	0.000308655	1	1	0	0	0	0
sp|Q14183|DOC2A_HUMAN	Q14183	sp|Q14183|DOC2A_HUMAN	>sp|Q14183|DOC2A_HUMAN Double C2-like domain-containing protein alpha OS=Homo sapiens GN=DOC2A PE=1 SV=5	DOC2A	DOC2A	8448	1	96.2582	71.5104	73.3159	81.1386	90.7346	153.674	159.596	185.048	165.562	143.019	1.68952e-06	1.16631e-07	0.00991447	1.73583e-06	2.63504e-06	1.73647e-08	7.70566e-08	7.90034e-09	1.53547e-08	1.06093e-07	5	5	82.5915	161.38	10.7707	15.6313	0.130281	0.0956404	1.914	2.20625	0.0563426	0.0414416	0.97084	1.81598	9.56567	3.69556e-06	1	1	0	0	0	0
sp|Q8IZD9|DOCK3_HUMAN	Q8IZD9	sp|Q8IZD9|DOCK3_HUMAN	>sp|Q8IZD9|DOCK3_HUMAN Dedicator of cytokinesis protein 3 OS=Homo sapiens GN=DOCK3 PE=1 SV=1	DOCK3	DOCK3	1795	3	155.811	142.031	177.073	85.6174	189.871	226.78	221.725	276.851	252.155	231.746	0.000129266	0.00085858	0.000800081	0.0516928	4.14341e-05	1.05114e-06	1.72309e-06	1.22054e-05	4.74733e-06	1.33582e-05	5	5	150.081	241.851	40.5124	22.7236	0.322499	0.0916523	2.16083	2.38207	0.13661	0.0397209	0.734936	1.47192	3.97579	0.0034074	1	1	0	0	0	0
sp|Q8N1I0-2|DOCK4_HUMAN	Q8N1I0-2	sp|Q8N1I0-2|DOCK4_HUMAN	>sp|Q8N1I0-2|DOCK4_HUMAN Isoform of Q8N1I0, Isoform 2 of Dedicator of cytokinesis protein 4 OS=Homo sapiens GN=DOCK4	DOCK4	DOCK4	9732	6	521.923	557.489	553.961	483.279	523.188	455.713	519.9	417.936	375.962	578.036	4.68102e-05	2.76045e-06	3.14247e-06	9.98549e-05	3.81737e-05	1.32335e-06	4.40794e-05	3.12258e-05	1.36006e-05	3.59654e-06	5	5	527.968	469.509	30.0148	80.4963	0.0577066	0.172101	2.72204	2.66656	0.0250408	0.0741977	-0.184273	-0.927076	-1.66629	0.150826	0	0	0	0	0	0
sp|Q9BZ29-3|DOCK9_HUMAN	Q9BZ29-3	sp|Q9BZ29-3|DOCK9_HUMAN	>sp|Q9BZ29-3|DOCK9_HUMAN Isoform of Q9BZ29, Isoform 3 of Dedicator of cytokinesis protein 9 OS=Homo sapiens GN=DOCK9	DOCK9	DOCK9	23348	1	94.2716	106.107	103.554	84.4452	79.7934	77.5065	58.5546	63.3989	61.5968	69.0205	9.73417e-05	5.30909e-05	2.69648e-06	3.16683e-05	2.9445e-05	3.7972e-05	0.00246017	8.91516e-05	5.72139e-05	2.1826e-06	5	5	93.6343	66.0155	11.5151	7.46844	0.124872	0.110368	1.96877	1.8175	0.0540218	0.0477871	-0.502486	-1.62473	-4.83902	0.000900956	-1	0	0	0	0	0
sp|Q8N350|DOS_HUMAN	Q8N350	sp|Q8N350|DOS_HUMAN	>sp|Q8N350|DOS_HUMAN Protein Dos OS=Homo sapiens GN=DOS PE=1 SV=2	DOS	DOS	255057	1	118.076	111.337	94.3652	91.8961	93.5634	64.2865	67.7491	94.4505	97.7044	81.6829	3.37327e-07	1.00657e-05	0.000792299	6.48004e-07	0.000157888	3.65811e-07	1.90442e-06	2.98742e-08	5.33551e-06	1.67512e-05	5	5	101.847	81.1747	12.0109	15.1261	0.115754	0.191064	2.0056	1.90325	0.0501043	0.0822354	-0.339995	-1.22058	-2.5989	0.0330981	0	0	0	0	0	0
sp|O60762|DPM1_HUMAN	O60762	sp|O60762|DPM1_HUMAN	>sp|O60762|DPM1_HUMAN Dolichol-phosphate mannosyltransferase subunit 1 OS=Homo sapiens GN=DPM1 PE=1 SV=1	DPM1	DPM1	8813	2	125.12	117.682	95.9388	129.233	106.241	250.026	258.152	336.785	232.941	219.871	0.0196183	0.00191401	0.0074213	0.00031211	0.0198489	3.92217e-06	3.79068e-06	0.000283188	1.54848e-05	1.76867e-06	5	5	114.843	259.555	13.7124	45.6626	0.123053	0.165334	2.05754	2.40933	0.0532404	0.0713201	1.16861	1.80709	9.53789	3.79545e-06	1	1	0	0	0	0
sp|P42658-2|DPP6_HUMAN	P42658-2	sp|P42658-2|DPP6_HUMAN	>sp|P42658-2|DPP6_HUMAN Isoform of P42658, Isoform DPPX-S of Dipeptidyl aminopeptidase-like protein 6 OS=Homo sapiens GN=DPP6	DPP6	DPP6	1804	10	6446.53	6700.8	6160.61	6228.63	6073.63	8744.04	8510.37	7566.12	8130.5	8847.93	1.05866e-08	8.08485e-08	2.0759e-08	8.39397e-08	1.94777e-07	2.96894e-08	2.49576e-07	3.18588e-07	9.74689e-07	1.8283e-06	5	5	6322.04	8359.8	252.709	522.275	0.0395793	0.0638417	3.80058	3.9215	0.0171824	0.0276979	0.401672	1.79584	6.09375	0.000158407	1	1	0	0	0	0
sp|Q8N608-4|DPP10_HUMAN	Q8N608-4	sp|Q8N608-4|DPP10_HUMAN	>sp|Q8N608-4|DPP10_HUMAN Isoform of Q8N608, Isoform 4 of Inactive dipeptidyl peptidase 10 OS=Homo sapiens GN=DPP10	DPP10	DPP10	57628	3	574.698	622.084	655.82	633.668	788.506	778.635	821.903	947.612	882.267	672.342	1.9039e-07	1.33653e-08	4.77694e-09	3.5578e-07	4.41023e-09	8.53079e-09	8.45128e-09	1.93502e-08	6.78608e-08	3.60653e-08	5	5	654.955	820.552	80.3296	104.497	0.117783	0.131132	2.81375	2.9112	0.0509762	0.0567073	0.323712	1.34851	2.98823	0.0174008	0	1	0	0	0	0
sp|Q16555|DPYL2_HUMAN	Q16555	sp|Q16555|DPYL2_HUMAN	>sp|Q16555|DPYL2_HUMAN Dihydropyrimidinase-related protein 2 OS=Homo sapiens GN=DPYSL2 PE=1 SV=1	DPYSL2	DPYSL2	1808	18	55093.2	56251.2	55509.5	52140.9	56762.2	21864.9	22117.8	17821.2	21866.9	22010.2	1.27887e-07	1.31363e-06	1.39997e-08	2.90695e-08	2.04128e-07	5.97682e-08	1.47706e-07	1.96767e-07	3.83713e-07	5.74029e-07	5	5	55151.4	21136.2	1802.71	1856.19	0.0332189	0.0938194	4.74137	4.32357	0.0144228	0.040656	-1.3879	-1.88139	-18.5686	1.50814e-08	-1	0	0	0	0	0
sp|Q14195|DPYL3_HUMAN	Q14195	sp|Q14195|DPYL3_HUMAN	>sp|Q14195|DPYL3_HUMAN Dihydropyrimidinase-related protein 3 OS=Homo sapiens GN=DPYSL3 PE=1 SV=1	DPYSL3	DPYSL3	1809	7	2203.64	2408.08	2353.89	2516.29	2435.71	965.662	1032.5	873.342	1068.26	1003.11	5.90117e-09	1.61326e-07	1.02772e-09	2.87835e-09	4.54136e-09	1.80937e-07	3.40286e-07	5.9264e-06	2.32541e-07	2.24339e-07	5	5	2383.52	988.574	116.392	74.6563	0.0495819	0.0775684	3.3768	2.99398	0.0215199	0.033637	-1.27167	-1.88106	-17.6818	2.17479e-08	-1	0	0	0	0	0
sp|O14531|DPYL4_HUMAN	O14531	sp|O14531|DPYL4_HUMAN	>sp|O14531|DPYL4_HUMAN Dihydropyrimidinase-related protein 4 OS=Homo sapiens GN=DPYSL4 PE=1 SV=2	DPYSL4	DPYSL4	10570	7	1208.7	1348.05	1440.3	1614.25	1765.38	1540.04	1645.72	1304.34	1332.29	1551.69	4.82541e-07	3.55893e-07	5.87776e-08	9.45446e-07	1.29668e-06	1.5912e-07	3.74886e-07	1.1513e-05	1.1537e-06	2.80455e-06	5	5	1475.34	1474.82	219.056	148.953	0.149464	0.102504	3.16506	3.16694	0.0645531	0.0444006	0.0062432	0.0359748	0.0564321	0.96288	0	1	0	0	0	0
sp|Q9BPU6|DPYL5_HUMAN	Q9BPU6	sp|Q9BPU6|DPYL5_HUMAN	>sp|Q9BPU6|DPYL5_HUMAN Dihydropyrimidinase-related protein 5 OS=Homo sapiens GN=DPYSL5 PE=1 SV=1	DPYSL5	DPYSL5	56896	5	591.933	576.159	593.174	613.122	679.78	352.261	318.165	286.714	294.592	288.646	1.05574e-06	6.42695e-06	5.57644e-08	4.19603e-06	3.79908e-07	0.00219305	6.57197e-05	0.00454852	4.54682e-05	0.000235135	5	5	610.834	308.075	40.7132	27.703	0.0646827	0.0872929	2.78518	2.48731	0.028062	0.0378389	-0.989511	-1.8605	-12.6239	3.42599e-07	-1	0	0	0	0	0
sp|P55039|DRG2_HUMAN	P55039	sp|P55039|DRG2_HUMAN	>sp|P55039|DRG2_HUMAN Developmentally-regulated GTP-binding protein 2 OS=Homo sapiens GN=DRG2 PE=1 SV=1	DRG2	DRG2	1819	1	125.126	134.594	128.79	134.569	119.293	115.78	111.874	110.687	115.783	130.074	0.000516563	2.89329e-05	1.17393e-05	4.49006e-06	6.35413e-05	8.14589e-05	9.98964e-08	0.000133274	6.51357e-06	1.12609e-06	5	5	128.474	116.84	6.52311	7.74416	0.0512908	0.0642467	2.10836	2.06686	0.0222607	0.0278732	-0.137874	-1.2845	-2.01722	0.0871368	0	0	0	0	0	0
tr|E9PEB9|E9PEB9_HUMAN	E9PEB9	tr|E9PEB9|E9PEB9_HUMAN	>tr|E9PEB9|E9PEB9_HUMAN Isoform of Q03001, Dystonin OS=Homo sapiens GN=DST PE=1 SV=3	DST	DST	667	5	236.125	173.97	138.217	232.571	213.636	435.441	389.642	308.042	315.803	348.84	0.00332854	0.0046325	0.00115242	0.000775762	0.00310837	3.02261e-07	5.36134e-06	1.43266e-05	1.69902e-05	2.21835e-05	5	5	198.904	359.554	41.954	53.2601	0.230732	0.146047	2.29008	2.55205	0.098909	0.0630931	0.870237	1.65089	5.60585	0.000302957	1	1	0	0	0	0
sp|P60981|DEST_HUMAN	P60981	sp|P60981|DEST_HUMAN	>sp|P60981|DEST_HUMAN Destrin OS=Homo sapiens GN=DSTN PE=1 SV=3	DSTN	DSTN	11034	2	1076.07	1142.81	1136.71	1234.38	1061.03	1427.1	1655.34	1244.51	1474.18	1572.98	0.0020453	6.15384e-05	5.01598e-07	5.91459e-07	0.0116989	6.8337e-08	1.25688e-07	1.64203e-05	7.76188e-08	1.72731e-07	5	5	1130.2	1474.82	68.5023	156.162	0.0598831	0.109055	3.05253	3.16672	0.0259836	0.047222	0.379342	1.62911	4.46729	0.00157483	1	1	0	0	0	0
sp|Q8TEA8|DTD1_HUMAN	Q8TEA8	sp|Q8TEA8|DTD1_HUMAN	>sp|Q8TEA8|DTD1_HUMAN D-tyrosyl-tRNA(Tyr) deacylase 1 OS=Homo sapiens GN=DTD1 PE=1 SV=2	DTD1	DTD1	92675	1	224.007	241.137	226.487	239.827	234.276	93.0471	77.9475	107.322	109.007	112.45	2.09948e-09	4.19741e-09	1.26418e-10	1.59141e-09	1.68178e-09	3.60269e-05	0.00110065	0.000298536	1.47323e-05	1.93998e-05	5	5	233.147	99.9547	7.70758	14.356	0.0331564	0.153386	2.36744	1.99592	0.0143957	0.0662279	-1.23415	-1.84878	-12.4438	3.94061e-07	-1	0	0	0	0	0
sp|Q9Y4J8-13|DTNA_HUMAN;sp|Q9Y4J8-10|DTNA_HUMAN	Q9Y4J8-13;Q9Y4J8-10	sp|Q9Y4J8-13|DTNA_HUMAN;sp|Q9Y4J8-10|DTNA_HUMAN	>sp|Q9Y4J8-13|DTNA_HUMAN Isoform of Q9Y4J8, Isoform 13 of Dystrobrevin alpha OS=Homo sapiens GN=DTNA;>sp|Q9Y4J8-10|DTNA_HUMAN Isoform of Q9Y4J8, Isoform 10 of Dystrobrevin alpha OS=Homo sapiens GN=DTNA	DTNA	DTNA	1837	3	274.823	244.921	223.595	256.691	260.143	374.191	339.041	268.076	346.054	271.366	4.83264e-05	0.000355717	5.68954e-05	1.75835e-05	0.000181536	3.52747e-08	9.91186e-08	3.78108e-07	2.67634e-06	4.04478e-06	5	5	252.035	319.746	19.1453	47.537	0.0775077	0.152515	2.40043	2.50086	0.0336108	0.0658562	0.333614	1.38852	3.15311	0.0131941	0	1	0	0	0	0
sp|Q8N9I9|DTX3_HUMAN	Q8N9I9	sp|Q8N9I9|DTX3_HUMAN	>sp|Q8N9I9|DTX3_HUMAN Probable E3 ubiquitin-protein ligase DTX3 OS=Homo sapiens GN=DTX3 PE=1 SV=2	DTX3	DTX3	196403	1	176.985	170.626	191.037	218.203	142.467	267.771	240.6	282.206	259.646	265.164	0.000201872	2.07468e-05	4.19357e-06	9.40075e-07	1.97975e-07	4.49197e-08	4.70643e-08	7.09391e-08	1.09522e-08	1.24377e-07	5	5	179.864	263.077	27.7798	15.0771	0.157382	0.0580178	2.25074	2.4195	0.0679327	0.0251756	0.560639	1.66742	5.38095	0.000416394	1	1	0	0	0	0
sp|P51452-2|DUS3_HUMAN	P51452-2	sp|P51452-2|DUS3_HUMAN	>sp|P51452-2|DUS3_HUMAN Isoform of P51452, Isoform 2 of Dual specificity protein phosphatase 3 OS=Homo sapiens GN=DUSP3	DUSP3	DUSP3	1845	2	237.642	227.001	236.988	266.623	202.702	201.848	183.586	99.9649	144.65	139.858	4.22566e-06	1.02247e-05	2.76696e-07	3.79978e-07	1.26628e-06	1.51458e-07	1.00696e-06	0.139382	0.000100528	1.62034e-06	5	5	234.191	153.981	22.9935	39.9121	0.0988877	0.278995	2.36789	2.17494	0.0428419	0.118903	-0.640943	-1.46102	-3.86258	0.0040871	-1	0	0	0	0	0
sp|Q14204|DYHC1_HUMAN	Q14204	sp|Q14204|DYHC1_HUMAN	>sp|Q14204|DYHC1_HUMAN Cytoplasmic dynein 1 heavy chain 1 OS=Homo sapiens GN=DYNC1H1 PE=1 SV=5	DYNC1H1	DYNC1H1	1778	108	19241.1	17269.4	18777.3	19834.5	21304.9	41998	44993	39920.8	41107.1	50811.6	1.38915e-07	3.71976e-07	1.58901e-08	2.70384e-07	2.36174e-07	1.95817e-08	1.21387e-07	4.88455e-08	3.59582e-08	1.61977e-07	5	5	19285.4	43766.1	1475.14	4362.53	0.0769038	0.0964763	4.28421	4.63949	0.0333497	0.0418021	1.18022	1.86389	13.9674	1.54372e-07	1	1	0	0	0	0
sp|O14576-2|DC1I1_HUMAN	O14576-2	sp|O14576-2|DC1I1_HUMAN	>sp|O14576-2|DC1I1_HUMAN Isoform of O14576, Isoform 2 of Cytoplasmic dynein 1 intermediate chain 1 OS=Homo sapiens GN=DYNC1I1	DYNC1I1	DYNC1I1	1780	3	894.843	1076	1033.68	935.598	981.536	1435.5	1572.09	1707.07	1548.87	1777.73	2.08123e-07	2.51186e-07	3.51951e-07	8.20106e-07	5.67392e-06	6.99776e-07	3.85417e-07	8.27928e-06	1.44282e-06	4.67949e-07	5	5	984.332	1608.25	72.8516	135.244	0.0742113	0.0844092	2.99219	3.20512	0.0321853	0.0365934	0.707354	1.82253	8.85147	7.31189e-06	1	1	0	0	0	0
sp|Q9Y6G9|DC1L1_HUMAN	Q9Y6G9	sp|Q9Y6G9|DC1L1_HUMAN	>sp|Q9Y6G9|DC1L1_HUMAN Cytoplasmic dynein 1 light intermediate chain 1 OS=Homo sapiens GN=DYNC1LI1 PE=1 SV=3	DYNC1LI1	DYNC1LI1	51143	6	966.49	1118.41	1139.22	1210.99	1091.32	1051.77	1227.77	1217.92	1098.81	1275.29	7.76602e-08	2.25894e-07	6.3588e-10	1.57036e-07	3.21963e-08	8.69203e-08	4.13943e-08	5.16762e-08	1.14149e-07	6.78013e-08	5	5	1105.29	1174.31	89.3827	94.4366	0.0831005	0.0817499	3.0423	3.06864	0.036028	0.0354444	0.0874896	0.722734	1.07165	0.349415	0	1	0	0	0	0
sp|O43237|DC1L2_HUMAN	O43237	sp|O43237|DC1L2_HUMAN	>sp|O43237|DC1L2_HUMAN Cytoplasmic dynein 1 light intermediate chain 2 OS=Homo sapiens GN=DYNC1LI2 PE=1 SV=1	DYNC1LI2	DYNC1LI2	1783	5	468.695	476.512	518.005	514.837	517.913	1926.45	1953.64	1754.5	1816.66	2114.3	2.45254e-06	3.67389e-07	7.93427e-05	7.00986e-07	1.94061e-05	1.98174e-08	2.48211e-08	6.74307e-08	2.34477e-08	4.17194e-08	5	5	499.193	1913.11	24.4623	138.526	0.0495467	0.0719104	2.69785	3.28084	0.0215047	0.03119	1.93667	1.89099	27.5971	1.46758e-09	1	1	0	0	0	0
sp|Q96FJ2|DYL2_HUMAN	Q96FJ2	sp|Q96FJ2|DYL2_HUMAN	>sp|Q96FJ2|DYL2_HUMAN Dynein light chain 2, cytoplasmic OS=Homo sapiens GN=DYNLL2 PE=1 SV=1	DYNLL2	DYNLL2	140735	1	288.351	194.726	171.89	173.661	155.162	76.7441	55.4691	78.1837	74.7015	46.2187	3.24755e-09	3.19485e-08	8.80454e-11	8.72323e-08	2.84807e-07	0.000173309	0.000759478	9.19753e-06	4.11546e-05	0.0211911	5	5	196.758	66.2634	53.0934	14.5039	0.245065	0.239139	2.28302	1.81207	0.104882	0.102416	-1.56444	-1.76545	-8.23233	1.34392e-05	-1	0	0	0	0	0
sp|Q9NP97|DLRB1_HUMAN	Q9NP97	sp|Q9NP97|DLRB1_HUMAN	>sp|Q9NP97|DLRB1_HUMAN Dynein light chain roadblock-type 1 OS=Homo sapiens GN=DYNLRB1 PE=1 SV=3	DYNLRB1	DYNLRB1	83658	2	247.412	192.787	184.274	202.975	192.891	421.036	424.071	316.38	385.934	484.051	0.165135	0.211583	0.207048	0.261151	0.141513	6.89045e-09	8.56987e-07	4.58573e-06	8.16173e-07	2.3998e-07	5	5	204.068	406.295	25.119	61.3973	0.116347	0.157909	2.30734	2.60467	0.0503593	0.0681572	0.987712	1.78491	8.38929	1.1351e-05	1	1	0	0	0	0
sp|P30084|ECHM_HUMAN	P30084	sp|P30084|ECHM_HUMAN	>sp|P30084|ECHM_HUMAN Enoyl-CoA hydratase, mitochondrial OS=Homo sapiens GN=ECHS1 PE=1 SV=4	ECHS1	ECHS1	1892	2	578.743	391.448	383.063	474.302	383.638	483.85	623.66	612.376	559.046	548.996	9.36507e-05	0.00260277	8.38253e-05	1.36402e-05	0.0010967	2.14296e-07	1.73141e-06	1.75177e-06	6.28994e-07	1.50753e-06	5	5	442.239	565.586	85.4062	56.037	0.183199	0.101718	2.63968	2.75074	0.0789065	0.0440621	0.368925	1.3221	2.97333	0.0178278	0	1	0	0	0	0
sp|Q5VYK3|ECM29_HUMAN	Q5VYK3	sp|Q5VYK3|ECM29_HUMAN	>sp|Q5VYK3|ECM29_HUMAN Proteasome-associated protein ECM29 homolog OS=Homo sapiens GN=ECM29 PE=1 SV=2	ECM29	ECM29	23392	1	181.933	270.872	227.158	225.347	265.831	66.1342	46.383	55.529	87.5297	98.2871	0.000251825	5.57295e-06	2.0639e-08	1.59798e-05	1.86487e-06	3.46581e-06	0.00206565	0.00923421	6.66004e-05	8.34428e-06	5	5	234.228	70.7726	36.0735	21.7174	0.161439	0.318992	2.36529	1.83319	0.0696616	0.135194	-1.7676	-1.78433	-8.98919	6.42047e-06	-1	0	0	0	0	0
sp|O60869-2|EDF1_HUMAN	O60869-2	sp|O60869-2|EDF1_HUMAN	>sp|O60869-2|EDF1_HUMAN Isoform of O60869, Isoform 2 of Endothelial differentiation-related factor 1 OS=Homo sapiens GN=EDF1	EDF1	EDF1	8721	1	77.116	67.8873	83.5661	62.8257	87.8918	103.788	86.8385	119.658	105.292	102.742	0.000200485	0.000368641	0.000934653	1.95389e-05	5.29973e-06	2.86844e-08	1.9012e-07	1.50558e-08	6.31528e-08	6.90467e-08	5	5	75.8574	103.663	10.4783	11.6448	0.141112	0.114548	1.87661	2.01339	0.0609822	0.0495854	0.454368	1.53477	4.09687	0.00280326	1	1	0	0	0	0
sp|Q15075|EEA1_HUMAN	Q15075	sp|Q15075|EEA1_HUMAN	>sp|Q15075|EEA1_HUMAN Early endosome antigen 1 OS=Homo sapiens GN=EEA1 PE=1 SV=2	EEA1	EEA1	8411	4	489.161	421.075	457.283	453.982	437.288	189.183	179.233	183.409	211.339	150.53	5.30265e-07	1.23398e-06	8.36289e-06	2.16893e-06	1.29138e-06	0.0426627	0.0781255	0.0162502	0.0318428	0.0620543	5	5	451.758	182.739	25.4229	21.8494	0.0559417	0.123092	2.65436	2.25926	0.0242762	0.0532572	-1.31248	-1.86491	-14.6554	1.01603e-07	-1	0	0	0	0	0
sp|Q5VTE0|EF1A3_HUMAN	Q5VTE0	sp|Q5VTE0|EF1A3_HUMAN	>sp|Q5VTE0|EF1A3_HUMAN Putative elongation factor 1-alpha-like 3 OS=Homo sapiens GN=EEF1A1P5 PE=5 SV=1	EEF1A1P5	EEF1A1P5	158078	3	2195.06	1680.65	1935.96	1869.34	2071.85	2942.62	4060.82	3168.73	3178.86	3627.58	1.74292e-08	7.78918e-08	1.96351e-09	3.0988e-08	1.36782e-08	2.43105e-08	1.89417e-07	1.80887e-08	6.33136e-08	9.11755e-08	5	5	1950.57	3395.72	196.312	447.205	0.102182	0.128772	3.28837	3.52802	0.0442617	0.0556952	0.796102	1.77627	7.74569	2.24171e-05	1	1	0	0	0	0
sp|Q05639|EF1A2_HUMAN	Q05639	sp|Q05639|EF1A2_HUMAN	>sp|Q05639|EF1A2_HUMAN Elongation factor 1-alpha 2 OS=Homo sapiens GN=EEF1A2 PE=1 SV=1	EEF1A2	EEF1A2	1917	4	1657.73	1220.58	1068.76	1361.35	1379.32	1430.26	1926.14	1844.42	1740.96	1999.52	1.5516e-06	3.49072e-06	1.3383e-08	1.45508e-07	5.21113e-07	1.35943e-06	3.50041e-06	1.4759e-06	1.64676e-06	6.40443e-07	5	5	1337.55	1788.26	218.381	222.033	0.16345	0.132234	3.12172	3.24954	0.0705182	0.05718	0.424596	1.41138	3.40918	0.00860961	0	1	0	0	0	0
sp|P24534|EF1B_HUMAN	P24534	sp|P24534|EF1B_HUMAN	>sp|P24534|EF1B_HUMAN Elongation factor 1-beta OS=Homo sapiens GN=EEF1B2 PE=1 SV=3	EEF1B2	EEF1B2	1933	1	124.437	165.026	161.088	144.716	132.327	112.051	101.651	104.411	115.746	97.1894	2.64935e-08	4.31378e-09	1.15081e-10	2.65165e-09	4.68453e-09	1.67739e-08	4.92384e-07	3.34787e-07	1.45213e-07	3.54368e-07	5	5	145.519	106.21	17.6213	7.59032	0.122456	0.0713872	2.16035	2.02528	0.0529843	0.0309637	-0.448679	-1.64503	-4.85243	0.000883026	-1	0	0	0	0	0
sp|P26641|EF1G_HUMAN	P26641	sp|P26641|EF1G_HUMAN	>sp|P26641|EF1G_HUMAN Elongation factor 1-gamma OS=Homo sapiens GN=EEF1G PE=1 SV=3	EEF1G	EEF1G	1937	3	456.562	437.756	465.985	439.501	485.343	403.787	451.454	416.706	417.848	386.438	6.43206e-08	7.94497e-09	3.81689e-09	3.14603e-08	1.38703e-08	4.67983e-09	3.58178e-08	1.81259e-08	4.37276e-09	2.15682e-08	5	5	457.029	415.247	19.7535	23.8809	0.0429551	0.0570225	2.65962	2.61774	0.0186466	0.0247444	-0.139134	-1.38543	-2.15059	0.0702887	0	0	0	0	0	0
sp|P13639|EF2_HUMAN	P13639	sp|P13639|EF2_HUMAN	>sp|P13639|EF2_HUMAN Elongation factor 2 OS=Homo sapiens GN=EEF2 PE=1 SV=4	EEF2	EEF2	1938	9	2230.07	2406.54	2321.47	2510.52	2290.25	2102.04	2062.48	1759.59	1843.16	1913	1.49732e-08	1.50616e-07	6.03115e-09	2.67855e-08	1.17349e-08	3.7887e-08	6.84382e-07	3.69749e-07	3.2829e-07	1.46477e-07	5	5	2351.77	1936.05	109.218	144.772	0.0460877	0.0750013	3.37102	3.28594	0.020005	0.032527	-0.282629	-1.65	-4.0129	0.0032071	-1	0	0	0	0	0
sp|Q96C19|EFHD2_HUMAN	Q96C19	sp|Q96C19|EFHD2_HUMAN	>sp|Q96C19|EFHD2_HUMAN EF-hand domain-containing protein D2 OS=Homo sapiens GN=EFHD2 PE=1 SV=1	EFHD2	EFHD2	79180	1	522.853	527.098	560.847	631.629	561.83	205.349	215.872	188.391	197.572	216.497	1.32761e-07	2.11311e-08	1.10063e-08	2.16798e-08	1.05875e-07	3.86369e-08	3.58063e-06	1.15886e-05	2.22025e-07	2.24168e-07	5	5	560.852	204.736	43.5704	12.0542	0.0757299	0.0594578	2.74784	2.31058	0.0328421	0.0257994	-1.45252	-1.88367	-19.7567	9.73638e-09	-1	0	0	0	0	0
sp|Q14156|EFR3A_HUMAN	Q14156	sp|Q14156|EFR3A_HUMAN	>sp|Q14156|EFR3A_HUMAN Protein EFR3 homolog A OS=Homo sapiens GN=EFR3A PE=1 SV=2	EFR3A	EFR3A	23167	3	359.396	374.861	359.171	382.643	396.686	228.734	242.589	237.801	255.021	246.193	5.27804e-07	3.5822e-07	5.66144e-10	6.83108e-07	3.48144e-07	0.000338552	3.14958e-05	5.52004e-05	0.00105633	8.89622e-05	5	5	374.551	242.067	15.9826	9.76049	0.0424921	0.0404261	2.5732	2.38365	0.0184458	0.0175497	-0.629651	-1.87056	-10.3504	1.8962e-06	-1	0	0	0	0	0
sp|Q9Y2G0|EFR3B_HUMAN	Q9Y2G0	sp|Q9Y2G0|EFR3B_HUMAN	>sp|Q9Y2G0|EFR3B_HUMAN Protein EFR3 homolog B OS=Homo sapiens GN=EFR3B PE=1 SV=2	EFR3B	EFR3B	22979	9	1078.92	1003.58	998.262	1048.52	1046.36	1090.25	1105.71	1169.23	1093.52	1077.03	2.04206e-06	4.9864e-07	1.09751e-06	2.06472e-06	1.21064e-05	1.04661e-06	5.05432e-06	1.3457e-07	5.71134e-07	2.71533e-05	5	5	1035.13	1107.15	33.8297	36.1731	0.0326851	0.0321312	3.01481	3.04402	0.0141912	0.0139508	0.097055	1.43744	1.68735	0.14611	0	1	0	0	0	0
tr|E9PFD7|E9PFD7_HUMAN	E9PFD7	tr|E9PFD7|E9PFD7_HUMAN	>tr|E9PFD7|E9PFD7_HUMAN Isoform of P00533, Epidermal growth factor receptor OS=Homo sapiens GN=EGFR PE=1 SV=3	EGFR	EGFR	1956	1	45.6546	56.192	42.763	44.6441	30.1236	59.1932	87.2457	75.4893	81.8597	79.7413	0.484267	0.502239	0.383933	0.243476	0.0674383	1.45486e-06	2.15258e-07	3.50538e-05	5.81629e-06	1.34927e-06	5	5	43.8755	76.7059	9.29791	10.6658	0.228327	0.150317	1.63378	1.88113	0.097904	0.0649175	0.821684	1.62646	5.287	0.000475758	1	1	0	0	0	0
sp|Q9H4M9|EHD1_HUMAN	Q9H4M9	sp|Q9H4M9|EHD1_HUMAN	>sp|Q9H4M9|EHD1_HUMAN EH domain-containing protein 1 OS=Homo sapiens GN=EHD1 PE=1 SV=2	EHD1	EHD1	10938	8	1107.9	1261.73	1182.3	1218.33	1069.09	1000.9	1120.46	841.147	908.183	995.971	1.59457e-07	2.92497e-08	4.46136e-08	1.81442e-07	5.20121e-08	1.72768e-07	1.90613e-07	5.30693e-06	1.80303e-08	4.42071e-07	5	5	1167.87	973.332	78.9275	105.638	0.068063	0.108854	3.0666	2.98622	0.0295252	0.0471357	-0.267017	-1.42773	-3.08249	0.0148632	0	0	0	0	0	0
sp|Q9NZN3|EHD3_HUMAN	Q9NZN3	sp|Q9NZN3|EHD3_HUMAN	>sp|Q9NZN3|EHD3_HUMAN EH domain-containing protein 3 OS=Homo sapiens GN=EHD3 PE=1 SV=2	EHD3	EHD3	30845	11	1585.52	1796.89	1785.29	2054.12	1672.88	3627.88	3136.05	2735.87	3323.02	2754.88	1.49555e-07	6.24802e-07	3.44835e-08	1.1643e-07	1.37546e-06	8.75109e-09	4.43805e-08	5.88068e-07	1.96194e-08	4.13637e-07	5	5	1778.94	3115.54	176.599	380.848	0.0973839	0.122133	3.2485	3.49095	0.0421935	0.0528454	0.805418	1.78928	8.13405	1.48588e-05	1	1	0	0	0	0
tr|A0A087WUA5|A0A087WUA5_HUMAN	A0A087WUA5	tr|A0A087WUA5|A0A087WUA5_HUMAN	>tr|A0A087WUA5|A0A087WUA5_HUMAN Isoform of Q9H223, EH domain-containing protein 4 OS=Homo sapiens GN=EHD4 PE=1 SV=1	EHD4	EHD4	30844	1	75.9649	67.7723	90.4816	90.3476	84.0796	45.585	22.6042	53.9194	53.631	32.7923	8.94604e-05	2.83007e-06	1.05237e-06	0.00171275	2.16186e-07	1.67889e-05	0.0870735	7.54205e-05	1.26491e-05	0.00256871	5	5	81.7292	41.7064	9.8034	13.6999	0.124411	0.386548	1.90977	1.59799	0.0538239	0.162066	-1.0357	-1.55962	-4.72498	0.00106239	-1	0	0	0	0	0
sp|Q99613-2|EIF3C_HUMAN	Q99613-2	sp|Q99613-2|EIF3C_HUMAN	>sp|Q99613-2|EIF3C_HUMAN Isoform of Q99613, Isoform 2 of Eukaryotic translation initiation factor 3 subunit C OS=Homo sapiens GN=EIF3C	EIF3C	EIF3C	8663	1	56.8771	77.9209	43.1192	65.4187	56.463	86.235	85.8241	61.2987	34.0539	77.6186	0.000624925	1.25745e-06	0.504085	0.0228869	0.000365112	4.43031e-07	2.98639e-06	2.92264e-06	0.0309782	6.7911e-08	5	5	59.9598	69.0061	12.8232	21.9938	0.220323	0.40579	1.76975	1.81578	0.0945535	0.169561	0.152908	0.349553	0.61753	0.593278	0	1	0	0	0	0
sp|P60842|IF4A1_HUMAN	P60842	sp|P60842|IF4A1_HUMAN	>sp|P60842|IF4A1_HUMAN Eukaryotic initiation factor 4A-I OS=Homo sapiens GN=EIF4A1 PE=1 SV=1	EIF4A1	EIF4A1	1973	4	335.98	309.611	264.987	281.209	245.173	394.85	475.776	443.055	453.226	515.344	0.00169664	0.0192716	0.000364282	0.00589624	0.0197483	5.6433e-08	7.3208e-07	6.60584e-07	5.49676e-07	7.52152e-07	5	5	287.392	456.45	35.9762	44.2334	0.125041	0.098124	2.45577	2.65774	0.054094	0.0425127	0.670928	1.74249	6.69115	7.5279e-05	1	1	0	0	0	0
tr|E7EQG2|E7EQG2_HUMAN	E7EQG2	tr|E7EQG2|E7EQG2_HUMAN	>tr|E7EQG2|E7EQG2_HUMAN Isoform of Q14240, Eukaryotic initiation factor 4A-II OS=Homo sapiens GN=EIF4A2 PE=1 SV=1	EIF4A2	EIF4A2	1974	3	325.653	317.157	361.253	365.92	362.565	617.257	826.76	668.071	726.927	795.908	1.29083e-07	4.18039e-07	2.49656e-08	1.81817e-07	1.33069e-05	8.16034e-09	2.97362e-08	5.05365e-08	1.02086e-08	1.62473e-07	5	5	346.51	726.985	23.1761	86.9147	0.0679578	0.121367	2.53892	2.859	0.0294797	0.0525164	1.06329	1.84581	11.6477	6.88837e-07	1	1	0	0	0	0
tr|F8VX11|F8VX11_HUMAN	F8VX11	tr|F8VX11|F8VX11_HUMAN	>tr|F8VX11|F8VX11_HUMAN Isoform of P23588, Eukaryotic translation initiation factor 4B (Fragment) OS=Homo sapiens GN=EIF4B PE=1 SV=1	EIF4B	EIF4B	1975	1	160.546	142.638	158.952	160.427	174.67	503.419	348.585	61.0125	417.69	73.3226	4.29495e-08	0.000696427	6.89709e-06	9.02942e-07	5.03005e-06	0.170834	0.0749094	0.29844	0.0971527	0.0114627	5	5	159.446	280.806	11.3653	202.637	0.0722013	1.34189	2.20172	2.30315	0.0313159	0.44073	0.336946	0.338812	0.608804	0.597458	0	1	0	0	0	0
sp|P06730|IF4E_HUMAN	P06730	sp|P06730|IF4E_HUMAN	>sp|P06730|IF4E_HUMAN Eukaryotic translation initiation factor 4E OS=Homo sapiens GN=EIF4E PE=1 SV=2	EIF4E	EIF4E	1977	1	140.943	123.723	126.435	139.099	116.681	130.777	145.925	125.673	130.223	125.143	2.43484e-07	2.22367e-05	0.000106435	3.82038e-07	3.21258e-05	5.15502e-05	2.4379e-07	3.89179e-06	0.000260794	1.66543e-06	5	5	129.376	131.548	10.3694	8.43498	0.0803511	0.0622331	2.11074	2.1184	0.0348399	0.0270014	0.0254544	0.258331	0.336732	0.773673	0	1	0	0	0	0
tr|D3DQV9|D3DQV9_HUMAN	D3DQV9	tr|D3DQV9|D3DQV9_HUMAN	>tr|D3DQV9|D3DQV9_HUMAN Isoform of P78344, Eukaryotic translation initiation factor 4 gamma 2 (Fragment) OS=Homo sapiens GN=EIF4G2 PE=1 SV=1	EIF4G2	EIF4G2	1982	2	169.837	143.774	161.829	116.396	160.702	228.652	260.975	238.545	217.464	279.031	0.155145	0.0430707	0.0375299	0.0102338	0.0734094	1.22971e-05	0.000167586	1.43354e-05	1.02744e-05	1.60205e-05	5	5	150.508	244.933	21.2994	24.9021	0.152467	0.10089	2.17375	2.38728	0.0658354	0.0437049	0.709333	1.71841	6.36893	0.000111505	1	1	0	0	0	0
sp|O43432-4|IF4G3_HUMAN	O43432-4	sp|O43432-4|IF4G3_HUMAN	>sp|O43432-4|IF4G3_HUMAN Isoform of O43432, Isoform 4 of Eukaryotic translation initiation factor 4 gamma 3 OS=Homo sapiens GN=EIF4G3	EIF4G3	EIF4G3	8672	1	120.637	141.505	144.289	139.579	149.712	158.205	120.046	189.359	149.832	145.152	3.03297e-05	1.85145e-06	3.98631e-06	6.69525e-07	1.72736e-05	2.51267e-06	2.12974e-06	6.02343e-08	4.18867e-06	1.02077e-05	5	5	139.144	152.519	11.0277	25.0277	0.0827632	0.165168	2.14231	2.17866	0.0358823	0.0712494	0.120732	0.642941	1.07598	0.347666	0	1	0	0	0	0
sp|Q15056-2|IF4H_HUMAN	Q15056-2	sp|Q15056-2|IF4H_HUMAN	>sp|Q15056-2|IF4H_HUMAN Isoform of Q15056, Isoform Short of Eukaryotic translation initiation factor 4H OS=Homo sapiens GN=EIF4H	EIF4H	EIF4H	7458	2	368.7	472.634	457.775	520.97	448.481	750.736	669.806	625.268	703.061	696.944	1.03436e-07	1.16318e-08	4.28599e-10	9.17199e-09	1.72897e-08	1.32293e-09	2.09585e-08	1.5567e-08	3.44125e-09	3.78936e-08	5	5	453.712	689.163	55.1195	46.1038	0.126844	0.0673634	2.65408	2.83754	0.0548682	0.0292225	0.609432	1.74393	6.53277	9.11286e-05	1	1	0	0	0	0
sp|P55010|IF5_HUMAN	P55010	sp|P55010|IF5_HUMAN	>sp|P55010|IF5_HUMAN Eukaryotic translation initiation factor 5 OS=Homo sapiens GN=EIF5 PE=1 SV=2	EIF5	EIF5	1983	1	142.867	122.519	149.409	163.381	142.502	227.324	212.108	141.175	175.076	202.395	2.57725e-08	0.000105996	0.00230882	1.18631e-05	0.000118635	6.02434e-08	3.65304e-06	1.36409e-07	1.34975e-06	5.87264e-07	5	5	144.136	191.616	14.7457	34.0185	0.104588	0.190816	2.15691	2.27648	0.0452986	0.0821305	0.397205	1.34686	3.10405	0.014334	0	1	0	0	0	0
tr|I3L397|I3L397_HUMAN	I3L397	tr|I3L397|I3L397_HUMAN	>tr|I3L397|I3L397_HUMAN Isoform of P63241, Eukaryotic translation initiation factor 5A (Fragment) OS=Homo sapiens GN=EIF5A PE=1 SV=7	EIF5A	EIF5A	1984	2	394.147	414.207	334.51	355.641	312.927	341.229	338.654	263.467	337.516	319.093	7.08476e-08	2.57363e-05	1.41626e-08	9.28742e-07	3.98507e-08	2.19747e-07	2.14882e-07	4.01625e-06	2.54185e-07	0.00108675	5	5	362.287	319.992	41.722	32.7957	0.115556	0.10972	2.55675	2.50315	0.0500189	0.0475082	-0.178058	-0.993092	-1.77228	0.128301	0	0	0	0	0	0
tr|B1AM48|B1AM48_HUMAN	B1AM48	tr|B1AM48|B1AM48_HUMAN	>tr|B1AM48|B1AM48_HUMAN Isoform of Q12926, ELAV-like protein (Fragment) OS=Homo sapiens GN=ELAVL2 PE=1 SV=1	ELAVL2	ELAVL2	1993	1	130.751	89.566	101.203	117.098	144.669	141.186	139.378	163.5	156.042	131.539	1.8082e-08	5.8461e-06	8.27267e-07	6.9278e-09	7.30223e-07	2.01461e-08	4.12152e-06	2.82553e-08	6.7457e-07	1.31116e-07	5	5	116.658	146.329	22.1148	13.0644	0.194343	0.0887676	2.06054	2.16396	0.0836209	0.0384757	0.343545	1.26001	2.72708	0.0267018	0	1	0	0	0	0
sp|Q5R3F8|PPR29_HUMAN	Q5R3F8	sp|Q5R3F8|PPR29_HUMAN	>sp|Q5R3F8|PPR29_HUMAN Protein phosphatase 1 regulatory subunit 29 OS=Homo sapiens GN=ELFN2 PE=1 SV=1	ELFN2	ELFN2	114794	5	784.107	792.648	826.237	760.392	874.778	376.827	419.941	481.207	380.258	416.695	1.54281e-08	5.75257e-08	3.53244e-09	5.77162e-08	6.09705e-08	0.000677658	0.00171619	6.96328e-06	0.000100545	0.00048057	5	5	807.632	414.985	44.3405	42.0561	0.0542322	0.0989081	2.9067	2.61631	0.0235355	0.0428507	-0.964647	-1.85575	-12.0489	5.08966e-07	-1	0	0	0	0	0
tr|Q5JVZ5|Q5JVZ5_HUMAN	Q5JVZ5	tr|Q5JVZ5|Q5JVZ5_HUMAN	>tr|Q5JVZ5|Q5JVZ5_HUMAN Isoform of Q96JJ3, Engulfment and cell motility protein 2 OS=Homo sapiens GN=ELMO2 PE=1 SV=1	ELMO2	ELMO2	63916	4	702.891	720.516	688.38	711.322	631.446	484.867	597.655	436.338	486.527	552.615	5.19331e-07	2.36305e-06	2.27412e-07	4.68061e-07	3.08084e-06	5.04532e-06	4.50161e-06	9.91028e-05	8.45443e-05	1.71905e-05	5	5	690.911	511.6	35.2814	63.4338	0.0525027	0.123614	2.83895	2.70629	0.022786	0.0534815	-0.440711	-1.6595	-4.94325	0.000774345	-1	0	0	0	0	0
sp|Q8N766-3|EMC1_HUMAN	Q8N766-3	sp|Q8N766-3|EMC1_HUMAN	>sp|Q8N766-3|EMC1_HUMAN Isoform of Q8N766, Isoform 3 of ER membrane protein complex subunit 1 OS=Homo sapiens GN=EMC1	EMC1	EMC1	23065	1	109.463	105.839	101.082	71.0072	80.1063	94.8314	88.6151	91.0789	99.0318	99.3611	3.27796e-06	0.00381395	5.97166e-05	0.00105498	7.9554e-05	2.74205e-09	8.69317e-08	1.87626e-08	8.06521e-07	3.98851e-08	5	5	93.4995	94.5837	16.9549	4.75865	0.192087	0.0505701	1.96471	1.97537	0.0826676	0.0219483	0.0354211	0.186096	0.298615	0.79897	0	1	0	0	0	0
sp|Q15006|EMC2_HUMAN	Q15006	sp|Q15006|EMC2_HUMAN	>sp|Q15006|EMC2_HUMAN ER membrane protein complex subunit 2 OS=Homo sapiens GN=EMC2 PE=1 SV=1	EMC2	EMC2	9694	1	90.0933	89.8258	76.4996	75.5288	84.5314	81.6076	68.8198	83.4583	89.4704	76.8322	2.75443e-08	3.35216e-05	2.50226e-07	4.67681e-06	1.08811e-07	2.21908e-06	1.83586e-05	4.96625e-07	1.65646e-07	8.32265e-07	5	5	83.2958	80.0377	7.01582	7.73396	0.0850816	0.0989075	1.91938	1.90163	0.0368839	0.0428505	-0.0589623	-0.457038	-0.673513	0.557779	0	0	0	0	0	0
sp|Q9BV81|EMC6_HUMAN	Q9BV81	sp|Q9BV81|EMC6_HUMAN	>sp|Q9BV81|EMC6_HUMAN ER membrane protein complex subunit 6 OS=Homo sapiens GN=EMC6 PE=1 SV=1	EMC6	EMC6	83460	1	88.8568	93.1618	87.9047	71.4297	96.545	86.2451	77.4952	88.2958	83.1815	88.5154	1.80447e-07	0.000305949	9.23795e-06	1.10503e-06	3.01949e-07	0.000587295	5.22785e-08	4.15447e-07	2.65215e-05	5.98692e-06	5	5	87.5796	84.7466	9.67078	4.58474	0.11761	0.0553261	1.94011	1.9276	0.0509019	0.0240094	-0.0415604	-0.328412	-0.476144	0.683901	0	0	0	0	0	0
tr|G3V500|G3V500_HUMAN	G3V500	tr|G3V500|G3V500_HUMAN	>tr|G3V500|G3V500_HUMAN Isoform of O00423, Echinoderm microtubule-associated protein-like 1 (Fragment) OS=Homo sapiens GN=EML1 PE=1 SV=1	EML1	EML1	2009	1	469.337	445.296	405.096	411.307	478.513	58.3546	55.7495	64.6681	57.1544	74.6111	7.28517e-08	6.9299e-07	2.25265e-09	5.7821e-06	8.59515e-09	0.339845	0.374952	0.247498	0.204173	0.381758	5	5	441.91	62.1075	33.1486	7.77719	0.0754518	0.120388	2.64435	1.79057	0.0327218	0.0520957	-2.83619	-1.88953	-30.6215	7.52724e-10	-1	0	0	0	0	0
sp|P06733|ENOA_HUMAN	P06733	sp|P06733|ENOA_HUMAN	>sp|P06733|ENOA_HUMAN Alpha-enolase OS=Homo sapiens GN=ENO1 PE=1 SV=2	ENO1	ENO1	2023	6	10030.5	9918.46	10740.1	11218.6	9383.82	2431.48	2264.96	1993.03	2601.9	1937.55	8.05727e-08	1.22288e-07	1.0389e-08	8.52298e-08	7.23505e-08	4.88214e-09	9.64701e-09	1.03978e-07	1.45282e-08	8.81048e-08	5	5	10258.3	2245.78	722.228	283.091	0.0702172	0.126894	4.01022	3.3486	0.0304575	0.0548895	-2.19786	-1.88385	-23.4013	2.81723e-09	-1	0	0	0	0	0
sp|P09104|ENOG_HUMAN	P09104	sp|P09104|ENOG_HUMAN	>sp|P09104|ENOG_HUMAN Gamma-enolase OS=Homo sapiens GN=ENO2 PE=1 SV=3	ENO2	ENO2	2026	9	11672	10221.2	10308.1	11001.4	9258.36	2408.69	2236.55	2118.35	2769.12	2045.51	1.08199e-08	5.67316e-08	8.33279e-10	2.23267e-08	7.06531e-09	5.11442e-07	6.49255e-06	2.13594e-07	1.84198e-07	6.56626e-06	5	5	10492.2	2315.64	905.671	288.297	0.0870633	0.120734	4.01956	3.3621	0.0377398	0.0522447	-2.18404	-1.88295	-22.8289	3.08997e-09	-1	0	0	0	0	0
sp|P13929-3|ENOB_HUMAN	P13929-3	sp|P13929-3|ENOB_HUMAN	>sp|P13929-3|ENOB_HUMAN Isoform of P13929, Isoform 3 of Beta-enolase OS=Homo sapiens GN=ENO3	ENO3	ENO3	2027	1	365.777	553.99	593.071	445.92	589.39	62.5913	86.2778	81.4328	63.6009	81.7778	7.83322e-09	6.50919e-09	4.07497e-10	7.37682e-09	9.26291e-09	0.122562	0.0961414	0.276451	0.199009	0.186668	5	5	509.63	75.1361	100.056	11.1617	0.213011	0.153786	2.6999	1.87186	0.0914851	0.0663985	-2.75067	-1.86969	-18.311	1.67901e-08	-1	0	0	0	0	0
tr|A0A087WTH0|A0A087WTH0_HUMAN	A0A087WTH0	tr|A0A087WTH0|A0A087WTH0_HUMAN	>tr|A0A087WTH0|A0A087WTH0_HUMAN Isoform of Q9UHY7, Enolase-phosphatase E1 OS=Homo sapiens GN=ENOPH1 PE=1 SV=2	ENOPH1	ENOPH1	58478	1	238.963	236.052	229.174	272.087	214.561	127.58	133.382	100.705	113.991	112.755	7.55113e-09	1.41547e-08	8.77893e-10	2.39913e-09	6.60572e-09	2.13342e-06	6.77983e-07	4.49683e-07	2.14272e-07	3.91505e-07	5	5	238.167	117.683	21.1766	12.9477	0.0869815	0.111247	2.37555	2.06859	0.0377044	0.0481655	-1.01971	-1.83982	-11.0528	1.11312e-06	-1	0	0	0	0	0
sp|Q9H4G0-2|E41L1_HUMAN;sp|Q9H4G0|E41L1_HUMAN;tr|A0A0C4DH22|A0A0C4DH22_HUMAN	Q9H4G0-2;Q9H4G0;A0A0C4DH22	sp|Q9H4G0-2|E41L1_HUMAN;sp|Q9H4G0|E41L1_HUMAN;tr|A0A0C4DH22|A0A0C4DH22_HUMAN	>sp|Q9H4G0-2|E41L1_HUMAN Isoform of Q9H4G0, Isoform 2 of Band 4.1-like protein 1 OS=Homo sapiens GN=EPB41L1;>sp|Q9H4G0|E41L1_HUMAN Band 4.1-like protein 1 OS=Homo sapiens GN=EPB41L1 PE=1 SV=2;>tr|A0A0C4DH22|A0A0C4DH22_HUMAN Isoform of Q9H4G0, Band 4.1-like protein 1 OS=Homo sapiens GN=EPB41L1 PE=1 SV=1	EPB41L1	EPB41L1	2036	8	2348.34	2377.36	2270.36	2016.86	2342.54	4847.86	4498.16	4844.72	4984.3	4058.56	4.90701e-08	8.86856e-09	1.47878e-09	1.75666e-08	2.45379e-08	9.60053e-09	7.77302e-08	4.27474e-08	1.59669e-08	1.51839e-07	5	5	2271.09	4646.72	147.48	374.708	0.0676202	0.0834958	3.35546	3.66597	0.0293336	0.0361988	1.03147	1.86409	13.2406	2.32484e-07	1	1	0	0	0	0
sp|O43491-4|E41L2_HUMAN;sp|O43491-3|E41L2_HUMAN	O43491-4;O43491-3	sp|O43491-4|E41L2_HUMAN;sp|O43491-3|E41L2_HUMAN	>sp|O43491-4|E41L2_HUMAN Isoform of O43491, Isoform 4 of Band 4.1-like protein 2 OS=Homo sapiens GN=EPB41L2;>sp|O43491-3|E41L2_HUMAN Isoform of O43491, Isoform 3 of Band 4.1-like protein 2 OS=Homo sapiens GN=EPB41L2	EPB41L2	EPB41L2	2037	2	464.401	570.522	552.526	413.776	590.716	398.734	421.164	303.516	370.105	352.108	0.0178549	0.0067374	0.00113518	0.00355693	0.00304534	1.13496e-06	4.23348e-06	0.0138164	6.64648e-06	3.37401e-06	5	5	518.388	369.125	75.784	45.2212	0.153204	0.126685	2.71073	2.56446	0.0661501	0.0547996	-0.485895	-1.5231	-4.08207	0.00287162	-1	0	0	0	0	0
sp|Q9Y2J2-2|E41L3_HUMAN;tr|A0A0A0MRA8|A0A0A0MRA8_HUMAN;sp|Q9Y2J2|E41L3_HUMAN	Q9Y2J2-2;A0A0A0MRA8;Q9Y2J2	sp|Q9Y2J2-2|E41L3_HUMAN;tr|A0A0A0MRA8|A0A0A0MRA8_HUMAN;sp|Q9Y2J2|E41L3_HUMAN	>sp|Q9Y2J2-2|E41L3_HUMAN Isoform of Q9Y2J2, Isoform 2 of Band 4.1-like protein 3 OS=Homo sapiens GN=EPB41L3;>tr|A0A0A0MRA8|A0A0A0MRA8_HUMAN Isoform of Q9Y2J2, Band 4.1-like protein 3 OS=Homo sapiens GN=EPB41L3 PE=1 SV=1;>sp|Q9Y2J2|E41L3_HUMAN Band 4.1-like protein 3 OS=Homo sapiens GN=EPB41L3 PE=1 SV=2	EPB41L3	EPB41L3	23136	9	3681.79	3600.2	3451.57	3083.24	3242.31	7432.36	6609.72	6923.97	7754.31	5733.58	1.35167e-08	2.90599e-08	1.40456e-09	9.7788e-09	7.01018e-09	1.4102e-08	3.86005e-08	8.43945e-09	9.70568e-09	4.17265e-07	5	5	3411.82	6890.79	248.321	783.932	0.0736705	0.117744	3.53205	3.83593	0.0319514	0.0509598	1.00945	1.84055	11.0674	1.10079e-06	1	1	0	0	0	0
sp|P54764|EPHA4_HUMAN	P54764	sp|P54764|EPHA4_HUMAN	>sp|P54764|EPHA4_HUMAN Ephrin type-A receptor 4 OS=Homo sapiens GN=EPHA4 PE=1 SV=1	EPHA4	EPHA4	2043	8	1316.74	1558.14	1425.61	1402.79	1297.21	1193.99	1314.21	1303.85	1202.71	1390.61	1.24093e-07	1.2427e-07	2.24525e-08	9.03838e-08	1.203e-07	8.00621e-08	3.0769e-07	1.63242e-07	1.30748e-07	5.1284e-08	5	5	1400.1	1281.07	103.889	82.6728	0.0731375	0.0645265	3.14522	3.10685	0.0317209	0.0279944	-0.127461	-1.10558	-1.7224	0.138607	0	0	0	0	0	0
sp|P29323-2|EPHB2_HUMAN	P29323-2	sp|P29323-2|EPHB2_HUMAN	>sp|P29323-2|EPHB2_HUMAN Isoform of P29323, Isoform 2 of Ephrin type-B receptor 2 OS=Homo sapiens GN=EPHB2	EPHB2	EPHB2	2048	1	123.134	97.921	117.471	110.077	116.134	112.181	117.832	132.028	108.44	109.678	2.62205e-08	2.72452e-08	4.47906e-09	2.09102e-07	1.7898e-05	3.63941e-06	1.16044e-05	7.54771e-07	2.2825e-07	6.39987e-06	5	5	112.947	116.032	9.59705	9.64311	0.0878765	0.0803971	2.05157	2.06343	0.0380909	0.0348598	0.0394079	0.339075	0.476526	0.683901	0	1	0	0	0	0
sp|P07099|HYEP_HUMAN	P07099	sp|P07099|HYEP_HUMAN	>sp|P07099|HYEP_HUMAN Epoxide hydrolase 1 OS=Homo sapiens GN=EPHX1 PE=1 SV=1	EPHX1	EPHX1	2052	1	95.0948	109.183	86.3084	111.906	105.002	762.491	815.323	523.312	569.646	776.862	4.27875e-05	0.000920825	0.00168006	1.58782e-05	0.00200417	1.50519e-09	4.95739e-08	1.91276e-08	6.24665e-05	1.35025e-08	5	5	101.499	689.527	10.6231	133.018	0.108055	0.2044	2.00448	2.83165	0.0467917	0.087863	2.7478	1.87576	20.422	7.58337e-09	1	1	0	0	0	0
sp|Q9Y6I3-3|EPN1_HUMAN	Q9Y6I3-3	sp|Q9Y6I3-3|EPN1_HUMAN	>sp|Q9Y6I3-3|EPN1_HUMAN Isoform of Q9Y6I3, Isoform 3 of Epsin-1 OS=Homo sapiens GN=EPN1	EPN1	EPN1	29924	1	296.243	323.884	332.921	385.79	297.789	129.179	139.022	105.58	127.473	104.191	1.39408e-08	2.39655e-08	1.014e-10	2.24017e-09	8.98102e-09	5.46656e-08	6.29362e-08	1.17841e-07	1.10421e-08	3.71859e-08	5	5	327.326	121.089	36.3998	15.4423	0.107774	0.130014	2.51293	2.08022	0.0466704	0.056228	-1.43742	-1.85551	-13.7071	1.74549e-07	-1	0	0	0	1	0
tr|E9PBC1|E9PBC1_HUMAN	E9PBC1	tr|E9PBC1|E9PBC1_HUMAN	>tr|E9PBC1|E9PBC1_HUMAN Isoform of O95208, Epsin-2 OS=Homo sapiens GN=EPN2 PE=1 SV=1	EPN2	EPN2	22905	1	96.2601	110.295	97.763	96.3398	108.789	35.0127	32.2015	30.8819	27.7435	40.1882	6.94472e-07	2.52344e-06	6.5551e-09	2.48185e-08	5.3574e-07	0.0990575	0.00823848	0.309184	0.280771	0.372798	5	5	101.889	33.2056	7.03147	4.69747	0.0683342	0.139809	2.00731	1.51781	0.0296426	0.0604248	-1.62608	-1.86931	-16.4785	3.76475e-08	-1	0	0	0	1	0
sp|P07814|SYEP_HUMAN	P07814	sp|P07814|SYEP_HUMAN	>sp|P07814|SYEP_HUMAN Bifunctional glutamate/proline--tRNA ligase OS=Homo sapiens GN=EPRS PE=1 SV=5	EPRS	EPRS	2058	1	72.1389	64.2849	73.1949	60.5144	53.6687	102.934	87.9839	70.2524	79.1382	88.8523	0.00385979	0.0689891	0.00120439	0.000153782	0.000915897	1.44155e-08	4.7285e-06	3.22095e-05	2.18266e-07	4.68035e-07	5	5	64.7604	85.8322	8.16795	12.1837	0.129341	0.143211	1.80847	1.93014	0.0559394	0.0618804	0.404171	1.43341	3.47668	0.00769535	0	1	0	0	0	0
sp|Q9UBC2-3|EP15R_HUMAN	Q9UBC2-3	sp|Q9UBC2-3|EP15R_HUMAN	>sp|Q9UBC2-3|EP15R_HUMAN Isoform of Q9UBC2, Isoform 3 of Epidermal growth factor receptor substrate 15-like 1 OS=Homo sapiens GN=EPS15L1	EPS15L1	EPS15L1	58513	5	590.052	651.091	641.539	677.053	654.13	879.428	745.789	856.181	809.68	629.132	5.85945e-08	5.1697e-08	2.42202e-08	1.52078e-06	4.71344e-08	3.40426e-09	3.41558e-07	1.50558e-08	7.0779e-09	1.02526e-06	5	5	642.773	784.042	32.2271	100.524	0.0512542	0.135404	2.80761	2.89129	0.0222448	0.0585382	0.277976	1.37792	2.96466	0.0180857	0	1	0	0	1	0
sp|Q96RT1-7|LAP2_HUMAN	Q96RT1-7	sp|Q96RT1-7|LAP2_HUMAN	>sp|Q96RT1-7|LAP2_HUMAN Isoform of Q96RT1, Isoform 7 of Protein LAP2 OS=Homo sapiens GN=ERBB2IP	ERBB2IP	ERBB2IP	55914	1	333.49	331.199	346.211	372.884	452.87	136.859	114.833	155.279	118.153	90.555	0.000109791	3.47192e-05	5.79633e-07	1.97577e-05	7.82387e-06	8.63383e-05	0.00298411	0.00481042	0.00105559	0.00325535	5	5	367.331	123.136	50.6077	24.376	0.130329	0.205011	2.56201	2.08336	0.0563632	0.0881205	-1.59004	-1.82878	-11.3257	8.92203e-07	-1	0	0	0	0	0
sp|Q8IUD2-4|RB6I2_HUMAN	Q8IUD2-4	sp|Q8IUD2-4|RB6I2_HUMAN	>sp|Q8IUD2-4|RB6I2_HUMAN Isoform of Q8IUD2, Isoform 4 of ELKS/Rab6-interacting/CAST family member 1 OS=Homo sapiens GN=ERC1	ERC1	ERC1	23085	4	349.827	337.479	331.598	338.09	333.375	224.806	243.221	227.953	218.735	215.861	9.65384e-08	3.50766e-06	9.96565e-08	4.5085e-07	2.24273e-06	0.000376212	0.00010829	0.000225219	0.000264448	2.4154e-05	5	5	338.074	226.115	7.11531	10.6923	0.020864	0.0465774	2.52894	2.35395	0.00906012	0.0202174	-0.581291	-1.87349	-9.88811	2.75684e-06	-1	0	0	0	0	0
tr|H7C4G9|H7C4G9_HUMAN;sp|O15083|ERC2_HUMAN	H7C4G9;O15083	tr|H7C4G9|H7C4G9_HUMAN;sp|O15083|ERC2_HUMAN	>tr|H7C4G9|H7C4G9_HUMAN Isoform of O15083, ERC protein 2 (Fragment) OS=Homo sapiens GN=ERC2 PE=1 SV=1;>sp|O15083|ERC2_HUMAN ERC protein 2 OS=Homo sapiens GN=ERC2 PE=1 SV=3	ERC2	ERC2	26059	10	3705	3205.24	3068.68	3457.43	3332.2	1952.68	1926.95	2311.28	2023.34	1692.15	1.76735e-08	1.48845e-07	1.90725e-09	3.83724e-09	2.29127e-08	1.78718e-08	1.19096e-06	3.73429e-08	7.50623e-08	1.2171e-06	5	5	3353.71	1981.28	243.88	222.506	0.0722219	0.11206	3.52462	3.29477	0.0313248	0.0485155	-0.763526	-1.80824	-8.60162	9.35316e-06	-1	0	0	0	0	0
sp|Q969X5-2|ERGI1_HUMAN	Q969X5-2	sp|Q969X5-2|ERGI1_HUMAN	>sp|Q969X5-2|ERGI1_HUMAN Isoform of Q969X5, Isoform 2 of Endoplasmic reticulum-Golgi intermediate compartment protein 1 OS=Homo sapiens GN=ERGIC1	ERGIC1	ERGIC1	57222	1	134.212	186.41	133.242	131.705	131.893	141.279	145.335	172.37	146.682	157.187	0.000623502	5.38267e-06	1.22957e-05	0.000374157	1.45886e-05	6.03881e-08	2.5907e-05	2.66891e-05	6.41728e-06	0.000176568	5	5	143.492	152.571	24.0136	12.5288	0.152868	0.080074	2.15255	2.18234	0.0660066	0.0347201	0.0989788	0.571434	0.929332	0.418314	0	1	0	0	0	0
sp|O94905|ERLN2_HUMAN	O94905	sp|O94905|ERLN2_HUMAN	>sp|O94905|ERLN2_HUMAN Erlin-2 OS=Homo sapiens GN=ERLIN2 PE=1 SV=1	ERLIN2	ERLIN2	11160	4	550.338	532.014	513.563	517.487	586.174	640.67	759.529	637.981	649.215	739.81	4.44005e-08	6.57011e-06	1.55891e-08	1.09181e-07	2.70714e-07	2.83581e-08	4.13761e-07	2.7664e-07	1.40919e-07	3.90156e-07	5	5	539.915	685.441	29.6157	59.1909	0.0539778	0.0852682	2.73181	2.8347	0.0234252	0.0369644	0.341775	1.67088	4.53848	0.00140927	1	1	0	0	0	0
tr|B4DIZ1|B4DIZ1_HUMAN	B4DIZ1	tr|B4DIZ1|B4DIZ1_HUMAN	>tr|B4DIZ1|B4DIZ1_HUMAN Isoform of Q8TAM6, Ermin OS=Homo sapiens GN=ERMN PE=1 SV=1	ERMN	ERMN	57471	1	75.9476	57.9468	50.1779	74.3706	57.5987	69.5839	33.0715	21.6623	38.4466	62.6916	2.79731e-08	1.69369e-05	6.50343e-07	0.00558527	6.83294e-06	1.32242e-05	0.000237603	0.148932	0.0214838	1.75138e-05	5	5	63.2083	45.0912	11.3559	20.2929	0.180908	0.507669	1.79517	1.61595	0.0779358	0.207966	-0.595379	-1.0205	-2.11288	0.074631	0	0	0	0	0	0
tr|E7ER77|E7ER77_HUMAN	E7ER77	tr|E7ER77|E7ER77_HUMAN	>tr|E7ER77|E7ER77_HUMAN Isoform of Q7Z2K6, Endoplasmic reticulum metallopeptidase 1 OS=Homo sapiens GN=ERMP1 PE=1 SV=1	ERMP1	ERMP1	79956	2	158.172	168.583	131.566	122.187	169.298	172.726	149.544	152.129	161.062	158.817	0.00524148	8.58981e-05	0.000111409	2.23334e-05	4.33099e-07	0.000494288	0.000648314	2.80657e-05	2.65998e-05	2.16983e-05	5	5	149.961	158.856	21.7823	9.07179	0.150799	0.0564131	2.17215	2.20045	0.0651234	0.0244805	0.0939872	0.580727	0.929679	0.418314	0	1	0	0	0	0
sp|P30040|ERP29_HUMAN	P30040	sp|P30040|ERP29_HUMAN	>sp|P30040|ERP29_HUMAN Endoplasmic reticulum resident protein 29 OS=Homo sapiens GN=ERP29 PE=1 SV=4	ERP29	ERP29	10961	2	481.94	559.679	500.962	488.982	479.718	536.601	571.9	586.782	551.023	539.152	8.44631e-08	7.90682e-06	1.64067e-06	0.000822559	1.78626e-06	1.67354e-07	3.90463e-08	9.18361e-08	7.52516e-09	2.95761e-07	5	5	502.256	557.092	33.1513	21.6755	0.0637868	0.0386737	2.7002	2.74567	0.0276742	0.0167895	0.151024	1.40988	2.29721	0.0552356	0	1	0	0	0	0
sp|Q9BSJ8|ESYT1_HUMAN	Q9BSJ8	sp|Q9BSJ8|ESYT1_HUMAN	>sp|Q9BSJ8|ESYT1_HUMAN Extended synaptotagmin-1 OS=Homo sapiens GN=ESYT1 PE=1 SV=1	ESYT1	ESYT1	23344	3	111.754	129.776	85.2254	129.114	88.8163	344.177	385.239	454.865	419.111	360.47	0.382807	0.312853	0.257017	0.166333	0.11755	4.44839e-07	2.06259e-06	1.36009e-06	1.85078e-06	2.45208e-05	5	5	108.937	392.772	21.3096	44.7517	0.202573	0.113061	2.0303	2.59192	0.0870935	0.0489459	1.86566	1.85108	13.8233	1.668e-07	1	1	0	0	0	0
tr|H7BXI1|H7BXI1_HUMAN	H7BXI1	tr|H7BXI1|H7BXI1_HUMAN	>tr|H7BXI1|H7BXI1_HUMAN Isoform of A0FGR8, Extended synaptotagmin-2 (Fragment) OS=Homo sapiens GN=ESYT2 PE=1 SV=1	ESYT2	ESYT2	57488	3	80.4117	93.5216	124.941	104.944	107.118	241.971	229.388	273.371	271.264	213.443	0.00280446	0.00602387	0.000826744	0.124718	5.07666e-05	8.66995e-09	3.15688e-07	3.59732e-08	1.57642e-07	3.92232e-06	5	5	102.187	245.887	16.575	26.1703	0.165476	0.1074	2.00475	2.38875	0.0713805	0.0465096	1.27562	1.82679	10.7883	1.35871e-06	1	1	0	0	0	0
sp|P13804|ETFA_HUMAN	P13804	sp|P13804|ETFA_HUMAN	>sp|P13804|ETFA_HUMAN Electron transfer flavoprotein subunit alpha, mitochondrial OS=Homo sapiens GN=ETFA PE=1 SV=1	ETFA	ETFA	2108	2	492.682	438.44	449.278	463.033	416.831	271.706	277.96	292.566	275.084	237.969	1.89757e-05	1.02198e-05	2.68748e-06	0.000197857	6.23355e-06	0.135961	3.23842e-06	4.07895e-05	0.000408263	0.155031	5	5	452.053	271.057	28.3057	20.1355	0.0623579	0.0769403	2.65451	2.43206	0.0270554	0.0333654	-0.738978	-1.84318	-9.90836	2.71622e-06	-1	0	0	0	0	0
sp|P38117|ETFB_HUMAN	P38117	sp|P38117|ETFB_HUMAN	>sp|P38117|ETFB_HUMAN Electron transfer flavoprotein subunit beta OS=Homo sapiens GN=ETFB PE=1 SV=3	ETFB	ETFB	2109	1	339.807	334.632	368.049	359.879	315.599	256.601	284.586	283.015	286.793	256.109	1.64166e-09	1.20705e-08	1.21606e-10	4.41008e-09	2.92513e-09	6.07646e-09	7.90846e-08	1.30335e-07	4.37567e-09	3.68962e-08	5	5	343.593	273.421	20.8662	15.6374	0.0610992	0.0578659	2.5354	2.43626	0.0265103	0.0251098	-0.32935	-1.71989	-4.77061	0.00100066	-1	0	0	0	0	0
sp|Q16134|ETFD_HUMAN	Q16134	sp|Q16134|ETFD_HUMAN	>sp|Q16134|ETFD_HUMAN Electron transfer flavoprotein-ubiquinone oxidoreductase, mitochondrial OS=Homo sapiens GN=ETFDH PE=1 SV=2	ETFDH	ETFDH	2110	3	895.412	783.114	852.492	815.17	1027.63	570.601	606.548	600.823	515.743	632.627	1.23441e-08	2.89184e-08	1.34029e-09	2.04284e-08	1.25814e-08	1.17258e-08	9.64955e-08	8.21343e-08	7.20257e-08	8.19839e-08	5	5	874.764	585.268	95.1867	44.6838	0.105499	0.0785838	2.93992	2.76631	0.0456908	0.034076	-0.576752	-1.75229	-6.55347	8.88455e-05	-1	0	0	0	0	0
tr|B8ZZF5|B8ZZF5_HUMAN	B8ZZF5	tr|B8ZZF5|B8ZZF5_HUMAN	>tr|B8ZZF5|B8ZZF5_HUMAN Isoform of Q9H8M9, Protein eva-1 homolog A OS=Homo sapiens GN=EVA1A PE=1 SV=1	EVA1A	EVA1A	84141	1	197.336	218.951	196.611	207.712	233.077	61.0564	60.9318	98.0272	115.945	106.631	0.000310361	2.44619e-06	1.76289e-06	3.03768e-05	6.25514e-07	0.0599107	0.0205082	0.208272	0.106094	0.0122475	5	5	210.737	88.5182	15.4502	25.9127	0.0724346	0.319309	2.32282	1.93081	0.0314168	0.135322	-1.30224	-1.73138	-7.20059	4.08651e-05	-1	0	0	0	0	0
sp|Q9NV70-2|EXOC1_HUMAN	Q9NV70-2	sp|Q9NV70-2|EXOC1_HUMAN	>sp|Q9NV70-2|EXOC1_HUMAN Isoform of Q9NV70, Isoform 2 of Exocyst complex component 1 OS=Homo sapiens GN=EXOC1	EXOC1	EXOC1	55763	4	270.591	397.707	336.8	381.673	316.485	421.539	420.3	398.677	396.314	416.542	0.000160537	6.90187e-05	0.000121236	0.075178	3.27759e-05	5.25603e-06	5.42895e-07	8.68448e-07	4.56893e-05	9.05098e-07	5	5	340.651	410.674	51.1014	12.199	0.155057	0.0298609	2.52826	2.61334	0.066941	0.0129655	0.282645	1.3325	2.83737	0.0223152	0	1	0	0	0	0
sp|Q96KP1|EXOC2_HUMAN	Q96KP1	sp|Q96KP1|EXOC2_HUMAN	>sp|Q96KP1|EXOC2_HUMAN Exocyst complex component 2 OS=Homo sapiens GN=EXOC2 PE=1 SV=1	EXOC2	EXOC2	55770	3	271.569	252.624	233.549	239.778	235.792	285.916	259.953	229.49	238.624	303.641	1.59539e-06	1.3184e-05	2.53158e-06	1.01742e-05	5.19067e-06	8.09016e-08	7.18591e-07	2.06454e-05	5.20757e-06	3.35195e-07	5	5	246.662	263.525	15.759	31.2324	0.0625671	0.118454	2.39141	2.41839	0.027146	0.0512647	0.089626	0.654798	1.00672	0.380559	0	1	0	0	0	0
sp|O60645-2|EXOC3_HUMAN	O60645-2	sp|O60645-2|EXOC3_HUMAN	>sp|O60645-2|EXOC3_HUMAN Isoform of O60645, Isoform 2 of Exocyst complex component 3 OS=Homo sapiens GN=EXOC3	EXOC3	EXOC3	11336	3	357.418	392.167	336.014	301.966	345.343	516.307	531.767	445.382	472.388	528.716	1.65842e-07	3.26722e-06	5.59774e-06	6.84516e-06	1.95563e-05	9.25954e-07	1.24829e-06	8.43089e-06	1.57924e-05	0.000137584	5	5	346.582	498.912	32.7844	38.2075	0.095234	0.0782943	2.53824	2.69698	0.0412663	0.0339508	0.527302	1.74568	6.24315	0.000130316	1	1	0	0	0	0
sp|Q96A65|EXOC4_HUMAN	Q96A65	sp|Q96A65|EXOC4_HUMAN	>sp|Q96A65|EXOC4_HUMAN Exocyst complex component 4 OS=Homo sapiens GN=EXOC4 PE=1 SV=1	EXOC4	EXOC4	60412	4	732.277	818.735	736.183	614.124	684.465	996.598	953.113	829.982	826.472	1021.66	4.99408e-09	1.81908e-07	1.74497e-07	6.39189e-08	1.01172e-06	5.81197e-07	3.21302e-07	1.49117e-07	5.59772e-08	1.57376e-07	5	5	717.157	925.565	75.1552	92.1879	0.106129	0.101138	2.85368	2.96465	0.0459621	0.043812	0.368638	1.53701	3.89374	0.00388466	1	1	0	0	0	0
sp|O00471|EXOC5_HUMAN	O00471	sp|O00471|EXOC5_HUMAN	>sp|O00471|EXOC5_HUMAN Exocyst complex component 5 OS=Homo sapiens GN=EXOC5 PE=1 SV=1	EXOC5	EXOC5	10640	4	361.976	299.333	166.779	300.079	326.25	483.053	494.791	400.913	404.135	508.696	1.17704e-07	2.64361e-06	0.137301	2.06486e-06	7.74255e-06	2.23745e-07	2.43145e-07	1.5022e-07	1.51861e-05	1.28114e-06	5	5	290.884	458.318	73.9306	51.7473	0.309925	0.115602	2.44955	2.65889	0.131525	0.0500388	0.695405	1.44546	3.79995	0.00453172	1	1	0	0	0	0
sp|Q9Y2D4|EXC6B_HUMAN	Q9Y2D4	sp|Q9Y2D4|EXC6B_HUMAN	>sp|Q9Y2D4|EXC6B_HUMAN Exocyst complex component 6B OS=Homo sapiens GN=EXOC6B PE=1 SV=3	EXOC6B	EXOC6B	23233	3	178.829	234.686	218.166	242.821	202.106	294.574	259.312	209.989	210.626	300.483	5.35477e-07	4.19997e-05	6.47791e-06	5.0151e-07	9.6114e-05	4.78887e-08	2.49478e-06	9.366e-06	1.75602e-06	1.13864e-06	5	5	215.322	254.997	25.7178	43.7279	0.123302	0.175671	2.33052	2.40131	0.0533476	0.0757139	0.235171	0.981274	1.8572	0.112589	0	1	0	0	0	0
tr|B4DJ07|B4DJ07_HUMAN;sp|Q9UPT5-2|EXOC7_HUMAN	B4DJ07;Q9UPT5-2	tr|B4DJ07|B4DJ07_HUMAN;sp|Q9UPT5-2|EXOC7_HUMAN	>tr|B4DJ07|B4DJ07_HUMAN Isoform of Q9UPT5, Exocyst complex component 7 OS=Homo sapiens GN=EXOC7 PE=1 SV=1;>sp|Q9UPT5-2|EXOC7_HUMAN Isoform of Q9UPT5, Isoform 2 of Exocyst complex component 7 OS=Homo sapiens GN=EXOC7	EXOC7	EXOC7	23265	5	504.558	548.042	485.939	458.563	522.571	639.358	652.852	590.391	612.649	683.358	0.000307882	2.50822e-05	0.00014668	8.39518e-05	0.000190992	7.5607e-06	1.62747e-05	5.00383e-05	7.52292e-06	1.02628e-06	5	5	503.935	635.722	34.1894	35.9273	0.0682105	0.0565953	2.70157	2.80271	0.0295891	0.0245594	0.335985	1.70991	4.75523	0.00102131	1	1	0	0	0	0
tr|E7EQR4|E7EQR4_HUMAN	E7EQR4	tr|E7EQR4|E7EQR4_HUMAN	>tr|E7EQR4|E7EQR4_HUMAN Isoform of P15311, Ezrin OS=Homo sapiens GN=EZR PE=1 SV=3	EZR	EZR	7430	2	426.031	507.286	470.863	407.056	473.601	351.085	391.846	343.644	359.668	368.604	5.59506e-09	4.24146e-08	1.12959e-08	2.3519e-08	5.27411e-08	2.88833e-07	3.04277e-07	1.14377e-06	1.8242e-07	2.85216e-06	5	5	456.967	362.97	40.1561	18.6496	0.0886773	0.0507207	2.65853	2.55942	0.0384367	0.0220136	-0.32924	-1.65171	-4.3442	0.00189932	-1	0	0	0	0	0
sp|O00519|FAAH1_HUMAN	O00519	sp|O00519|FAAH1_HUMAN	>sp|O00519|FAAH1_HUMAN Fatty-acid amide hydrolase 1 OS=Homo sapiens GN=FAAH PE=1 SV=2	FAAH	FAAH	2166	1	198.682	252.029	251.139	234.03	203.37	128.039	103.424	113.897	116.671	102.304	1.5705e-09	3.84159e-09	8.09778e-11	2.58715e-09	1.39742e-08	1.87911e-08	5.69327e-06	2.3155e-06	3.93964e-09	1.0327e-05	5	5	227.85	112.867	25.5699	10.5648	0.11429	0.0928243	2.35542	2.05107	0.0494747	0.0402267	-1.01103	-1.83405	-10.6477	1.51461e-06	-1	0	0	0	0	0
tr|S4R371|S4R371_HUMAN	S4R371	tr|S4R371|S4R371_HUMAN	>tr|S4R371|S4R371_HUMAN Isoform of P05413, Fatty acid-binding protein, heart (Fragment) OS=Homo sapiens GN=FABP3 PE=1 SV=1	FABP3	FABP3	2170	2	307.443	397.189	386.148	470.955	320.44	127.564	104.489	121.436	126.965	128.971	5.4643e-09	9.5944e-08	4.87064e-10	3.00342e-09	2.17334e-08	0.0014388	0.00273425	0.133237	0.0333443	0.0364884	5	5	376.435	121.885	65.868	10.1377	0.174446	0.0876593	2.57045	2.08466	0.0751937	0.0379971	-1.61374	-1.8533	-13.7713	1.7081e-07	-1	0	0	0	0	0
sp|Q96CS3|FAF2_HUMAN	Q96CS3	sp|Q96CS3|FAF2_HUMAN	>sp|Q96CS3|FAF2_HUMAN FAS-associated factor 2 OS=Homo sapiens GN=FAF2 PE=1 SV=2	FAF2	FAF2	23197	5	395.32	352.996	355.393	359.449	401.373	393.927	481.845	502.056	473.871	432.193	3.85118e-06	3.85939e-06	1.08767e-05	6.20966e-05	1.96466e-05	1.39168e-05	6.62833e-06	2.76024e-07	7.42625e-07	2.41165e-05	5	5	372.906	456.778	23.4359	43.3743	0.0622737	0.0977536	2.57092	2.65808	0.0270189	0.0423529	0.28954	1.53316	3.55923	0.00672354	0	1	0	0	0	0
sp|Q96GK7|FAH2A_HUMAN	Q96GK7	sp|Q96GK7|FAH2A_HUMAN	>sp|Q96GK7|FAH2A_HUMAN Fumarylacetoacetate hydrolase domain-containing protein 2A OS=Homo sapiens GN=FAHD2A PE=1 SV=1	FAHD2A	FAHD2A	51011	1	61.5499	59.7142	64.6914	50.8274	50.4972	39.6756	21.8842	25.2717	30.4747	20.3235	1.67628e-06	1.12196e-05	1.51963e-08	1.97877e-05	2.07446e-05	0.0040652	0.00360683	0.00457853	0.169894	0.320231	5	5	57.456	27.5259	6.45317	7.82774	0.114227	0.274902	1.7571	1.42665	0.0494474	0.117221	-1.09776	-1.70585	-6.57619	8.64861e-05	-1	0	0	0	0	0
sp|Q9H0Q0|FA49A_HUMAN	Q9H0Q0	sp|Q9H0Q0|FA49A_HUMAN	>sp|Q9H0Q0|FA49A_HUMAN Protein FAM49A OS=Homo sapiens GN=FAM49A PE=2 SV=1	FAM49A	FAM49A	81553	5	343.659	397.129	417.67	407.524	441.468	584.608	614.025	324.231	426.148	566.792	2.42342e-05	1.61607e-07	2.33044e-06	5.66535e-06	1.00254e-06	4.02484e-07	1.99482e-06	0.000914911	2.3753e-07	2.34045e-07	5	5	401.49	503.161	36.2627	123.41	0.0938076	0.275819	2.60219	2.68978	0.0406509	0.117598	0.290963	0.922659	1.77832	0.12716	0	1	0	0	0	0
sp|Q9NUQ9|FA49B_HUMAN	Q9NUQ9	sp|Q9NUQ9|FA49B_HUMAN	>sp|Q9NUQ9|FA49B_HUMAN Protein FAM49B OS=Homo sapiens GN=FAM49B PE=1 SV=1	FAM49B	FAM49B	51571	7	1438.54	1614.43	1857.85	1764.05	1665.23	500.216	591.207	514.752	819.667	545.013	1.30357e-08	6.01076e-09	1.4371e-09	6.9737e-08	2.27388e-08	7.19733e-06	0.000353086	0.00162959	0.000155894	0.00265924	5	5	1668.02	594.171	158.744	130.775	0.0972564	0.201859	3.22059	2.76651	0.0421385	0.0867924	-1.50842	-1.83234	-11.5117	7.66571e-07	-1	0	0	0	0	0
sp|Q8TBF8|FA81A_HUMAN	Q8TBF8	sp|Q8TBF8|FA81A_HUMAN	>sp|Q8TBF8|FA81A_HUMAN Protein FAM81A OS=Homo sapiens GN=FAM81A PE=2 SV=3	FAM81A	FAM81A	145773	2	316.382	240.096	287.271	343.897	356.242	251.947	231.352	325.229	287.848	210.425	1.46656e-07	2.47016e-08	1.23035e-07	7.60973e-08	1.84911e-08	1.70085e-06	3.72811e-08	8.36469e-09	2.72955e-08	4.84813e-06	5	5	308.778	261.36	46.7006	45.7283	0.159648	0.174218	2.48541	2.41201	0.0688985	0.0750968	-0.243849	-0.938866	-1.77628	0.12752	0	0	0	0	0	0
sp|Q8IXS8|F126B_HUMAN	Q8IXS8	sp|Q8IXS8|F126B_HUMAN	>sp|Q8IXS8|F126B_HUMAN Protein FAM126B OS=Homo sapiens GN=FAM126B PE=1 SV=1	FAM126B	FAM126B	285172	3	579.422	694.638	652.965	689.31	672.028	532.832	443.603	582.601	504.508	409.211	7.77949e-09	2.86283e-08	4.46615e-10	9.8264e-09	1.89044e-08	6.55566e-08	2.99545e-06	4.12587e-09	2.28496e-07	0.000205493	5	5	657.673	494.551	46.6872	69.2748	0.0738229	0.142299	2.81709	2.69075	0.0320173	0.06149	-0.419675	-1.55868	-4.16208	0.00252086	-1	0	0	0	0	0
sp|Q86XD5|F131B_HUMAN	Q86XD5	sp|Q86XD5|F131B_HUMAN	>sp|Q86XD5|F131B_HUMAN Protein FAM131B OS=Homo sapiens GN=FAM131B PE=1 SV=3	FAM131B	FAM131B	9715	2	147.555	97.8217	128.206	82.7777	134.206	106.053	77.9533	137.982	126.384	90.7661	0.000629899	9.72355e-05	6.41119e-05	0.0147423	4.29139e-05	6.35137e-05	0.00310457	1.13205e-06	1.72699e-05	8.3408e-05	5	5	118.113	107.828	26.87	24.7001	0.244353	0.237166	2.0626	2.02336	0.104586	0.101594	-0.130342	-0.394816	-0.689296	0.548474	0	0	0	0	0	0
sp|Q5VUB5|F1711_HUMAN	Q5VUB5	sp|Q5VUB5|F1711_HUMAN	>sp|Q5VUB5|F1711_HUMAN Protein FAM171A1 OS=Homo sapiens GN=FAM171A1 PE=1 SV=1	FAM171A1	FAM171A1	221061	2	60.1345	90.112	107.324	65.9413	95.7917	162.655	170.146	178.008	165.091	200.835	0.0180201	0.141784	0.0353025	0.159871	0.0605985	2.61535e-05	1.40289e-07	3.10211e-06	3.30451e-06	0.000161634	5	5	83.8607	175.347	20.0998	15.4113	0.253523	0.0849864	1.91302	2.24262	0.108393	0.0368427	1.09491	1.7371	7.20765	4.05946e-05	1	1	0	0	0	0
sp|A8MVW0|F1712_HUMAN	A8MVW0	sp|A8MVW0|F1712_HUMAN	>sp|A8MVW0|F1712_HUMAN Protein FAM171A2 OS=Homo sapiens GN=FAM171A2 PE=1 SV=1	FAM171A2	FAM171A2	284069	1	121.075	123.382	124.113	96.6453	123.274	103.245	65.8105	126.683	114.966	88.5929	2.26748e-09	4.39921e-06	3.21531e-09	7.3034e-06	1.83565e-08	3.31039e-05	2.1583e-05	4.77378e-08	1.59258e-06	4.95622e-07	5	5	117.698	99.8595	11.8235	23.693	0.108394	0.260521	2.06884	1.98857	0.0469376	0.111291	-0.266635	-0.882437	-1.67363	0.149191	0	0	0	0	0	0
sp|Q6P995|F171B_HUMAN	Q6P995	sp|Q6P995|F171B_HUMAN	>sp|Q6P995|F171B_HUMAN Protein FAM171B OS=Homo sapiens GN=FAM171B PE=2 SV=3	FAM171B	FAM171B	165215	2	81.6224	106.408	103.024	93.0748	95.0759	204.019	199.268	209.542	217.37	190.293	0.182589	0.0607193	0.046499	0.220585	0.0979637	7.78697e-07	2.14664e-07	3.35767e-08	7.58202e-08	4.25673e-07	5	5	95.841	204.098	9.66515	10.2434	0.103698	0.0503706	1.97972	2.3094	0.0449153	0.0218618	1.09516	1.86345	13.5077	1.98039e-07	1	1	0	0	0	0
tr|G3V583|G3V583_HUMAN	G3V583	tr|G3V583|G3V583_HUMAN	>tr|G3V583|G3V583_HUMAN Isoform of Q8N128, Protein FAM177A1 (Fragment) OS=Homo sapiens GN=FAM177A1 PE=1 SV=1	FAM177A1	FAM177A1	283635	2	275.405	244.891	247.878	291.569	268.446	247.066	279.674	230.633	234.212	291.505	3.08311e-06	8.6637e-06	5.35715e-06	5.12352e-06	5.20671e-06	2.74343e-06	5.23717e-06	0.000132947	0.000955339	0.000148007	5	5	265.638	256.618	19.5036	27.4645	0.0733586	0.106047	2.42336	2.40733	0.0318165	0.0459269	-0.0532442	-0.419658	-0.61288	0.595261	0	0	0	0	0	0
sp|Q9BRX8-2|F213A_HUMAN	Q9BRX8-2	sp|Q9BRX8-2|F213A_HUMAN	>sp|Q9BRX8-2|F213A_HUMAN Isoform of Q9BRX8, Isoform 2 of Redox-regulatory protein FAM213A OS=Homo sapiens GN=FAM213A	FAM213A	FAM213A	84293	1	478.816	473.379	466.317	540.979	553.857	639.12	639.588	680.168	688.234	634.838	2.41082e-07	5.1265e-08	6.53561e-10	3.5359e-08	7.78796e-09	7.69673e-07	1.74853e-07	3.43809e-07	1.9767e-06	9.24428e-07	5	5	502.67	656.39	41.3406	25.6149	0.081322	0.0387659	2.70013	2.8169	0.0352595	0.0168295	0.387909	1.74732	5.4497	0.000376827	1	1	0	0	0	0
sp|Q9Y4F1|FARP1_HUMAN	Q9Y4F1	sp|Q9Y4F1|FARP1_HUMAN	>sp|Q9Y4F1|FARP1_HUMAN FERM, RhoGEF and pleckstrin domain-containing protein 1 OS=Homo sapiens GN=FARP1 PE=1 SV=1	FARP1	FARP1	10160	4	481.299	442.915	395.364	411.682	455.452	630.285	642.337	575.468	557.785	654.446	7.93404e-06	0.000187567	0.000753023	0.00244194	3.50285e-05	6.74937e-08	1.41508e-07	8.71517e-08	1.67209e-07	1.17555e-07	5	5	437.342	612.064	34.3215	42.8083	0.0788418	0.0709387	2.63975	2.78593	0.0341875	0.0307696	0.485616	1.76288	6.27831	0.000124462	1	1	0	0	0	0
sp|Q9Y285|SYFA_HUMAN	Q9Y285	sp|Q9Y285|SYFA_HUMAN	>sp|Q9Y285|SYFA_HUMAN Phenylalanine--tRNA ligase alpha subunit OS=Homo sapiens GN=FARSA PE=1 SV=3	FARSA	FARSA	2193	1	79.2074	71.3275	86.0209	91.201	68.2317	154.639	152.867	139.814	162.369	151.22	9.77438e-07	1.38928e-07	2.05985e-06	1.49361e-06	9.90984e-06	4.21548e-09	6.83528e-08	2.48331e-08	2.86356e-08	4.03729e-08	5	5	79.1977	152.182	9.65441	8.12661	0.12266	0.0541069	1.89612	2.18186	0.0530719	0.0234812	0.949195	1.83769	10.6587	1.5036e-06	1	1	0	0	0	0
sp|Q9NSD9|SYFB_HUMAN	Q9NSD9	sp|Q9NSD9|SYFB_HUMAN	>sp|Q9NSD9|SYFB_HUMAN Phenylalanine--tRNA ligase beta subunit OS=Homo sapiens GN=FARSB PE=1 SV=3	FARSB	FARSB	10056	5	449.629	464.764	467.416	442.069	505.158	1109.37	1170.14	1087.86	1090.63	1142.88	0.00242928	0.000187004	0.000414377	5.09632e-05	0.000134879	5.06754e-08	1.04605e-07	1.35476e-07	5.51014e-08	2.00813e-07	5	5	465.807	1120.17	24.3792	35.5179	0.0514481	0.0315181	2.66774	3.04911	0.0223289	0.0136847	1.26689	1.89025	20.6628	6.94511e-09	1	1	0	0	0	0
tr|A0A0U1RQF0|A0A0U1RQF0_HUMAN	A0A0U1RQF0	tr|A0A0U1RQF0|A0A0U1RQF0_HUMAN	>tr|A0A0U1RQF0|A0A0U1RQF0_HUMAN Isoform of P49327, Fatty acid synthase OS=Homo sapiens GN=FASN PE=4 SV=1	FASN	FASN	2194	3	533.755	613.026	600.496	671.277	633.118	532.237	562.125	363.56	502.578	506.483	4.29989e-09	5.00039e-08	4.10887e-09	3.23262e-09	4.63883e-09	5.25617e-08	2.12847e-07	1.5061e-06	1.37192e-07	2.16417e-06	5	5	610.334	493.397	50.5012	76.3959	0.0847386	0.171858	2.78434	2.68846	0.0367357	0.0740944	-0.31853	-1.28206	-2.75893	0.0253724	0	0	0	0	0	0
sp|P62861|RS30_HUMAN	P62861	sp|P62861|RS30_HUMAN	>sp|P62861|RS30_HUMAN Isoform of P35544, 40S ribosomal protein S30 OS=Homo sapiens GN=FAU PE=1 SV=1	FAU	FAU	2197	1	65.9726	128.226	151.31	114.506	128.149	61.4616	69.5161	65.3853	74.6615	88.8211	0.00204017	8.97859e-06	5.42267e-08	9.47042e-05	5.83104e-06	0.157878	0.00152146	0.00414943	0.0202693	0.00135457	5	5	117.633	71.9691	31.763	10.6185	0.327163	0.142656	2.05475	1.85356	0.138489	0.0616428	-0.668354	-1.37351	-3.40932	0.00860961	0	0	0	0	0	0
sp|Q8N461|FXL16_HUMAN	Q8N461	sp|Q8N461|FXL16_HUMAN	>sp|Q8N461|FXL16_HUMAN F-box/LRR-repeat protein 16 OS=Homo sapiens GN=FBXL16 PE=2 SV=2	FBXL16	FBXL16	146330	4	558.969	677.659	640.89	659.108	576.526	368.413	520.892	386.121	383.974	492.701	4.93765e-07	4.41834e-07	3.05462e-06	5.08794e-07	1.83432e-05	8.47815e-07	1.27489e-07	3.77066e-06	2.97638e-07	1.11107e-06	5	5	622.63	430.42	52.1309	70.7611	0.0849481	0.16162	2.79299	2.62934	0.0368262	0.0697388	-0.543643	-1.6201	-4.88884	0.000835913	-1	0	0	0	0	0
sp|Q96IG2|FXL20_HUMAN	Q96IG2	sp|Q96IG2|FXL20_HUMAN	>sp|Q96IG2|FXL20_HUMAN F-box/LRR-repeat protein 20 OS=Homo sapiens GN=FBXL20 PE=1 SV=2	FBXL20	FBXL20	84961	1	89.2066	82.3466	64.0947	86.5862	66.3475	96.2091	95.6066	79.5116	100.466	92.3614	2.64248e-07	1.36251e-06	8.22336e-06	9.66223e-07	7.42527e-05	2.23281e-08	6.30424e-06	6.85254e-07	2.91722e-07	1.69871e-07	5	5	77.7163	92.8309	11.6933	7.98493	0.155647	0.0901214	1.88643	1.96633	0.0671927	0.0390601	0.265426	1.19668	2.41425	0.0453269	0	1	0	0	0	0
sp|Q9UK22|FBX2_HUMAN	Q9UK22	sp|Q9UK22|FBX2_HUMAN	>sp|Q9UK22|FBX2_HUMAN F-box only protein 2 OS=Homo sapiens GN=FBXO2 PE=1 SV=2	FBXO2	FBXO2	26232	3	171.649	226.465	208.546	236.685	194.045	554.516	704.442	449.333	601.696	645.058	0.211676	0.226016	0.339344	0.0867847	0.210295	2.99127e-08	7.95905e-08	4.40515e-06	1.14995e-06	1.10322e-05	5	5	207.478	591.009	25.8788	96.5742	0.128245	0.172535	2.31418	2.76666	0.0554691	0.0743821	1.5031	1.83659	11.8525	5.93052e-07	1	1	0	0	0	0
sp|Q8TF61|FBX41_HUMAN	Q8TF61	sp|Q8TF61|FBX41_HUMAN	>sp|Q8TF61|FBX41_HUMAN F-box only protein 41 OS=Homo sapiens GN=FBXO41 PE=2 SV=5	FBXO41	FBXO41	150726	5	863.55	925.561	831.061	927.495	863.878	1020.48	951.675	1236.75	1065.25	924.132	1.41479e-08	5.04092e-08	1.30352e-08	2.53839e-08	3.04274e-07	1.28939e-08	6.88048e-08	8.83321e-08	8.98203e-08	3.27028e-07	5	5	882.309	1039.66	42.5162	123.447	0.0481654	0.115077	2.94522	3.01455	0.0209058	0.0498131	0.230324	1.35136	2.7085	0.0275606	0	1	0	0	0	0
sp|P22830|HEMH_HUMAN	P22830	sp|P22830|HEMH_HUMAN	>sp|P22830|HEMH_HUMAN Ferrochelatase, mitochondrial OS=Homo sapiens GN=FECH PE=1 SV=2	FECH	FECH	2235	2	298.464	256.942	241.666	177.78	240.892	144.183	157.377	299.602	301.671	306.885	1.90587e-05	6.83983e-06	0.000179403	0.00095515	0.00161112	1.19835e-05	0.00039206	9.27281e-08	5.11783e-07	1.34985e-05	5	5	243.149	241.944	43.3887	83.3935	0.1903	0.398157	2.37993	2.35978	0.0819122	0.166596	-0.0669296	-0.162197	-0.282093	0.809854	0	0	0	0	0	0
sp|P07954-2|FUMH_HUMAN	P07954-2	sp|P07954-2|FUMH_HUMAN	>sp|P07954-2|FUMH_HUMAN Isoform of P07954, Isoform Cytoplasmic of Fumarate hydratase, mitochondrial OS=Homo sapiens GN=FH	FH	FH	2271	6	6228.69	5679.17	6482.96	6434.38	5190.21	3075.94	3115.69	3678.89	3646.1	2456.31	1.19932e-08	1.4021e-07	3.52387e-09	4.93012e-09	1.47497e-08	8.92483e-09	2.25228e-08	6.21158e-09	1.36078e-08	7.27496e-08	5	5	6003.08	3194.58	555.175	500.941	0.0954431	0.165413	3.77683	3.49987	0.0413565	0.0713535	-0.920033	-1.77559	-7.98645	1.72223e-05	-1	0	0	0	0	0
sp|Q13642-1|FHL1_HUMAN	Q13642-1	sp|Q13642-1|FHL1_HUMAN	>sp|Q13642-1|FHL1_HUMAN Isoform of Q13642, Isoform 1 of Four and a half LIM domains protein 1 OS=Homo sapiens GN=FHL1	FHL1	FHL1	2273	1	122.806	115.103	150.465	116.981	158.04	208.445	287.048	236.022	249.976	275.408	6.1219e-08	2.76211e-05	2.0678e-06	5.56942e-08	0.000265264	3.00967e-09	3.83369e-07	8.57185e-07	2.40977e-07	1.26451e-06	5	5	132.679	251.38	20.0772	31.3479	0.149189	0.127813	2.11892	2.39756	0.0644358	0.0552837	0.92559	1.77041	7.84986	2.00719e-05	1	1	0	0	0	0
sp|O43427-2|FIBP_HUMAN	O43427-2	sp|O43427-2|FIBP_HUMAN	>sp|O43427-2|FIBP_HUMAN Isoform of O43427, Isoform Short of Acidic fibroblast growth factor intracellular-binding protein OS=Homo sapiens GN=FIBP	FIBP	FIBP	9158	2	212.822	182.523	151.59	185.679	165.813	234.263	239.556	253.112	245.77	215.079	2.24407e-05	2.697e-05	1.68454e-05	0.272419	5.64823e-06	2.63103e-08	5.15073e-07	1.48831e-07	6.85021e-07	2.03106e-06	5	5	179.685	237.556	23.0423	14.4008	0.128113	0.0619316	2.25168	2.37511	0.0554125	0.0268708	0.410035	1.60455	4.42386	0.00167609	1	1	0	0	0	0
sp|Q9Y3D6|FIS1_HUMAN	Q9Y3D6	sp|Q9Y3D6|FIS1_HUMAN	>sp|Q9Y3D6|FIS1_HUMAN Mitochondrial fission 1 protein OS=Homo sapiens GN=FIS1 PE=1 SV=2	FIS1	FIS1	51024	1	412.372	292.116	289.811	328.603	354.162	448.474	441.44	433.325	435.302	457.31	1.15347e-06	4.70799e-09	8.09047e-11	3.6607e-07	5.25396e-08	1.58288e-07	4.32082e-08	1.01364e-08	5.46667e-07	8.11976e-07	5	5	335.413	443.17	50.6821	9.87281	0.147524	0.0221876	2.52177	2.64648	0.0637241	0.00963477	0.414305	1.58818	4.33065	0.0019404	1	1	0	0	0	0
sp|P62942|FKB1A_HUMAN	P62942	sp|P62942|FKB1A_HUMAN	>sp|P62942|FKB1A_HUMAN Peptidyl-prolyl cis-trans isomerase FKBP1A OS=Homo sapiens GN=FKBP1A PE=1 SV=2	FKBP1A	FKBP1A	2280	3	1659.83	2032.32	1678.24	2311.18	1329.39	363.499	353.177	288.671	279.628	307.741	7.64938e-09	9.5265e-09	4.45425e-10	5.09281e-08	9.28603e-09	1.78108e-08	0.000826333	0.0839086	0.000131573	8.00754e-06	5	5	1802.19	318.543	377.891	37.8943	0.214041	0.11851	3.24808	2.50073	0.0919176	0.0512891	-2.48263	-1.86795	-17.5884	2.26413e-08	-1	0	0	0	0	0
sp|P68106|FKB1B_HUMAN	P68106	sp|P68106|FKB1B_HUMAN	>sp|P68106|FKB1B_HUMAN Peptidyl-prolyl cis-trans isomerase FKBP1B OS=Homo sapiens GN=FKBP1B PE=1 SV=2	FKBP1B	FKBP1B	2281	1	218.767	275.198	219.549	197.797	162.387	163.841	135.204	142.831	154.589	164.424	6.04326e-08	7.92328e-07	3.07997e-09	3.06619e-07	6.86837e-06	4.13164e-09	9.58443e-08	7.62781e-08	2.09739e-08	3.06212e-08	5	5	214.74	152.178	40.9951	12.916	0.19291	0.0862598	2.32559	2.18108	0.0830157	0.0373928	-0.480055	-1.4838	-3.84533	0.00419656	-1	0	0	0	0	0
sp|P26885|FKBP2_HUMAN	P26885	sp|P26885|FKBP2_HUMAN	>sp|P26885|FKBP2_HUMAN Peptidyl-prolyl cis-trans isomerase FKBP2 OS=Homo sapiens GN=FKBP2 PE=1 SV=2	FKBP2	FKBP2	2286	2	687.559	646.136	621.68	587.412	602.472	632.456	759.703	721.814	645.583	723.747	3.20678e-08	2.20357e-07	4.70703e-08	4.17624e-08	1.21757e-07	1.24577e-08	6.39049e-08	1.4178e-08	3.96435e-07	5.18804e-08	5	5	629.052	696.661	39.4008	54.9358	0.0619235	0.0797066	2.79802	2.84193	0.0268673	0.0345613	0.145871	1.17893	1.93671	0.0990212	0	1	0	0	0	0
sp|Q00688|FKBP3_HUMAN	Q00688	sp|Q00688|FKBP3_HUMAN	>sp|Q00688|FKBP3_HUMAN Peptidyl-prolyl cis-trans isomerase FKBP3 OS=Homo sapiens GN=FKBP3 PE=1 SV=1	FKBP3	FKBP3	2287	3	437.296	437.764	433.285	491.241	523.793	567.267	535.293	585.292	530.168	581.275	2.23231e-07	7.81808e-06	4.35792e-05	1.25589e-07	6.02278e-07	1.69223e-08	2.51554e-07	5.44093e-08	4.28828e-08	1.57526e-07	5	5	464.676	559.859	40.8038	25.7168	0.086076	0.0462164	2.66585	2.74771	0.0373134	0.0200608	0.271935	1.58748	3.67219	0.00555252	0	1	0	0	0	0
sp|Q14318|FKBP8_HUMAN	Q14318	sp|Q14318|FKBP8_HUMAN	>sp|Q14318|FKBP8_HUMAN Peptidyl-prolyl cis-trans isomerase FKBP8 OS=Homo sapiens GN=FKBP8 PE=1 SV=2	FKBP8	FKBP8	23770	2	326.536	297.879	348.499	345.777	290.062	447.12	462.024	611.534	478.878	466.692	4.0308e-09	6.42799e-07	1.05266e-06	8.22802e-05	4.39274e-08	2.21838e-07	1.33089e-08	5.33392e-09	7.18869e-09	3.16201e-07	5	5	321.751	493.25	26.8777	67.0932	0.0844625	0.126835	2.50629	2.69015	0.0366164	0.054864	0.610772	1.72779	6.27991	0.000124316	1	1	0	0	0	0
sp|O75955|FLOT1_HUMAN	O75955	sp|O75955|FLOT1_HUMAN	>sp|O75955|FLOT1_HUMAN Flotillin-1 OS=Homo sapiens GN=FLOT1 PE=1 SV=3	FLOT1	FLOT1	10211	11	2003.28	2495.59	2351.9	2343.73	2667.2	4417.5	4014.33	3793.61	3707.77	4225.85	2.75222e-08	1.44578e-07	3.83914e-09	1.0813e-08	1.11185e-07	1.70973e-08	4.43351e-08	1.81983e-08	6.80423e-08	1.20878e-07	5	5	2372.34	4031.81	244.73	295.151	0.106372	0.0730363	3.37326	3.60457	0.0460668	0.0316771	0.768409	1.81447	8.84129	7.38363e-06	1	1	0	0	0	0
sp|Q14254|FLOT2_HUMAN	Q14254	sp|Q14254|FLOT2_HUMAN	>sp|Q14254|FLOT2_HUMAN Flotillin-2 OS=Homo sapiens GN=FLOT2 PE=1 SV=2	FLOT2	FLOT2	2319	21	5864.11	5705.58	4997.53	5686.45	5770.76	10707.5	9385.63	8155.04	8798.74	9842.53	2.02677e-08	1.16557e-07	6.41453e-09	7.30466e-08	5.14593e-08	6.78694e-08	5.77899e-08	6.4975e-08	1.36399e-07	2.69014e-07	5	5	5604.89	9377.89	346.548	976.556	0.0644141	0.104459	3.74787	3.97022	0.0279457	0.045243	0.738647	1.81609	8.77193	7.90582e-06	1	1	0	0	0	0
sp|O43155|FLRT2_HUMAN	O43155	sp|O43155|FLRT2_HUMAN	>sp|O43155|FLRT2_HUMAN Leucine-rich repeat transmembrane protein FLRT2 OS=Homo sapiens GN=FLRT2 PE=1 SV=1	FLRT2	FLRT2	23768	1	245.583	194.428	191.491	153.572	230.923	91.5708	91.7434	106.89	104.075	92.3469	0.037307	0.0015574	0.0945499	0.0758322	0.0513315	1.88785e-06	6.39733e-05	3.1704e-06	9.34643e-06	1.83868e-05	5	5	203.199	97.3253	36.2003	7.51843	0.185448	0.076296	2.30218	1.98721	0.0798593	0.0330869	-1.04631	-1.79243	-8.74545	8.078e-06	-1	0	0	0	0	0
sp|Q96PY5-3|FMNL2_HUMAN;sp|Q96PY5|FMNL2_HUMAN	Q96PY5-3;Q96PY5	sp|Q96PY5-3|FMNL2_HUMAN;sp|Q96PY5|FMNL2_HUMAN	>sp|Q96PY5-3|FMNL2_HUMAN Isoform of Q96PY5, Isoform 2 of Formin-like protein 2 OS=Homo sapiens GN=FMNL2;>sp|Q96PY5|FMNL2_HUMAN Formin-like protein 2 OS=Homo sapiens GN=FMNL2 PE=1 SV=3	FMNL2	FMNL2	114793	2	74.9371	70.3542	67.6404	187.141	96.846	213.762	253.879	192.244	187.465	271.627	0.237385	0.0780994	0.129358	0.1763	0.00533896	7.69516e-08	1.25697e-05	9.94358e-06	1.77821e-07	3.12269e-07	5	5	99.3838	223.796	50.388	37.4466	0.442543	0.166512	1.96209	2.34506	0.183667	0.0718214	1.27221	1.58984	5.0614	0.000654594	1	1	0	0	0	0
sp|Q9P0K9|FRS1L_HUMAN	Q9P0K9	sp|Q9P0K9|FRS1L_HUMAN	>sp|Q9P0K9|FRS1L_HUMAN DOMON domain-containing protein FRRS1L OS=Homo sapiens GN=FRRS1L PE=2 SV=2	FRRS1L	FRRS1L	23732	1	189.743	179.523	179.338	115.868	154.431	118.577	105.526	149.689	135.174	110.331	4.82541e-07	3.14761e-05	6.07202e-07	0.000648522	8.75102e-07	9.95939e-06	5.0924e-05	0.000143909	4.79804e-05	0.000121744	5	5	163.781	123.859	29.7779	18.3183	0.202274	0.145761	2.20773	2.08923	0.0869673	0.0629707	-0.39366	-1.24743	-2.74127	0.0260933	0	0	0	0	0	0
sp|Q16658|FSCN1_HUMAN	Q16658	sp|Q16658|FSCN1_HUMAN	>sp|Q16658|FSCN1_HUMAN Fascin OS=Homo sapiens GN=FSCN1 PE=1 SV=3	FSCN1	FSCN1	6624	3	1212.64	1275.11	1257.06	1236.67	1402.57	787.867	833.725	630.67	665.06	770.002	4.91974e-09	5.39556e-09	1.40146e-10	5.0781e-09	9.67994e-09	1.07112e-08	2.98588e-08	4.8265e-07	1.26992e-07	1.08688e-06	5	5	1276.81	737.465	74.0588	85.8962	0.056484	0.119039	3.10556	2.86533	0.0245112	0.0515162	-0.79805	-1.81716	-9.06265	5.98035e-06	-1	0	0	0	0	0
tr|A0A0C4DG97|A0A0C4DG97_HUMAN	A0A0C4DG97	tr|A0A0C4DG97|A0A0C4DG97_HUMAN	>tr|A0A0C4DG97|A0A0C4DG97_HUMAN Isoform of Q9BXM9, FSD1-like protein OS=Homo sapiens GN=FSD1L PE=1 SV=1	FSD1L	FSD1L	83856	2	106.521	78.3491	116.554	112.237	84.3843	284.335	213.74	217.134	262.273	257.73	0.0808706	0.0586444	0.0713556	0.200251	0.0458499	2.20214e-07	4.73435e-05	6.17135e-08	6.93081e-05	1.35814e-06	5	5	99.6092	247.042	17.1622	30.5799	0.180185	0.125557	1.99288	2.39007	0.077629	0.0543156	1.31945	1.81648	10.2245	2.09057e-06	1	1	0	0	0	0
sp|Q9BWH2|FUND2_HUMAN	Q9BWH2	sp|Q9BWH2|FUND2_HUMAN	>sp|Q9BWH2|FUND2_HUMAN FUN14 domain-containing protein 2 OS=Homo sapiens GN=FUNDC2 PE=1 SV=2	FUNDC2	FUNDC2	65991	1	243.679	234.721	244.891	305.552	182.827	252.15	209.882	226.094	281.454	230.439	0.000120864	1.44442e-05	7.96582e-06	4.57184e-05	9.01117e-06	4.11928e-05	2.37031e-06	0.00050135	2.788e-05	1.52916e-06	5	5	242.334	240.004	43.6001	27.649	0.184168	0.113152	2.37869	2.37798	0.0793173	0.0489849	-0.00238068	-0.0115309	-0.0186993	0.98728	0	0	0	0	0	0
sp|P35637-2|FUS_HUMAN	P35637-2	sp|P35637-2|FUS_HUMAN	>sp|P35637-2|FUS_HUMAN Isoform of P35637, Isoform Short of RNA-binding protein FUS OS=Homo sapiens GN=FUS	FUS	FUS	2521	1	152.02	125.625	137.177	147.111	175.913	89.4266	105.967	107.644	119.314	107.671	1.78653e-09	5.49039e-07	1.11502e-08	1.19982e-08	4.95743e-09	2.12808e-08	1.33338e-08	1.69706e-07	2.81235e-07	6.12967e-07	5	5	147.569	106.005	18.7946	10.694	0.125806	0.104327	2.16624	2.02348	0.0544223	0.0451859	-0.474224	-1.60769	-4.63363	0.00122328	-1	0	0	0	0	0
sp|P06241|FYN_HUMAN	P06241	sp|P06241|FYN_HUMAN	>sp|P06241|FYN_HUMAN Tyrosine-protein kinase Fyn OS=Homo sapiens GN=FYN PE=1 SV=3	FYN	FYN	2534	4	558.034	618.034	550.469	470.439	641.768	978.137	992.168	905.726	891.453	951.989	2.80934e-06	2.43478e-07	3.46552e-08	6.98014e-05	7.7852e-05	4.37268e-08	6.5047e-08	2.38102e-07	5.62363e-07	3.05347e-07	5	5	567.749	943.895	66.8385	44.089	0.121541	0.0469249	2.75166	2.97454	0.052591	0.020368	0.740408	1.80706	8.4712	1.05466e-05	1	1	0	0	0	0
sp|Q9UN86|G3BP2_HUMAN	Q9UN86	sp|Q9UN86|G3BP2_HUMAN	>sp|Q9UN86|G3BP2_HUMAN Ras GTPase-activating protein-binding protein 2 OS=Homo sapiens GN=G3BP2 PE=1 SV=2	G3BP2	G3BP2	9908	1	94.2326	79.044	121.423	84.3135	103.949	130.349	25.9262	104.628	128.902	66.7845	1.50948e-06	0.000425074	2.47611e-09	5.98642e-09	3.68899e-06	4.47333e-06	0.173575	8.74355e-08	9.34264e-08	0.000190157	5	5	96.5924	91.3179	16.8446	44.6964	0.171781	0.763999	1.97982	1.89669	0.0740618	0.294476	-0.276159	-0.401375	-0.722522	0.529308	0	0	0	0	0	0
sp|P11413|G6PD_HUMAN	P11413	sp|P11413|G6PD_HUMAN	>sp|P11413|G6PD_HUMAN Glucose-6-phosphate 1-dehydrogenase OS=Homo sapiens GN=G6PD PE=1 SV=4	G6PD	G6PD	2539	1	157.758	113.716	155.592	200.892	127.401	141.183	128.184	123.6	129.802	117.404	1.65092e-07	1.40072e-05	4.29493e-08	5.92357e-07	7.78549e-06	2.31276e-05	1.96686e-06	1.8854e-06	8.52864e-05	4.07827e-06	5	5	151.072	128.035	33.5521	8.78506	0.221646	0.0680578	2.17079	2.10652	0.095108	0.029523	-0.213489	-0.862278	-1.58614	0.169612	0	0	0	0	0	0
sp|P60520|GBRL2_HUMAN	P60520	sp|P60520|GBRL2_HUMAN	>sp|P60520|GBRL2_HUMAN Gamma-aminobutyric acid receptor-associated protein-like 2 OS=Homo sapiens GN=GABARAPL2 PE=1 SV=1	GABARAPL2	GABARAPL2	11345	1	180.467	188.739	185.2	209.284	182.049	140.542	114.625	124.849	138.621	101.076	4.45666e-06	9.70436e-07	6.93677e-06	3.72547e-09	7.12803e-09	4.87464e-09	5.3144e-06	1.73613e-08	6.24114e-07	2.41991e-05	5	5	189.148	123.943	11.6937	16.5946	0.0599357	0.138317	2.27616	2.08999	0.0260064	0.0597861	-0.618461	-1.73479	-6.41196	0.00010588	-1	0	0	0	0	0
sp|Q9UBS5-4|GABR1_HUMAN	Q9UBS5-4	sp|Q9UBS5-4|GABR1_HUMAN	>sp|Q9UBS5-4|GABR1_HUMAN Isoform of Q9UBS5, Isoform 1D of Gamma-aminobutyric acid type B receptor subunit 1 OS=Homo sapiens GN=GABBR1	GABBR1	GABBR1	2550	7	1756.05	1752.6	1747	1659.15	1774.13	1678.42	1669.94	1990.14	1810.34	1499.88	1.07668e-08	1.64366e-07	4.96162e-09	2.04254e-07	5.9234e-07	6.71968e-08	5.20569e-08	1.8534e-08	2.87286e-08	1.73756e-07	5	5	1737.78	1729.75	45.119	182.585	0.0263761	0.105311	3.23988	3.23606	0.011453	0.0456099	-0.0126755	-0.121461	-0.161871	0.89074	0	0	0	0	0	0
sp|O75899|GABR2_HUMAN	O75899	sp|O75899|GABR2_HUMAN	>sp|O75899|GABR2_HUMAN Gamma-aminobutyric acid type B receptor subunit 2 OS=Homo sapiens GN=GABBR2 PE=1 SV=1	GABBR2	GABBR2	9568	5	1348.15	1562.02	1604.17	1384.6	1637.25	1526.42	1555.9	1868.69	1675.26	1503.35	3.97953e-08	2.32832e-08	7.73744e-10	7.36163e-09	3.85651e-09	6.12498e-09	1.02814e-07	2.78324e-08	7.26983e-09	6.23258e-07	5	5	1507.24	1625.92	131.956	150.997	0.0890591	0.0900078	3.17682	3.20967	0.0386015	0.0390111	0.109106	0.811451	1.27032	0.267176	0	1	0	0	0	0
sp|P14867|GBRA1_HUMAN	P14867	sp|P14867|GBRA1_HUMAN	>sp|P14867|GBRA1_HUMAN Gamma-aminobutyric acid receptor subunit alpha-1 OS=Homo sapiens GN=GABRA1 PE=1 SV=3	GABRA1	GABRA1	2554	4	1052.52	978.364	984.287	964.623	928.638	753.58	702.194	1015.78	824.597	880.497	2.27986e-08	8.85351e-06	2.27838e-08	2.8388e-05	1.53834e-06	1.70941e-05	6.20814e-05	1.58015e-06	7.08149e-06	0.000237409	5	5	981.687	835.33	45.1127	121.58	0.0454733	0.143564	2.99161	2.91827	0.0197386	0.0620313	-0.24363	-1.26197	-2.52866	0.0372761	0	0	0	0	0	0
sp|P47869|GBRA2_HUMAN	P47869	sp|P47869|GBRA2_HUMAN	>sp|P47869|GBRA2_HUMAN Gamma-aminobutyric acid receptor subunit alpha-2 OS=Homo sapiens GN=GABRA2 PE=2 SV=2	GABRA2	GABRA2	2555	2	248.728	216.925	241.323	247.089	245.996	321.27	341.403	362.908	315.719	288.25	9.54088e-07	2.10648e-07	1.76639e-05	2.06475e-07	0.000136018	1.34716e-07	3.3662e-07	4.34864e-07	2.90679e-08	8.7253e-08	5	5	240.012	325.91	13.1968	28.0737	0.0569986	0.0867177	2.37968	2.5118	0.0247341	0.0375905	0.438886	1.74254	5.74229	0.000252819	1	1	0	0	0	0
sp|P34903|GBRA3_HUMAN	P34903	sp|P34903|GBRA3_HUMAN	>sp|P34903|GBRA3_HUMAN Gamma-aminobutyric acid receptor subunit alpha-3 OS=Homo sapiens GN=GABRA3 PE=2 SV=1	GABRA3	GABRA3	2556	2	263.479	220.911	261.379	264.883	303.191	357.907	358.675	311.486	299.252	404.519	4.8019e-05	1.1607e-06	1.78891e-05	3.08829e-05	3.5463e-06	3.09293e-07	6.48378e-08	1.76646e-06	1.79832e-06	2.95626e-06	5	5	262.768	346.368	29.1244	42.1391	0.112779	0.121744	2.4174	2.53698	0.0488246	0.0526785	0.397225	1.51077	3.83728	0.00425319	1	1	0	0	0	0
sp|P48169|GBRA4_HUMAN	P48169	sp|P48169|GBRA4_HUMAN	>sp|P48169|GBRA4_HUMAN Gamma-aminobutyric acid receptor subunit alpha-4 OS=Homo sapiens GN=GABRA4 PE=2 SV=2	GABRA4	GABRA4	2557	1	150.618	141.311	119.433	116.87	123.061	101.821	91.7458	138.667	111.699	106.877	4.29785e-05	0.000150944	3.3186e-05	4.22854e-05	4.56149e-06	0.00418692	0.00457574	4.46878e-05	5.82714e-05	0.00321888	5	5	130.258	110.162	14.8738	17.5671	0.112286	0.153593	2.1126	2.03787	0.0486124	0.0663161	-0.248259	-1.10715	-2.1602	0.0691558	0	0	0	0	0	0
sp|P31644|GBRA5_HUMAN	P31644	sp|P31644|GBRA5_HUMAN	>sp|P31644|GBRA5_HUMAN Gamma-aminobutyric acid receptor subunit alpha-5 OS=Homo sapiens GN=GABRA5 PE=1 SV=1	GABRA5	GABRA5	2558	2	363.132	362.768	354.456	363.619	308.717	233.867	256.46	219.996	204.858	242.7	6.25048e-08	2.10937e-07	2.41466e-08	4.03599e-05	6.44984e-08	8.9509e-08	1.82894e-07	1.66844e-06	7.65774e-06	5.47923e-06	5	5	350.538	231.576	23.6837	19.9762	0.0708161	0.0872442	2.54389	2.36339	0.0307166	0.0378179	-0.599631	-1.7956	-7.50464	2.92519e-05	-1	0	0	0	0	0
sp|P18505|GBRB1_HUMAN	P18505	sp|P18505|GBRB1_HUMAN	>sp|P18505|GBRB1_HUMAN Gamma-aminobutyric acid receptor subunit beta-1 OS=Homo sapiens GN=GABRB1 PE=2 SV=2	GABRB1	GABRB1	2560	3	819.511	796.112	801.418	691.148	827.106	716.533	793.45	861.48	742.178	727.481	6.23844e-06	1.99349e-05	8.22664e-07	0.000369809	5.5336e-06	1.99158e-05	2.04601e-06	2.22769e-06	9.15513e-07	7.91995e-06	5	5	787.059	768.224	55.0998	59.882	0.0732733	0.0761925	2.8951	2.88447	0.0317796	0.0330421	-0.0353384	-0.342352	-0.457698	0.695411	0	0	0	0	0	0
tr|E7EV50|E7EV50_HUMAN	E7EV50	tr|E7EV50|E7EV50_HUMAN	>tr|E7EV50|E7EV50_HUMAN Isoform of P47870, Gamma-aminobutyric acid receptor subunit beta-2 OS=Homo sapiens GN=GABRB2 PE=1 SV=1	GABRB2	GABRB2	2561	4	911.708	815.587	869.866	911.469	803.559	805.216	879.238	1147.6	990.34	930.27	2.81546e-07	3.59864e-06	2.70101e-06	4.60965e-07	1.0826e-05	5.95218e-09	2.59328e-07	7.40735e-09	1.23298e-07	1.39847e-07	5	5	862.438	950.534	51.3528	129.453	0.0599021	0.133815	2.93511	2.97484	0.0259918	0.0578575	0.131991	0.842047	1.39523	0.224099	0	1	0	0	0	0
sp|P28472-4|GBRB3_HUMAN	P28472-4	sp|P28472-4|GBRB3_HUMAN	>sp|P28472-4|GBRB3_HUMAN Isoform of P28472, Isoform 4 of Gamma-aminobutyric acid receptor subunit beta-3 OS=Homo sapiens GN=GABRB3	GABRB3	GABRB3	2562	4	1176.13	1145.46	1131.67	1044.81	1074.15	756.059	839.692	875.366	793.002	817.635	2.20708e-09	1.32596e-08	3.60124e-10	1.66967e-09	4.87658e-09	7.08905e-09	2.06648e-08	3.08455e-08	9.64431e-09	2.30827e-08	5	5	1114.44	816.351	53.7044	45.3031	0.0485209	0.0556983	3.04665	2.91134	0.02106	0.0241707	-0.449496	-1.8175	-6.86198	6.14732e-05	-1	0	0	0	0	0
sp|P18507-2|GBRG2_HUMAN	P18507-2	sp|P18507-2|GBRG2_HUMAN	>sp|P18507-2|GBRG2_HUMAN Isoform of P18507, Isoform 2 of Gamma-aminobutyric acid receptor subunit gamma-2 OS=Homo sapiens GN=GABRG2	GABRG2	GABRG2	2566	4	1204.58	1165.6	1201	1127.96	1075.77	999.708	1109.43	1255.19	1109.93	1186.56	2.71584e-06	6.93238e-06	8.59517e-07	1.06969e-06	2.90982e-06	1.0025e-07	6.94309e-07	7.07772e-07	8.82319e-08	1.53077e-07	5	5	1154.98	1132.17	54.074	95.7222	0.0474162	0.0854314	3.06219	3.05265	0.020581	0.0370349	-0.0316734	-0.332336	-0.427689	0.714162	0	0	0	0	0	0
sp|Q99259|DCE1_HUMAN	Q99259	sp|Q99259|DCE1_HUMAN	>sp|Q99259|DCE1_HUMAN Glutamate decarboxylase 1 OS=Homo sapiens GN=GAD1 PE=1 SV=1	GAD1	GAD1	2571	1	110.093	129.44	133.509	132.51	138.638	76.5486	67.2914	78.8616	84.2059	88.8437	7.86268e-09	1.41021e-07	1.3441e-10	6.56027e-09	9.01548e-09	2.67907e-05	6.32778e-07	8.55339e-07	4.16226e-07	2.23911e-07	5	5	128.838	79.1502	10.9895	8.17017	0.089801	0.105843	2.10869	1.89655	0.0389218	0.0458389	-0.704736	-1.78603	-7.72782	2.28244e-05	-1	0	0	0	0	0
sp|Q05329|DCE2_HUMAN	Q05329	sp|Q05329|DCE2_HUMAN	>sp|Q05329|DCE2_HUMAN Glutamate decarboxylase 2 OS=Homo sapiens GN=GAD2 PE=1 SV=1	GAD2	GAD2	2572	1	285.59	270.782	292.036	310.993	304.617	169.434	178.077	155.63	177.429	167.551	6.83453e-09	2.41444e-08	1.96234e-10	1.07832e-09	2.32099e-09	2.02761e-08	2.65551e-08	5.33741e-08	5.0669e-09	3.7358e-08	5	5	292.804	169.624	15.8744	9.11792	0.0546582	0.0546951	2.46606	2.22897	0.02372	0.0237361	-0.787583	-1.86767	-11.8146	6.02961e-07	-1	0	0	0	0	0
sp|O14976-2|GAK_HUMAN	O14976-2	sp|O14976-2|GAK_HUMAN	>sp|O14976-2|GAK_HUMAN Isoform of O14976, Isoform 2 of Cyclin-G-associated kinase OS=Homo sapiens GN=GAK	GAK	GAK	2580	1	154.122	164.209	151.381	156.622	148.065	117.147	97.1066	116.805	123.46	82.8218	8.46137e-07	1.00802e-05	6.59702e-06	5.01305e-06	2.31852e-06	9.25325e-06	6.36655e-05	5.10474e-07	0.0010271	1.61011e-05	5	5	154.88	107.468	6.10976	16.9661	0.0391141	0.167889	2.18973	2.02662	0.0169805	0.072407	-0.541825	-1.64359	-5.09824	0.000621327	-1	0	0	0	1	0
sp|Q14697|GANAB_HUMAN	Q14697	sp|Q14697|GANAB_HUMAN	>sp|Q14697|GANAB_HUMAN Neutral alpha-glucosidase AB OS=Homo sapiens GN=GANAB PE=1 SV=3	GANAB	GANAB	23193	2	179.231	200.018	192.843	146.973	155.997	252.455	295.919	249.294	283.357	255.844	3.43793e-06	0.000156882	0.0012951	0.130248	0.0155248	2.74904e-06	7.22886e-06	1.43561e-05	5.6787e-06	2.12164e-06	5	5	175.012	267.374	22.9608	20.9326	0.134093	0.077208	2.24001	2.42608	0.0579766	0.0334812	0.618103	1.72692	6.2877	0.000123216	1	1	0	0	0	0
sp|P04406|G3P_HUMAN	P04406	sp|P04406|G3P_HUMAN	>sp|P04406|G3P_HUMAN Glyceraldehyde-3-phosphate dehydrogenase OS=Homo sapiens GN=GAPDH PE=1 SV=3	GAPDH	GAPDH	2597	10	19559.3	22079.4	21155.1	10811.5	23849	16338.8	19624.7	16088.7	17735.3	19601.4	4.98137e-07	2.87159e-07	5.84194e-09	1.06224e-07	3.33901e-07	6.35305e-07	5.56623e-07	9.53698e-08	4.78406e-07	3.42131e-06	5	5	19490.9	17877.8	5094.11	1703.84	0.32601	0.0955885	4.27442	4.25073	0.138024	0.0414192	-0.0786888	-0.244511	-0.420674	0.719044	0	0	0	0	0	0
tr|F8W9S7|F8W9S7_HUMAN	F8W9S7	tr|F8W9S7|F8W9S7_HUMAN	>tr|F8W9S7|F8W9S7_HUMAN Isoform of Q14C86, GTPase-activating protein and VPS9 domain-containing protein 1 OS=Homo sapiens GN=GAPVD1 PE=1 SV=1	GAPVD1	GAPVD1	26130	3	189.458	189.658	190.721	209.95	181.461	447.14	505.417	548.32	472.243	513.335	0.0069407	0.0138851	0.0149301	0.0437543	0.110295	5.87447e-07	2.29598e-06	2.55058e-06	1.40111e-06	6.76557e-05	5	5	192.25	497.291	10.566	38.9548	0.0537699	0.0787888	2.28336	2.69554	0.0233351	0.0341646	1.36924	1.88226	18.7116	1.46986e-08	1	1	0	0	0	0
sp|P41250|SYG_HUMAN	P41250	sp|P41250|SYG_HUMAN	>sp|P41250|SYG_HUMAN Glycine--tRNA ligase OS=Homo sapiens GN=GARS PE=1 SV=3	GARS	GARS	2617	1	71.1369	83.2854	86.2888	68.2297	85.9202	82.5262	79.005	76.2381	80.9707	95.8494	5.89444e-07	6.84418e-06	5.55826e-08	4.87621e-06	1.59345e-06	7.03776e-08	1.44331e-06	6.25306e-08	9.00345e-08	1.52999e-07	5	5	78.9722	82.9179	8.6198	7.60099	0.112114	0.0881072	1.89534	1.91727	0.0485386	0.0381905	0.0728486	0.512783	0.784406	0.495415	0	1	0	0	0	0
sp|O60861|GAS7_HUMAN	O60861	sp|O60861|GAS7_HUMAN	>sp|O60861|GAS7_HUMAN Growth arrest-specific protein 7 OS=Homo sapiens GN=GAS7 PE=1 SV=3	GAS7	GAS7	8522	3	667.434	769.297	755.415	693.877	623.186	568.968	616.359	731.347	668.948	531.532	7.5022e-08	5.6515e-08	2.6544e-10	8.05354e-09	1.72521e-08	2.09622e-09	3.16804e-08	1.55838e-08	4.4175e-09	8.32713e-08	5	5	701.842	623.431	60.9392	79.3398	0.0875912	0.127164	2.84492	2.79199	0.0379677	0.0550053	-0.175811	-1.00677	-1.79063	0.124782	0	0	0	0	0	0
sp|Q9HCG7-2|GBA2_HUMAN	Q9HCG7-2	sp|Q9HCG7-2|GBA2_HUMAN	>sp|Q9HCG7-2|GBA2_HUMAN Isoform of Q9HCG7, Isoform 2 of Non-lysosomal glucosylceramidase OS=Homo sapiens GN=GBA2	GBA2	GBA2	57704	1	90.8145	82.1161	68.5919	70.6562	65.661	68.5709	52.6484	72.6865	68.3918	64.4128	0.000433061	2.57673e-06	1.96046e-06	0.0120816	7.80658e-05	2.57986e-06	1.16323e-06	3.26279e-07	8.36625e-05	0.0221793	5	5	75.5679	65.3421	10.5626	7.6756	0.136688	0.125424	1.87506	1.81259	0.0590885	0.0542587	-0.207527	-0.994718	-1.84141	0.115365	0	0	0	0	0	0
sp|O75323|NIPS2_HUMAN	O75323	sp|O75323|NIPS2_HUMAN	>sp|O75323|NIPS2_HUMAN Protein NipSnap homolog 2 OS=Homo sapiens GN=GBAS PE=1 SV=1	GBAS	GBAS	2631	1	543.664	414.432	517.743	507.468	377.667	544.239	487.12	608.905	499.942	452.047	3.09433e-08	4.92652e-09	4.45425e-10	1.64444e-09	2.16601e-09	1.56668e-09	8.45128e-09	8.71026e-09	6.37083e-09	1.48569e-08	5	5	472.195	518.451	71.9351	60.3752	0.159092	0.114468	2.66988	2.71242	0.0686617	0.0495513	0.14129	0.700268	1.20086	0.294517	0	1	0	0	0	0
tr|E9PGM4|E9PGM4_HUMAN	E9PGM4	tr|E9PGM4|E9PGM4_HUMAN	>tr|E9PGM4|E9PGM4_HUMAN Isoform of Q04446, 1,4-alpha-glucan-branching enzyme OS=Homo sapiens GN=GBE1 PE=1 SV=1	GBE1	GBE1	2632	1	50.9685	62.799	58.0565	52.8969	49.7425	99.3501	76.3951	70.2849	80.9356	98.4981	0.00130692	0.0698156	4.22246e-05	0.000785241	0.00715714	2.98916e-06	6.63132e-07	2.11043e-06	9.98812e-09	4.03735e-07	5	5	54.8927	85.0928	5.44119	13.1831	0.0973796	0.155546	1.73785	1.92573	0.0421917	0.0671495	0.624125	1.67374	5.5882	0.00031037	1	1	0	0	0	0
sp|P23434|GCSH_HUMAN	P23434	sp|P23434|GCSH_HUMAN	>sp|P23434|GCSH_HUMAN Glycine cleavage system H protein, mitochondrial OS=Homo sapiens GN=GCSH PE=1 SV=2	GCSH	GCSH	2653	1	199.444	203.372	219.011	272.967	178.074	118.478	95.8188	111.518	107.962	91.837	3.35673e-08	8.31672e-08	1.51834e-09	5.03514e-08	2.88278e-08	5.41569e-09	6.59466e-07	7.41894e-05	2.31718e-07	1.71271e-05	5	5	214.574	105.123	35.7632	11.0725	0.159749	0.106655	2.32706	2.01974	0.0689416	0.0461889	-1.02087	-1.79552	-8.81816	7.5666e-06	-1	0	0	0	0	0
sp|Q9Y2T3|GUAD_HUMAN	Q9Y2T3	sp|Q9Y2T3|GUAD_HUMAN	>sp|Q9Y2T3|GUAD_HUMAN Guanine deaminase OS=Homo sapiens GN=GDA PE=1 SV=1	GDA	GDA	9615	4	1349.57	1232.21	1317.47	1243.38	1445.63	554.507	681.239	666.856	605.386	642.816	1.6552e-06	2.28275e-06	1.02549e-07	7.40723e-06	9.16175e-07	0.000881976	0.00579131	0.00262048	0.0222765	0.00195064	5	5	1317.65	630.161	86.9094	51.1199	0.0652818	0.0832132	3.11906	2.79827	0.0283214	0.0360767	-1.06562	-1.86708	-13.7983	1.68447e-07	-1	0	0	0	0	0
sp|Q8TB36-2|GDAP1_HUMAN	Q8TB36-2	sp|Q8TB36-2|GDAP1_HUMAN	>sp|Q8TB36-2|GDAP1_HUMAN Isoform of Q8TB36, Isoform 2 of Ganglioside-induced differentiation-associated protein 1 OS=Homo sapiens GN=GDAP1	GDAP1	GDAP1	54332	3	1108.01	923.235	980.871	1045.33	1076.06	2880.49	2804	2989.12	2933	2989.5	2.16135e-08	1.86083e-07	4.80169e-08	1.37649e-08	3.46968e-08	3.41874e-08	3.90365e-07	3.65417e-07	6.32256e-08	1.10607e-06	5	5	1026.7	2919.22	74.4982	78.7273	0.0737242	0.0271517	3.01051	3.46514	0.0319746	0.0117896	1.51024	1.88889	22.5165	3.53403e-09	1	1	0	0	0	0
sp|Q96MZ0|GD1L1_HUMAN	Q96MZ0	sp|Q96MZ0|GD1L1_HUMAN	>sp|Q96MZ0|GD1L1_HUMAN Ganglioside-induced differentiation-associated protein 1-like 1 OS=Homo sapiens GN=GDAP1L1 PE=2 SV=2	GDAP1L1	GDAP1L1	78997	6	1751.76	1504.91	1768.2	1711.92	1614.96	1583.39	1497.36	1642.95	1569.19	1368.17	6.84348e-08	5.73532e-06	3.13542e-07	9.36161e-06	8.804e-07	2.28904e-07	8.00796e-08	1.29902e-07	1.21015e-07	2.83841e-06	5	5	1670.35	1532.21	109.967	105.325	0.0673637	0.0705336	3.22203	3.18447	0.0292226	0.0305944	-0.124778	-1.09003	-1.68613	0.146296	0	0	0	0	0	0
sp|Q9NZC3|GDE1_HUMAN	Q9NZC3	sp|Q9NZC3|GDE1_HUMAN	>sp|Q9NZC3|GDE1_HUMAN Glycerophosphodiester phosphodiesterase 1 OS=Homo sapiens GN=GDE1 PE=1 SV=1	GDE1	GDE1	51573	1	120.83	138.461	119.335	132.055	102.785	114.418	94.5272	108.704	108.721	126.008	1.29074e-05	4.34936e-08	1.31765e-07	3.88624e-07	1.97991e-07	3.56084e-08	1.29038e-06	1.93502e-08	7.10384e-09	3.06219e-07	5	5	122.693	110.476	13.6688	11.3727	0.114656	0.104285	2.08659	2.0414	0.0496322	0.045168	-0.150118	-0.891613	-1.52449	0.185998	0	0	0	0	0	0
sp|P31150|GDIA_HUMAN	P31150	sp|P31150|GDIA_HUMAN	>sp|P31150|GDIA_HUMAN Rab GDP dissociation inhibitor alpha OS=Homo sapiens GN=GDI1 PE=1 SV=2	GDI1	GDI1	2664	7	3762.46	4388.27	4848.26	4813.75	4088.07	1538.16	1495	1555.2	1663.13	1478.07	4.67028e-09	3.22776e-08	8.84865e-10	3.88202e-09	5.98049e-09	2.05476e-06	5.23771e-05	1.08133e-05	3.10631e-06	5.26789e-06	5	5	4380.16	1545.91	467.456	72.5974	0.108699	0.0462166	3.63947	3.18881	0.0470689	0.0200609	-1.49706	-1.8781	-18.2028	1.71196e-08	-1	0	0	0	0	0
sp|P50395|GDIB_HUMAN	P50395	sp|P50395|GDIB_HUMAN	>sp|P50395|GDIB_HUMAN Rab GDP dissociation inhibitor beta OS=Homo sapiens GN=GDI2 PE=1 SV=2	GDI2	GDI2	2665	6	1365.72	1360.12	1472.36	1376.48	1363.05	361.653	486.423	364.66	352.362	416.494	3.05502e-08	3.16468e-08	3.38459e-10	1.40464e-08	2.61319e-08	0.000431041	0.0259583	0.0204251	0.00224014	0.000907711	5	5	1387.54	396.318	47.8136	56.2626	0.0337376	0.13597	3.14205	2.59476	0.0146479	0.0587808	-1.81805	-1.87904	-19.8367	9.5465e-09	-1	0	0	0	0	0
tr|C9JPA8|C9JPA8_HUMAN	C9JPA8	tr|C9JPA8|C9JPA8_HUMAN	>tr|C9JPA8|C9JPA8_HUMAN Isoform of Q7L5D6, Golgi to ER traffic protein 4 homolog (Fragment) OS=Homo sapiens GN=GET4 PE=1 SV=2	GET4	GET4	51608	1	122.168	102.776	118.706	123.328	124.383	228.641	232.207	237.788	255.357	227.643	0.00830129	0.0017418	6.46505e-05	0.00628282	0.00262216	2.61467e-07	8.2136e-05	1.51368e-05	9.8869e-05	3.73035e-08	5	5	118.272	236.327	8.9217	11.3548	0.0792532	0.0470252	2.07183	2.37312	0.0343654	0.0204115	1.00088	1.8712	13.9102	1.59259e-07	1	1	0	0	0	0
sp|P14136|GFAP_HUMAN	P14136	sp|P14136|GFAP_HUMAN	>sp|P14136|GFAP_HUMAN Glial fibrillary acidic protein OS=Homo sapiens GN=GFAP PE=1 SV=1	GFAP	GFAP	2670	11	2929.95	1291.8	2393.54	2721.43	3570.53	48214.4	37445.1	21307.6	34138.6	24986	1.1087e-07	2.11938e-07	4.87687e-09	8.81582e-09	2.44557e-08	9.39623e-08	4.46537e-07	1.63487e-07	1.62277e-06	1.75585e-07	5	5	2581.45	33218.3	839.321	10644.6	0.400515	0.334154	3.38892	4.50321	0.167514	0.141298	3.70157	1.84125	13.3063	2.22372e-07	1	1	0	0	0	0
sp|O00451-3|GFRA2_HUMAN	O00451-3	sp|O00451-3|GFRA2_HUMAN	>sp|O00451-3|GFRA2_HUMAN Isoform of O00451, Isoform 3 of GDNF family receptor alpha-2 OS=Homo sapiens GN=GFRA2	GFRA2	GFRA2	2675	1	113.308	128.92	112.537	104.656	86.6336	154.195	114.187	156.243	149.824	97.4072	4.02031e-06	1.82002e-06	3.34354e-06	5.51273e-08	2.06038e-05	5.41492e-09	2.89941e-05	1.2506e-06	3.1885e-07	3.83943e-05	5	5	109.211	134.371	15.3849	26.851	0.146455	0.215755	2.03467	2.12073	0.0632676	0.0926374	0.285907	0.983973	1.9161	0.102332	0	1	0	0	0	0
sp|Q9NZ52|GGA3_HUMAN	Q9NZ52	sp|Q9NZ52|GGA3_HUMAN	>sp|Q9NZ52|GGA3_HUMAN ADP-ribosylation factor-binding protein GGA3 OS=Homo sapiens GN=GGA3 PE=1 SV=1	GGA3	GGA3	23163	1	89.5343	87.3955	88.6384	98.0438	74.721	83.826	67.3666	59.5176	74.643	53.7094	2.39059e-06	4.34921e-05	4.53424e-06	4.67488e-07	3.22104e-08	4.8614e-06	2.21438e-05	0.000707885	0.00122571	0.000126902	5	5	87.6666	67.8125	8.3633	11.9477	0.0984066	0.178027	1.94119	1.8259	0.0426345	0.0767139	-0.382988	-1.36675	-3.16183	0.0130296	0	0	0	0	0	0
sp|Q9UJ14|GGT7_HUMAN	Q9UJ14	sp|Q9UJ14|GGT7_HUMAN	>sp|Q9UJ14|GGT7_HUMAN Gamma-glutamyltransferase 7 OS=Homo sapiens GN=GGT7 PE=1 SV=2	GGT7	GGT7	2686	3	455.425	464.905	435.172	469.481	433.2	481.266	480.63	547.313	522.562	478.497	1.73364e-08	2.08852e-07	6.55838e-10	4.28069e-08	7.26769e-09	1.56945e-08	4.16853e-08	5.13201e-09	8.26485e-09	8.13928e-08	5	5	451.637	502.053	16.7321	31.2848	0.0371767	0.0613779	2.65455	2.70009	0.01614	0.0266311	0.151281	1.43504	2.33412	0.0518877	0	1	0	0	0	0
sp|Q9H3K2|GHITM_HUMAN	Q9H3K2	sp|Q9H3K2|GHITM_HUMAN	>sp|Q9H3K2|GHITM_HUMAN Growth hormone-inducible transmembrane protein OS=Homo sapiens GN=GHITM PE=1 SV=2	GHITM	GHITM	27069	1	257.765	253.41	267.516	235.307	334.222	339.197	367.036	458.312	394.512	452.228	7.52562e-07	2.79181e-08	0.000174156	0.000177875	3.18638e-07	2.1399e-07	9.91435e-08	2.22746e-08	8.95565e-08	5.41453e-08	5	5	269.644	402.257	37.9424	52.2405	0.133186	0.131276	2.42761	2.60155	0.0575877	0.0567693	0.577799	1.63552	5.09466	0.000624057	1	1	0	0	0	0
sp|O14908|GIPC1_HUMAN	O14908	sp|O14908|GIPC1_HUMAN	>sp|O14908|GIPC1_HUMAN PDZ domain-containing protein GIPC1 OS=Homo sapiens GN=GIPC1 PE=1 SV=2	GIPC1	GIPC1	10755	3	152.912	204.621	178.417	135.72	179.863	387.947	330.464	350.781	342.847	304.642	5.99939e-05	0.000861598	5.02689e-05	0.00103827	0.000120247	1.53463e-06	1.21904e-06	6.94645e-06	5.92999e-06	0.000108568	5	5	170.307	343.336	26.6148	30.4499	0.160293	0.0883399	2.22688	2.53436	0.0691734	0.038291	1.02143	1.80433	9.16732	5.43546e-06	1	1	0	0	0	0
sp|Q9Y2X7-3|GIT1_HUMAN	Q9Y2X7-3	sp|Q9Y2X7-3|GIT1_HUMAN	>sp|Q9Y2X7-3|GIT1_HUMAN Isoform of Q9Y2X7, Isoform 3 of ARF GTPase-activating protein GIT1 OS=Homo sapiens GN=GIT1	GIT1	GIT1	28964	8	1156.58	957.687	959.596	1243.12	987.796	1825.94	1654.84	1717.93	1607.42	1658.14	1.33278e-07	6.96396e-07	2.42266e-08	1.48136e-06	8.83233e-08	7.1592e-09	1.88673e-07	5.02393e-08	1.53391e-08	2.48482e-07	5	5	1060.96	1692.85	130.975	84.0981	0.120912	0.0489317	3.02313	3.2282	0.0523208	0.0212381	0.681215	1.79179	7.78774	2.14586e-05	1	1	0	0	0	0
sp|P17302|CXA1_HUMAN	P17302	sp|P17302|CXA1_HUMAN	>sp|P17302|CXA1_HUMAN Gap junction alpha-1 protein OS=Homo sapiens GN=GJA1 PE=1 SV=2	GJA1	GJA1	2697	3	566.466	752.665	740.158	961.595	806.304	1354.9	1066.28	711.581	890.338	681.869	1.35884e-07	1.48131e-08	1.7833e-10	1.59908e-09	2.36379e-09	5.76789e-09	3.39832e-08	6.83465e-08	7.69671e-09	1.65451e-08	5	5	765.438	940.995	141.898	278.101	0.192652	0.292245	2.87772	2.95905	0.0829064	0.124329	0.270186	0.749931	1.39667	0.223729	0	1	0	0	0	0
sp|P32189-1|GLPK_HUMAN	P32189-1	sp|P32189-1|GLPK_HUMAN	>sp|P32189-1|GLPK_HUMAN Isoform of P32189, Isoform 1 of Glycerol kinase OS=Homo sapiens GN=GK	GK	GK	2710	4	1159.51	1199.4	1114.13	1132.27	1235.72	453.797	495.501	569.315	486.819	462.707	6.11402e-09	8.30608e-09	2.34707e-10	2.34493e-08	2.59572e-08	2.04197e-06	1.47932e-06	5.10235e-06	1.18812e-07	7.82103e-07	5	5	1168.21	493.628	49.5554	45.6099	0.0422305	0.0892935	3.06721	2.69199	0.0183323	0.0387027	-1.24646	-1.8779	-16.7393	3.21194e-08	-1	0	0	0	0	0
sp|Q92896|GSLG1_HUMAN	Q92896	sp|Q92896|GSLG1_HUMAN	>sp|Q92896|GSLG1_HUMAN Golgi apparatus protein 1 OS=Homo sapiens GN=GLG1 PE=1 SV=2	GLG1	GLG1	2734	2	309.611	403.097	315.747	288.793	269.52	99.2857	87.1174	130.902	82.3556	88.1017	6.75903e-08	1.01226e-06	3.89809e-08	5.14645e-06	1.04354e-06	0.100384	0.0218977	0.00556993	0.139399	0.0394259	5	5	317.354	97.5524	51.279	19.6489	0.15333	0.187066	2.49735	1.98292	0.0662037	0.0805441	-1.70889	-1.83793	-12.2068	4.56744e-07	-1	0	0	0	0	0
sp|Q04760|LGUL_HUMAN	Q04760	sp|Q04760|LGUL_HUMAN	>sp|Q04760|LGUL_HUMAN Lactoylglutathione lyase OS=Homo sapiens GN=GLO1 PE=1 SV=4	GLO1	GLO1	2739	2	1088.95	1401.39	1446.52	1349.98	1349.35	383.745	451.236	388.084	384.534	411.573	2.20813e-08	2.22724e-08	9.82267e-10	3.19074e-08	2.91665e-08	2.66073e-05	2.73403e-05	0.00204045	3.54977e-06	4.1487e-06	5	5	1327.24	403.834	139.206	28.8572	0.112117	0.0694441	3.12087	2.60535	0.0485398	0.0301229	-1.71251	-1.879	-19.4302	1.07609e-08	-1	0	0	0	0	0
sp|Q9HC38-2|GLOD4_HUMAN	Q9HC38-2	sp|Q9HC38-2|GLOD4_HUMAN	>sp|Q9HC38-2|GLOD4_HUMAN Isoform of Q9HC38, Isoform 2 of Glyoxalase domain-containing protein 4 OS=Homo sapiens GN=GLOD4	GLOD4	GLOD4	51031	5	937.15	916.505	951.164	972.149	915.467	371.69	412.496	378.813	331.705	401.561	1.04434e-08	1.07594e-07	3.32939e-07	9.96405e-08	1.53475e-07	0.00562014	0.00934704	0.00153127	0.00327362	0.000573158	5	5	938.487	379.253	24.0246	31.3087	0.0255094	0.0847664	2.97231	2.57771	0.0110768	0.0367477	-1.31086	-1.88317	-18.569	1.50814e-08	-1	0	0	0	0	0
sp|Q86SX6|GLRX5_HUMAN	Q86SX6	sp|Q86SX6|GLRX5_HUMAN	>sp|Q86SX6|GLRX5_HUMAN Glutaredoxin-related protein 5, mitochondrial OS=Homo sapiens GN=GLRX5 PE=1 SV=2	GLRX5	GLRX5	51218	1	80.552	113.464	86.1819	96.3137	71.2715	90.1066	46.1125	55.289	64.1687	68.0452	2.15453e-05	0.000328927	1.27052e-07	0.000220916	0.00139035	6.52816e-06	1.22699e-05	7.52358e-05	4.64677e-06	0.000369549	5	5	89.5566	64.7444	16.1558	16.5153	0.178408	0.253293	1.94659	1.80027	0.0768753	0.108298	-0.486078	-1.24619	-2.80057	0.0237494	0	0	0	0	0	0
sp|O94925|GLSK_HUMAN	O94925	sp|O94925|GLSK_HUMAN	>sp|O94925|GLSK_HUMAN Glutaminase kidney isoform, mitochondrial OS=Homo sapiens GN=GLS PE=1 SV=1	GLS	GLS	2744	17	6118.02	5556.82	5834.53	6132.36	4817.24	13597.8	12025.4	13257.6	13195.5	13493.3	3.70844e-08	2.65525e-07	9.00936e-09	4.57651e-08	7.2045e-08	1.68026e-08	2.83053e-07	4.92823e-08	1.51728e-07	1.9392e-07	5	5	5691.79	13113.9	542.955	630.527	0.0998952	0.0494966	3.75357	4.11732	0.0432763	0.0214829	1.20832	1.87114	15.1957	7.35921e-08	1	1	0	0	0	0
tr|F5H0U5|F5H0U5_HUMAN	F5H0U5	tr|F5H0U5|F5H0U5_HUMAN	>tr|F5H0U5|F5H0U5_HUMAN Isoform of Q9NZD2, Glycolipid transfer protein OS=Homo sapiens GN=GLTP PE=1 SV=1	GLTP	GLTP	51228	1	147.424	115.739	109.331	134.045	114.83	70.0479	52.04	35.0334	57.0746	63.183	6.86139e-06	3.15791e-06	1.98448e-06	5.39981e-08	4.66152e-08	0.00481755	0.000315912	0.00059101	0.00638445	0.00217165	5	5	124.274	55.4758	15.943	13.2665	0.125417	0.271265	2.09162	1.73265	0.0542555	0.115724	-1.19246	-1.73001	-7.11381	4.5404e-05	-1	0	0	0	0	0
sp|P00367|DHE3_HUMAN	P00367	sp|P00367|DHE3_HUMAN	>sp|P00367|DHE3_HUMAN Glutamate dehydrogenase 1, mitochondrial OS=Homo sapiens GN=GLUD1 PE=1 SV=2	GLUD1	GLUD1	2746	20	14875	13421.9	13959.6	14437.6	14082.4	24548.6	20562.8	22019.4	23216	22241.1	1.09935e-07	5.38815e-08	2.31241e-09	9.66878e-08	1.91809e-08	1.09799e-07	2.22098e-07	5.11341e-08	2.681e-07	4.03485e-07	5	5	14155.3	22517.6	542.944	1479.77	0.0384151	0.0657909	4.15066	4.35177	0.0166773	0.0285418	0.668071	1.85764	10.0806	2.34261e-06	1	1	0	0	0	0
sp|P15104|GLNA_HUMAN	P15104	sp|P15104|GLNA_HUMAN	>sp|P15104|GLNA_HUMAN Glutamine synthetase OS=Homo sapiens GN=GLUL PE=1 SV=4	GLUL	GLUL	2752	6	7283.56	6601.75	6291.42	7550.58	7457.44	1259.43	1122.17	1225.59	1422.24	629.739	1.94564e-08	1.48144e-07	3.58687e-10	4.46268e-08	8.09537e-09	0.00269763	0.00373808	0.000558713	0.0016026	0.0249171	5	5	7036.95	1131.83	558.27	300.665	0.080912	0.327368	3.84626	3.03814	0.0350823	0.138571	-2.68452	-1.85159	-14.4592	1.13182e-07	-1	0	0	0	0	0
sp|P60983|GMFB_HUMAN	P60983	sp|P60983|GMFB_HUMAN	>sp|P60983|GMFB_HUMAN Glia maturation factor beta OS=Homo sapiens GN=GMFB PE=1 SV=2	GMFB	GMFB	2764	2	593.292	714.448	743.254	715.617	618.638	198.834	195.873	158.569	190.609	193.72	1.68158e-08	9.08674e-09	2.69543e-10	2.93875e-08	8.85164e-09	1.52907e-05	0.000492204	0.000242485	1.72427e-05	0.000341408	5	5	677.05	187.521	66.5139	16.4615	0.100458	0.093373	2.8289	2.2716	0.0435188	0.0404634	-1.8513	-1.88034	-20.4637	7.51672e-09	-1	0	0	0	0	0
sp|Q9Y5P6|GMPPB_HUMAN	Q9Y5P6	sp|Q9Y5P6|GMPPB_HUMAN	>sp|Q9Y5P6|GMPPB_HUMAN Mannose-1-phosphate guanyltransferase beta OS=Homo sapiens GN=GMPPB PE=1 SV=2	GMPPB	GMPPB	29925	1	110.759	109.721	106.442	100.053	100.137	34.2407	22.217	20.2066	32.9478	31.4013	5.49784e-07	8.22408e-07	7.28609e-08	1.53216e-08	7.42929e-07	0.122644	0.326258	0.370803	0.0414299	0.101004	5	5	105.422	28.2027	5.11766	6.49942	0.0487685	0.248019	2.02252	1.4403	0.0211673	0.10611	-1.9341	-1.84702	-13.3783	2.1362e-07	-1	0	0	0	0	0
sp|P36959|GMPR1_HUMAN	P36959	sp|P36959|GMPR1_HUMAN	>sp|P36959|GMPR1_HUMAN GMP reductase 1 OS=Homo sapiens GN=GMPR PE=1 SV=1	GMPR	GMPR	2766	1	117.858	133.753	134.764	133.662	120.757	66.1537	57.4786	37.506	136.736	84.4318	2.00617e-06	2.35474e-06	7.54021e-05	4.10773e-05	2.4181e-06	0.127672	0.327397	0.33796	0.0985556	0.152097	5	5	128.159	76.4613	8.15661	37.6852	0.0646158	0.506906	2.10703	1.84331	0.028033	0.207687	-0.876061	-1.33817	-3.28783	0.0105492	0	0	0	0	0	0
sp|P29992|GNA11_HUMAN	P29992	sp|P29992|GNA11_HUMAN	>sp|P29992|GNA11_HUMAN Guanine nucleotide-binding protein subunit alpha-11 OS=Homo sapiens GN=GNA11 PE=1 SV=2	GNA11	GNA11	2767	1	325.762	368.996	335.768	416.048	311.203	243.915	230.311	222.259	249.004	223.218	1.1096e-07	1.20038e-07	6.42616e-09	2.41911e-07	1.17176e-05	1.18322e-08	4.55979e-06	1.13763e-06	2.0078e-08	1.85564e-07	5	5	351.555	233.741	41.852	12.1531	0.115873	0.0517266	2.54363	2.36827	0.0501553	0.0224496	-0.582534	-1.76386	-6.77702	6.79865e-05	-1	0	0	0	0	0
sp|Q03113|GNA12_HUMAN	Q03113	sp|Q03113|GNA12_HUMAN	>sp|Q03113|GNA12_HUMAN Guanine nucleotide-binding protein subunit alpha-12 OS=Homo sapiens GN=GNA12 PE=1 SV=4	GNA12	GNA12	2768	1	39.5208	45.5158	47.5243	46.9123	49.1013	77.1865	73.6877	46.1914	83.07	79.4159	0.035207	9.7185e-05	0.26004	0.000448759	1.02349e-05	7.43158e-06	2.94836e-07	0.000250106	1.24211e-06	7.97656e-05	5	5	45.7149	71.9103	3.69399	14.7761	0.0845028	0.243301	1.65886	1.84777	0.0366339	0.104149	0.627555	1.52574	4.26509	0.00214517	1	1	0	0	0	0
sp|Q14344|GNA13_HUMAN	Q14344	sp|Q14344|GNA13_HUMAN	>sp|Q14344|GNA13_HUMAN Guanine nucleotide-binding protein subunit alpha-13 OS=Homo sapiens GN=GNA13 PE=1 SV=2	GNA13	GNA13	10672	4	773.418	890.09	795.019	833.877	991.155	999.401	1365.17	989.402	1097.38	1262.64	5.68791e-07	4.18365e-07	4.54634e-07	1.71908e-05	1.13769e-06	5.67801e-08	3.6809e-07	1.35771e-06	3.69906e-07	1.21689e-06	5	5	856.712	1142.8	87.256	165.807	0.0994999	0.143573	2.93109	3.05439	0.0431059	0.0620352	0.409572	1.4997	3.80811	0.00447041	1	1	0	0	0	0
sp|P63096|GNAI1_HUMAN	P63096	sp|P63096|GNAI1_HUMAN	>sp|P63096|GNAI1_HUMAN Guanine nucleotide-binding protein G(i) subunit alpha-1 OS=Homo sapiens GN=GNAI1 PE=1 SV=2	GNAI1	GNAI1	2770	6	4016.79	3886.61	4102.92	4335.37	3552.59	4331.2	4268.41	4186.27	4355.5	3622.78	9.79643e-09	1.04619e-08	2.30113e-09	6.89241e-09	6.36741e-09	5.84661e-09	3.16291e-08	1.74578e-08	8.13723e-09	6.29125e-08	5	5	3978.85	4152.83	289.027	303.448	0.0738644	0.0767231	3.59882	3.61736	0.0320353	0.0332716	0.0615671	0.573728	0.794148	0.489895	0	1	0	0	0	0
sp|P04899|GNAI2_HUMAN	P04899	sp|P04899|GNAI2_HUMAN	>sp|P04899|GNAI2_HUMAN Guanine nucleotide-binding protein G(i) subunit alpha-2 OS=Homo sapiens GN=GNAI2 PE=1 SV=3	GNAI2	GNAI2	2771	5	1700.68	1789.93	1829.06	1896.64	2264.51	2483.77	2935.57	2823.89	2642.6	2557.46	5.85721e-09	1.77992e-08	4.18263e-10	6.83393e-09	4.63584e-09	1.80509e-08	2.66775e-08	6.53204e-09	1.47144e-08	3.03325e-08	5	5	1896.16	2688.66	217.759	187.461	0.109704	0.0693527	3.27573	3.4287	0.0475015	0.0300834	0.508152	1.7205	5.82534	0.000226969	1	1	0	0	0	0
sp|P08754|GNAI3_HUMAN	P08754	sp|P08754|GNAI3_HUMAN	>sp|P08754|GNAI3_HUMAN Guanine nucleotide-binding protein G(k) subunit alpha OS=Homo sapiens GN=GNAI3 PE=1 SV=3	GNAI3	GNAI3	2773	2	275.873	284.152	276.762	276.792	245.313	320.987	342.658	323.235	301.31	321.103	4.42391e-07	4.71542e-07	1.6204e-08	1.78109e-07	2.24737e-07	6.53155e-08	4.22837e-08	7.4241e-08	2.55808e-08	8.52968e-08	5	5	271.778	321.858	15.168	14.6468	0.057837	0.0455803	2.43365	2.5073	0.0250973	0.019785	0.244681	1.66333	3.73965	0.00499468	1	1	0	0	0	0
sp|P09471|GNAO_HUMAN	P09471	sp|P09471|GNAO_HUMAN	>sp|P09471|GNAO_HUMAN Guanine nucleotide-binding protein G(o) subunit alpha OS=Homo sapiens GN=GNAO1 PE=1 SV=4	GNAO1	GNAO1	2775	15	41673	42850.7	42985	38980.8	43173.2	59611	55864.3	60954.8	59769.3	51921.8	4.4785e-08	7.68969e-08	1.01067e-08	2.16799e-08	1.49594e-07	9.55752e-08	6.44455e-07	9.81836e-08	7.90751e-08	6.63393e-07	5	5	41932.5	57624.3	1751.43	3716.72	0.0427327	0.0661173	4.62224	4.75986	0.0185501	0.0286831	0.457165	1.81024	6.80954	6.53582e-05	1	1	0	0	0	0
sp|P50148|GNAQ_HUMAN	P50148	sp|P50148|GNAQ_HUMAN	>sp|P50148|GNAQ_HUMAN Guanine nucleotide-binding protein G(q) subunit alpha OS=Homo sapiens GN=GNAQ PE=1 SV=4	GNAQ	GNAQ	2776	4	4205.59	4231.66	4081.42	3239.48	3446.64	2808.9	2930.64	2847.61	2850.89	2792.15	7.35514e-08	6.45053e-08	2.85692e-09	2.73768e-08	2.16517e-08	2.0325e-07	2.51543e-07	4.31548e-07	8.61516e-07	7.76616e-07	5	5	3840.96	2846.04	463.865	53.5398	0.124832	0.0187036	3.5818	3.45418	0.0540042	0.00812217	-0.423959	-1.66862	-4.95158	0.000764674	-1	0	0	0	0	0
sp|Q5JWF2|GNAS1_HUMAN	Q5JWF2	sp|Q5JWF2|GNAS1_HUMAN	>sp|Q5JWF2|GNAS1_HUMAN Guanine nucleotide-binding protein G(s) subunit alpha isoforms XLas OS=Homo sapiens GN=GNAS PE=1 SV=2	GNAS	GNAS	2778	8	2874.7	2814.54	2917.97	3241.37	2788.85	5217.08	5218.71	5560.6	5905.08	4806.22	1.11338e-08	4.12843e-07	1.6635e-09	1.09555e-07	8.65354e-08	2.33675e-08	8.7797e-08	1.96168e-07	5.10241e-08	6.87831e-08	5	5	2927.49	5341.54	182.605	413.134	0.0604834	0.0774074	3.46585	3.72663	0.0262436	0.0335674	0.866296	1.8581	11.6641	6.80584e-07	1	1	0	0	0	0
sp|P19086|GNAZ_HUMAN	P19086	sp|P19086|GNAZ_HUMAN	>sp|P19086|GNAZ_HUMAN Guanine nucleotide-binding protein G(z) subunit alpha OS=Homo sapiens GN=GNAZ PE=2 SV=3	GNAZ	GNAZ	2781	6	4671.14	4779.41	4835.6	5286.61	4467.26	6781.84	6088.39	6688.6	7044.59	5883.05	9.12649e-09	3.86239e-08	1.68257e-10	1.48596e-08	9.45206e-09	3.47881e-08	6.71286e-08	2.1932e-08	4.60112e-08	9.80481e-08	5	5	4808	6497.29	302.273	490.305	0.0619027	0.0764018	3.68129	3.81173	0.0268583	0.0331326	0.433298	1.75331	5.83107	0.000225275	1	1	0	0	0	0
sp|P62873|GBB1_HUMAN	P62873	sp|P62873|GBB1_HUMAN	>sp|P62873|GBB1_HUMAN Guanine nucleotide-binding protein G(I)/G(S)/G(T) subunit beta-1 OS=Homo sapiens GN=GNB1 PE=1 SV=3	GNB1	GNB1	2782	7	21519.9	22868.2	24824.3	22817	23078	26046.2	22294.6	24749.5	22028.3	18923.1	1.12392e-07	2.12133e-07	1.02894e-09	4.05272e-08	2.55174e-08	3.33473e-08	6.84542e-08	2.1864e-08	3.80474e-07	7.32571e-07	5	5	23021.5	22808.4	1180.4	2748.61	0.0509217	0.123673	4.36168	4.3555	0.0221007	0.0535069	-0.0205426	-0.159661	-0.231052	0.843402	0	0	0	0	0	0
sp|P62879|GBB2_HUMAN	P62879	sp|P62879|GBB2_HUMAN	>sp|P62879|GBB2_HUMAN Guanine nucleotide-binding protein G(I)/G(S)/G(T) subunit beta-2 OS=Homo sapiens GN=GNB2 PE=1 SV=3	GNB2	GNB2	2783	3	9311.98	9943.5	9570.96	8822.06	9328.6	8181.36	7257.25	6639.63	7016.99	5794.55	1.97203e-08	9.29211e-08	1.40456e-09	1.87917e-07	1.1634e-07	1.70348e-08	5.94419e-07	1.21743e-07	6.90995e-08	1.78882e-07	5	5	9395.42	6977.96	409.689	872.157	0.0437522	0.126689	3.97258	3.84098	0.0189922	0.0548017	-0.437173	-1.65725	-4.91104	0.0008092	-1	0	0	0	0	0
sp|P63244|GBLP_HUMAN	P63244	sp|P63244|GBLP_HUMAN	>sp|P63244|GBLP_HUMAN Guanine nucleotide-binding protein subunit beta-2-like 1 OS=Homo sapiens GN=GNB2L1 PE=1 SV=3	GNB2L1	GNB2L1	10399	6	1183.41	1158.83	1129.25	1418.98	2343.34	926.205	1044.65	998.817	980.434	968.516	1.36768e-07	9.40553e-07	2.35546e-09	1.16179e-07	3.94051e-07	4.26677e-06	2.75802e-05	8.27151e-07	4.74854e-06	2.34443e-06	5	5	1446.76	983.725	514.219	43.2737	0.313643	0.0439644	3.14235	2.99254	0.133031	0.0190843	-0.497671	-1.25448	-2.83655	0.0223245	0	0	0	0	0	0
sp|Q9HAV0|GBB4_HUMAN	Q9HAV0	sp|Q9HAV0|GBB4_HUMAN	>sp|Q9HAV0|GBB4_HUMAN Guanine nucleotide-binding protein subunit beta-4 OS=Homo sapiens GN=GNB4 PE=1 SV=3	GNB4	GNB4	59345	3	186.815	99.9379	112.68	115.749	137.688	414.541	408.51	451.836	445.456	340.209	0.256752	0.0489465	0.0478648	0.476518	0.0151794	1.07237e-08	2.868e-07	1.01276e-07	2.1857e-08	4.48667e-06	5	5	130.574	412.11	34.2499	44.381	0.246404	0.113581	2.10508	2.61286	0.105439	0.0491696	1.68681	1.82238	10.9471	1.20554e-06	1	1	0	0	0	0
sp|O14775-2|GBB5_HUMAN	O14775-2	sp|O14775-2|GBB5_HUMAN	>sp|O14775-2|GBB5_HUMAN Isoform of O14775, Isoform 2 of Guanine nucleotide-binding protein subunit beta-5 OS=Homo sapiens GN=GNB5	GNB5	GNB5	10681	6	2153.86	2332.87	2120.66	2149.51	2012.72	1687.7	1934.99	2102.72	1834.56	1876.55	2.58103e-08	1.48619e-08	2.84658e-09	2.7247e-08	3.39389e-08	7.01478e-08	7.39724e-08	2.00031e-08	5.05699e-08	1.09537e-07	5	5	2153.92	1887.3	115.2	151.176	0.0529674	0.0801329	3.33274	3.27473	0.0229873	0.0347456	-0.192708	-1.40441	-2.62438	0.0317334	0	0	0	0	0	0
sp|P59768|GBG2_HUMAN	P59768	sp|P59768|GBG2_HUMAN	>sp|P59768|GBG2_HUMAN Guanine nucleotide-binding protein G(I)/G(S)/G(O) subunit gamma-2 OS=Homo sapiens GN=GNG2 PE=1 SV=2	GNG2	GNG2	54331	3	6563.11	7875.05	7707.57	7712.73	7149.26	9216.99	7979.65	8048.26	8274.54	6622.17	5.7794e-08	1.56857e-08	1.63539e-09	8.34587e-08	5.30293e-08	2.41895e-07	6.74463e-08	2.0806e-08	4.57644e-07	8.28142e-08	5	5	7401.54	8028.32	543.44	929.191	0.0756295	0.119737	3.86835	3.9022	0.0327987	0.0518163	0.11246	0.758938	1.21685	0.288311	0	1	0	0	0	0
sp|P63215|GBG3_HUMAN	P63215	sp|P63215|GBG3_HUMAN	>sp|P63215|GBG3_HUMAN Guanine nucleotide-binding protein G(I)/G(S)/G(O) subunit gamma-3 OS=Homo sapiens GN=GNG3 PE=3 SV=1	GNG3	GNG3	2785	2	786.533	770.727	810.781	771.038	753.198	682.589	645.535	902.58	730.482	683.13	1.72911e-08	4.54044e-09	1.64577e-10	4.78664e-08	2.2845e-09	1.7116e-09	1.8644e-07	1.44647e-08	2.70016e-08	4.55721e-07	5	5	778.455	728.863	21.5807	101.682	0.0275764	0.131606	2.8911	2.85954	0.011974	0.0569108	-0.104858	-0.748178	-1.17583	0.304317	0	0	0	0	0	0
sp|P50150|GBG4_HUMAN	P50150	sp|P50150|GBG4_HUMAN	>sp|P50150|GBG4_HUMAN Guanine nucleotide-binding protein G(I)/G(S)/G(O) subunit gamma-4 OS=Homo sapiens GN=GNG4 PE=1 SV=1	GNG4	GNG4	2786	1	228.938	244.518	243.634	285.815	267.785	268.745	246.84	211.004	235.416	277.415	2.70285e-08	6.79315e-09	5.54685e-10	1.20067e-09	3.5492e-09	9.707e-09	2.45966e-07	3.76867e-08	1.52593e-07	7.93396e-07	5	5	254.138	247.884	22.5144	26.5704	0.0877215	0.109546	2.40373	2.3922	0.038024	0.0474334	-0.0382854	-0.281228	-0.416728	0.721277	0	0	0	0	0	0
sp|P63218|GBG5_HUMAN	P63218	sp|P63218|GBG5_HUMAN	>sp|P63218|GBG5_HUMAN Guanine nucleotide-binding protein G(I)/G(S)/G(O) subunit gamma-5 OS=Homo sapiens GN=GNG5 PE=1 SV=3	GNG5	GNG5	2787	1	57.809	81.552	116.928	93.2306	152.137	89.5984	131.39	105.798	103.183	73.9414	1.08341e-05	1.58644e-06	1.99349e-06	0.228101	2.63048e-08	1.18277e-05	8.11678e-07	1.02803e-07	3.95102e-08	1.20708e-05	5	5	100.331	100.782	35.9532	21.2912	0.378392	0.215375	1.97863	1.99557	0.158868	0.0924779	0.0562683	0.137852	0.239394	0.837322	0	1	0	0	0	0
sp|O60262|GBG7_HUMAN	O60262	sp|O60262|GBG7_HUMAN	>sp|O60262|GBG7_HUMAN Guanine nucleotide-binding protein G(I)/G(S)/G(O) subunit gamma-7 OS=Homo sapiens GN=GNG7 PE=1 SV=1	GNG7	GNG7	2788	2	441.223	547.536	460.25	486.078	486.164	601.739	620.834	664.36	632.967	630.448	2.12918e-09	1.96762e-08	1.57872e-10	5.92296e-09	3.76856e-09	2.58294e-09	9.01611e-09	8.49877e-09	6.65636e-09	6.57622e-08	5	5	484.25	630.07	40.1232	22.7609	0.0812556	0.0359383	2.68391	2.79916	0.0352308	0.0156028	0.382861	1.74753	5.41364	0.000397314	1	1	0	0	0	0
sp|Q9UBI6|GBG12_HUMAN	Q9UBI6	sp|Q9UBI6|GBG12_HUMAN	>sp|Q9UBI6|GBG12_HUMAN Guanine nucleotide-binding protein G(I)/G(S)/G(O) subunit gamma-12 OS=Homo sapiens GN=GNG12 PE=1 SV=3	GNG12	GNG12	55970	1	935.211	821.093	808.937	919.844	942.494	1138.05	1353.82	1158.94	1155.11	1144.39	1.5705e-09	1.34384e-08	8.86806e-11	2.99779e-09	3.5492e-09	1.30998e-06	1.2128e-07	0.000156131	3.54492e-07	0.000543611	5	5	885.516	1190.06	65.0177	91.9192	0.0745663	0.0737802	2.94624	3.0746	0.0323389	0.0319988	0.426383	1.73132	5.54565	0.000329272	1	1	0	0	0	0
sp|Q9P2W3|GBG13_HUMAN	Q9P2W3	sp|Q9P2W3|GBG13_HUMAN	>sp|Q9P2W3|GBG13_HUMAN Guanine nucleotide-binding protein G(I)/G(S)/G(O) subunit gamma-13 OS=Homo sapiens GN=GNG13 PE=3 SV=1	GNG13	GNG13	51764	1	102.714	113.738	101.63	106.438	82.3283	66.3725	51.7494	37.9636	68.7604	49.8621	3.37942e-05	4.07281e-06	2.66857e-07	3.37979e-06	1.31567e-06	0.276717	0.0777847	0.0350955	0.00381898	0.10316	5	5	101.37	54.9416	11.6523	12.707	0.121837	0.24498	2.00344	1.73007	0.0527184	0.104847	-0.908105	-1.66739	-5.84822	0.00022028	-1	0	0	0	0	0
sp|P36915|GNL1_HUMAN	P36915	sp|P36915|GNL1_HUMAN	>sp|P36915|GNL1_HUMAN Guanine nucleotide-binding protein-like 1 OS=Homo sapiens GN=GNL1 PE=1 SV=2	GNL1	GNL1	2794	4	255.162	257.69	255.456	254.296	289.621	1329.31	1254.44	1019.76	1172.77	1227.92	0.0334957	0.00159933	0.103678	0.201215	0.00011086	4.67903e-08	8.38008e-08	2.81055e-08	5.08211e-07	6.29358e-07	5	5	262.445	1200.84	15.2433	115.853	0.0560571	0.100167	2.41848	3.07779	0.0243262	0.0433936	2.19018	1.88878	27.0797	1.59246e-09	1	1	0	0	0	0
tr|D6RAY7|D6RAY7_HUMAN	D6RAY7	tr|D6RAY7|D6RAY7_HUMAN	>tr|D6RAY7|D6RAY7_HUMAN Isoform of P46926, Glucosamine-6-phosphate isomerase (Fragment) OS=Homo sapiens GN=GNPDA1 PE=1 SV=1	GNPDA1	GNPDA1	10007	1	142.144	126.887	160.701	124.225	136.165	68.6495	43.7085	52.8458	87.5179	62.7961	7.62343e-07	2.84873e-06	4.1716e-08	2.29396e-07	1.42516e-07	0.0012308	0.0123573	0.000815714	3.96022e-05	8.62822e-05	5	5	138.025	63.1035	14.5698	16.6456	0.103069	0.267578	2.13809	1.78805	0.0446442	0.114204	-1.16281	-1.7347	-7.20079	4.08651e-05	-1	0	0	0	0	0
[truncated: 1,350 more rows]
[truncated: 16 more columns]
