# Supplementary material for: Comparative Hippocampal Synaptic Proteomes of Rodents and Primates: Differences in Neuroplasticity-Related Proteins
Source: Front Mol Neurosci. 2018 Oct 2;11:364. doi: 10.3389/fnmol.2018.00364 (PMC6176546; doi:10.3389/fnmol.2018.00364)
Supplement: TABLE S5 — SWATH data tables for the mouse, rat, marmoset vs. human comparison in “Plasticity-Related Proteins.” [file Table_5.XLS]

## Sheet: sTable5_proteins_Mouse Rat Marm
protGroups.input	ACC.input	ID	fasta	gene	gene.label	gene.entrez.id	pepcount	roll-up gene norm.spectr norm.prot.loess Mouse 1	roll-up gene norm.spectr norm.prot.loess Mouse 2	roll-up gene norm.spectr norm.prot.loess Mouse 3	roll-up gene norm.spectr norm.prot.loess Mouse 4	roll-up gene norm.spectr norm.prot.loess Mouse 5	roll-up gene norm.spectr norm.prot.loess Rat 1	roll-up gene norm.spectr norm.prot.loess Rat 2	roll-up gene norm.spectr norm.prot.loess Rat 3	roll-up gene norm.spectr norm.prot.loess Rat 4	roll-up gene norm.spectr norm.prot.loess Rat 5	roll-up gene norm.spectr norm.prot.loess Marmoset 1	roll-up gene norm.spectr norm.prot.loess Marmoset 2	roll-up gene norm.spectr norm.prot.loess Marmoset 3	roll-up gene norm.spectr norm.prot.loess Marmoset 4	roll-up gene norm.spectr norm.prot.loess Marmoset 5	roll-up gene norm.spectr norm.prot.loess Marmoset 6	roll-up gene norm.spectr norm.prot.loess Human 1	roll-up gene norm.spectr norm.prot.loess Human 2	roll-up gene norm.spectr norm.prot.loess Human 3	roll-up gene norm.spectr norm.prot.loess Human 4	roll-up gene norm.spectr norm.prot.loess Human 5	median Q-value Mouse 1	median Q-value Mouse 2	median Q-value Mouse 3	median Q-value Mouse 4	median Q-value Mouse 5	median Q-value Rat 1	median Q-value Rat 2	median Q-value Rat 3	median Q-value Rat 4	median Q-value Rat 5	median Q-value Marmoset 1	median Q-value Marmoset 2	median Q-value Marmoset 3	median Q-value Marmoset 4	median Q-value Marmoset 5	median Q-value Marmoset 6	median Q-value Human 1	median Q-value Human 2	median Q-value Human 3	median Q-value Human 4	median Q-value Human 5
tr|B4DLN1|B4DLN1_HUMAN	B4DLN1	tr|B4DLN1|B4DLN1_HUMAN	>tr|B4DLN1|B4DLN1_HUMAN Uncharacterized protein OS=Homo sapiens PE=2 SV=1		tr|B4DLN1|B4DLN1_HUMAN	NA	1	288.819	266.151	293.2	273.681	235.803	272.87	228.448	227.639	182.297	199.513	172.733	170.203	174.182	181.275	151.162	162.332	154.504	181.509	177.764	155.203	200.467	0.00114019	6.44274e-05	1.32613e-05	0.00213768	1.44754e-06	3.2771e-06	2.32894e-05	1.31102e-06	2.61099e-07	1.28254e-08	8.08692e-08	9.88068e-06	1.18446e-07	2.0589e-05	4.35848e-05	8.55064e-05	1.45321e-05	7.94805e-07	8.28582e-06	8.92583e-07	7.77546e-07
tr|H3BN98|H3BN98_HUMAN	H3BN98	tr|H3BN98|H3BN98_HUMAN	>tr|H3BN98|H3BN98_HUMAN Uncharacterized protein (Fragment) OS=Homo sapiens PE=4 SV=2		tr|H3BN98|H3BN98_HUMAN	NA	1	125.495	133.702	102.858	102.761	115.321	124.955	125.766	123.525	130.03	115.883	116.896	125.177	120.369	121.425	120.854	144.674	140.454	152.501	147.984	153.41	140.497	0.00449505	0.000652417	0.000359986	0.0124338	0.000196582	9.30371e-06	6.94574e-07	1.90252e-06	7.6154e-06	3.60999e-06	1.56606e-06	5.20744e-07	2.75629e-05	1.22724e-07	3.37781e-06	2.97909e-05	4.66981e-09	3.75082e-06	5.46248e-06	5.69363e-07	4.87084e-08
sp|Q2M2I8|AAK1_HUMAN	Q2M2I8	sp|Q2M2I8|AAK1_HUMAN	>sp|Q2M2I8|AAK1_HUMAN AP2-associated protein kinase 1 OS=Homo sapiens GN=AAK1 PE=1 SV=3	AAK1	AAK1	22848	7	2834.37	3136.86	3224.52	3106.62	2881.65	2870.35	2985.7	2780.08	2866.81	3056.1	1725.25	1902.85	1745.56	1708.74	1782.29	1760.25	1808.03	1456.54	1637.52	1635.82	1659.42	2.49133e-09	9.45112e-09	1.34014e-10	5.79221e-09	1.9003e-08	1.09312e-08	1.30821e-08	5.14718e-09	5.32241e-09	4.5116e-08	1.30136e-06	1.95923e-06	2.67195e-06	6.0899e-07	4.96311e-08	4.79905e-07	4.23831e-08	2.50592e-06	7.30683e-06	4.76057e-07	1.29822e-06
sp|P49588|SYAC_HUMAN	P49588	sp|P49588|SYAC_HUMAN	>sp|P49588|SYAC_HUMAN Alanine--tRNA ligase, cytoplasmic OS=Homo sapiens GN=AARS PE=1 SV=2	AARS	AARS	16	4	623.565	574.442	628.569	610.131	592.21	688.791	653.872	553.618	611.738	621.238	585.952	566.502	506.106	495.058	565.78	476.458	1284.08	1102.11	1041.93	1124.87	1270.36	0.000408427	2.12559e-06	1.3481e-05	0.000229801	0.0087655	6.6795e-07	1.23399e-07	1.08234e-06	0.000169598	1.67557e-05	7.73458e-05	8.38509e-05	0.131998	4.93206e-05	0.00131594	6.01148e-05	4.20455e-08	4.9678e-08	3.60877e-08	3.15005e-07	2.86639e-07
sp|P80404|GABT_HUMAN	P80404	sp|P80404|GABT_HUMAN	>sp|P80404|GABT_HUMAN 4-aminobutyrate aminotransferase, mitochondrial OS=Homo sapiens GN=ABAT PE=1 SV=3	ABAT	ABAT	18	5	4330.63	3503.62	4083.87	3839.37	3243.39	5623.8	5050.08	5346.43	4754.13	5789.63	1977.45	2298.53	1737.41	1665.8	1820.85	1861.67	2185.78	1975.65	2670.64	2584.32	1612.17	3.43306e-08	4.0731e-08	2.8129e-09	3.74564e-08	7.35358e-08	4.74508e-08	1.46419e-09	4.68706e-08	2.70158e-09	9.90213e-09	4.39024e-07	1.10788e-07	2.19466e-07	4.69356e-08	1.8083e-07	9.1088e-08	4.11367e-08	3.32861e-08	7.04096e-08	8.86879e-08	8.91328e-07
sp|Q9NUT2-5|ABCB8_HUMAN	Q9NUT2-5	sp|Q9NUT2-5|ABCB8_HUMAN	>sp|Q9NUT2-5|ABCB8_HUMAN Isoform of Q9NUT2, Isoform 5 of ATP-binding cassette sub-family B member 8, mitochondrial OS=Homo sapiens GN=ABCB8	ABCB8	ABCB8	11194	2	430.745	349.868	323.13	342.165	446.299	525.983	578.874	566.577	562.141	511.093	1057.01	925.694	790.274	1202.07	912.108	804.768	370.745	401.885	391.621	453.905	392.797	8.11747e-06	0.000778796	0.000372682	0.000447935	3.00284e-05	4.26036e-07	5.35084e-07	1.45462e-06	5.33664e-07	1.6491e-07	1.45582e-08	6.27707e-08	1.65901e-08	9.39686e-09	4.25679e-08	1.71261e-07	9.92198e-05	2.93725e-05	4.15754e-06	6.71453e-06	0.000200696
sp|P28288|ABCD3_HUMAN	P28288	sp|P28288|ABCD3_HUMAN	>sp|P28288|ABCD3_HUMAN ATP-binding cassette sub-family D member 3 OS=Homo sapiens GN=ABCD3 PE=1 SV=1	ABCD3	ABCD3	5825	1	185.54	179.771	191.003	191.643	199.019	224.317	242.908	208.167	283.895	248.884	168.656	149.884	169.658	161.157	181.612	148.203	201.578	198.571	185.62	188.689	175.344	5.0364e-08	1.68068e-07	5.94785e-09	4.87616e-09	4.18699e-09	1.28302e-09	2.12944e-09	3.19118e-08	1.68761e-09	1.92163e-10	4.70012e-08	3.87005e-07	2.23076e-07	1.61952e-09	3.04986e-08	7.7821e-09	2.87347e-08	2.13478e-08	3.28816e-08	8.41215e-06	9.35002e-08
sp|P61221|ABCE1_HUMAN	P61221	sp|P61221|ABCE1_HUMAN	>sp|P61221|ABCE1_HUMAN ATP-binding cassette sub-family E member 1 OS=Homo sapiens GN=ABCE1 PE=1 SV=1	ABCE1	ABCE1	6059	1	116.559	120.676	104.716	116.879	105.592	122.518	120.833	108.138	120.362	122.82	96.788	97.6796	98.403	99.5039	104.06	116.133	82.1433	87.4382	82.3623	77.4414	86.6111	1.21718e-05	0.000793571	0.000613519	0.109654	3.63753e-06	0.00141634	5.54822e-06	2.15991e-06	0.00113365	0.00321343	0.00703063	0.00700159	0.000338626	1.62676e-05	0.00244359	0.000304337	0.00016078	1.61366e-05	1.23102e-05	2.97245e-07	4.42244e-07
sp|Q9UG63|ABCF2_HUMAN	Q9UG63	sp|Q9UG63|ABCF2_HUMAN	>sp|Q9UG63|ABCF2_HUMAN ATP-binding cassette sub-family F member 2 OS=Homo sapiens GN=ABCF2 PE=1 SV=2	ABCF2	ABCF2	10061	2	128.168	144.428	129.307	120.449	142.394	159.755	163.17	126.091	137.072	149.003	180.344	166.796	188.048	185.193	160.675	158.063	154.404	188.837	181.695	187.504	196.544	0.00354581	0.000802183	0.00179613	0.0073079	0.0162706	9.5133e-06	0.00345298	0.236316	0.0359731	0.0299573	0.000181472	0.000661433	0.000104515	5.31876e-05	0.000303963	0.00262076	1.34051e-07	4.61746e-06	3.57264e-06	5.23655e-05	2.68687e-05
sp|Q9UNQ0-2|ABCG2_HUMAN	Q9UNQ0-2	sp|Q9UNQ0-2|ABCG2_HUMAN	>sp|Q9UNQ0-2|ABCG2_HUMAN Isoform of Q9UNQ0, Isoform 2 of ATP-binding cassette sub-family G member 2 OS=Homo sapiens GN=ABCG2	ABCG2	ABCG2	9429	1	149.185	187.737	157.926	175.189	158.443	75.1317	96.1293	121.484	94.6657	78.3237	159.351	143.811	76.4796	161.725	88.1823	149.099	120.869	115.69	98.1981	113.489	100.42	3.04958e-06	2.34279e-05	1.25563e-08	3.94981e-07	2.41709e-05	0.00812223	1.10766e-05	0.000383523	2.60759e-05	0.00845278	1.51636e-06	6.62992e-06	0.0355022	2.01973e-06	2.81196e-06	0.00234262	0.000490889	1.00223e-06	2.58523e-07	4.58045e-05	7.59351e-05
sp|Q9BV23|ABHD6_HUMAN	Q9BV23	sp|Q9BV23|ABHD6_HUMAN	>sp|Q9BV23|ABHD6_HUMAN Monoacylglycerol lipase ABHD6 OS=Homo sapiens GN=ABHD6 PE=1 SV=1	ABHD6	ABHD6	57406	1	80.2092	111.154	85.5155	60.0508	101.076	65.4609	93.9561	85.0722	83.1095	77.9255	125.174	116.486	106.856	108.851	85.2384	134.09	51.6894	83.0181	46.9151	57.9301	78.3945	0.00027897	0.00257236	0.00267409	0.218942	1.71528e-05	0.379098	1.34715e-06	1.81097e-06	0.0063984	0.1964	1.809e-08	4.13113e-08	3.49909e-08	1.08996e-08	0.0017002	1.08518e-06	1.12766e-05	9.70053e-08	0.0122088	3.82823e-05	4.10498e-05
sp|Q8N2K0|ABD12_HUMAN	Q8N2K0	sp|Q8N2K0|ABD12_HUMAN	>sp|Q8N2K0|ABD12_HUMAN Monoacylglycerol lipase ABHD12 OS=Homo sapiens GN=ABHD12 PE=1 SV=2	ABHD12	ABHD12	26090	2	273.933	359.347	324.547	315.284	284.503	158.732	188.883	203.482	193.008	181.974	285.049	285.553	397.225	316.808	268.838	313.647	151.927	193.712	199.512	159.553	220.77	2.58567e-08	1.61815e-06	9.19904e-07	9.7349e-06	1.9538e-06	7.32279e-08	5.67843e-09	2.50131e-07	1.10101e-07	1.56092e-07	1.85897e-07	1.61036e-07	2.85492e-08	2.21753e-06	4.83241e-07	7.66215e-09	0.000118882	2.0506e-06	5.1512e-07	3.82227e-05	6.90422e-06
sp|O95870-2|ABHGA_HUMAN	O95870-2	sp|O95870-2|ABHGA_HUMAN	>sp|O95870-2|ABHGA_HUMAN Isoform of O95870, Isoform 2 of Protein ABHD16A OS=Homo sapiens GN=ABHD16A	ABHD16A	ABHD16A	7920	3	394.569	335.915	374.071	313.983	370.144	358.136	378.208	382.532	346.895	393.742	774.068	613.336	665.799	715.985	576.001	581.765	485.088	498.884	602.27	544.504	548.854	1.82103e-06	4.96391e-06	2.71721e-07	2.14373e-06	8.57395e-07	5.65909e-08	1.96563e-09	7.46628e-07	2.50667e-07	7.50411e-10	3.13986e-08	1.0767e-07	7.05811e-08	3.47204e-09	3.28767e-07	6.44138e-08	3.15983e-08	2.51409e-08	1.44039e-07	2.40312e-07	3.43007e-08
sp|Q8IZP0-10|ABI1_HUMAN	Q8IZP0-10	sp|Q8IZP0-10|ABI1_HUMAN	>sp|Q8IZP0-10|ABI1_HUMAN Isoform of Q8IZP0, Isoform 10 of Abl interactor 1 OS=Homo sapiens GN=ABI1	ABI1	ABI1	10006	4	1180.8	1524.16	1413.32	1316.75	1278.77	1123.49	1140.79	1191.06	1164.93	1088.48	965.798	1012.63	1024.51	1067.04	917.313	938.212	763.112	840.131	723.226	678.591	1074.42	5.31268e-08	2.21019e-08	2.38659e-09	1.43775e-08	2.85669e-09	2.37893e-08	1.4581e-08	7.48195e-09	2.57216e-09	8.22998e-09	5.19213e-07	1.01397e-07	6.89879e-08	9.09344e-09	4.96326e-07	3.47392e-09	9.02749e-07	4.55431e-08	4.40688e-07	4.92204e-05	7.21897e-08
sp|Q9NYB9-2|ABI2_HUMAN	Q9NYB9-2	sp|Q9NYB9-2|ABI2_HUMAN	>sp|Q9NYB9-2|ABI2_HUMAN Isoform of Q9NYB9, Isoform 2 of Abl interactor 2 OS=Homo sapiens GN=ABI2	ABI2	ABI2	10152	3	781.914	789.617	890.96	754.126	836.218	1057.95	1163.59	966.04	956.432	968.372	720.885	720.856	684.366	726.754	774.889	714.129	493.976	546.74	510.329	568.814	693.173	1.85076e-08	7.70011e-08	3.16455e-10	1.12805e-08	7.69282e-09	3.13401e-09	1.45236e-09	1.83612e-09	9.90809e-10	4.69168e-10	6.86042e-08	3.7437e-07	1.09806e-05	6.42608e-09	1.91783e-07	3.07983e-08	7.93837e-05	0.000103446	6.27401e-06	2.62159e-06	2.85139e-06
sp|O14639-2|ABLM1_HUMAN	O14639-2	sp|O14639-2|ABLM1_HUMAN	>sp|O14639-2|ABLM1_HUMAN Isoform of O14639, Isoform 2 of Actin-binding LIM protein 1 OS=Homo sapiens GN=ABLIM1	ABLIM1	ABLIM1	3983	2	179.997	155.573	198.691	192.655	210.769	187.349	176.342	184.024	162.469	165.91	187.862	144.047	205.113	202.623	186.617	188.467	278.409	253.955	234.721	263.122	193.417	0.00111783	0.00242166	1.02613e-05	3.5273e-05	5.3366e-05	3.45021e-05	0.000293555	6.61229e-05	0.000537307	7.07891e-06	0.000196794	0.000449959	0.000133042	2.09643e-06	7.28942e-05	1.56631e-05	1.34595e-07	1.94178e-06	1.69887e-06	8.40112e-06	5.01941e-06
sp|Q6H8Q1-3|ABLM2_HUMAN;sp|Q6H8Q1-2|ABLM2_HUMAN	Q6H8Q1-3;Q6H8Q1-2	sp|Q6H8Q1-3|ABLM2_HUMAN;sp|Q6H8Q1-2|ABLM2_HUMAN	>sp|Q6H8Q1-3|ABLM2_HUMAN Isoform of Q6H8Q1, Isoform 3 of Actin-binding LIM protein 2 OS=Homo sapiens GN=ABLIM2;>sp|Q6H8Q1-2|ABLM2_HUMAN Isoform of Q6H8Q1, Isoform 2 of Actin-binding LIM protein 2 OS=Homo sapiens GN=ABLIM2	ABLIM2	ABLIM2	84448	1	141.43	150.134	114.358	189.172	123.852	113.604	79.3771	132.412	87.8344	48.2943	190.571	121.596	170.456	149.492	127.691	159.733	144.015	125.653	156.47	179.998	129.661	0.00137662	8.89961e-05	0.000770477	0.00898507	0.00690347	0.00371751	0.0179662	0.0136974	0.000285659	0.53214	0.00121436	2.24271e-05	2.97415e-07	4.58338e-06	7.58447e-07	2.24595e-09	1.06866e-05	0.000270753	7.05067e-05	1.09284e-05	1.55985e-06
sp|O94929|ABLM3_HUMAN	O94929	sp|O94929|ABLM3_HUMAN	>sp|O94929|ABLM3_HUMAN Actin-binding LIM protein 3 OS=Homo sapiens GN=ABLIM3 PE=1 SV=3	ABLIM3	ABLIM3	22885	1	109.466	99.4961	98.6785	148.939	105.568	97.5713	84.5255	94.0727	96.8215	104.592	134.838	129.62	167.819	148.304	208.151	155.168	100.615	107.759	98.918	113.402	94.5814	8.35466e-07	1.92255e-05	5.46141e-07	0.00704865	8.4304e-08	0.000132535	6.59642e-07	1.20507e-05	1.65964e-06	2.27607e-07	1.92257e-06	2.74975e-06	2.42355e-05	3.42068e-09	2.09028e-05	6.54573e-09	1.31759e-06	7.76734e-08	7.08136e-06	2.21531e-06	1.88334e-06
sp|Q12979-4|ABR_HUMAN	Q12979-4	sp|Q12979-4|ABR_HUMAN	>sp|Q12979-4|ABR_HUMAN Isoform of Q12979, Isoform 4 of Active breakpoint cluster region-related protein OS=Homo sapiens GN=ABR	ABR	ABR	29	8	1132.84	1128.54	1088.44	1002.67	969.837	1479.1	1546.58	1304.03	1244.89	1541.39	1447.27	1553.08	1673.56	1336.91	1361.07	1242.16	2451.3	2432.06	2576.46	2462.35	2402.05	2.21012e-05	0.000153235	2.60396e-06	1.3031e-06	9.05184e-06	3.17062e-07	1.61281e-08	1.76812e-06	4.7859e-06	3.8244e-06	4.29606e-05	1.20245e-05	2.11563e-05	1.24518e-05	7.02445e-06	2.11518e-06	2.37852e-08	1.39636e-07	5.1403e-08	3.84011e-08	1.68821e-07
sp|P09110|THIK_HUMAN	P09110	sp|P09110|THIK_HUMAN	>sp|P09110|THIK_HUMAN 3-ketoacyl-CoA thiolase, peroxisomal OS=Homo sapiens GN=ACAA1 PE=1 SV=2	ACAA1	ACAA1	30	1	423.849	394.357	460.977	420.709	480.851	537.818	543.14	394.677	477.496	561.229	801.417	714.679	733.025	703.045	730.421	536.12	514.932	490.894	534.137	538.172	546.547	3.75027e-08	1.80812e-07	9.71745e-09	5.79022e-09	1.48532e-08	1.18219e-07	3.38896e-09	1.01888e-08	4.03727e-08	3.20079e-09	6.23381e-08	5.49821e-08	8.10191e-09	6.61884e-09	3.53408e-08	2.88388e-08	5.53135e-08	3.23444e-08	6.5342e-09	4.45467e-08	2.96843e-08
sp|Q13085-3|ACACA_HUMAN	Q13085-3	sp|Q13085-3|ACACA_HUMAN	>sp|Q13085-3|ACACA_HUMAN Isoform of Q13085, Isoform 3 of Acetyl-CoA carboxylase 1 OS=Homo sapiens GN=ACACA	ACACA	ACACA	31	3	194.538	203.84	216.94	194.788	228.163	241.87	222.382	183.511	241.415	231.822	205.985	217.123	242.779	276.877	220.803	179.317	417.53	359.305	355.463	346.139	398.61	8.41287e-05	0.00217734	0.0142663	2.92131e-05	0.000193993	2.93596e-05	4.31391e-05	0.172524	0.000747323	0.000344187	0.00262148	0.000238618	3.05096e-05	0.000706109	0.00158921	0.0150178	4.93887e-08	1.4781e-05	2.94784e-08	6.13892e-07	2.99502e-06
sp|Q9UKU7|ACAD8_HUMAN	Q9UKU7	sp|Q9UKU7|ACAD8_HUMAN	>sp|Q9UKU7|ACAD8_HUMAN Isobutyryl-CoA dehydrogenase, mitochondrial OS=Homo sapiens GN=ACAD8 PE=1 SV=1	ACAD8	ACAD8	27034	2	217.609	223.923	221.145	198.812	201.336	253.447	270.211	263.831	274.958	299.85	240.232	304.746	221.725	211.843	253.947	252.071	168.772	188.412	184.155	199.222	175.209	6.28545e-07	1.85746e-07	1.15763e-07	1.1735e-05	8.67896e-06	6.52609e-09	5.12689e-06	5.46499e-08	1.16304e-06	2.17552e-08	4.30833e-06	9.35263e-07	5.96944e-06	0.00015508	2.09389e-06	7.80723e-07	0.00103525	0.000208339	0.0218268	8.06149e-06	0.0111616
sp|P49748-2|ACADV_HUMAN	P49748-2	sp|P49748-2|ACADV_HUMAN	>sp|P49748-2|ACADV_HUMAN Isoform of P49748, Isoform 2 of Very long-chain specific acyl-CoA dehydrogenase, mitochondrial OS=Homo sapiens GN=ACADVL	ACADVL	ACADVL	37	2	170.71	131.906	136.881	129.163	130.226	228.067	240.365	131.734	260.528	278.738	160.704	187.194	223.362	197.132	153.784	169.413	305.833	310.751	333.733	340.157	295.514	2.25582e-06	0.00557762	0.000311143	0.0104558	0.00664172	0.0357045	0.12349	0.0126245	0.0291046	0.00793039	0.0176666	6.33223e-05	1.52913e-05	1.09767e-05	0.000294015	7.99029e-05	2.15102e-08	1.07714e-05	8.7035e-07	4.8861e-08	5.67888e-06
tr|Q6PID9|Q6PID9_HUMAN	Q6PID9	tr|Q6PID9|Q6PID9_HUMAN	>tr|Q6PID9|Q6PID9_HUMAN Isoform of P16112, Aggrecan OS=Homo sapiens GN=ACAN PE=1 SV=1	ACAN	ACAN	176	3	452.119	584.31	480.82	388.182	436.274	413.638	489.759	505.848	421.341	470.191	403.242	302.391	417.716	355.339	343.356	412.296	333.65	345.236	395.064	365.685	402.438	5.85193e-06	7.36348e-09	2.28608e-08	0.000161973	1.1587e-05	1.04598e-06	5.64543e-07	2.66567e-07	8.29096e-07	3.32461e-07	1.4065e-05	0.00116125	1.55131e-07	3.18286e-05	7.21534e-05	2.14418e-05	1.44494e-07	8.3319e-07	6.12001e-07	4.02605e-06	4.37957e-07
sp|Q5T8D3-2|ACBD5_HUMAN	Q5T8D3-2	sp|Q5T8D3-2|ACBD5_HUMAN	>sp|Q5T8D3-2|ACBD5_HUMAN Isoform of Q5T8D3, Isoform 2 of Acyl-CoA-binding domain-containing protein 5 OS=Homo sapiens GN=ACBD5	ACBD5	ACBD5	91452	1	75.9012	79.2216	72.9	90.2673	75.1464	99.1645	97.7833	94.066	98.5463	93.8388	115.356	109.731	94.1999	98.2113	108.08	126.722	79.9406	89.6344	83.818	91.3744	76.3714	0.0203259	0.0555281	0.00241325	6.16487e-05	0.000188754	3.6256e-05	6.6867e-06	0.000172804	2.45968e-07	1.63972e-05	2.67671e-07	9.31633e-07	3.70171e-08	3.31431e-08	4.91685e-06	5.81187e-06	1.63399e-06	5.36374e-07	1.50494e-06	4.69677e-06	1.23378e-05
sp|P53396|ACLY_HUMAN	P53396	sp|P53396|ACLY_HUMAN	>sp|P53396|ACLY_HUMAN ATP-citrate synthase OS=Homo sapiens GN=ACLY PE=1 SV=3	ACLY	ACLY	47	13	2940.55	3023.83	3136.92	3562.64	3294.69	4003.3	3961.97	4069.82	3909.12	3821.35	2262.49	2646.3	2206.99	2011.53	2386.55	2488.14	2311.88	2342.28	1949.58	2183.21	2023.23	2.26394e-08	2.19782e-08	4.752e-10	1.61702e-08	2.26522e-08	4.03094e-09	4.86247e-09	6.7268e-09	1.86041e-09	4.93118e-09	4.58906e-08	1.59175e-07	1.89181e-07	4.96969e-08	5.00937e-08	4.61886e-09	3.10105e-07	3.87659e-07	9.09677e-07	1.98474e-07	3.22695e-07
sp|Q99798|ACON_HUMAN	Q99798	sp|Q99798|ACON_HUMAN	>sp|Q99798|ACON_HUMAN Aconitate hydratase, mitochondrial OS=Homo sapiens GN=ACO2 PE=1 SV=2	ACO2	ACO2	50	12	17035.3	16071.6	18526.3	15551.5	12691.5	21718.2	20045.5	18607.9	17329.5	22607.8	8269.83	9998.21	7805.97	6548.64	7852.38	7689.47	7957.35	8552.69	9022.42	8760.87	6946.67	4.95684e-08	6.42587e-08	1.0861e-09	4.28627e-08	2.20661e-08	4.80163e-08	2.19223e-08	7.8166e-09	9.06033e-09	2.07609e-08	5.14138e-08	1.10761e-07	3.88271e-08	1.52745e-08	2.59397e-08	5.27297e-09	5.61231e-09	6.56912e-08	1.09035e-08	9.96315e-09	4.13992e-08
sp|O00154|BACH_HUMAN	O00154	sp|O00154|BACH_HUMAN	>sp|O00154|BACH_HUMAN Cytosolic acyl coenzyme A thioester hydrolase OS=Homo sapiens GN=ACOT7 PE=1 SV=3	ACOT7	ACOT7	11332	3	2279.7	2269.63	2484.98	2428.03	2223.48	2226.92	2017.96	1876.6	1637.94	1864.67	812.144	865.591	685.772	766.454	764.857	622.663	1076.52	999.124	1092.47	1144.4	1043.93	4.42405e-09	3.83358e-08	9.09262e-10	9.39057e-09	1.50426e-08	3.20046e-08	3.35402e-08	1.1355e-08	1.10347e-09	1.32929e-08	1.24046e-06	1.03912e-06	3.39299e-05	1.78352e-07	1.66701e-07	4.73234e-07	5.41393e-08	1.08653e-07	7.66729e-08	1.88498e-07	8.23349e-08
sp|Q9Y305-2|ACOT9_HUMAN	Q9Y305-2	sp|Q9Y305-2|ACOT9_HUMAN	>sp|Q9Y305-2|ACOT9_HUMAN Isoform of Q9Y305, Isoform 2 of Acyl-coenzyme A thioesterase 9, mitochondrial OS=Homo sapiens GN=ACOT9	ACOT9	ACOT9	23597	1	204.611	184.928	191.72	196.893	179.087	404.6	401.817	357.16	340.652	468.289	148.199	142.903	128.441	115.248	122.221	132.955	168.751	160.29	191.829	168.718	159.2	8.09794e-08	1.31764e-07	2.47421e-10	1.34932e-08	2.64511e-08	3.13401e-09	8.0857e-10	2.87776e-09	1.08294e-09	5.72376e-09	1.71511e-06	6.63363e-06	1.40164e-06	1.74279e-05	1.06327e-08	1.34927e-07	1.36176e-09	2.95869e-08	7.50488e-09	6.33311e-09	1.1911e-07
sp|P24666-3|PPAC_HUMAN	P24666-3	sp|P24666-3|PPAC_HUMAN	>sp|P24666-3|PPAC_HUMAN Isoform of P24666, Isoform 3 of Low molecular weight phosphotyrosine protein phosphatase OS=Homo sapiens GN=ACP1	ACP1	ACP1	52	1	519.733	513.14	535.144	552.025	417.149	668.25	524.036	623.855	507.205	574.11	292.268	316.269	209.679	266.438	302.498	231.865	150.007	165.581	154.616	145.576	138.996	2.44685e-06	8.78708e-07	4.46507e-07	6.67367e-08	5.08494e-06	8.34717e-08	6.65053e-07	4.28277e-08	8.06426e-08	1.27705e-07	7.28332e-08	9.94917e-08	1.02114e-07	2.77437e-09	6.82908e-08	3.48605e-08	4.61064e-05	4.78533e-05	0.00551999	0.000191277	5.82105e-06
sp|Q96GR2|ACBG1_HUMAN	Q96GR2	sp|Q96GR2|ACBG1_HUMAN	>sp|Q96GR2|ACBG1_HUMAN Long-chain-fatty-acid--CoA ligase ACSBG1 OS=Homo sapiens GN=ACSBG1 PE=2 SV=2	ACSBG1	ACSBG1	23205	1	372.514	377.86	357.467	401.198	367.878	429.3	458.925	384.638	519.389	459.081	282.835	300.827	273.583	342.954	288.833	265.71	232.082	225.236	222.337	223.294	230.934	9.34562e-09	1.34031e-08	2.11421e-10	4.27693e-09	2.31387e-09	9.15762e-10	7.74483e-10	1.57248e-09	6.09302e-10	2.26481e-10	1.15244e-08	2.09155e-08	1.56852e-08	2.84739e-09	6.78182e-09	1.48576e-09	5.69499e-06	2.74766e-06	3.54827e-05	3.33161e-05	1.36729e-06
sp|P33121-3|ACSL1_HUMAN	P33121-3	sp|P33121-3|ACSL1_HUMAN	>sp|P33121-3|ACSL1_HUMAN Isoform of P33121, Isoform 3 of Long-chain-fatty-acid--CoA ligase 1 OS=Homo sapiens GN=ACSL1	ACSL1	ACSL1	2180	1	213.978	217.057	214.792	196.83	203.879	206.192	202.812	223.766	206.15	201.796	210.028	155.894	156.466	194.645	152.659	166.535	135.764	144.975	123.383	127.403	140.845	3.11204e-08	3.53137e-08	3.95651e-09	7.0459e-08	6.27759e-09	2.42729e-07	1.68621e-08	1.56233e-06	6.17166e-08	2.39164e-08	3.55271e-08	7.57405e-06	1.0549e-05	1.25786e-08	8.02376e-07	4.71657e-07	1.20581e-06	1.59017e-08	1.28475e-06	3.23524e-05	2.1266e-05
sp|O95573|ACSL3_HUMAN	O95573	sp|O95573|ACSL3_HUMAN	>sp|O95573|ACSL3_HUMAN Long-chain-fatty-acid--CoA ligase 3 OS=Homo sapiens GN=ACSL3 PE=1 SV=3	ACSL3	ACSL3	2181	1	102.931	108.595	95.7507	87.3253	115.01	121.468	195.025	108.208	121.077	141.628	130.312	119.403	172.881	132.826	161.479	147.29	120.242	110.958	143.912	138.783	111.17	0.00559322	0.00078784	0.00615961	2.9515e-05	0.00260221	0.000143977	0.00129233	2.58994e-05	1.58554e-06	0.00961155	1.10133e-07	9.65194e-08	3.84887e-07	4.04514e-09	3.00089e-08	1.34946e-09	2.93084e-08	7.38771e-07	1.06536e-07	1.02605e-05	1.35025e-08
sp|Q9UKU0-5|ACSL6_HUMAN	Q9UKU0-5	sp|Q9UKU0-5|ACSL6_HUMAN	>sp|Q9UKU0-5|ACSL6_HUMAN Isoform of Q9UKU0, Isoform 5 of Long-chain-fatty-acid--CoA ligase 6 OS=Homo sapiens GN=ACSL6	ACSL6	ACSL6	23305	4	928.782	1072.98	939.4	924.165	1112.54	937.716	935.168	985.696	896.235	898.63	1132.72	1044.88	1136.48	1160.42	994.628	1064.44	768.77	821.466	900.499	804.255	857.459	2.19959e-08	6.27844e-08	2.69004e-09	1.95627e-07	3.11878e-08	3.3387e-06	2.39751e-08	7.11776e-08	4.76869e-08	2.12078e-08	1.14723e-07	2.02949e-06	2.50784e-08	1.06464e-08	6.90628e-08	7.83044e-09	1.28581e-06	9.34043e-07	1.69639e-07	3.74145e-07	1.78021e-06
sp|P68133|ACTS_HUMAN	P68133	sp|P68133|ACTS_HUMAN	>sp|P68133|ACTS_HUMAN Actin, alpha skeletal muscle OS=Homo sapiens GN=ACTA1 PE=1 SV=1	ACTA1	ACTA1	58	3	19066.3	19211.3	19734.4	17929.9	17503.9	20249.9	20073.1	18452.9	17259.8	18141.7	14487.9	15345.6	10097.1	12603.7	12562.7	12816.4	12801.8	14751.7	12518.2	13922.3	14572.9	3.56309e-06	1.98282e-07	2.90362e-09	1.10921e-06	4.37769e-07	7.08678e-07	3.42247e-08	1.04709e-07	7.5724e-08	3.45747e-07	3.29975e-07	2.65295e-06	5.04643e-07	1.09876e-07	3.74441e-07	3.68584e-08	3.93018e-07	4.80055e-07	1.1333e-07	1.32052e-06	1.31008e-06
sp|P63261|ACTG_HUMAN	P63261	sp|P63261|ACTG_HUMAN	>sp|P63261|ACTG_HUMAN Actin, cytoplasmic 2 OS=Homo sapiens GN=ACTG1 PE=1 SV=1	ACTG1	ACTG1	71	10	78659.1	92893.5	83409.7	75672.6	77802.5	82735.6	82193.9	79261.1	72993	81260	55552	67310.4	55840.3	57296.1	64589	58145.4	47788.5	55512.5	45976.6	54356.6	55116	1.53078e-07	4.28137e-08	9.09001e-09	4.25966e-08	1.93e-07	1.89938e-08	5.99463e-09	3.69477e-08	1.38559e-07	1.22966e-08	1.21152e-07	5.46451e-07	5.28852e-08	2.21043e-08	2.69871e-08	1.65525e-07	7.61411e-08	1.37442e-07	3.72767e-08	7.401e-08	2.72948e-07
sp|P12814-3|ACTN1_HUMAN	P12814-3	sp|P12814-3|ACTN1_HUMAN	>sp|P12814-3|ACTN1_HUMAN Isoform of P12814, Isoform 3 of Alpha-actinin-1 OS=Homo sapiens GN=ACTN1	ACTN1	ACTN1	87	10	1768.22	1887.98	1761.3	1670.51	1615.4	1416.74	1306.08	1536.19	1228.33	1141.19	2103.09	2088.98	2638.13	2671.06	2432.56	2177.05	2873.49	2261.46	3463.33	3206.88	2193.96	1.02701e-07	9.53165e-08	1.49321e-08	1.09264e-07	7.92272e-08	7.59214e-07	6.96857e-08	1.24065e-07	7.67891e-07	1.14426e-06	2.11086e-06	3.12847e-06	5.41054e-08	1.00878e-07	2.6235e-07	4.84645e-08	7.85691e-09	1.32807e-07	1.41245e-08	2.33554e-08	6.61084e-07
sp|P35609-2|ACTN2_HUMAN;sp|P35609|ACTN2_HUMAN	P35609-2;P35609	sp|P35609-2|ACTN2_HUMAN;sp|P35609|ACTN2_HUMAN	>sp|P35609-2|ACTN2_HUMAN Isoform of P35609, Isoform 2 of Alpha-actinin-2 OS=Homo sapiens GN=ACTN2;>sp|P35609|ACTN2_HUMAN Alpha-actinin-2 OS=Homo sapiens GN=ACTN2 PE=1 SV=1	ACTN2	ACTN2	88	11	827.901	873.092	888.764	767.498	773.782	1447.36	1426.47	1405.82	977.704	1318.69	2128.09	1852.62	2202.79	2479.9	2171.92	2322.97	2340.7	1674.96	2168.62	2055.05	1487.29	8.65902e-06	0.000156565	0.000113996	1.20453e-06	2.25418e-05	5.50975e-08	8.17888e-08	3.6305e-07	8.14649e-06	7.77141e-08	3.26178e-08	2.42835e-07	2.82419e-07	1.29134e-08	5.65457e-08	7.94001e-09	7.26011e-09	2.4082e-07	1.40688e-07	3.72685e-08	2.19177e-07
sp|O43707|ACTN4_HUMAN	O43707	sp|O43707|ACTN4_HUMAN	>sp|O43707|ACTN4_HUMAN Alpha-actinin-4 OS=Homo sapiens GN=ACTN4 PE=1 SV=2	ACTN4	ACTN4	81	4	518.744	535.24	463.811	450.554	459.218	521.774	464.333	476.487	454.489	468.267	301.373	312.697	306.864	315.591	323.191	324.358	394.381	320.726	373.814	358.776	301.875	1.2239e-08	4.1021e-06	5.35109e-08	1.64142e-05	1.46332e-06	6.49708e-09	8.98302e-08	1.21456e-06	1.03197e-07	3.29807e-08	4.22064e-05	0.000148517	1.12815e-05	6.39017e-05	7.03736e-06	1.30259e-06	1.23797e-06	5.90082e-06	2.619e-06	2.28216e-06	8.60488e-05
tr|R4GMT0|R4GMT0_HUMAN	R4GMT0	tr|R4GMT0|R4GMT0_HUMAN	>tr|R4GMT0|R4GMT0_HUMAN Isoform of P61163, Alpha-centractin OS=Homo sapiens GN=ACTR1A PE=1 SV=1	ACTR1A	ACTR1A	10121	4	467.126	533.646	499.03	452.668	526.463	579.327	618.007	534.132	578.901	535.826	428.515	478.148	380.312	457.434	482.059	419.338	397.811	395.41	348.463	335.968	382.765	6.09185e-07	1.13943e-07	1.9933e-07	1.18391e-05	8.9506e-07	1.23078e-07	1.49142e-07	1.12814e-06	7.6651e-08	2.06131e-07	4.8988e-06	1.45768e-05	9.49853e-05	9.15451e-07	2.12636e-06	9.13396e-08	1.51041e-05	1.2041e-05	4.65356e-05	4.97544e-05	5.88787e-06
sp|P42025|ACTY_HUMAN	P42025	sp|P42025|ACTY_HUMAN	>sp|P42025|ACTY_HUMAN Beta-centractin OS=Homo sapiens GN=ACTR1B PE=1 SV=1	ACTR1B	ACTR1B	10120	2	435.28	515.43	533.853	467.101	409.565	635.504	569.556	509.874	532.046	605.003	327.827	451.284	401.897	387.991	407.756	416.566	270.689	306.857	304.353	262.39	320.765	5.3139e-09	3.10875e-07	1.01569e-08	6.43815e-08	1.9193e-08	4.80453e-08	2.4771e-08	2.30901e-09	2.40688e-09	1.1758e-07	4.40977e-07	2.528e-07	0.000237615	1.20165e-07	2.67202e-06	5.33453e-08	7.30429e-07	4.54971e-08	5.28462e-06	2.93675e-07	2.40953e-07
sp|P61160|ARP2_HUMAN;sp|P61160-2|ARP2_HUMAN	P61160;P61160-2	sp|P61160|ARP2_HUMAN;sp|P61160-2|ARP2_HUMAN	>sp|P61160|ARP2_HUMAN Actin-related protein 2 OS=Homo sapiens GN=ACTR2 PE=1 SV=1;>sp|P61160-2|ARP2_HUMAN Isoform of P61160, Isoform 2 of Actin-related protein 2 OS=Homo sapiens GN=ACTR2	ACTR2	ACTR2	10097	10	10109.5	12579.8	10968.1	9906.49	10160.3	10012.6	9798.77	10530.7	9191.63	9266.83	7879.14	7951.76	7088.35	7360.08	6880.62	7017.97	4935.73	5642.07	4966.05	5050.27	6218.72	1.75759e-08	1.5643e-08	9.41646e-10	6.32801e-09	1.32864e-08	5.96131e-08	2.88591e-09	5.19295e-09	1.03773e-08	1.44031e-08	1.39497e-07	6.3528e-08	2.21364e-08	8.61911e-09	4.9543e-08	9.44338e-09	2.54522e-08	4.67687e-07	8.16726e-08	1.42415e-07	3.04539e-07
sp|P61158|ARP3_HUMAN	P61158	sp|P61158|ARP3_HUMAN	>sp|P61158|ARP3_HUMAN Actin-related protein 3 OS=Homo sapiens GN=ACTR3 PE=1 SV=3	ACTR3	ACTR3	10096	11	9506.3	10518	9919.44	8869.64	9496.94	9733.65	10427	10020.7	9684.02	9928.46	6643.65	6377.47	5388.9	5865.06	5232.42	4743.66	3644.43	4338.69	3664.88	3865.67	4219.83	8.45519e-09	1.84421e-08	7.3775e-10	7.81689e-09	1.30456e-08	2.99247e-08	6.21128e-09	1.04962e-08	3.33316e-08	2.92454e-08	1.22258e-07	1.04625e-07	1.32563e-08	2.9028e-09	4.48713e-08	4.31847e-08	6.10478e-07	2.87375e-07	1.01654e-07	1.77078e-07	1.85564e-07
sp|Q9P1U1|ARP3B_HUMAN	Q9P1U1	sp|Q9P1U1|ARP3B_HUMAN	>sp|Q9P1U1|ARP3B_HUMAN Actin-related protein 3B OS=Homo sapiens GN=ACTR3B PE=2 SV=1	ACTR3B	ACTR3B	57180	2	513.968	584.144	573.776	530.28	448.594	418.36	409.727	418.724	344.997	368.966	390.944	358.322	345.401	341.835	338.874	297.579	268.717	247.307	237.748	1747.19	243.682	1.40408e-08	1.1416e-08	2.1808e-09	6.74647e-07	5.19848e-07	1.32174e-08	1.22015e-08	3.15897e-09	4.39491e-08	9.58326e-09	8.51712e-08	1.7686e-06	0.000700981	3.38222e-06	2.20065e-06	1.18869e-06	6.23569e-06	2.54556e-05	5.90246e-06	0.00427114	0.00155499
tr|B4DKD2|B4DKD2_HUMAN	B4DKD2	tr|B4DKD2|B4DKD2_HUMAN	>tr|B4DKD2|B4DKD2_HUMAN Isoform of O75078, Disintegrin and metalloproteinase domain-containing protein 11 OS=Homo sapiens GN=ADAM11 PE=1 SV=1	ADAM11	ADAM11	4185	2	471.007	574.657	516.66	492.588	475.529	335.44	291.04	325.624	327.929	325.092	267.194	341.353	412.806	351.936	366.211	342.822	187.764	194.629	207.418	190.742	216.955	1.1348e-06	3.23476e-07	9.16989e-07	1.46387e-06	3.8268e-07	2.25908e-07	4.30285e-07	3.58378e-07	0.000301817	1.0423e-09	6.31976e-07	6.65344e-08	3.05088e-07	2.42957e-08	2.84859e-06	8.90321e-08	0.175212	0.0937651	5.21295e-05	0.112298	0.125515
tr|E7EWD3|E7EWD3_HUMAN	E7EWD3	tr|E7EWD3|E7EWD3_HUMAN	>tr|E7EWD3|E7EWD3_HUMAN Isoform of O75077, Disintegrin and metalloproteinase domain-containing protein 23 OS=Homo sapiens GN=ADAM23 PE=1 SV=2	ADAM23	ADAM23	8745	4	1084.73	1324.98	1210.71	1166.02	1117.12	944.059	996.16	1027.89	953.466	1046.16	649.434	737.994	960.61	786.485	891.102	894.927	915.614	774.545	993.831	881.121	858.067	2.10972e-08	3.56523e-08	1.83971e-10	4.71131e-08	1.10982e-08	2.63e-08	1.43173e-09	3.83257e-09	3.66081e-09	6.67933e-09	2.90524e-07	1.5834e-06	1.09217e-08	2.18286e-07	4.74454e-07	2.93562e-08	5.25294e-08	8.61482e-08	3.83302e-08	3.2677e-09	7.66589e-07
sp|O75689|ADAP1_HUMAN	O75689	sp|O75689|ADAP1_HUMAN	>sp|O75689|ADAP1_HUMAN Arf-GAP with dual PH domain-containing protein 1 OS=Homo sapiens GN=ADAP1 PE=1 SV=2	ADAP1	ADAP1	11033	3	283.59	296.884	285.616	234.052	271.583	220.291	227.229	279.367	209.767	160.824	203.278	209.14	222.945	209.148	162.627	215.074	344.23	341.332	317.22	333.099	354.535	3.94108e-05	2.08109e-05	0.000476351	0.000673378	9.47719e-07	0.00895699	6.46463e-05	0.00237927	0.0201694	0.232328	0.00161249	0.00320725	0.00729185	0.000425224	0.00285726	0.00225793	4.05225e-08	3.02588e-05	3.61056e-07	1.40649e-07	3.03623e-07
sp|Q08828|ADCY1_HUMAN	Q08828	sp|Q08828|ADCY1_HUMAN	>sp|Q08828|ADCY1_HUMAN Adenylate cyclase type 1 OS=Homo sapiens GN=ADCY1 PE=1 SV=2	ADCY1	ADCY1	107	2	184.146	195.947	167.268	192.525	179.361	130.989	131.965	173.938	166.261	138.257	200.658	182.834	200.954	209.027	251.914	239.891	165.139	162.08	182.971	181.219	172.499	3.01961e-08	9.16963e-07	8.10992e-05	1.31931e-05	1.99136e-07	0.00447949	5.98857e-05	1.52731e-05	4.90865e-06	0.00045606	4.40394e-05	4.99309e-05	2.18822e-05	2.46113e-06	1.21297e-05	1.43334e-07	1.30758e-07	5.66361e-06	9.57529e-06	1.2344e-06	1.78498e-06
sp|Q08462-2|ADCY2_HUMAN	Q08462-2	sp|Q08462-2|ADCY2_HUMAN	>sp|Q08462-2|ADCY2_HUMAN Isoform of Q08462, Isoform 2 of Adenylate cyclase type 2 OS=Homo sapiens GN=ADCY2	ADCY2	ADCY2	108	3	339.617	363.873	359.719	347.14	338.218	216.177	277.434	219.373	240.638	244.985	298.959	262.801	343.032	290.284	300.708	290.437	249.036	253.914	262.27	231.161	243.9	4.04355e-07	2.34311e-06	1.73092e-06	7.469e-06	1.80862e-05	0.000130059	2.97463e-05	0.000766388	4.28601e-05	7.57868e-05	4.89409e-07	6.21535e-07	6.4978e-08	8.09273e-08	1.68062e-08	1.83764e-08	1.46436e-06	1.59343e-06	2.48913e-06	1.05754e-06	1.03356e-06
sp|O60503|ADCY9_HUMAN	O60503	sp|O60503|ADCY9_HUMAN	>sp|O60503|ADCY9_HUMAN Adenylate cyclase type 9 OS=Homo sapiens GN=ADCY9 PE=1 SV=4	ADCY9	ADCY9	115	3	886.912	1038.29	925.527	863.421	857.214	834.501	832.591	891.982	823.952	941.296	410.882	423.405	505.568	425.565	500.106	476.916	387.381	368.661	421.239	363.673	403.16	1.74442e-08	3.42238e-08	1.00619e-10	1.14091e-08	2.75845e-07	2.69739e-09	6.64112e-10	7.81506e-08	6.26327e-08	7.96766e-10	4.74255e-06	3.09734e-06	6.39895e-08	1.7135e-06	1.73761e-05	2.44091e-07	3.63919e-07	2.58397e-05	0.000173977	2.08067e-05	1.18275e-05
sp|P35611-2|ADDA_HUMAN	P35611-2	sp|P35611-2|ADDA_HUMAN	>sp|P35611-2|ADDA_HUMAN Isoform of P35611, Isoform 2 of Alpha-adducin OS=Homo sapiens GN=ADD1	ADD1	ADD1	118	4	1783.63	1983.53	1861.42	1798.77	1560.6	1843.27	1696.77	1576.37	1352.8	1568.02	1786.95	1770.91	1888.52	1926.94	2135.28	2056.09	2058.89	1846.35	1561.52	1817.12	1600.23	2.58159e-09	1.15164e-08	1.36521e-10	1.10117e-08	1.19941e-08	1.9259e-09	7.89498e-10	7.7744e-09	1.15044e-08	8.60872e-10	3.07262e-07	4.5034e-08	7.47754e-09	5.59217e-09	1.84119e-08	2.14007e-08	3.93478e-09	2.79564e-08	3.90402e-09	7.53156e-08	7.19096e-08
sp|P35612|ADDB_HUMAN	P35612	sp|P35612|ADDB_HUMAN	>sp|P35612|ADDB_HUMAN Beta-adducin OS=Homo sapiens GN=ADD2 PE=1 SV=3	ADD2	ADD2	119	6	1400.47	1656.84	1477.36	1444.53	1159.31	1348.94	1219.77	1236.44	1004.55	1092.73	1406.75	1562.14	1685.87	1574.94	1892.01	1775.15	1504.27	1490.49	1464.59	1573.41	1584.88	9.75327e-09	2.19295e-07	2.17308e-07	1.32352e-07	1.7549e-06	5.15024e-08	3.38303e-07	2.59565e-07	4.73487e-07	5.14409e-07	2.74505e-07	3.91989e-08	7.655e-08	5.73651e-09	5.62861e-08	5.38168e-09	3.36889e-08	6.08107e-08	6.07158e-08	1.90912e-07	6.04372e-08
sp|Q9UEY8-2|ADDG_HUMAN	Q9UEY8-2	sp|Q9UEY8-2|ADDG_HUMAN	>sp|Q9UEY8-2|ADDG_HUMAN Isoform of Q9UEY8, Isoform 1 of Gamma-adducin OS=Homo sapiens GN=ADD3	ADD3	ADD3	120	3	798.62	894.922	824.21	885.677	788.874	813.279	672.976	787.796	664.999	747.714	778.203	861.558	965.289	828.503	833.286	823.419	987.798	959.078	685.057	848.877	864.231	3.85625e-08	1.87258e-07	4.20041e-09	1.5875e-06	8.9022e-09	8.44803e-08	5.49941e-07	5.06821e-08	1.10986e-06	2.37595e-07	1.34743e-06	2.07402e-07	1.73798e-05	4.81825e-07	9.87139e-05	9.77017e-08	8.00311e-09	4.66095e-08	3.96761e-07	1.00249e-07	8.96924e-08
tr|A2A3C1|A2A3C1_HUMAN	A2A3C1	tr|A2A3C1|A2A3C1_HUMAN	>tr|A2A3C1|A2A3C1_HUMAN Isoform of O60241, Adhesion G protein-coupled receptor B2 OS=Homo sapiens GN=ADGRB2 PE=1 SV=1	ADGRB2	ADGRB2	576	1	225.644	212.068	208.368	177.406	219.636	172.47	160.596	204.871	192.124	172.924	229.179	188.655	215.73	261.783	192.683	239.956	131.734	143.515	148.769	125.837	132.031	8.01076e-09	4.28144e-09	2.55277e-09	1.34127e-07	6.00713e-08	1.17383e-08	5.3788e-09	8.89702e-08	1.52113e-09	7.74842e-09	2.04472e-08	1.51293e-07	6.59837e-09	1.21001e-09	1.21254e-08	1.58532e-09	1.97344e-08	1.84976e-07	7.66287e-08	0.000144787	1.71897e-06
sp|O60242|AGRB3_HUMAN	O60242	sp|O60242|AGRB3_HUMAN	>sp|O60242|AGRB3_HUMAN Adhesion G protein-coupled receptor B3 OS=Homo sapiens GN=ADGRB3 PE=1 SV=2	ADGRB3	ADGRB3	577	7	1162.47	892.305	993.28	952.849	1055.45	692.671	744.541	709.726	783.874	722.721	987.778	850.07	1010.72	1065.96	828.31	891.389	638.2	570.575	683.196	569.574	600.554	8.22295e-09	1.02322e-07	4.49189e-08	1.02363e-07	6.83641e-07	1.37593e-07	1.03618e-07	1.71876e-07	1.41858e-07	5.98785e-08	2.93622e-07	1.08449e-06	2.27355e-08	5.62253e-08	2.51699e-06	6.3755e-08	0.00011039	0.000118822	1.81751e-05	6.88005e-06	0.000758171
sp|O94910|AGRL1_HUMAN	O94910	sp|O94910|AGRL1_HUMAN	>sp|O94910|AGRL1_HUMAN Adhesion G protein-coupled receptor L1 OS=Homo sapiens GN=ADGRL1 PE=1 SV=1	ADGRL1	ADGRL1	22859	7	1262.68	1507.93	1439.95	1421.43	1452.34	1239	1320.88	1330.08	1284.03	1356.28	1618.89	1427.84	1847.26	1801.97	1707.17	1658.95	1172.21	1162.59	1288.02	1149.95	1253.5	1.785e-07	1.4974e-08	6.7985e-10	8.13357e-08	2.75183e-08	2.13524e-08	3.06191e-08	5.66028e-08	5.13943e-08	1.76532e-08	4.60521e-08	2.45355e-07	5.31743e-08	2.87887e-08	1.17402e-07	5.09813e-09	9.43413e-09	8.69229e-06	8.41703e-08	2.70126e-07	3.52425e-07
tr|E7EVD6|E7EVD6_HUMAN	E7EVD6	tr|E7EVD6|E7EVD6_HUMAN	>tr|E7EVD6|E7EVD6_HUMAN Isoform of Q9HAR2, Adhesion G protein-coupled receptor L3 OS=Homo sapiens GN=ADGRL3 PE=1 SV=1	ADGRL3	ADGRL3	23284	6	739.882	761.527	812.889	803.007	777.691	661.334	590.145	614.873	600.272	571.43	1030.5	893.077	1196.77	1072.97	1218.75	1136.48	971.27	950.893	1076.01	1022.27	944.096	6.11346e-08	9.15761e-07	8.0806e-09	1.8951e-06	5.34522e-08	7.63174e-08	4.87371e-08	9.60575e-07	1.53538e-07	3.00684e-07	1.66639e-07	9.4452e-07	2.08408e-08	1.5387e-08	4.39497e-08	3.66774e-09	1.14664e-07	1.27478e-06	1.63399e-07	1.24597e-07	8.07271e-07
sp|P25098|ARBK1_HUMAN	P25098	sp|P25098|ARBK1_HUMAN	>sp|P25098|ARBK1_HUMAN Beta-adrenergic receptor kinase 1 OS=Homo sapiens GN=ADRBK1 PE=1 SV=2	ADRBK1	ADRBK1	156	1	159.968	160.316	135.885	152.973	132.725	159.019	152.859	153.771	142.95	151.986	164.753	146.121	165.404	160.908	173.043	182.089	127.563	153.723	138.938	133.553	122.937	1.2106e-05	1.8334e-06	4.76317e-09	3.94937e-07	2.75254e-06	6.86348e-08	4.30046e-08	1.34801e-05	2.39595e-05	1.72523e-05	3.8817e-07	2.72877e-05	1.12191e-08	5.14461e-08	2.71007e-08	2.80903e-08	2.49927e-06	1.00059e-06	2.19466e-07	2.21847e-05	1.06041e-06
sp|Q9Y4W6|AFG32_HUMAN	Q9Y4W6	sp|Q9Y4W6|AFG32_HUMAN	>sp|Q9Y4W6|AFG32_HUMAN AFG3-like protein 2 OS=Homo sapiens GN=AFG3L2 PE=1 SV=2	AFG3L2	AFG3L2	10939	11	2244.35	1593.75	1854.65	1795.42	2023.02	2364.26	2305.09	2148.92	2495.03	2519.42	3972.23	3228.17	2898.44	3722.94	2654.56	2553	3212.06	2986.42	3684.03	3524.82	3022.93	4.61177e-08	5.84388e-08	2.01737e-08	7.15961e-08	4.28534e-07	5.63731e-08	2.87433e-08	1.57368e-08	6.86231e-09	1.19743e-08	4.1219e-08	9.18031e-08	2.70743e-08	9.47494e-09	1.63372e-08	9.36047e-09	2.54255e-08	6.20721e-08	5.29644e-08	2.246e-08	6.7911e-08
tr|E7EUN2|E7EUN2_HUMAN	E7EUN2	tr|E7EUN2|E7EUN2_HUMAN	>tr|E7EUN2|E7EUN2_HUMAN Isoform of Q9UPQ3, Arf-GAP with GTPase, ANK repeat and PH domain-containing protein 1 OS=Homo sapiens GN=AGAP1 PE=1 SV=1	AGAP1	AGAP1	116987	2	75.0219	97.651	106.058	113.824	109.545	142.721	120.319	130.202	125.115	123.285	204.561	148.258	174.299	222.01	178.887	183.366	142.232	130.745	183.511	187.096	122.172	0.510517	0.102419	0.0083061	0.000205212	0.000977378	0.000166606	0.000807705	0.0373332	0.000333193	0.00013777	8.14333e-05	0.00912321	8.15676e-05	0.00115872	0.00017222	0.000603972	0.000306489	4.47534e-07	9.05054e-06	2.18885e-05	3.78583e-05
tr|F8VVT9|F8VVT9_HUMAN;sp|Q99490|AGAP2_HUMAN	F8VVT9;Q99490	tr|F8VVT9|F8VVT9_HUMAN;sp|Q99490|AGAP2_HUMAN	>tr|F8VVT9|F8VVT9_HUMAN Isoform of Q99490, Arf-GAP with GTPase, ANK repeat and PH domain-containing protein 2 OS=Homo sapiens GN=AGAP2 PE=1 SV=1;>sp|Q99490|AGAP2_HUMAN Arf-GAP with GTPase, ANK repeat and PH domain-containing protein 2 OS=Homo sapiens GN=AGAP2 PE=1 SV=2	AGAP2	AGAP2	116986	10	2061.22	2063.11	1981.66	2043.65	1936.6	1929.73	2091.83	2030.59	1799.69	2157.35	2892.99	2523.46	3292.65	2957.3	2651.31	2664.62	2270.4	2260.78	2496.29	2268.68	2371.29	1.91011e-08	7.57831e-08	3.08554e-09	7.29834e-09	3.36594e-08	2.07895e-08	1.26027e-09	2.50236e-08	7.56524e-09	3.89332e-09	4.03717e-08	1.50192e-07	1.51505e-08	1.14167e-08	1.38119e-08	1.27995e-08	2.27221e-08	1.24668e-07	2.34791e-08	2.02696e-08	2.03086e-07
sp|Q96P47|AGAP3_HUMAN;sp|Q96P47-3|AGAP3_HUMAN;tr|H7C4U6|H7C4U6_HUMAN	Q96P47;Q96P47-3;H7C4U6	sp|Q96P47|AGAP3_HUMAN;sp|Q96P47-3|AGAP3_HUMAN;tr|H7C4U6|H7C4U6_HUMAN	>sp|Q96P47|AGAP3_HUMAN Arf-GAP with GTPase, ANK repeat and PH domain-containing protein 3 OS=Homo sapiens GN=AGAP3 PE=1 SV=2;>sp|Q96P47-3|AGAP3_HUMAN Isoform of Q96P47, Isoform 3 of Arf-GAP with GTPase, ANK repeat and PH domain-containing protein 3 OS=Homo sapiens GN=AGAP3;>tr|H7C4U6|H7C4U6_HUMAN Isoform of Q96P47, Arf-GAP with GTPase, ANK repeat and PH domain-containing protein 3 (Fragment) OS=H…	AGAP3	AGAP3	116988	4	501.542	629.39	564.209	583.992	581.058	647.235	719.566	624.622	591.868	645.363	682.316	548.146	667.761	670.366	574.543	553.798	740.808	753.188	846.41	681.401	780.911	2.73139e-08	2.65849e-07	1.14294e-08	1.82631e-06	1.07261e-07	4.53897e-07	1.04903e-08	2.16275e-08	5.73354e-06	2.80728e-07	1.97551e-08	7.65201e-08	5.9185e-09	3.68703e-09	5.90392e-09	6.07607e-09	3.3018e-09	9.31761e-08	1.50148e-08	1.71715e-08	3.80145e-08
sp|P52594-2|AGFG1_HUMAN	P52594-2	sp|P52594-2|AGFG1_HUMAN	>sp|P52594-2|AGFG1_HUMAN Isoform of P52594, Isoform 2 of Arf-GAP domain and FG repeat-containing protein 1 OS=Homo sapiens GN=AGFG1	AGFG1	AGFG1	3267	1	125.557	140.567	138.813	131.922	134.669	80.2585	59.6887	102.786	92.3782	70.4228	69.7575	98.1555	99.677	95.9776	110.161	111.137	111.429	109.968	89.9763	107.189	100.043	4.52987e-09	8.4415e-08	9.16393e-08	5.89649e-09	1.22245e-07	0.298197	0.24309	2.68128e-06	0.00185248	0.0714642	0.0116943	5.05043e-06	3.69495e-07	6.9177e-07	3.91151e-06	1.97326e-06	7.0373e-09	1.52255e-07	3.0257e-07	5.30537e-09	5.10198e-05
sp|Q53H12|AGK_HUMAN	Q53H12	sp|Q53H12|AGK_HUMAN	>sp|Q53H12|AGK_HUMAN Acylglycerol kinase, mitochondrial OS=Homo sapiens GN=AGK PE=1 SV=2	AGK	AGK	55750	3	924.178	915.106	1148.47	974.217	1217.21	780.038	806.616	761.125	787.49	925.281	3307.32	2305.76	2203.26	3155.9	1994.48	1653.77	1221.73	1007.13	1482.22	1178.77	1167.46	1.74563e-08	6.05048e-09	1.83976e-10	6.48368e-09	5.896e-09	1.41629e-08	2.57524e-09	7.92237e-08	4.19614e-09	4.57886e-08	2.25193e-08	7.26423e-08	1.51644e-08	5.0751e-09	2.58395e-08	5.99633e-09	1.60211e-08	1.12083e-08	3.23969e-08	4.68791e-09	1.84429e-08
sp|P35573-2|GDE_HUMAN	P35573-2	sp|P35573-2|GDE_HUMAN	>sp|P35573-2|GDE_HUMAN Isoform of P35573, Isoform 5 of Glycogen debranching enzyme OS=Homo sapiens GN=AGL	AGL	AGL	178	1	150.7	179.291	159.551	173.074	161.902	208.247	189.74	218.529	202.724	230.344	167.263	171.485	160.626	179.1	174.776	164.321	65.5175	89.6514	56.9191	77.8834	85.4634	2.53571e-08	7.72615e-07	1.1648e-08	9.26961e-08	5.48511e-08	1.6322e-09	1.82366e-09	1.78191e-08	3.76895e-10	2.00345e-10	1.1962e-08	8.8434e-08	1.01266e-05	2.53891e-09	4.14633e-08	1.92839e-08	0.000203605	0.0113436	0.00943134	0.00415358	0.000252664
sp|Q99943|PLCA_HUMAN	Q99943	sp|Q99943|PLCA_HUMAN	>sp|Q99943|PLCA_HUMAN 1-acyl-sn-glycerol-3-phosphate acyltransferase alpha OS=Homo sapiens GN=AGPAT1 PE=1 SV=2	AGPAT1	AGPAT1	10554	2	511.514	573.765	582.383	522.979	482.497	562.353	498.302	532.431	528.549	560.01	376.534	429.054	486.32	425.247	445.719	457.418	539.054	554.35	577.509	619.33	610.701	6.07195e-07	5.43655e-07	2.30749e-07	2.21864e-06	1.62427e-05	2.8387e-06	3.0111e-05	5.58779e-06	1.23054e-05	2.57018e-05	4.82715e-07	2.96873e-07	2.07299e-07	1.13333e-05	1.87192e-06	5.55168e-07	2.15026e-07	7.14011e-07	3.23724e-06	1.35145e-06	5.11493e-05
sp|Q9NRZ7-2|PLCC_HUMAN	Q9NRZ7-2	sp|Q9NRZ7-2|PLCC_HUMAN	>sp|Q9NRZ7-2|PLCC_HUMAN Isoform of Q9NRZ7, Isoform 2 of 1-acyl-sn-glycerol-3-phosphate acyltransferase gamma OS=Homo sapiens GN=AGPAT3	AGPAT3	AGPAT3	56894	1	92.9173	126.287	102.235	105.156	123.644	111.257	110.9	133.674	118.096	107.672	80.7855	83.0458	76.5013	81.2023	93.5284	105.697	84.204	90.1315	96.279	93.994	108.732	1.14695e-07	2.54198e-07	6.55171e-06	0.000118175	2.69466e-06	5.08302e-06	2.2698e-08	3.9777e-07	5.28974e-06	2.23404e-06	5.96235e-05	1.19579e-05	0.000668336	5.8368e-06	3.10452e-05	2.1664e-08	1.34521e-07	4.69386e-06	6.51867e-07	1.65718e-08	2.62234e-06
sp|Q9NRZ5|PLCD_HUMAN	Q9NRZ5	sp|Q9NRZ5|PLCD_HUMAN	>sp|Q9NRZ5|PLCD_HUMAN 1-acyl-sn-glycerol-3-phosphate acyltransferase delta OS=Homo sapiens GN=AGPAT4 PE=1 SV=1	AGPAT4	AGPAT4	56895	1	134.82	140.145	123.177	123.167	130.447	158.661	144.603	164.635	147.483	175.912	73.4031	86.0089	100.062	87.6182	97.9888	111.64	102.941	101.032	108.017	104.775	106.727	5.33163e-06	6.69246e-06	5.39139e-07	1.22937e-05	8.62589e-06	5.35851e-07	2.66692e-07	1.44816e-07	2.43195e-08	3.18068e-07	0.0422554	0.000118628	0.000639012	0.00190227	0.000122266	3.0178e-05	8.90962e-08	9.41127e-05	4.98775e-05	2.45204e-05	1.0579e-06
sp|P23526|SAHH_HUMAN	P23526	sp|P23526|SAHH_HUMAN	>sp|P23526|SAHH_HUMAN Adenosylhomocysteinase OS=Homo sapiens GN=AHCY PE=1 SV=4	AHCY	AHCY	191	5	726.245	764.063	758.244	752.094	807.402	814.301	814.346	920.998	824.18	755.302	685.617	854.227	647.721	733.544	850.011	661.008	395.889	383.494	343.634	382.227	391.28	5.1488e-08	1.48914e-07	5.78362e-08	2.2072e-07	2.04577e-08	1.01929e-08	8.79482e-10	3.43223e-08	3.99156e-09	1.99788e-09	6.55616e-08	3.03712e-07	2.61348e-07	1.13723e-07	4.82719e-08	2.64686e-08	0.000139001	0.000149579	0.000286919	0.00019791	0.002563
sp|O43865|SAHH2_HUMAN	O43865	sp|O43865|SAHH2_HUMAN	>sp|O43865|SAHH2_HUMAN Adenosylhomocysteinase 2 OS=Homo sapiens GN=AHCYL1 PE=1 SV=2	AHCYL1	AHCYL1	10768	2	692.366	631.981	592.45	652.659	652.548	606.561	607.106	624.454	644.928	778.945	790.235	837.625	909.618	804.703	887.131	859.627	484.159	419.437	384.025	375.473	432.974	1.44085e-06	2.17891e-07	6.98868e-08	2.62452e-06	1.071e-06	1.3233e-07	2.07997e-07	2.12527e-07	1.78877e-07	1.63237e-05	1.23394e-06	2.73127e-06	5.95208e-07	2.94922e-06	1.90971e-06	7.60357e-07	1.6349e-06	0.000167942	0.000150176	5.45928e-05	1.37855e-05
sp|Q96HN2-2|SAHH3_HUMAN	Q96HN2-2	sp|Q96HN2-2|SAHH3_HUMAN	>sp|Q96HN2-2|SAHH3_HUMAN Isoform of Q96HN2, Isoform 2 of Adenosylhomocysteinase 3 OS=Homo sapiens GN=AHCYL2	AHCYL2	AHCYL2	23382	1	287.379	283.048	284.795	320.652	294.403	229.986	226.543	206.821	202.617	245.972	324.067	334.416	372.981	358.753	468.276	397.361	196.494	180.656	180.037	186.63	159.129	1.67546e-09	3.62852e-09	1.20968e-10	2.54644e-09	3.64357e-08	3.02765e-09	8.38904e-09	1.10155e-09	1.01498e-08	1.11309e-09	1.15244e-08	5.23974e-08	8.63244e-09	2.02691e-09	3.36734e-08	3.50022e-09	1.73647e-08	1.46182e-08	1.14947e-07	2.66272e-07	4.38878e-08
sp|Q8IVF2-3|AHNK2_HUMAN	Q8IVF2-3	sp|Q8IVF2-3|AHNK2_HUMAN	>sp|Q8IVF2-3|AHNK2_HUMAN Isoform of Q8IVF2, Isoform 3 of Protein AHNAK2 OS=Homo sapiens GN=AHNAK2	AHNAK2	AHNAK2	113146	1	71.7437	85.564	63.5581	76.5049	61.0817	55.202	74.7609	72.2997	63.2744	69.0935	68.2998	82.8377	72.0318	57.4967	81.366	107.134	159.9	136.544	178.181	165.57	122.982	0.38722	0.207169	0.202005	0.449115	0.177032	0.165154	0.252312	0.360996	0.366292	0.389546	0.00181239	0.0342499	0.0223739	0.187866	0.00176096	4.0532e-05	1.61646e-07	1.96021e-08	8.96425e-08	1.48021e-08	5.89698e-07
sp|Q09666|AHNK_HUMAN	Q09666	sp|Q09666|AHNK_HUMAN	>sp|Q09666|AHNK_HUMAN Neuroblast differentiation-associated protein AHNAK OS=Homo sapiens GN=AHNAK PE=1 SV=2	AHNAK	AHNAK	79026	2	103.358	108.813	79.22	100.878	130.602	95.0847	85.5517	112.811	108.389	99.458	219.16	267.471	261.967	259.984	217.117	250.553	396.308	306.829	198.608	274.059	198.429	0.173203	0.407747	0.145447	0.025852	0.254783	0.251504	0.217971	0.361677	0.223857	0.227524	7.70187e-06	1.12354e-07	2.36357e-06	1.08703e-06	5.63402e-07	1.31769e-07	2.68998e-08	1.37422e-05	0.00155892	3.0728e-08	1.23834e-06
sp|O95433|AHSA1_HUMAN	O95433	sp|O95433|AHSA1_HUMAN	>sp|O95433|AHSA1_HUMAN Activator of 90 kDa heat shock protein ATPase homolog 1 OS=Homo sapiens GN=AHSA1 PE=1 SV=1	AHSA1	AHSA1	10598	1	395.715	390.944	422.387	476.766	352.126	432.274	367.795	403.637	376.354	418.947	291.824	313.226	263.376	284.902	341.524	262.854	415.162	454.153	275.046	392.332	436.435	1.26649e-06	3.36063e-07	3.99679e-08	6.58635e-07	2.17069e-06	7.2623e-08	2.74681e-08	1.15469e-06	2.28165e-09	6.60727e-09	3.8403e-07	2.17456e-05	3.33601e-06	4.08732e-06	9.01321e-08	3.3208e-06	2.10353e-07	9.40183e-07	3.82779e-06	4.08244e-07	1.94527e-07
sp|O95831-3|AIFM1_HUMAN	O95831-3	sp|O95831-3|AIFM1_HUMAN	>sp|O95831-3|AIFM1_HUMAN Isoform of O95831, Isoform 3 of Apoptosis-inducing factor 1, mitochondrial OS=Homo sapiens GN=AIFM1	AIFM1	AIFM1	9131	3	1368.26	1043.38	1078.83	982.777	1174.99	1075.89	1130.13	971.05	1121.63	1276.55	2554.2	1914.39	1674.89	2387.13	1629.13	1632	1313.3	1302.35	1420.5	1288.64	1535.46	1.99685e-09	4.15826e-09	1.88656e-10	6.42504e-09	3.85651e-09	1.05487e-08	1.02985e-09	1.40006e-09	6.09302e-10	4.2571e-10	2.80115e-08	2.44211e-08	2.50814e-08	5.12918e-09	1.3364e-08	4.37456e-09	4.29883e-09	2.13452e-08	9.22694e-09	3.12515e-09	4.22385e-08
sp|Q12904|AIMP1_HUMAN	Q12904	sp|Q12904|AIMP1_HUMAN	>sp|Q12904|AIMP1_HUMAN Aminoacyl tRNA synthase complex-interacting multifunctional protein 1 OS=Homo sapiens GN=AIMP1 PE=1 SV=2	AIMP1	AIMP1	9255	1	69.1507	77.6122	90.0285	100.378	83.0691	91.0507	81.5083	90.477	89.9633	95.3708	81.815	80.0567	68.9576	66.1081	73.1093	80.1936	81.9368	83.8007	76.7561	77.8776	71.4711	0.00021292	0.0220762	9.33207e-05	0.180331	0.000387784	0.00337564	0.000125718	0.000482565	0.00284352	0.0121817	2.62581e-05	0.00719171	0.0867385	0.000169247	0.00477002	0.0625585	1.76269e-07	6.07347e-06	1.50579e-06	0.00289259	1.43067e-07
sp|O00170|AIP_HUMAN	O00170	sp|O00170|AIP_HUMAN	>sp|O00170|AIP_HUMAN AH receptor-interacting protein OS=Homo sapiens GN=AIP PE=1 SV=2	AIP	AIP	9049	1	160.877	164.73	165.637	169.663	142.821	203.759	225.28	199.071	188.603	214.884	94.1406	169.065	138.393	118.574	190.226	146.851	309.821	294.898	297.518	300.206	304.018	1.06136e-06	1.71716e-07	1.28928e-06	1.65581e-07	2.13818e-06	5.4123e-07	2.47682e-07	8.41376e-08	1.10043e-07	7.391e-08	0.000749759	9.3346e-07	9.15874e-06	4.56863e-07	1.42178e-06	8.44805e-06	6.01899e-09	3.68522e-07	3.03782e-08	4.97755e-09	2.01594e-08
sp|P00568|KAD1_HUMAN	P00568	sp|P00568|KAD1_HUMAN	>sp|P00568|KAD1_HUMAN Adenylate kinase isoenzyme 1 OS=Homo sapiens GN=AK1 PE=1 SV=3	AK1	AK1	203	2	1123.39	1100.44	1296.3	1166.58	1297.11	1022.35	770.216	1235.47	687.201	524.287	1392.68	1403.4	1198.37	1330.68	1398.65	1327.89	1434.04	1793.18	1046.43	1229.48	1380.82	3.86081e-08	1.56043e-08	1.17987e-09	1.07607e-08	4.04007e-09	3.4652e-08	2.64043e-07	7.80277e-09	7.21888e-07	1.41493e-07	2.06481e-07	1.34807e-07	1.12705e-06	2.50527e-07	1.68587e-07	2.04016e-08	5.80466e-09	2.44133e-07	2.25274e-07	2.36818e-07	2.43214e-07
sp|Q9UIJ7|KAD3_HUMAN	Q9UIJ7	sp|Q9UIJ7|KAD3_HUMAN	>sp|Q9UIJ7|KAD3_HUMAN GTP:AMP phosphotransferase AK3, mitochondrial OS=Homo sapiens GN=AK3 PE=1 SV=4	AK3	AK3	50808	1	332.861	359.619	341.566	352.334	326.377	403.529	408.638	372.152	339.259	438.861	294.804	318.015	267.237	287.257	259.463	269.546	265.987	244.847	209.018	257.831	205.459	1.23488e-08	1.03855e-07	1.28649e-06	1.2459e-07	6.28055e-08	1.00287e-08	4.25645e-08	2.45277e-09	3.75824e-09	8.40754e-08	1.16561e-07	2.57828e-07	3.55899e-06	2.84069e-05	8.10806e-06	2.77978e-09	1.89214e-08	1.08011e-07	5.71116e-08	1.89619e-08	5.19933e-06
sp|Q9Y6K8-3|KAD5_HUMAN	Q9Y6K8-3	sp|Q9Y6K8-3|KAD5_HUMAN	>sp|Q9Y6K8-3|KAD5_HUMAN Isoform of Q9Y6K8, Isoform 3 of Adenylate kinase isoenzyme 5 OS=Homo sapiens GN=AK5	AK5	AK5	26289	3	323.269	354.575	331.449	317.251	329.879	388.443	527.675	383.025	304.379	445.11	1253.11	1220.99	1589.7	1361.8	1149.07	1044.09	1058.8	1126.43	1239.45	1099.07	1312.58	5.7568e-05	6.86361e-07	6.26426e-06	2.06143e-07	2.81542e-06	7.33749e-08	4.99229e-09	4.72907e-08	6.46031e-07	1.66758e-08	3.32345e-08	3.933e-08	6.46255e-08	2.35942e-08	1.6022e-07	5.42399e-09	1.4787e-08	1.16575e-07	1.16374e-08	6.68789e-08	3.81448e-08
sp|O43687-2|AKA7A_HUMAN	O43687-2	sp|O43687-2|AKA7A_HUMAN	>sp|O43687-2|AKA7A_HUMAN Isoform of Q9P0M2, Isoform Alpha of A-kinase anchor protein 7 isoforms alpha and beta OS=Homo sapiens GN=AKAP7	AKAP7	AKAP7	9465	1	114.169	109.08	105.737	104.15	119.297	72.455	53.4238	97.7112	96.2905	75.5664	84.4857	105.014	106.089	114.319	125.566	136.596	77.3576	91.5784	76.9364	93.1695	68.6453	8.18432e-07	4.24734e-09	7.73999e-09	5.7052e-08	4.79464e-09	0.000378852	0.529226	9.71252e-07	4.32382e-08	0.000116295	0.000102585	1.24622e-07	3.08884e-07	2.27342e-09	2.40579e-08	2.75314e-09	2.21004e-09	2.18634e-06	6.19433e-08	1.06685e-08	4.22385e-08
tr|E7EMD6|E7EMD6_HUMAN	E7EMD6	tr|E7EMD6|E7EMD6_HUMAN	>tr|E7EMD6|E7EMD6_HUMAN Isoform of O43572, A-kinase anchor protein 10, mitochondrial OS=Homo sapiens GN=AKAP10 PE=1 SV=3	AKAP10	AKAP10	11216	1	62.5745	90.0118	81.2431	90.9855	93.4697	111.534	114.788	120.189	111.458	112.996	67.4638	83.5569	67.088	68.8805	80.1579	98.8192	82.8664	78.0662	80.7636	77.0015	79.234	0.271484	0.00761281	0.030701	1.94043e-05	5.94325e-07	6.69997e-05	0.000130891	0.00232551	0.000374139	0.000149466	0.00090186	0.0278343	0.000884449	0.0293848	0.0350976	5.5132e-06	1.37209e-05	3.96166e-05	5.19697e-08	2.44308e-05	6.68868e-05
sp|P14550|AK1A1_HUMAN	P14550	sp|P14550|AK1A1_HUMAN	>sp|P14550|AK1A1_HUMAN Alcohol dehydrogenase [NADP(+)] OS=Homo sapiens GN=AKR1A1 PE=1 SV=3	AKR1A1	AKR1A1	10327	2	624.094	684.45	685.76	714.856	643.085	746.876	742.94	764.463	674.351	710.846	391.404	399.852	314.22	316.986	360.097	298.666	412.002	445.171	320.197	361.995	384.106	4.48425e-07	2.77639e-06	1.00448e-08	8.9162e-07	6.18326e-06	4.63095e-09	7.05444e-09	8.28855e-09	1.1508e-08	4.53481e-09	0.000124592	2.66935e-05	8.62242e-05	0.0062864	0.000345516	0.000572574	1.16647e-06	1.53716e-06	0.000174653	5.45852e-06	1.92763e-05
sp|Q13740-2|CD166_HUMAN	Q13740-2	sp|Q13740-2|CD166_HUMAN	>sp|Q13740-2|CD166_HUMAN Isoform of Q13740, Isoform 2 of CD166 antigen OS=Homo sapiens GN=ALCAM	ALCAM	ALCAM	214	5	1637.21	1680.06	1722.98	1639.69	1807.76	1303.71	1518.87	1385.58	1361.84	1359.55	2004.55	2239.74	2616.59	2272.02	2543.3	2162.66	1480.87	1648.42	1685.79	1573.48	1659.07	1.685e-08	2.57546e-08	3.58005e-10	2.78925e-09	3.46016e-08	9.98951e-08	7.31443e-09	1.51297e-08	1.45677e-07	1.56995e-06	3.99611e-08	3.80005e-08	1.07906e-08	2.84519e-09	2.55713e-08	5.58148e-09	9.03482e-09	7.95385e-08	2.41331e-08	1.9939e-08	1.98559e-07
sp|P30837|AL1B1_HUMAN	P30837	sp|P30837|AL1B1_HUMAN	>sp|P30837|AL1B1_HUMAN Aldehyde dehydrogenase X, mitochondrial OS=Homo sapiens GN=ALDH1B1 PE=1 SV=3	ALDH1B1	ALDH1B1	219	2	305.373	290.419	311.636	304.563	229.559	514.073	517.774	479.69	452.418	532.009	164.286	154.734	163.99	116.721	134.382	152.407	178.825	169.926	180.688	160.542	129.125	6.10199e-09	3.06582e-07	1.63754e-08	9.94966e-07	9.22409e-09	5.13851e-08	3.416e-09	6.61458e-09	7.24652e-09	1.31594e-09	0.00912232	0.00316358	0.12178	0.10043	0.0153771	0.0273693	5.56804e-05	5.06442e-05	1.75307e-05	5.55913e-06	0.00219644
sp|O75891|AL1L1_HUMAN	O75891	sp|O75891|AL1L1_HUMAN	>sp|O75891|AL1L1_HUMAN Cytosolic 10-formyltetrahydrofolate dehydrogenase OS=Homo sapiens GN=ALDH1L1 PE=1 SV=2	ALDH1L1	ALDH1L1	10840	3	793.732	846.853	913.08	964.784	868.513	473.721	489.815	402.193	524.909	531.299	1400.65	1564.22	1251.11	1427.3	1509.98	1394.5	666.528	888.981	484.897	634.296	602.27	4.70474e-09	1.89497e-08	2.3241e-07	6.95822e-08	4.00153e-09	3.50771e-07	1.35318e-08	2.66063e-07	4.03026e-08	1.51026e-08	7.53533e-08	6.76304e-08	3.00779e-08	5.18517e-09	1.66415e-08	1.57119e-07	1.28239e-05	7.5159e-08	0.00059623	1.07562e-06	4.60006e-07
sp|P05091|ALDH2_HUMAN	P05091	sp|P05091|ALDH2_HUMAN	>sp|P05091|ALDH2_HUMAN Aldehyde dehydrogenase, mitochondrial OS=Homo sapiens GN=ALDH2 PE=1 SV=2	ALDH2	ALDH2	217	5	1098.98	1095.45	1301.58	1093.08	996.816	899.175	933.366	756.771	830.321	858.056	1738.17	2313.12	1716.77	1573.14	1858.3	1384.09	1560.42	1737.07	1770.91	1816.89	1745.67	1.78493e-08	1.94634e-08	2.06465e-10	4.56964e-08	1.92839e-08	9.38971e-08	7.36128e-09	4.49299e-08	4.73252e-08	1.64267e-09	4.4696e-08	2.88463e-08	1.66944e-08	9.69819e-09	1.66415e-08	4.89447e-09	3.27861e-09	6.66442e-08	1.28874e-08	2.95056e-08	5.76079e-08
sp|P51649|SSDH_HUMAN	P51649	sp|P51649|SSDH_HUMAN	>sp|P51649|SSDH_HUMAN Succinate-semialdehyde dehydrogenase, mitochondrial OS=Homo sapiens GN=ALDH5A1 PE=1 SV=2	ALDH5A1	ALDH5A1	7915	1	255.35	274.372	262.817	277.613	108.812	327.001	138.707	282.339	118.389	301.891	111.992	285.764	221.471	192.438	243.217	234.833	173.753	224.294	243.795	138.401	145.141	9.28306e-05	3.85867e-05	3.58664e-08	1.14211e-05	4.56324e-07	1.72906e-06	1.57569e-08	5.1033e-06	9.36561e-08	5.86441e-08	3.20875e-06	1.46055e-05	2.62368e-05	0.000415403	7.09436e-05	2.18977e-05	5.76492e-06	5.18091e-06	1.07698e-06	3.70525e-08	6.70306e-07
sp|Q02252|MMSA_HUMAN	Q02252	sp|Q02252|MMSA_HUMAN	>sp|Q02252|MMSA_HUMAN Methylmalonate-semialdehyde dehydrogenase [acylating], mitochondrial OS=Homo sapiens GN=ALDH6A1 PE=1 SV=2	ALDH6A1	ALDH6A1	4329	8	1355.08	1522.81	1213.15	1090.13	1107.02	1572.71	1421.22	1429.06	1523.13	1493.05	1324.25	1639.45	2208.7	1287.08	1881.12	1861.2	6472.34	6505.63	5735.04	6862.85	7293.95	1.11566e-06	6.23098e-06	1.97745e-06	2.78388e-06	2.57358e-05	4.80478e-07	7.62463e-08	4.37484e-06	5.23771e-07	3.60502e-08	0.000109139	3.12039e-05	0.00131524	7.76007e-06	0.000497959	0.000153934	6.72079e-08	5.93401e-07	1.38554e-07	1.05502e-07	4.12287e-07
sp|P49419-2|AL7A1_HUMAN	P49419-2	sp|P49419-2|AL7A1_HUMAN	>sp|P49419-2|AL7A1_HUMAN Isoform of P49419, Isoform 2 of Alpha-aminoadipic semialdehyde dehydrogenase OS=Homo sapiens GN=ALDH7A1	ALDH7A1	ALDH7A1	501	2	271.584	312.113	302.193	356.36	279.059	219.407	204.665	208.21	235.671	211.175	241.472	242.192	257.558	231.478	259.286	206.994	352.523	370.373	250.87	389.902	378.952	0.000126355	0.000183303	3.9412e-05	0.000129962	0.00205645	1.03429e-05	0.000356534	9.58522e-05	2.30138e-05	7.34936e-05	8.88839e-05	4.39114e-06	0.0133325	0.000149473	6.78257e-05	7.38589e-06	3.09982e-05	7.2141e-08	5.57493e-05	1.99002e-07	4.89923e-08
sp|P54886-2|P5CS_HUMAN	P54886-2	sp|P54886-2|P5CS_HUMAN	>sp|P54886-2|P5CS_HUMAN Isoform of P54886, Isoform Short of Delta-1-pyrroline-5-carboxylate synthase OS=Homo sapiens GN=ALDH18A1	ALDH18A1	ALDH18A1	5832	1	94.3935	112.264	105.997	110.269	86.7004	113.866	91.48	133.325	119.866	96.6634	58.1075	68.6091	60.3448	65.2627	63.5831	82.8118	53.6803	64.8415	54.2223	68.6944	62.8806	0.00317835	0.00160814	9.83097e-07	3.76682e-05	1.65913e-05	0.000144881	9.0254e-07	0.000118411	1.84839e-07	0.00260731	0.372763	0.221236	0.330752	0.00630014	0.348151	0.352331	1.6913e-06	0.00060443	7.67028e-05	3.1935e-05	5.96666e-06
sp|P04075|ALDOA_HUMAN	P04075	sp|P04075|ALDOA_HUMAN	>sp|P04075|ALDOA_HUMAN Fructose-bisphosphate aldolase A OS=Homo sapiens GN=ALDOA PE=1 SV=2	ALDOA	ALDOA	226	8	22287.7	26702.7	27204.9	26688.5	23991.8	20149.5	21575.2	19007.4	20499.8	19322.3	22964	24610.9	24018.4	21651.3	23243.1	23151.6	16929.7	17936.3	17117.4	16488.6	18289.6	1.72335e-08	8.51497e-08	7.92794e-09	2.41976e-07	1.75496e-08	8.01373e-09	4.03754e-09	2.71612e-08	1.11727e-07	1.16974e-08	4.4398e-08	1.76973e-07	9.98173e-08	5.76026e-08	1.1541e-07	1.27057e-08	5.88321e-08	5.09617e-08	1.74225e-07	2.93238e-08	1.25006e-07
sp|P09972|ALDOC_HUMAN	P09972	sp|P09972|ALDOC_HUMAN	>sp|P09972|ALDOC_HUMAN Fructose-bisphosphate aldolase C OS=Homo sapiens GN=ALDOC PE=1 SV=2	ALDOC	ALDOC	230	4	4127.51	4473.02	5113.42	4925.12	5856.14	6433.29	7074.33	5833.72	7868.28	7471.4	8366.17	9378.47	7781.09	8339.83	7402.05	8054.76	5091.93	5247.08	4671.66	5397.61	4985.79	1.02801e-07	1.75837e-07	2.76725e-06	3.55332e-07	9.91879e-07	4.26526e-06	2.17785e-06	2.41922e-07	1.35876e-06	3.02132e-06	1.38635e-06	7.57513e-07	6.23953e-08	9.13651e-08	2.37736e-07	1.37309e-07	1.11786e-06	1.92776e-07	1.78469e-07	1.47295e-07	4.97648e-06
sp|Q01433-3|AMPD2_HUMAN	Q01433-3	sp|Q01433-3|AMPD2_HUMAN	>sp|Q01433-3|AMPD2_HUMAN Isoform of Q01433, Isoform Ex1A-3 of AMP deaminase 2 OS=Homo sapiens GN=AMPD2	AMPD2	AMPD2	271	1	256.613	324.496	306.226	306.208	258.559	334.829	333.337	352.337	310.325	302.253	221.777	235.869	188.339	226.239	196.358	197.933	71.2379	82.7382	96.2009	106.97	83.2879	2.26393e-09	2.28436e-08	2.70242e-09	9.19582e-09	1.90325e-08	3.17129e-09	9.13142e-10	1.23308e-09	4.27032e-10	2.21691e-10	3.9705e-07	2.10628e-08	1.49216e-08	4.09381e-09	2.55429e-07	1.0199e-06	0.301747	0.00199249	0.0332299	0.000352597	0.130768
sp|P49418|AMPH_HUMAN	P49418	sp|P49418|AMPH_HUMAN	>sp|P49418|AMPH_HUMAN Amphiphysin OS=Homo sapiens GN=AMPH PE=1 SV=1	AMPH	AMPH	273	9	6653.62	7214.28	7431.93	7247.96	6840.86	5885.34	6031.92	6018.56	5767.17	5118.2	4141.17	4346.46	3096.97	3441.17	4238.37	4208.95	2548.59	1978.27	2338.69	2792.22	1684.24	1.37662e-08	1.86604e-08	2.8459e-09	9.88672e-09	1.92592e-08	3.4895e-08	3.67495e-09	4.80826e-09	1.08485e-08	2.54384e-09	1.98409e-07	1.12917e-07	3.63661e-08	2.65859e-08	1.22153e-08	5.19239e-09	4.188e-08	3.41285e-06	4.17353e-07	1.51818e-07	3.9396e-06
sp|P16157-2|ANK1_HUMAN	P16157-2	sp|P16157-2|ANK1_HUMAN	>sp|P16157-2|ANK1_HUMAN Isoform of P16157, Isoform Er16 of Ankyrin-1 OS=Homo sapiens GN=ANK1	ANK1	ANK1	286	4	516.318	508.464	555.9	439.717	524.199	511.566	525.132	611.012	544.61	596.96	240.918	288.218	362.43	336.439	254.743	292.922	909.686	519.261	541.681	567.483	896.753	4.58328e-05	0.000334025	6.70541e-05	0.000102845	0.000249567	1.67443e-05	2.73844e-05	5.46421e-06	1.85915e-05	2.36962e-05	0.050618	0.00170106	4.28516e-05	0.000459538	9.83992e-05	0.000208802	1.62602e-08	1.11612e-07	2.44491e-07	3.74962e-08	1.7417e-07
sp|Q01484|ANK2_HUMAN;sp|Q01484-5|ANK2_HUMAN;tr|H0Y931|H0Y931_HUMAN	Q01484;Q01484-5;H0Y931	sp|Q01484|ANK2_HUMAN;sp|Q01484-5|ANK2_HUMAN;tr|H0Y931|H0Y931_HUMAN	>sp|Q01484|ANK2_HUMAN Ankyrin-2 OS=Homo sapiens GN=ANK2 PE=1 SV=4;>sp|Q01484-5|ANK2_HUMAN Isoform of Q01484, Isoform 4 of Ankyrin-2 OS=Homo sapiens GN=ANK2;>tr|H0Y931|H0Y931_HUMAN Isoform of Q01484, Ankyrin-2 (Fragment) OS=Homo sapiens GN=ANK2 PE=1 SV=1	ANK2	ANK2	287	30	17865.3	17397.3	15695.2	16826.4	16668.1	13911.1	14728.3	13960.8	14043	14845.2	18548.2	19322	25801.8	20913.3	19991.2	24278.4	20668.8	18965	18092.7	19840	16286.4	3.74098e-08	6.13608e-08	3.27484e-09	2.02834e-08	4.6704e-08	1.54651e-07	6.63399e-09	1.48077e-08	5.68079e-09	2.21002e-08	1.21632e-07	9.39687e-08	3.90733e-08	1.04595e-08	6.90038e-08	1.25151e-08	1.47754e-08	1.51163e-07	2.41776e-08	5.78788e-08	2.54955e-07
sp|Q12955|ANK3_HUMAN;sp|Q12955-5|ANK3_HUMAN;tr|A0A087WTF3|A0A087WTF3_HUMAN	Q12955;Q12955-5;A0A087WTF3	sp|Q12955|ANK3_HUMAN;sp|Q12955-5|ANK3_HUMAN;tr|A0A087WTF3|A0A087WTF3_HUMAN	>sp|Q12955|ANK3_HUMAN Ankyrin-3 OS=Homo sapiens GN=ANK3 PE=1 SV=3;>sp|Q12955-5|ANK3_HUMAN Isoform of Q12955, Isoform 3 of Ankyrin-3 OS=Homo sapiens GN=ANK3;>tr|A0A087WTF3|A0A087WTF3_HUMAN Isoform of Q12955, Ankyrin-3 (Fragment) OS=Homo sapiens GN=ANK3 PE=1 SV=1	ANK3	ANK3	288	12	3659.91	3348.92	3118.08	3184.34	3055.23	2285.09	2262.25	2641.83	2580.74	2594.89	2685.77	2426.36	3531.07	2998.61	2496.06	3006.67	3039.82	2923.41	3009.98	2994.01	3230.42	1.12904e-08	1.70265e-08	1.1361e-09	2.6959e-08	1.2357e-07	9.73276e-08	2.85439e-08	7.60992e-08	2.05536e-07	1.31903e-08	6.76971e-08	3.3217e-07	1.03905e-08	8.56886e-09	1.77508e-07	2.58442e-08	7.68055e-09	6.23452e-08	5.39293e-08	1.28196e-07	2.15292e-07
sp|Q9P2R3|ANFY1_HUMAN	Q9P2R3	sp|Q9P2R3|ANFY1_HUMAN	>sp|Q9P2R3|ANFY1_HUMAN Rabankyrin-5 OS=Homo sapiens GN=ANKFY1 PE=1 SV=2	ANKFY1	ANKFY1	51479	1	63.1359	70.1996	67.6992	83.3882	89.2136	74.2676	88.0091	67.2387	85.2216	77.2837	61.0022	93.1733	74.2254	62.59	62.8269	89.0431	107.151	126.834	77.5651	108.814	112.079	0.0237996	0.15975	0.393269	0.0659747	0.0130696	0.0557943	0.00765885	0.131854	0.118275	0.065121	0.17415	1.04353e-05	0.0282839	8.63212e-06	0.314851	0.0021465	1.37504e-08	7.6069e-06	2.88673e-05	1.10125e-05	2.01387e-05
sp|Q8IV38|ANKY2_HUMAN	Q8IV38	sp|Q8IV38|ANKY2_HUMAN	>sp|Q8IV38|ANKY2_HUMAN Ankyrin repeat and MYND domain-containing protein 2 OS=Homo sapiens GN=ANKMY2 PE=1 SV=1	ANKMY2	ANKMY2	57037	1	76.9572	62.6621	75.6088	67.6238	86.2719	129.842	99.5641	131.041	115.293	101.905	63.2242	64.1518	58.6683	61.4889	67.4039	89.9398	158.452	163.788	165.237	154.584	127.328	0.24708	0.54542	0.273717	0.329241	0.476351	0.0012778	0.000150852	0.00270983	0.00366193	0.105041	0.177161	0.0972405	0.385381	0.427855	0.195069	0.374781	1.27817e-06	2.42203e-06	4.91281e-06	1.65449e-06	6.63644e-05
sp|Q7Z6G8-3|ANS1B_HUMAN;sp|Q7Z6G8|ANS1B_HUMAN	Q7Z6G8-3;Q7Z6G8	sp|Q7Z6G8-3|ANS1B_HUMAN;sp|Q7Z6G8|ANS1B_HUMAN	>sp|Q7Z6G8-3|ANS1B_HUMAN Isoform of Q7Z6G8, Isoform 3 of Ankyrin repeat and sterile alpha motif domain-containing protein 1B OS=Homo sapiens GN=ANKS1B;>sp|Q7Z6G8|ANS1B_HUMAN Ankyrin repeat and sterile alpha motif domain-containing protein 1B OS=Homo sapiens GN=ANKS1B PE=1 SV=2	ANKS1B	ANKS1B	56899	6	3393.66	3575.87	3662.53	3599.09	4126.15	2825.25	2887.01	3313.71	3331.19	3026.68	3990.82	3333.5	4425.99	4318.87	3421.85	3909.83	2493.83	2129.88	2662.93	2508.65	2169.36	8.43401e-09	3.7684e-08	6.74217e-10	1.61345e-08	9.32233e-09	1.65345e-08	6.05385e-08	1.77534e-08	1.61178e-08	6.92842e-08	3.93876e-08	5.64507e-08	3.80864e-08	7.34743e-09	5.54344e-08	3.08526e-09	3.4098e-08	1.72402e-07	9.08679e-09	1.31376e-08	6.87205e-08
sp|P04083|ANXA1_HUMAN	P04083	sp|P04083|ANXA1_HUMAN	>sp|P04083|ANXA1_HUMAN Annexin A1 OS=Homo sapiens GN=ANXA1 PE=1 SV=2	ANXA1	ANXA1	301	3	76.9098	148.568	159.89	183.987	117.463	95.0077	113.016	111.623	174.51	169.024	470.753	472.264	511.586	604.185	760.61	685.674	476.284	442.071	306.704	335.037	350.726	0.461768	0.356495	0.430712	0.237074	0.39623	0.093958	0.11053	0.06677	0.103059	0.343795	4.87733e-08	1.79146e-07	1.7289e-08	1.43078e-08	2.33156e-07	2.68373e-08	6.30105e-06	6.43331e-07	1.13828e-07	1.26317e-07	1.11007e-05
sp|P07355|ANXA2_HUMAN	P07355	sp|P07355|ANXA2_HUMAN	>sp|P07355|ANXA2_HUMAN Annexin A2 OS=Homo sapiens GN=ANXA2 PE=1 SV=2	ANXA2	ANXA2	302	3	133.68	105.627	84.6047	147.344	148.035	143.576	131.135	135.747	176.466	152.403	489.077	579.952	546.761	447.387	496.329	662.182	875.188	874.022	620.039	783.9	790.639	0.0527351	0.00942355	0.130415	0.000177638	0.000813354	0.0651609	0.443812	0.161915	0.00299933	0.2465	2.75559e-08	8.33651e-08	3.50412e-08	1.70969e-07	4.26064e-08	3.78291e-09	1.05644e-08	8.88851e-08	1.22248e-08	3.52496e-08	1.02186e-07
tr|Q6P452|Q6P452_HUMAN	Q6P452	tr|Q6P452|Q6P452_HUMAN	>tr|Q6P452|Q6P452_HUMAN Isoform of P09525, Annexin OS=Homo sapiens GN=ANXA4 PE=1 SV=1	ANXA4	ANXA4	307	1	317.644	348.006	287.029	255.881	236.169	220.544	374.052	352.82	372.665	420.244	439.031	403.728	482.391	556.44	601.636	551.722	325.067	852.049	935.396	294.713	336.949	6.18264e-06	7.49619e-07	2.0531e-06	3.49352e-05	1.63733e-06	1.34461e-05	5.50821e-10	8.25152e-07	2.32483e-08	2.28561e-07	3.88883e-08	1.08824e-06	5.55322e-05	2.16685e-07	9.01373e-07	2.53776e-07	1.11128e-05	4.74786e-05	1.73527e-06	2.05297e-06	1.47303e-05
sp|P08758|ANXA5_HUMAN	P08758	sp|P08758|ANXA5_HUMAN	>sp|P08758|ANXA5_HUMAN Annexin A5 OS=Homo sapiens GN=ANXA5 PE=1 SV=2	ANXA5	ANXA5	308	2	889.304	1055.48	915.422	1168.19	1066.03	737.646	816.47	965.223	845.139	843.722	842.519	801.136	953.686	866.79	1089.71	885.418	703.098	957.951	716.967	891.651	819.224	5.0864e-08	7.31637e-08	3.65259e-10	8.24133e-08	2.77176e-08	1.88131e-07	2.0963e-08	6.4141e-08	4.69651e-08	1.38263e-08	7.31972e-08	7.07907e-08	4.28734e-08	8.20061e-07	1.86385e-08	1.29985e-08	1.1344e-07	6.36708e-07	3.39358e-08	4.15907e-08	2.79779e-07
sp|P08133|ANXA6_HUMAN	P08133	sp|P08133|ANXA6_HUMAN	>sp|P08133|ANXA6_HUMAN Annexin A6 OS=Homo sapiens GN=ANXA6 PE=1 SV=3	ANXA6	ANXA6	309	5	2489.62	2233.68	1722.96	2089.05	2102.68	2287.36	1907.96	2467.44	2251.45	1874.77	4158.97	4230.24	5861.3	4676.54	5112.09	5040.43	8379.55	8187.62	8112.41	8597.4	8628.57	1.42962e-07	5.63215e-08	2.18146e-07	0.000766712	1.0103e-07	6.70773e-06	2.97456e-09	8.0848e-08	1.62454e-07	2.23996e-07	7.42071e-08	4.13113e-08	4.11352e-08	2.7085e-09	9.86164e-08	2.92091e-09	6.36499e-09	1.46182e-08	9.01617e-09	5.91715e-08	8.37596e-08
sp|P20073-2|ANXA7_HUMAN	P20073-2	sp|P20073-2|ANXA7_HUMAN	>sp|P20073-2|ANXA7_HUMAN Isoform of P20073, Isoform 2 of Annexin A7 OS=Homo sapiens GN=ANXA7	ANXA7	ANXA7	310	3	1456.93	1624.85	1356.74	1273.96	1416.31	825.166	886.375	905.734	763.794	765.693	1374.37	1305.08	1508.01	1430.81	1600.33	1435.33	1652.39	1605.27	1602.43	1564.19	1586.49	3.20022e-08	2.09817e-08	9.15979e-11	1.3211e-08	6.27759e-09	7.12199e-09	2.13856e-09	3.47996e-09	1.64106e-09	6.37184e-09	1.80456e-07	4.83636e-08	2.50814e-08	1.82891e-09	2.39576e-08	1.61785e-09	4.14801e-09	5.30718e-08	1.79668e-08	1.15996e-08	5.49508e-08
sp|P50995-2|ANX11_HUMAN	P50995-2	sp|P50995-2|ANX11_HUMAN	>sp|P50995-2|ANX11_HUMAN Isoform of P50995, Isoform 2 of Annexin A11 OS=Homo sapiens GN=ANXA11	ANXA11	ANXA11	311	3	425.275	440.277	376.963	314.457	388.199	233.023	300.164	374.517	315.198	194.595	319.107	398.892	590.889	533.533	449.642	341.836	578.588	608.444	642.941	662.309	656.346	1.09803e-05	2.8311e-06	1.40724e-06	0.000186236	1.04112e-05	1.7104e-05	0.000206937	2.93407e-06	4.30902e-05	0.103967	0.00965839	7.42404e-05	4.08563e-05	3.48352e-06	0.00169212	0.00159511	8.58156e-06	1.52569e-06	1.93032e-06	2.36216e-06	6.73373e-06
sp|Q10567-3|AP1B1_HUMAN	Q10567-3	sp|Q10567-3|AP1B1_HUMAN	>sp|Q10567-3|AP1B1_HUMAN Isoform of Q10567, Isoform C of AP-1 complex subunit beta-1 OS=Homo sapiens GN=AP1B1	AP1B1	AP1B1	162	2	1181.72	1388.35	1601.44	1333.39	1426	856.802	971.368	980.395	971.489	826.853	625.622	645.982	538.675	586.471	591.047	585.131	638.491	619.117	589.689	579.01	549.846	6.20439e-08	2.04114e-08	1.87011e-09	6.8075e-09	1.47566e-08	8.73982e-08	4.2637e-08	1.29985e-07	1.35017e-08	1.23405e-07	1.76987e-07	5.02845e-08	1.83634e-07	8.42716e-09	1.94948e-07	1.94044e-08	5.30934e-07	1.0836e-07	8.6988e-05	1.23318e-06	1.46598e-06
sp|Q9BXS5|AP1M1_HUMAN	Q9BXS5	sp|Q9BXS5|AP1M1_HUMAN	>sp|Q9BXS5|AP1M1_HUMAN AP-1 complex subunit mu-1 OS=Homo sapiens GN=AP1M1 PE=1 SV=3	AP1M1	AP1M1	8907	4	637.715	738.698	741.443	722.755	721.427	690.852	746.073	662.286	694.995	690.68	598.348	668.171	524.876	547.466	636.104	548.944	560.037	662.716	508.181	570.56	641.078	1.8329e-07	6.58949e-08	1.69385e-09	2.07066e-07	5.26026e-08	5.55988e-08	6.92056e-09	1.36887e-08	2.0894e-08	5.47559e-06	7.73101e-06	7.71351e-07	5.21306e-06	1.52891e-06	3.33381e-07	9.45311e-07	6.63922e-07	1.66753e-07	6.41361e-07	1.06067e-06	1.97949e-06
sp|P61966|AP1S1_HUMAN	P61966	sp|P61966|AP1S1_HUMAN	>sp|P61966|AP1S1_HUMAN AP-1 complex subunit sigma-1A OS=Homo sapiens GN=AP1S1 PE=1 SV=1	AP1S1	AP1S1	1174	1	231.322	220.683	225.129	223.483	208.309	210.878	206.934	205.027	223.831	205.554	163.727	189.077	160.374	163.344	192.096	178.045	208.083	204.449	153.188	175.614	184.207	1.31693e-08	2.86846e-08	1.43025e-10	9.25571e-08	9.63843e-09	1.69734e-08	3.94808e-08	7.04491e-08	3.40687e-07	1.09451e-05	1.95506e-06	6.45968e-06	1.00478e-05	4.733e-07	3.01823e-07	3.38886e-08	7.98533e-08	1.89539e-07	2.19637e-08	5.12584e-07	2.1326e-06
sp|O95782-2|AP2A1_HUMAN	O95782-2	sp|O95782-2|AP2A1_HUMAN	>sp|O95782-2|AP2A1_HUMAN Isoform of O95782, Isoform B of AP-2 complex subunit alpha-1 OS=Homo sapiens GN=AP2A1	AP2A1	AP2A1	160	18	19049.1	20366.4	20004.8	19287.8	19662.1	15666.5	15220.9	15417.1	15593.5	14790.8	13840	16225.9	13855.3	12019.1	17098.8	15304.1	12270.1	12238.8	11852.8	11890.8	12429.6	3.12568e-08	2.00205e-07	1.89625e-09	1.20735e-08	1.11798e-07	4.57899e-08	6.30822e-09	1.3289e-08	7.07684e-09	1.23681e-08	4.98454e-08	6.34409e-08	2.52142e-08	6.40429e-09	3.62534e-08	7.67129e-09	1.20183e-08	8.8636e-08	6.01017e-08	7.53492e-08	2.25613e-07
sp|O94973-2|AP2A2_HUMAN;sp|O94973|AP2A2_HUMAN	O94973-2;O94973	sp|O94973-2|AP2A2_HUMAN;sp|O94973|AP2A2_HUMAN	>sp|O94973-2|AP2A2_HUMAN Isoform of O94973, Isoform 2 of AP-2 complex subunit alpha-2 OS=Homo sapiens GN=AP2A2;>sp|O94973|AP2A2_HUMAN AP-2 complex subunit alpha-2 OS=Homo sapiens GN=AP2A2 PE=1 SV=2	AP2A2	AP2A2	161	12	10160.7	10780.8	10766.7	10659.2	10340.3	10129.2	9401.69	9712.7	9450.04	8831.65	5788.43	6618.68	6087.15	5534.56	6976.45	6438.64	5635.55	5516.74	4856.44	4915.37	5011.75	3.38155e-08	9.25181e-08	4.02011e-09	3.99267e-08	4.68576e-08	4.2234e-08	7.09353e-09	3.28166e-08	1.65863e-08	2.05141e-08	1.85531e-07	1.80255e-07	2.46167e-06	7.46997e-08	2.09841e-06	2.98216e-08	7.63791e-08	5.49262e-07	1.41691e-07	6.46847e-07	8.01234e-07
sp|P63010|AP2B1_HUMAN	P63010	sp|P63010|AP2B1_HUMAN	>sp|P63010|AP2B1_HUMAN AP-2 complex subunit beta OS=Homo sapiens GN=AP2B1 PE=1 SV=1	AP2B1	AP2B1	163	13	10998.3	12808.9	14086.7	11460.1	13786.4	10700.3	11586.8	11640.5	11878.6	10260.8	8328.05	10577	8812.49	8717.44	10057.3	10149.7	7852.84	7628.86	7480.59	7602.95	7447.23	2.19682e-07	1.31089e-07	3.99349e-09	1.61874e-08	2.67212e-07	4.02392e-08	6.20778e-09	2.01981e-08	6.29361e-09	1.20837e-08	1.2361e-07	5.2933e-07	4.18996e-08	1.95858e-08	1.4355e-07	3.48355e-08	5.48415e-08	4.93464e-08	1.05081e-07	1.99573e-07	2.05238e-07
sp|Q96CW1-2|AP2M1_HUMAN	Q96CW1-2	sp|Q96CW1-2|AP2M1_HUMAN	>sp|Q96CW1-2|AP2M1_HUMAN Isoform of Q96CW1, Isoform 2 of AP-2 complex subunit mu OS=Homo sapiens GN=AP2M1	AP2M1	AP2M1	1173	10	7036.67	7579.48	7931.08	7263.2	8283.42	6478.39	6845.97	7286.25	6980.67	6188.75	5528.18	5680.94	4900.46	4932.28	5627.48	5920.78	4939.26	4673.73	4626.79	4723.98	4753.72	8.48432e-09	5.47216e-08	5.3943e-10	3.92787e-09	4.4468e-08	5.37129e-09	5.1909e-09	1.4007e-08	5.22688e-09	9.27931e-09	7.72869e-08	4.7498e-08	8.77518e-09	8.29768e-09	2.03599e-08	6.7166e-09	1.02405e-08	3.9001e-08	2.99658e-08	7.41341e-09	1.05772e-07
sp|P53680|AP2S1_HUMAN	P53680	sp|P53680|AP2S1_HUMAN	>sp|P53680|AP2S1_HUMAN AP-2 complex subunit sigma OS=Homo sapiens GN=AP2S1 PE=1 SV=2	AP2S1	AP2S1	1175	1	593.873	511.008	480.839	602.356	465.593	219.489	281.552	465.811	386.336	199.938	379.512	453.92	408.888	437.663	440.669	502.251	333.159	315.876	334.926	312.115	358.948	2.65627e-08	1.81093e-08	1.38003e-09	2.70731e-09	3.63434e-07	4.23293e-06	1.28024e-08	5.37601e-08	6.36459e-10	4.29671e-06	1.51314e-07	1.07045e-07	4.4905e-08	2.45493e-08	4.13971e-07	2.49226e-09	1.90459e-07	3.87098e-07	2.43483e-08	1.47964e-07	2.02778e-08
sp|Q13367|AP3B2_HUMAN	Q13367	sp|Q13367|AP3B2_HUMAN	>sp|Q13367|AP3B2_HUMAN AP-3 complex subunit beta-2 OS=Homo sapiens GN=AP3B2 PE=1 SV=2	AP3B2	AP3B2	8120	9	1908.06	1979.58	2061.77	1939.63	1988.84	2292.13	2262.94	2145.91	2029.7	2163.03	1539.95	1703.72	1346.13	1538.19	1693.32	1443.05	2378.45	2261.52	1978.19	2094.82	2165.07	1.80602e-08	2.03322e-08	3.59955e-10	3.96305e-09	4.70609e-09	1.95355e-08	1.69374e-09	1.11389e-08	1.13738e-08	3.00691e-09	8.36711e-08	1.34053e-07	1.79528e-06	3.34792e-08	1.44973e-07	1.22994e-08	1.72403e-08	1.09188e-07	2.84242e-08	1.42415e-08	5.77877e-08
sp|O14617|AP3D1_HUMAN	O14617	sp|O14617|AP3D1_HUMAN	>sp|O14617|AP3D1_HUMAN AP-3 complex subunit delta-1 OS=Homo sapiens GN=AP3D1 PE=1 SV=1	AP3D1	AP3D1	8943	12	2019.45	2008.63	2066.08	1931.66	2100.52	2008.46	2217.85	2310.1	2046.87	1990.22	1702.82	1908.53	1621.06	1707.7	1732.34	1502.65	2766.27	2538.38	2216.79	2452.97	2470.91	1.72195e-06	5.50702e-07	4.47909e-08	4.7581e-06	6.21051e-08	1.0709e-07	6.4493e-08	7.2637e-08	6.738e-08	4.16523e-07	1.57163e-06	8.23528e-06	5.0243e-05	2.01714e-06	4.60582e-06	2.78344e-07	2.15996e-08	1.08578e-07	6.26854e-08	3.52981e-08	1.01142e-07
sp|P53677|AP3M2_HUMAN	P53677	sp|P53677|AP3M2_HUMAN	>sp|P53677|AP3M2_HUMAN AP-3 complex subunit mu-2 OS=Homo sapiens GN=AP3M2 PE=2 SV=1	AP3M2	AP3M2	10947	3	653.236	658.177	660.505	626.335	577.377	664.733	667.593	676.972	557.907	646.184	504.204	521.476	377.064	448.692	428.854	441.748	632.727	673.889	546.456	579.357	591.668	1.69373e-08	1.15967e-06	1.99955e-08	4.64268e-06	1.34428e-06	1.52788e-09	1.91986e-09	2.57977e-08	9.96106e-08	9.39636e-09	1.48214e-07	4.22779e-07	3.96395e-06	7.40094e-08	1.98415e-06	5.27095e-08	5.76897e-08	2.51409e-08	5.47194e-07	4.32246e-08	3.69587e-07
tr|F5H459|F5H459_HUMAN;sp|Q92572|AP3S1_HUMAN	F5H459;Q92572	tr|F5H459|F5H459_HUMAN;sp|Q92572|AP3S1_HUMAN	>tr|F5H459|F5H459_HUMAN Isoform of Q92572, AP-3 complex subunit sigma-1 OS=Homo sapiens GN=AP3S1 PE=1 SV=1;>sp|Q92572|AP3S1_HUMAN AP-3 complex subunit sigma-1 OS=Homo sapiens GN=AP3S1 PE=1 SV=1	AP3S1	AP3S1	1176	1	128.787	136.163	142.568	141.235	95.3483	130.997	138.976	140.353	136.456	130.031	94.145	102.335	84.2363	92.1036	129.191	127.463	140.448	112.824	118.496	130.118	115.872	0.000162314	5.10978e-05	2.32996e-06	2.99057e-05	5.17284e-05	0.000178524	1.46661e-05	4.28246e-06	0.000263032	8.09582e-06	0.00285302	2.81295e-07	0.000271763	0.000249192	0.000144313	2.71393e-05	4.38797e-06	3.01299e-05	2.9946e-05	8.93449e-05	1.66099e-05
sp|Q99767-2|APBA2_HUMAN	Q99767-2	sp|Q99767-2|APBA2_HUMAN	>sp|Q99767-2|APBA2_HUMAN Isoform of Q99767, Isoform 2 of Amyloid beta A4 precursor protein-binding family A member 2 OS=Homo sapiens GN=APBA2	APBA2	APBA2	321	1	93.8079	81.1102	90.5859	92.3616	84.3922	97.1026	91.6303	107.955	91.811	85.7594	81.4525	88.0008	83.573	89.4373	85.4942	98.2686	84.8529	106.378	91.2281	97.738	68.9928	0.00133819	0.00110877	0.00148664	0.00700446	0.00424087	0.0117055	0.000592571	7.4084e-05	0.00422006	0.0454592	0.000211066	2.32905e-05	3.29625e-07	0.000419924	0.000386405	0.000608739	4.13823e-08	3.0052e-06	1.90117e-08	4.90712e-07	4.46004e-08
sp|O00213-2|APBB1_HUMAN	O00213-2	sp|O00213-2|APBB1_HUMAN	>sp|O00213-2|APBB1_HUMAN Isoform of O00213, Isoform 2 of Amyloid beta A4 precursor protein-binding family B member 1 OS=Homo sapiens GN=APBB1	APBB1	APBB1	322	1	104.734	107.426	107.369	121.318	545.013	127.648	117.979	114.727	128.435	135.309	126.58	120.734	157.319	105.519	145.766	123.575	165.827	160.623	167.026	160.579	156.362	1.02856e-06	5.61975e-05	7.82852e-07	9.95754e-09	0.00786939	5.5666e-08	5.64219e-08	3.27334e-07	1.18507e-06	2.24511e-07	7.31375e-08	4.57354e-06	5.56613e-05	3.75815e-06	5.54573e-06	4.41772e-06	9.82515e-08	1.96021e-08	1.45281e-05	8.32135e-08	1.90842e-07
sp|Q9HDC9|APMAP_HUMAN	Q9HDC9	sp|Q9HDC9|APMAP_HUMAN	>sp|Q9HDC9|APMAP_HUMAN Adipocyte plasma membrane-associated protein OS=Homo sapiens GN=APMAP PE=1 SV=2	APMAP	APMAP	57136	1	416.617	382.162	379.155	343.393	335.286	264.931	246.133	186.468	172.253	261.568	648.774	712.922	874.855	685.795	726.004	770.133	1103.39	1136.61	1145.03	1168.03	1266.13	3.45641e-06	6.72486e-06	8.03108e-08	1.29614e-07	4.30481e-08	0.000293961	0.000781303	0.0015359	0.00335538	0.000520023	0.000351379	1.07251e-05	3.7829e-08	2.03012e-08	8.27352e-07	1.21089e-05	2.26113e-08	5.21166e-07	3.06943e-06	2.65904e-08	7.7273e-07
sp|P02649|APOE_HUMAN	P02649	sp|P02649|APOE_HUMAN	>sp|P02649|APOE_HUMAN Apolipoprotein E OS=Homo sapiens GN=APOE PE=1 SV=1	APOE	APOE	348	1	263.98	205.792	231.095	213.321	264.621	325.366	353.893	351.832	390.218	355.556	339.721	314.241	355.4	315.322	347.844	263.95	364.401	374.68	371.236	368.654	250.358	3.26707e-07	1.82404e-05	7.23177e-06	1.06063e-06	3.20209e-06	6.74928e-08	2.42743e-09	2.05617e-07	3.81587e-08	1.43293e-08	1.54636e-07	1.12046e-06	4.79893e-08	1.64572e-07	6.06989e-06	1.95045e-07	2.98058e-07	1.82349e-07	0.000547812	8.2793e-06	0.00177493
tr|H7C1U8|H7C1U8_HUMAN	H7C1U8	tr|H7C1U8|H7C1U8_HUMAN	>tr|H7C1U8|H7C1U8_HUMAN Isoform of Q9BUR5, MICOS complex subunit MIC26 (Fragment) OS=Homo sapiens GN=APOO PE=1 SV=1	APOO	APOO	79135	1	945.241	763.105	841.745	730.024	952.83	947.835	988.471	1039.98	1045.42	920.483	1744.68	1266.05	1128.2	1490.5	1195.35	1083.54	999.745	949.385	985.179	930.69	972.149	3.48462e-07	6.00599e-06	2.31507e-08	2.91537e-05	1.20903e-05	2.11645e-07	2.66476e-08	4.32359e-08	5.29616e-08	3.43538e-08	4.85259e-07	1.5637e-07	1.65461e-08	7.13086e-08	9.01321e-08	3.24588e-08	5.09325e-07	1.41073e-07	3.78823e-07	3.87715e-07	1.07112e-06
sp|Q9UKG1|DP13A_HUMAN	Q9UKG1	sp|Q9UKG1|DP13A_HUMAN	>sp|Q9UKG1|DP13A_HUMAN DCC-interacting protein 13-alpha OS=Homo sapiens GN=APPL1 PE=1 SV=1	APPL1	APPL1	26060	2	211.898	187.854	188.927	143.563	201.537	236.183	252.947	239.87	257.767	199.727	146.851	163.431	97.4548	131.895	137.167	160.984	132.755	150.126	97.466	116.727	130.141	0.000315893	3.42589e-06	1.10855e-06	3.0847e-05	9.43971e-06	9.43828e-07	0.000101699	0.000229751	5.69095e-06	0.227886	4.38293e-06	4.49108e-06	0.110634	7.46237e-05	0.000244099	0.000614912	0.000530653	4.60246e-05	9.21189e-05	5.51619e-05	1.27256e-05
sp|P48444|COPD_HUMAN	P48444	sp|P48444|COPD_HUMAN	>sp|P48444|COPD_HUMAN Coatomer subunit delta OS=Homo sapiens GN=ARCN1 PE=1 SV=1	ARCN1	ARCN1	372	2	118.9	365.406	115.699	278.334	128.253	149.786	137.848	322.899	156.558	146.833	132.598	112.932	111.054	140.066	133.304	119.102	261.489	220.586	233.614	218.226	214.518	0.0103676	0.278616	0.0181316	0.128092	0.00914517	0.00758384	0.0223775	0.167958	0.0946481	1.11155e-05	0.0114545	0.000911515	0.0506113	0.0136807	0.0589223	0.0272609	3.33865e-07	5.95248e-06	1.69712e-08	8.12731e-08	2.02484e-06
sp|P84077|ARF1_HUMAN	P84077	sp|P84077|ARF1_HUMAN	>sp|P84077|ARF1_HUMAN ADP-ribosylation factor 1 OS=Homo sapiens GN=ARF1 PE=1 SV=2	ARF1	ARF1	375	4	2305.55	916.162	933.95	1091.52	670.607	585.812	676.573	948.273	696.635	483.076	1485.74	1487	1039.36	1184.86	1684.65	1248.04	626.742	729.738	620.832	659.961	623.453	5.00492e-08	6.6329e-08	1.86943e-09	5.82106e-09	1.64441e-08	4.86917e-07	1.65627e-08	4.01998e-08	1.146e-07	0.000914775	1.61271e-07	1.28722e-06	1.67668e-07	2.73289e-08	3.90906e-07	4.97506e-08	9.86565e-05	1.52058e-05	3.93259e-06	8.56471e-06	2.43108e-06
sp|P62330|ARF6_HUMAN	P62330	sp|P62330|ARF6_HUMAN	>sp|P62330|ARF6_HUMAN ADP-ribosylation factor 6 OS=Homo sapiens GN=ARF6 PE=1 SV=2	ARF6	ARF6	382	4	815.007	889.809	905.162	872.917	906.911	771.956	748.783	769.079	743.671	746.087	582.493	600.456	521.7	574.446	645.796	576.912	1028.27	1029.44	1168.63	1110.19	1114.45	1.02037e-07	2.62767e-07	2.19201e-07	7.56154e-06	1.05448e-07	6.6525e-07	1.75685e-08	9.50929e-09	1.57784e-06	3.7336e-09	1.12712e-07	2.2307e-06	0.00181699	4.54938e-06	0.00077064	5.37016e-08	1.90917e-07	4.77589e-08	5.0837e-08	4.44165e-08	9.25874e-08
sp|Q8N6T3-5|ARFG1_HUMAN	Q8N6T3-5	sp|Q8N6T3-5|ARFG1_HUMAN	>sp|Q8N6T3-5|ARFG1_HUMAN Isoform of Q8N6T3, Isoform 5 of ADP-ribosylation factor GTPase-activating protein 1 OS=Homo sapiens GN=ARFGAP1	ARFGAP1	ARFGAP1	55738	1	376.277	410.965	398.031	363.272	359.824	334.914	317.778	298.325	269.467	288.149	238.803	262.545	187.457	217.515	242.76	206.331	331.587	292.419	307.571	306.614	232.665	5.16296e-06	3.27446e-06	5.6689e-07	1.29504e-06	1.75464e-05	1.13218e-06	1.26135e-06	2.78747e-06	1.58522e-06	7.78921e-06	3.38255e-05	9.3787e-06	4.01664e-07	2.86094e-07	5.36342e-06	1.28058e-05	2.44347e-07	2.27324e-06	1.048e-05	1.20071e-05	6.43263e-07
sp|Q9Y6D5|BIG2_HUMAN	Q9Y6D5	sp|Q9Y6D5|BIG2_HUMAN	>sp|Q9Y6D5|BIG2_HUMAN Brefeldin A-inhibited guanine nucleotide-exchange protein 2 OS=Homo sapiens GN=ARFGEF2 PE=1 SV=3	ARFGEF2	ARFGEF2	10564	2	112.595	102.137	112.88	121.974	126.986	1208.53	1196.84	1143.47	1728.73	1432.17	215.307	165.257	183.864	179.991	144.045	148.359	258.23	236.925	268.02	257.573	241.188	0.000101161	0.111275	0.0747688	0.075474	0.000464181	0.0146446	0.00241392	0.011396	0.186575	0.0328717	0.179782	0.13935	0.0385342	0.0712665	0.110481	0.191602	3.35343e-06	0.049403	2.90049e-05	1.3072e-07	2.68123e-05
sp|P53365-2|ARFP2_HUMAN	P53365-2	sp|P53365-2|ARFP2_HUMAN	>sp|P53365-2|ARFP2_HUMAN Isoform of P53365, Isoform 2 of Arfaptin-2 OS=Homo sapiens GN=ARFIP2	ARFIP2	ARFIP2	23647	1	297.34	313.836	278.829	296.909	286.015	217.088	201.376	233.464	222.127	210.777	144.845	147.763	105.305	136.559	138.508	146.612	118.421	124.672	117.575	105.913	124.984	3.60005e-08	4.36844e-08	1.15808e-10	9.33708e-09	1.5279e-09	1.57996e-07	4.75909e-09	5.3626e-09	5.38775e-10	1.80891e-09	5.86953e-07	5.74595e-07	0.00211944	2.94393e-08	2.32015e-06	7.16447e-08	1.28513e-06	4.65416e-08	2.66259e-05	1.73036e-07	5.0599e-06
sp|Q07960|RHG01_HUMAN	Q07960	sp|Q07960|RHG01_HUMAN	>sp|Q07960|RHG01_HUMAN Rho GTPase-activating protein 1 OS=Homo sapiens GN=ARHGAP1 PE=1 SV=1	ARHGAP1	ARHGAP1	392	5	1242.68	1142.35	1322.99	1373.4	1338.45	991.366	966.34	1101.21	927.502	712.489	849.667	1161.36	677.871	814.255	952.375	748.529	2340.79	1894.26	1678.28	1729.06	2207.47	1.3419e-07	1.73533e-05	4.13056e-08	1.31514e-06	4.26999e-07	0.000304489	3.70409e-05	1.48505e-06	3.99083e-06	0.0107152	2.26999e-05	1.1483e-06	0.00397711	4.48656e-05	1.3613e-06	4.65381e-06	1.58735e-08	1.24822e-07	3.80864e-07	1.24406e-07	2.47519e-07
sp|Q5T5U3|RHG21_HUMAN	Q5T5U3	sp|Q5T5U3|RHG21_HUMAN	>sp|Q5T5U3|RHG21_HUMAN Rho GTPase-activating protein 21 OS=Homo sapiens GN=ARHGAP21 PE=1 SV=1	ARHGAP21	ARHGAP21	57584	4	351.231	404.364	350.23	381.317	393.635	454.897	479.779	423.294	395.925	499.366	474.317	421.428	518.315	463.293	433.961	470.013	390.887	397.942	399.357	371.969	431.736	8.72862e-07	5.40687e-06	1.11296e-05	1.90404e-05	0.000240504	5.08582e-08	1.51456e-07	2.4172e-07	1.06513e-05	6.11655e-06	3.20448e-06	8.48516e-06	1.32485e-07	3.24817e-05	6.77288e-06	1.61657e-07	9.67077e-07	4.41776e-05	3.15959e-05	0.000104738	5.07108e-05
sp|A7KAX9|RHG32_HUMAN	A7KAX9	sp|A7KAX9|RHG32_HUMAN	>sp|A7KAX9|RHG32_HUMAN Rho GTPase-activating protein 32 OS=Homo sapiens GN=ARHGAP32 PE=1 SV=1	ARHGAP32	ARHGAP32	9743	2	180.633	156.099	171.104	166.513	187.612	134.742	129.844	142.001	152.18	142.494	162.857	183.058	205.045	180.004	197.318	180.596	122.249	124.373	143.24	134.675	105.088	3.75969e-08	2.68273e-05	8.92655e-08	1.52852e-05	1.82094e-08	1.99571e-05	5.02587e-06	4.53982e-06	2.17283e-06	2.50125e-05	2.04833e-06	2.81282e-07	3.29001e-08	1.43562e-06	5.79551e-08	8.05713e-09	3.23092e-07	0.000177257	1.42385e-08	1.54526e-07	0.000253996
sp|Q9NRY4|RHG35_HUMAN	Q9NRY4	sp|Q9NRY4|RHG35_HUMAN	>sp|Q9NRY4|RHG35_HUMAN Rho GTPase-activating protein 35 OS=Homo sapiens GN=ARHGAP35 PE=1 SV=3	ARHGAP35	ARHGAP35	2909	4	725.534	243.107	602.784	275.094	252.241	304.745	421.046	272.966	413.805	303.341	374.727	511.814	448.908	434.049	448.386	220.964	558.149	507.001	570.356	525.588	583.385	0.0394887	0.00160363	0.0207612	0.0173292	0.0112315	0.00372557	1.96727e-05	0.000939786	3.9861e-05	0.00144718	0.0027452	0.00150145	0.00148816	0.0544787	0.00174977	0.00164394	5.72958e-05	6.472e-06	5.05899e-07	3.07297e-06	3.46889e-07
sp|Q9C0H5|RHG39_HUMAN	Q9C0H5	sp|Q9C0H5|RHG39_HUMAN	>sp|Q9C0H5|RHG39_HUMAN Rho GTPase-activating protein 39 OS=Homo sapiens GN=ARHGAP39 PE=1 SV=2	ARHGAP39	ARHGAP39	80728	3	352.869	357.978	374.022	417.575	292.432	394.276	293.557	456.562	370.625	378.065	463.318	367.165	427.234	419.255	343.982	354.826	304.288	334.782	318.443	276.798	310.363	5.96518e-06	6.11551e-06	3.82526e-06	7.18694e-06	0.000186208	3.61525e-06	5.54761e-05	3.4162e-07	3.77551e-05	1.02614e-06	6.22756e-06	3.45464e-06	1.02567e-07	1.24099e-06	6.0531e-05	3.10953e-06	7.40962e-05	0.000321234	2.1954e-05	4.98005e-05	3.39703e-05
sp|Q17R89-2|RHG44_HUMAN	Q17R89-2	sp|Q17R89-2|RHG44_HUMAN	>sp|Q17R89-2|RHG44_HUMAN Isoform of Q17R89, Isoform 2 of Rho GTPase-activating protein 44 OS=Homo sapiens GN=ARHGAP44	ARHGAP44	ARHGAP44	9912	5	517.132	618.606	564.72	614.042	553.854	725.098	711.172	636.699	593.178	662.666	695.686	704.568	738.23	623.509	602.033	524.293	911.594	908.277	1005.07	920.17	1187.88	2.86403e-06	2.88985e-06	2.06692e-07	4.49197e-07	2.4815e-07	4.07311e-08	4.17768e-08	2.09519e-08	1.13209e-08	5.00666e-08	5.23193e-07	1.25376e-07	9.695e-07	3.08191e-08	1.96745e-06	6.64334e-08	2.01461e-08	2.4008e-08	1.21743e-07	6.99948e-08	6.85769e-07
tr|J3KRE2|J3KRE2_HUMAN	J3KRE2	tr|J3KRE2|J3KRE2_HUMAN	>tr|J3KRE2|J3KRE2_HUMAN Isoform of P52565, Rho GDP-dissociation inhibitor 1 OS=Homo sapiens GN=ARHGDIA PE=1 SV=1	ARHGDIA	ARHGDIA	396	3	812.395	781.756	836.773	798.183	730.886	1134.39	1150.25	1022.3	1013.57	1030.02	566.239	613.869	432.893	503.442	616.284	440.058	491.238	564.982	380.956	452.563	438.537	2.56348e-09	5.63179e-08	9.15979e-11	3.72547e-09	2.21228e-09	1.72772e-08	3.19624e-09	1.4591e-09	8.18257e-09	1.22388e-09	1.64737e-08	3.88764e-07	7.69374e-07	1.11004e-08	1.12208e-08	8.39443e-08	1.50519e-09	1.35172e-07	2.12112e-07	4.48412e-08	6.09411e-08
sp|Q92974-3|ARHG2_HUMAN	Q92974-3	sp|Q92974-3|ARHG2_HUMAN	>sp|Q92974-3|ARHG2_HUMAN Isoform of Q92974, Isoform 3 of Rho guanine nucleotide exchange factor 2 OS=Homo sapiens GN=ARHGEF2	ARHGEF2	ARHGEF2	9181	1	108.608	110.927	124.009	111.775	114.544	102.964	108.875	109.794	113.647	126.906	115.064	125.016	132.592	118.16	124.887	133.204	125.052	132.087	141.838	141.366	138.478	3.46224e-06	0.000110649	5.56907e-06	2.00235e-05	0.000110085	5.1023e-07	8.52775e-08	0.000148284	1.28976e-07	1.92904e-07	2.6491e-05	4.19338e-06	6.66357e-08	5.52412e-06	6.18026e-07	1.16521e-06	6.12882e-08	1.19895e-06	0.000134878	1.70975e-05	4.14326e-06
sp|Q15052-2|ARHG6_HUMAN	Q15052-2	sp|Q15052-2|ARHG6_HUMAN	>sp|Q15052-2|ARHG6_HUMAN Isoform of Q15052, Isoform 2 of Rho guanine nucleotide exchange factor 6 OS=Homo sapiens GN=ARHGEF6	ARHGEF6	ARHGEF6	9459	1	146.343	178.013	167.551	173.35	154.688	134.36	135.692	141.461	125.525	130.438	299.825	293.957	296.767	260.828	215.583	200.516	166.601	184.684	158.987	165.134	240.6	1.82788e-08	1.55006e-07	2.27237e-09	1.0619e-05	2.92646e-06	9.52909e-08	4.97899e-06	5.27628e-07	9.40639e-06	7.61163e-08	2.67703e-06	6.24491e-08	2.23295e-07	1.78563e-08	5.5989e-06	5.67896e-07	1.44446e-07	2.25197e-06	1.93183e-07	3.2051e-08	1.97473e-07
sp|Q14155-5|ARHG7_HUMAN;sp|Q14155-3|ARHG7_HUMAN;tr|B1ALK7|B1ALK7_HUMAN	Q14155-5;Q14155-3;B1ALK7	sp|Q14155-5|ARHG7_HUMAN;sp|Q14155-3|ARHG7_HUMAN;tr|B1ALK7|B1ALK7_HUMAN	>sp|Q14155-5|ARHG7_HUMAN Isoform of Q14155, Isoform 5 of Rho guanine nucleotide exchange factor 7 OS=Homo sapiens GN=ARHGEF7;>sp|Q14155-3|ARHG7_HUMAN Isoform of Q14155, Isoform 3 of Rho guanine nucleotide exchange factor 7 OS=Homo sapiens GN=ARHGEF7;>tr|B1ALK7|B1ALK7_HUMAN Isoform of Q14155, Rho guanine nucleotide exchange factor 7 OS=Homo sapiens GN=ARHGEF7 PE=1 SV=1	ARHGEF7	ARHGEF7	8874	3	291.398	296.11	292.434	315.069	263.326	266.564	209.579	251.746	219.278	278.125	231.316	289.681	300.246	251.709	277.337	256.932	477.473	441.564	460.387	483.221	441.64	0.000312555	5.97103e-05	4.70436e-05	0.000204752	2.08762e-06	0.106369	0.0692736	0.0136038	0.0629025	0.0116721	0.0269047	0.000223638	1.44808e-06	0.0102695	0.000195493	0.000422502	5.92683e-09	3.16112e-07	3.77955e-07	2.7688e-08	3.55251e-08
sp|O43307-3|ARHG9_HUMAN	O43307-3	sp|O43307-3|ARHG9_HUMAN	>sp|O43307-3|ARHG9_HUMAN Isoform of O43307, Isoform 3 of Rho guanine nucleotide exchange factor 9 OS=Homo sapiens GN=ARHGEF9	ARHGEF9	ARHGEF9	23229	1	78.3807	85.6431	78.0577	74.7957	89.5629	95.3184	89.4106	91.7842	102.934	87.7051	108.617	92.0256	82.6289	96.5067	91.8653	104.214	73.7411	85.0404	78.4591	84.7441	78.0865	4.26884e-07	2.19073e-05	4.78204e-05	0.0038109	2.01008e-05	9.67794e-07	5.31435e-10	2.60912e-07	3.45131e-06	6.41385e-06	2.72877e-07	1.5382e-06	3.61678e-07	4.49583e-07	5.27039e-06	1.03676e-07	4.21272e-08	4.73611e-07	1.44095e-06	1.95337e-07	8.45261e-07
tr|E9PMR6|E9PMR6_HUMAN	E9PMR6	tr|E9PMR6|E9PMR6_HUMAN	>tr|E9PMR6|E9PMR6_HUMAN Isoform of Q9NZN5, Rho guanine nucleotide exchange factor 12 OS=Homo sapiens GN=ARHGEF12 PE=1 SV=1	ARHGEF12	ARHGEF12	23365	1	68.7793	85.4204	77.1563	72.7721	90.5722	91.3554	92.2347	106.121	103.138	99.716	126.099	120.081	121.269	105.478	104.943	133.911	112.808	124.534	129.668	123.192	101.99	0.0381468	0.000436332	0.0196184	0.00527537	0.000266516	0.000589435	8.89144e-05	0.000844624	0.000643855	8.93303e-05	8.47884e-06	6.36283e-07	5.11527e-06	1.57846e-07	1.68661e-05	0.00992655	5.33822e-07	6.38257e-05	3.74375e-07	1.29361e-06	1.51558e-05
tr|B4DZG7|B4DZG7_HUMAN	B4DZG7	tr|B4DZG7|B4DZG7_HUMAN	>tr|B4DZG7|B4DZG7_HUMAN Isoform of P40616, ADP-ribosylation factor-like protein 1 OS=Homo sapiens GN=ARL1 PE=1 SV=1	ARL1	ARL1	400	1	92.4803	79.7811	85.3678	92.8889	70.6053	67.6536	84.4393	86.6194	93.3938	65.0519	98.9768	100.249	64.0639	89.504	71.3291	105.079	134.866	158.339	143.358	147.81	133.814	0.000119871	0.303513	3.78094e-06	0.000595864	0.010406	0.0209331	0.00122818	0.00154426	0.000512392	0.10351	0.000287152	0.000120468	0.0016851	0.00743826	0.169253	0.00271415	2.73937e-07	2.99445e-08	3.41419e-07	3.97287e-06	3.50479e-06
sp|P36404|ARL2_HUMAN	P36404	sp|P36404|ARL2_HUMAN	>sp|P36404|ARL2_HUMAN ADP-ribosylation factor-like protein 2 OS=Homo sapiens GN=ARL2 PE=1 SV=4	ARL2	ARL2	402	2	110.354	93.8673	111.522	99.7613	98.574	137.569	121.976	144.566	365.447	417.645	173.174	215.982	186.126	164.731	160.578	173.494	296.563	293.866	254.713	268.14	322.119	0.0398805	0.189418	0.0945874	0.269662	0.0379742	0.056301	0.243734	0.239664	0.253271	0.171198	4.30324e-06	0.000123817	0.00597278	0.001107	0.00111372	0.000278741	1.42602e-07	3.65236e-08	3.07631e-06	3.65634e-07	9.57736e-07
sp|P36405|ARL3_HUMAN	P36405	sp|P36405|ARL3_HUMAN	>sp|P36405|ARL3_HUMAN ADP-ribosylation factor-like protein 3 OS=Homo sapiens GN=ARL3 PE=1 SV=2	ARL3	ARL3	403	3	488.733	475.392	519.782	530.003	472.669	641.381	656.511	653.347	576.432	565.567	533.375	582.146	420.268	492.908	554.502	449.03	766.542	835.459	641.378	743.873	800.285	8.88998e-08	6.88677e-08	1.25619e-09	4.19112e-08	5.37433e-08	6.07969e-09	5.69937e-10	2.17043e-09	7.55083e-09	5.12305e-09	1.71004e-08	1.38952e-07	4.52256e-07	5.00551e-08	4.0332e-08	3.66875e-07	2.84316e-09	2.26718e-07	1.61092e-08	1.15165e-08	5.41658e-07
sp|O75915|PRAF3_HUMAN	O75915	sp|O75915|PRAF3_HUMAN	>sp|O75915|PRAF3_HUMAN PRA1 family protein 3 OS=Homo sapiens GN=ARL6IP5 PE=1 SV=1	ARL6IP5	ARL6IP5	10550	1	812.873	908.353	787.184	922.646	739.83	655.277	635.65	643.921	576.311	797.904	933.89	818.372	1281.76	909.568	1059.36	975.791	1449.95	1383.41	1497.09	1547.67	1394.25	2.20408e-08	8.69569e-09	3.50798e-10	1.38345e-08	5.48779e-09	1.30078e-09	3.04444e-09	2.11069e-09	6.44343e-10	3.03125e-09	3.92239e-08	5.0784e-08	2.21451e-08	1.58404e-09	7.90263e-09	2.40334e-09	9.38187e-09	2.3611e-08	8.47675e-09	3.75036e-07	3.87278e-08
sp|Q96BM9|ARL8A_HUMAN	Q96BM9	sp|Q96BM9|ARL8A_HUMAN	>sp|Q96BM9|ARL8A_HUMAN ADP-ribosylation factor-like protein 8A OS=Homo sapiens GN=ARL8A PE=1 SV=1	ARL8A	ARL8A	127829	2	1324.27	1283.42	1291.9	1268.71	1209.07	1440.1	1409.74	1622.86	1533.18	1479.51	1116.83	1381.6	1174.09	1155.89	1287.46	1166.64	1650.6	1733.24	1737.18	1691.16	1980.99	5.5347e-09	2.27197e-08	3.15355e-10	1.27586e-08	3.00232e-08	2.3778e-08	1.3709e-09	9.25381e-09	2.86049e-09	3.8826e-09	1.61049e-08	8.47318e-08	2.05903e-07	4.87471e-08	1.9846e-07	1.68028e-08	3.07683e-08	1.0636e-07	1.26933e-08	9.87931e-09	8.65968e-07
sp|Q9NVJ2|ARL8B_HUMAN	Q9NVJ2	sp|Q9NVJ2|ARL8B_HUMAN	>sp|Q9NVJ2|ARL8B_HUMAN ADP-ribosylation factor-like protein 8B OS=Homo sapiens GN=ARL8B PE=1 SV=1	ARL8B	ARL8B	55207	1	411.245	269.544	308.277	212.968	312.68	297.016	350.74	403.673	352.497	285.977	385.91	383.717	282.187	325.893	303.679	360.927	512.641	516.157	517.761	523.048	462.247	4.64736e-06	2.45581e-07	4.03589e-07	6.17543e-07	6.33945e-06	2.04615e-05	1.58877e-07	9.23775e-08	2.74294e-07	4.1906e-05	1.37175e-07	3.14022e-06	1.87102e-06	7.00148e-07	5.43292e-06	5.03958e-07	4.01951e-07	2.90424e-06	1.90442e-06	6.19848e-06	3.96363e-05
tr|A0A087WUW9|A0A087WUW9_HUMAN	A0A087WUW9	tr|A0A087WUW9|A0A087WUW9_HUMAN	>tr|A0A087WUW9|A0A087WUW9_HUMAN Isoform of Q9NXU5, ADP-ribosylation factor-like protein 15 OS=Homo sapiens GN=ARL15 PE=1 SV=1	ARL15	ARL15	54622	1	349.706	393.597	304.402	356.749	287.192	469.141	519.724	526.708	556.76	542.276	259.245	295.916	337.598	279.87	348.461	309.469	417.601	390.311	380.877	392.198	506.788	4.72371e-09	3.82455e-08	3.84484e-08	1.59701e-08	3.52052e-08	6.57316e-09	7.82119e-09	1.06157e-08	1.28609e-08	1.14245e-08	3.66895e-08	7.34494e-08	1.71305e-07	1.44887e-09	5.84217e-08	5.68172e-09	1.54003e-07	4.02315e-08	1.95842e-08	2.65904e-08	7.98879e-05
sp|Q9NVT9|ARMC1_HUMAN	Q9NVT9	sp|Q9NVT9|ARMC1_HUMAN	>sp|Q9NVT9|ARMC1_HUMAN Armadillo repeat-containing protein 1 OS=Homo sapiens GN=ARMC1 PE=1 SV=1	ARMC1	ARMC1	55156	2	226.665	258.989	252.728	187.032	272.037	158.667	177.464	243.333	200.154	167.323	309.784	321.365	263.886	398.478	231.608	291.532	219.28	242.66	256.307	249.408	224.95	5.01841e-06	1.35251e-07	1.74147e-08	0.00491781	5.697e-07	0.00039276	0.000467863	2.61236e-07	0.000131316	0.00110428	6.20776e-05	3.26298e-07	2.51136e-05	2.60935e-06	0.000158515	8.19602e-08	2.6239e-05	2.26926e-07	7.31521e-06	1.08836e-06	3.68837e-06
sp|Q92747|ARC1A_HUMAN	Q92747	sp|Q92747|ARC1A_HUMAN	>sp|Q92747|ARC1A_HUMAN Actin-related protein 2/3 complex subunit 1A OS=Homo sapiens GN=ARPC1A PE=1 SV=2	ARPC1A	ARPC1A	10552	3	4550.72	4919.19	4363.87	3928.78	4121.19	4188.87	3889.86	4439.21	3836.85	3998.89	3299.19	3340.84	3241.24	3387.53	3068.67	3417.86	2451.95	2125.73	2236.33	2444.74	2212.98	3.79513e-08	1.65093e-08	2.78204e-09	5.00663e-08	2.02351e-08	3.73359e-08	2.3411e-08	1.34232e-08	6.0391e-09	2.69998e-09	2.26503e-07	7.13632e-08	5.08558e-08	4.4928e-08	4.31927e-08	1.76291e-08	1.43672e-08	2.43022e-06	6.06897e-08	5.2457e-08	3.67958e-07
sp|O15144|ARPC2_HUMAN	O15144	sp|O15144|ARPC2_HUMAN	>sp|O15144|ARPC2_HUMAN Actin-related protein 2/3 complex subunit 2 OS=Homo sapiens GN=ARPC2 PE=1 SV=1	ARPC2	ARPC2	10109	7	5826.29	5398.83	4947.41	5461.07	4712.17	3856.68	3364.44	4317.52	3620.5	3450.94	3715.96	3949.17	4020.16	3887.73	3770.87	3969.44	2596.55	2253.72	2435.55	2733.91	2393.44	2.15571e-08	1.99161e-08	1.35853e-09	1.68264e-08	1.30999e-08	1.39573e-07	4.73612e-09	1.50906e-08	2.13339e-08	1.89389e-08	2.20775e-08	4.94572e-08	1.75028e-08	3.70196e-09	2.74795e-08	5.72712e-09	1.08741e-08	5.52009e-08	1.73619e-08	9.99919e-09	1.06207e-07
sp|O15145|ARPC3_HUMAN	O15145	sp|O15145|ARPC3_HUMAN	>sp|O15145|ARPC3_HUMAN Actin-related protein 2/3 complex subunit 3 OS=Homo sapiens GN=ARPC3 PE=1 SV=3	ARPC3	ARPC3	10094	2	439.908	489.474	440.71	473.552	371.142	369.315	366.469	341.993	322.967	356.113	284.993	314.97	346.781	347.287	324.974	302.088	255.51	257.441	234.106	254.156	286.58	1.91069e-07	1.10695e-07	1.45574e-09	1.52253e-07	2.46797e-08	1.9518e-09	4.70744e-09	3.1709e-08	4.62546e-09	5.67311e-10	9.66961e-08	9.81607e-08	5.91383e-05	2.62366e-09	7.50554e-08	1.0861e-07	3.04996e-07	1.70677e-05	8.92355e-06	1.66559e-06	8.47717e-05
sp|P59998|ARPC4_HUMAN	P59998	sp|P59998|ARPC4_HUMAN	>sp|P59998|ARPC4_HUMAN Actin-related protein 2/3 complex subunit 4 OS=Homo sapiens GN=ARPC4 PE=1 SV=3	ARPC4	ARPC4	10093	5	9611.41	11131.7	10057.7	9371.48	8941.35	9248.39	9158.57	9557.69	8518.95	9353.02	7786.03	7729.58	7664.49	7603.05	7134.71	7133.94	4727.06	5222.79	4713.65	4847.68	5961.22	2.4883e-08	7.48649e-08	1.72952e-09	6.15807e-09	1.18865e-07	3.77333e-08	9.98722e-09	3.45185e-09	9.08891e-09	2.80894e-09	7.04288e-08	4.94242e-08	1.78121e-08	5.7464e-09	1.89155e-08	4.46321e-09	1.22483e-08	1.86884e-08	3.92737e-08	1.0411e-08	5.99296e-08
sp|O15511|ARPC5_HUMAN	O15511	sp|O15511|ARPC5_HUMAN	>sp|O15511|ARPC5_HUMAN Actin-related protein 2/3 complex subunit 5 OS=Homo sapiens GN=ARPC5 PE=1 SV=3	ARPC5	ARPC5	10092	1	1226.47	1539.31	1425.4	1239.66	1233.37	1135.46	1189.8	1324.68	1054.85	1162.15	873.532	837.947	872.783	1001.16	784.643	731.695	545.774	619.551	527.791	494.984	680.34	3.40531e-08	6.6401e-08	3.02865e-10	1.83246e-09	1.5085e-08	2.37804e-08	9.55889e-10	2.2157e-09	2.18518e-09	1.95759e-08	4.66751e-08	5.88952e-08	9.88072e-09	1.52142e-09	6.16105e-09	1.68973e-08	7.24682e-09	4.58212e-08	3.51641e-09	4.13232e-09	2.85328e-08
sp|Q9BPX5|ARP5L_HUMAN	Q9BPX5	sp|Q9BPX5|ARP5L_HUMAN	>sp|Q9BPX5|ARP5L_HUMAN Actin-related protein 2/3 complex subunit 5-like protein OS=Homo sapiens GN=ARPC5L PE=1 SV=1	ARPC5L	ARPC5L	81873	3	2503.12	3069.16	2958.26	2822.7	2741.81	2848.64	3053.61	2792.84	2702.09	2688.36	2168.67	2439.17	2539.81	2461.59	2554.66	2277.26	1878.77	1869.9	1965.8	1969.19	2043.39	4.49907e-09	1.79626e-08	1.1831e-09	1.90944e-09	1.422e-08	5.65765e-08	2.45212e-09	4.61738e-09	1.60106e-08	1.26676e-09	4.925e-08	1.95827e-08	5.45341e-08	3.20567e-09	2.97835e-08	1.52232e-09	9.32616e-08	1.6747e-08	1.91862e-07	1.20666e-08	2.12548e-07
sp|P49407-2|ARRB1_HUMAN	P49407-2	sp|P49407-2|ARRB1_HUMAN	>sp|P49407-2|ARRB1_HUMAN Isoform of P49407, Isoform 1B of Beta-arrestin-1 OS=Homo sapiens GN=ARRB1	ARRB1	ARRB1	408	2	261.297	261.658	264.309	269.728	283.049	234.639	254.215	253.492	244.835	233.557	290.76	293.978	211.832	282.395	260.371	239.275	126.512	143.468	124.773	151.294	134.21	8.55832e-07	9.1897e-07	3.42986e-07	5.69656e-05	3.5809e-06	8.64756e-08	7.41537e-08	0.000447628	1.88536e-07	2.41376e-05	1.21042e-07	2.9438e-08	1.64477e-06	6.91447e-08	9.48236e-09	1.25586e-05	0.138823	0.00683799	0.0603766	0.0035644	0.026336
tr|E7EMM4|E7EMM4_HUMAN	E7EMM4	tr|E7EMM4|E7EMM4_HUMAN	>tr|E7EMM4|E7EMM4_HUMAN Isoform of Q13510, Acid ceramidase OS=Homo sapiens GN=ASAH1 PE=1 SV=1	ASAH1	ASAH1	427	1	86.2105	60.7443	89.5511	88.2534	129.608	158.624	189.301	183.921	224.158	170.969	108.655	116.587	100.472	94.4151	117.565	106.094	142.693	169.166	98.2191	83.7942	142.168	0.0086596	0.214423	1.33481e-05	0.00493638	3.01701e-06	9.18077e-08	3.72732e-07	5.54802e-08	3.41838e-08	9.87485e-08	0.000128969	0.000686646	0.345472	0.000247729	0.000320834	0.31105	7.80627e-08	1.49533e-06	3.74566e-07	7.63091e-07	5.51893e-05
tr|A0A0A0MRE5|A0A0A0MRE5_HUMAN	A0A0A0MRE5	tr|A0A0A0MRE5|A0A0A0MRE5_HUMAN	>tr|A0A0A0MRE5|A0A0A0MRE5_HUMAN Isoform of Q9ULH1, Arf-GAP with SH3 domain, ANK repeat and PH domain-containing protein 1 OS=Homo sapiens GN=ASAP1 PE=1 SV=1	ASAP1	ASAP1	50807	3	315.454	393.011	382.903	383.654	342.012	327.931	269.092	259.238	282.63	271.029	231.816	239.844	268.89	256.304	262.176	279.64	317.674	269.573	286.495	304.757	291.994	5.60171e-07	1.22821e-07	3.18601e-08	2.00583e-06	7.89178e-07	6.33211e-08	4.35498e-07	9.84831e-07	1.51748e-05	7.33286e-07	1.20067e-05	4.12757e-05	6.37782e-05	3.93057e-07	6.97289e-05	4.14309e-05	1.82282e-07	3.24448e-06	7.46343e-06	1.91001e-07	1.45233e-05
sp|P78348|ASIC1_HUMAN	P78348	sp|P78348|ASIC1_HUMAN	>sp|P78348|ASIC1_HUMAN Acid-sensing ion channel 1 OS=Homo sapiens GN=ASIC1 PE=1 SV=3	ASIC1	ASIC1	41	1	70.842	63.1463	59.8612	59.1033	77.1687	85.0175	72.5141	90.6265	84.2905	75.2701	96.7545	89.7993	88.6625	103.42	109.613	128.965	56.934	65.9757	65.9862	62.875	56.4238	0.000791775	0.103489	0.407973	0.0959947	0.338266	0.250022	0.50225	0.000908689	0.0970655	0.0244226	5.10967e-08	2.48504e-06	1.38604e-06	2.14613e-08	3.33844e-05	1.28583e-06	0.000110015	1.23805e-07	3.6734e-06	3.61981e-07	7.70599e-05
tr|A0A087WXS7|A0A087WXS7_HUMAN	A0A087WXS7	tr|A0A087WXS7|A0A087WXS7_HUMAN	>tr|A0A087WXS7|A0A087WXS7_HUMAN Isoform of O43681, ATPase ASNA1 OS=Homo sapiens GN=ASNA1 PE=1 SV=1	ASNA1	ASNA1	439	5	820.675	898.553	869.28	865.504	796.606	966.611	925.183	861.944	816.676	855.58	979.142	936.399	924.216	907.896	894.419	758.687	1561.67	1695.63	1648.62	1613.61	1885.54	4.34959e-06	7.56444e-07	4.47165e-07	3.08062e-06	2.46383e-08	5.97812e-08	5.43587e-09	3.5217e-08	4.70284e-08	4.33886e-09	4.37485e-06	1.02601e-06	5.36136e-05	3.38227e-07	5.18978e-06	2.26718e-08	3.30954e-09	3.51216e-08	1.88104e-08	2.28621e-08	8.64642e-08
sp|Q8NBU5|ATAD1_HUMAN	Q8NBU5	sp|Q8NBU5|ATAD1_HUMAN	>sp|Q8NBU5|ATAD1_HUMAN ATPase family AAA domain-containing protein 1 OS=Homo sapiens GN=ATAD1 PE=1 SV=1	ATAD1	ATAD1	84896	4	1148.97	1079.07	1212.03	941.911	1332.14	934.548	951.827	1047.6	1006.78	993.002	1587.41	1270.74	1131.83	1405.78	1074.66	918.48	1312.94	1254.68	1336.74	1143.59	1179.06	1.21901e-07	1.41817e-07	2.07187e-08	3.50909e-06	1.47606e-08	2.9017e-09	7.10271e-10	7.34737e-09	7.28395e-09	1.49865e-09	4.06428e-08	4.03885e-07	3.9065e-07	6.47834e-08	1.07144e-06	4.25007e-07	1.3626e-08	7.56417e-08	2.77519e-08	8.47732e-08	6.66894e-08
sp|P31939-2|PUR9_HUMAN	P31939-2	sp|P31939-2|PUR9_HUMAN	>sp|P31939-2|PUR9_HUMAN Isoform of P31939, Isoform 2 of Bifunctional purine biosynthesis protein PURH OS=Homo sapiens GN=ATIC	ATIC	ATIC	471	2	199.138	189.424	217.44	182.735	215.216	283.408	260.809	275.848	278.422	292.188	244.86	250.228	155.64	247.743	183.87	217.402	355.834	297.413	203.602	283.484	328.675	0.269362	0.000272649	1.13105e-06	0.000416085	0.000216296	3.09084e-06	1.51143e-07	6.15974e-07	1.77378e-07	6.75305e-08	0.0055306	0.00994863	0.0030524	0.00299754	0.00142272	0.0102799	2.99762e-08	6.88026e-07	2.167e-05	3.18644e-06	1.26632e-07
sp|Q8WXF7|ATLA1_HUMAN	Q8WXF7	sp|Q8WXF7|ATLA1_HUMAN	>sp|Q8WXF7|ATLA1_HUMAN Atlastin-1 OS=Homo sapiens GN=ATL1 PE=1 SV=1	ATL1	ATL1	51062	6	746.381	856.858	811.762	694.817	695.915	854.77	847.797	1037.85	822.672	776.468	1181.85	1333.93	1583.7	1339.1	1455.48	1416.4	1761.72	1763.16	1948.76	1860.92	1885.97	3.8844e-07	4.72317e-05	0.000156338	0.000901172	0.00804833	0.00106198	0.012514	0.00157815	0.00280236	0.00044458	2.42119e-07	2.57447e-07	5.00869e-08	1.00931e-07	1.58245e-07	4.41681e-09	3.0162e-08	9.78914e-08	3.64021e-07	6.55014e-08	5.78509e-07
sp|P05023-4|AT1A1_HUMAN	P05023-4	sp|P05023-4|AT1A1_HUMAN	>sp|P05023-4|AT1A1_HUMAN Isoform of P05023, Isoform 4 of Sodium/potassium-transporting ATPase subunit alpha-1 OS=Homo sapiens GN=ATP1A1	ATP1A1	ATP1A1	476	12	21693.9	22629.1	20283.7	20010.5	20053.6	14310.5	14526.3	15516.2	14980.5	14176.3	25289.1	28185.9	37801.7	29538	36468.6	40866.5	29306.4	31163.1	32922.9	33376.8	30987	8.57686e-08	1.50781e-07	8.52727e-09	2.05463e-07	2.29174e-07	8.64047e-07	4.79486e-07	1.21307e-07	2.16853e-07	2.39244e-07	2.74271e-07	7.60832e-08	6.53704e-08	4.73551e-08	3.91668e-08	3.00484e-08	6.63099e-08	2.66166e-07	1.2407e-07	1.42185e-08	8.94881e-08
tr|B1AKY9|B1AKY9_HUMAN	B1AKY9	tr|B1AKY9|B1AKY9_HUMAN	>tr|B1AKY9|B1AKY9_HUMAN Isoform of P50993, Sodium/potassium-transporting ATPase subunit alpha OS=Homo sapiens GN=ATP1A2 PE=1 SV=1	ATP1A2	ATP1A2	477	12	17455.7	19203.5	16439.4	19340.4	21427.2	20946.1	21802.7	19657.1	25018.2	23519.4	23520.8	22448.6	26247.1	22950.9	25584.8	25149	16828.1	19546.2	19924.4	18595.9	21232.5	8.44925e-08	5.92915e-08	3.3283e-09	5.37762e-08	1.25834e-08	5.56999e-08	6.84242e-09	1.3498e-08	6.5483e-09	3.02869e-09	1.27049e-07	1.04511e-07	2.60121e-08	1.16689e-08	8.59146e-08	1.165e-08	1.16669e-07	1.35211e-07	1.02401e-07	1.24267e-07	2.89965e-07
sp|P13637|AT1A3_HUMAN	P13637	sp|P13637|AT1A3_HUMAN	>sp|P13637|AT1A3_HUMAN Sodium/potassium-transporting ATPase subunit alpha-3 OS=Homo sapiens GN=ATP1A3 PE=1 SV=3	ATP1A3	ATP1A3	478	23	138542	134773	131244	123292	125586	89906.8	99986.5	98711	100122	102945	60526.4	70914.7	91230.8	65844.7	76174.2	81286	54073	59494.7	56012.1	56832.7	59089.9	1.3227e-07	3.07238e-07	7.68e-09	1.28066e-07	1.78737e-07	6.52726e-08	4.80419e-09	1.26934e-08	6.31091e-09	4.34346e-08	6.85331e-08	1.45952e-07	6.49944e-08	2.67562e-08	6.66963e-08	1.68726e-08	4.51687e-08	4.03767e-07	5.47533e-08	6.95607e-08	4.87243e-07
sp|P05026-2|AT1B1_HUMAN	P05026-2	sp|P05026-2|AT1B1_HUMAN	>sp|P05026-2|AT1B1_HUMAN Isoform of P05026, Isoform 2 of Sodium/potassium-transporting ATPase subunit beta-1 OS=Homo sapiens GN=ATP1B1	ATP1B1	ATP1B1	481	2	21597.1	25680.7	26011.8	23863.4	21516.7	16269.6	19103	19902.8	19257.5	17958	14036.8	16124.5	19808.7	17274.5	19385.5	21371.4	14287.9	16003.8	14983.6	15255.5	15801.4	4.77326e-08	3.44172e-07	1.87401e-08	2.22932e-08	2.15328e-07	3.3381e-08	2.17596e-08	4.02108e-08	7.85321e-09	7.52194e-08	2.37826e-07	3.32084e-07	2.05125e-07	1.79558e-07	5.62593e-07	4.09235e-08	1.30574e-07	6.52061e-06	2.05076e-07	3.48321e-07	3.91561e-06
sp|P14415|AT1B2_HUMAN	P14415	sp|P14415|AT1B2_HUMAN	>sp|P14415|AT1B2_HUMAN Sodium/potassium-transporting ATPase subunit beta-2 OS=Homo sapiens GN=ATP1B2 PE=1 SV=3	ATP1B2	ATP1B2	482	5	3403.62	4275.24	4159.59	4034.72	5250.2	3747.5	4361.1	4673.08	5868.87	4086.45	5811.56	5959.4	6012.31	6355.32	5378.01	6610.09	4965.02	5414.58	6196.6	5864.79	5924	1.74938e-08	2.08011e-08	1.49054e-09	5.10563e-08	2.09931e-08	5.49716e-09	1.23136e-09	3.55217e-09	3.26434e-09	8.17941e-09	4.7884e-08	4.25879e-08	8.98275e-09	9.76458e-09	7.61359e-08	8.602e-09	1.03491e-08	5.25684e-08	4.32922e-08	1.32827e-08	5.97657e-08
sp|P54709|AT1B3_HUMAN	P54709	sp|P54709|AT1B3_HUMAN	>sp|P54709|AT1B3_HUMAN Sodium/potassium-transporting ATPase subunit beta-3 OS=Homo sapiens GN=ATP1B3 PE=1 SV=1	ATP1B3	ATP1B3	483	1	227.608	281.41	265.578	273.719	290.522	210.081	80.344	77.2869	167.416	85.2645	280.734	301.693	366.494	329.784	347.974	381.192	317.875	356.428	362.066	373.153	352.468	5.11797e-05	1.10855e-05	6.56295e-07	4.41925e-05	2.74199e-06	0.532332	0.225303	0.452472	0.343985	0.232212	0.000289345	5.7185e-05	0.000277054	1.67729e-05	0.00136179	8.66447e-06	1.51819e-05	2.36606e-06	6.04566e-06	9.89146e-06	1.92431e-05
sp|P16615|AT2A2_HUMAN	P16615	sp|P16615|AT2A2_HUMAN	>sp|P16615|AT2A2_HUMAN Sarcoplasmic/endoplasmic reticulum calcium ATPase 2 OS=Homo sapiens GN=ATP2A2 PE=1 SV=1	ATP2A2	ATP2A2	488	24	8892.4	9769.43	8962.86	7893.46	7960.72	7519.22	8036.56	8474.32	7241.58	8351.58	10210.1	9800.26	13684	10428.7	10734.3	11966.4	11195.9	11144.4	12926.5	11756.9	11789.7	2.19224e-07	1.0027e-07	6.39327e-09	1.78936e-07	4.21582e-08	6.90766e-08	1.26137e-08	7.48598e-08	1.31276e-07	1.2672e-08	1.32294e-07	4.43605e-07	1.00858e-07	4.4465e-08	6.24262e-08	4.86311e-08	4.31264e-08	1.08388e-07	5.8841e-08	1.273e-07	1.89834e-07
sp|P20020-4|AT2B1_HUMAN	P20020-4	sp|P20020-4|AT2B1_HUMAN	>sp|P20020-4|AT2B1_HUMAN Isoform of P20020, Isoform C of Plasma membrane calcium-transporting ATPase 1 OS=Homo sapiens GN=ATP2B1	ATP2B1	ATP2B1	490	14	26902.6	27973.3	26954.2	22351.2	21093.8	13115.7	14528.9	15933.7	14805.1	15135.2	16708.9	16607.2	23484.5	19480.7	20973.5	21252.3	12969.7	14541.3	14348.2	14034.4	16361.6	4.11295e-08	6.76341e-08	2.92723e-09	3.77802e-08	9.13762e-08	2.44564e-08	2.89032e-08	1.2175e-08	5.77548e-08	9.33046e-08	1.91317e-07	2.36154e-07	5.78298e-08	1.50991e-08	5.48011e-08	5.21835e-08	1.04381e-07	2.03376e-07	1.26945e-07	1.68626e-07	3.03202e-07
sp|Q01814-6|AT2B2_HUMAN;sp|Q01814-4|AT2B2_HUMAN	Q01814-6;Q01814-4	sp|Q01814-6|AT2B2_HUMAN;sp|Q01814-4|AT2B2_HUMAN	>sp|Q01814-6|AT2B2_HUMAN Isoform of Q01814, Isoform ZB of Plasma membrane calcium-transporting ATPase 2 OS=Homo sapiens GN=ATP2B2;>sp|Q01814-4|AT2B2_HUMAN Isoform of Q01814, Isoform ZA of Plasma membrane calcium-transporting ATPase 2 OS=Homo sapiens GN=ATP2B2	ATP2B2	ATP2B2	491	17	9968.36	10800.7	9910.99	8923.6	9526.39	7710.01	8431.27	8398.23	7984.29	8157.5	7185.94	7415.68	10135.2	7732.85	8826.41	11116.5	8674.21	7968.65	10000.1	9136.06	8588.14	4.42519e-09	3.86438e-08	9.12606e-10	1.07496e-08	8.72112e-09	4.97296e-09	1.37625e-09	6.00136e-09	2.62541e-09	3.064e-09	3.14294e-08	6.3393e-08	1.78423e-08	1.51033e-08	4.45234e-08	1.07266e-08	1.14254e-08	3.07596e-08	3.31422e-08	1.14385e-08	4.99705e-08
sp|Q16720-6|AT2B3_HUMAN;sp|Q16720-4|AT2B3_HUMAN	Q16720-6;Q16720-4	sp|Q16720-6|AT2B3_HUMAN;sp|Q16720-4|AT2B3_HUMAN	>sp|Q16720-6|AT2B3_HUMAN Isoform of Q16720, Isoform ZE of Plasma membrane calcium-transporting ATPase 3 OS=Homo sapiens GN=ATP2B3;>sp|Q16720-4|AT2B3_HUMAN Isoform of Q16720, Isoform ZB of Plasma membrane calcium-transporting ATPase 3 OS=Homo sapiens GN=ATP2B3	ATP2B3	ATP2B3	492	14	9659.45	9219.89	9554.37	7506.13	9029.9	7082.33	7609.81	8118.56	7793.8	7965.69	7043.02	6722.1	9207.26	6805.39	6965.48	8379.27	5527.36	5955.45	5928.63	5219.41	5905.48	7.62285e-09	9.6434e-09	4.68065e-10	4.74713e-09	5.91336e-09	2.11918e-09	1.16065e-09	3.29237e-09	1.31574e-09	5.06788e-09	4.10838e-08	8.89881e-08	3.53404e-08	9.93635e-09	1.07906e-07	6.03221e-09	9.50066e-09	4.78075e-08	3.161e-08	6.00387e-08	1.22873e-07
sp|P98194-2|AT2C1_HUMAN	P98194-2	sp|P98194-2|AT2C1_HUMAN	>sp|P98194-2|AT2C1_HUMAN Isoform of P98194, Isoform 2 of Calcium-transporting ATPase type 2C member 1 OS=Homo sapiens GN=ATP2C1	ATP2C1	ATP2C1	27032	3	246.396	237.044	232.179	239.036	254.299	288.411	284.519	278.399	275.158	289.648	338.008	344.735	401.985	375.309	405.215	379.337	286.9	299.922	315.009	281.489	327.846	0.000101357	6.17944e-05	1.22657e-05	0.000598663	1.95563e-05	1.39736e-06	8.15517e-07	3.12494e-07	6.45465e-08	3.77358e-07	8.75117e-07	6.03137e-07	6.3605e-07	1.95746e-07	1.35422e-07	1.76338e-07	4.88968e-06	6.20442e-07	5.8904e-06	6.48009e-05	1.32555e-06
sp|P25705|ATPA_HUMAN	P25705	sp|P25705|ATPA_HUMAN	>sp|P25705|ATPA_HUMAN ATP synthase subunit alpha, mitochondrial OS=Homo sapiens GN=ATP5A1 PE=1 SV=1	ATP5A1	ATP5A1	498	15	156442	134635	129477	105666	142904	113706	124690	118459	131707	137198	193931	147564	135546	186707	123889	134038	94836.4	103355	109502	108904	106224	7.60449e-07	5.04592e-07	9.29966e-08	9.55027e-07	4.59691e-07	9.51909e-07	3.00819e-07	6.95224e-07	4.62472e-07	1.71157e-06	7.77037e-07	8.56359e-07	8.99634e-07	1.23919e-07	1.29502e-06	2.98676e-07	1.01898e-06	3.05211e-06	7.15899e-07	1.21474e-06	2.39584e-06
sp|P06576|ATPB_HUMAN	P06576	sp|P06576|ATPB_HUMAN	>sp|P06576|ATPB_HUMAN ATP synthase subunit beta, mitochondrial OS=Homo sapiens GN=ATP5B PE=1 SV=3	ATP5B	ATP5B	506	23	215936	188708	177642	147998	196741	217650	229131	211594	230262	274647	288639	217295	212720	277734	181929	203307	136910	155112	156447	156606	153537	3.57914e-07	2.00316e-07	1.51869e-08	1.82079e-07	2.21559e-07	4.25912e-07	8.38411e-08	3.92569e-08	9.13818e-08	2.30798e-07	1.50053e-06	9.94902e-07	8.85091e-07	1.5155e-07	3.24803e-07	2.77484e-07	7.90902e-07	7.62516e-07	4.23231e-07	7.97134e-07	2.39594e-06
sp|P48047|ATPO_HUMAN	P48047	sp|P48047|ATPO_HUMAN	>sp|P48047|ATPO_HUMAN ATP synthase subunit O, mitochondrial OS=Homo sapiens GN=ATP5O PE=1 SV=1	ATP5O	ATP5O	539	1	155.131	157.11	165.302	122.848	165.223	130.545	120.686	150.177	125.354	148.241	221.94	216.353	180.522	246.504	194.355	199.224	123.728	125.674	133.681	120.439	140.111	9.02872e-09	1.24845e-08	3.06413e-10	8.99047e-09	1.56366e-07	7.28205e-08	7.94981e-08	1.47185e-07	4.50686e-09	1.89477e-09	5.08087e-08	3.31861e-08	9.0939e-09	1.92804e-09	1.37834e-08	1.34946e-09	4.75187e-09	1.86989e-08	6.64193e-08	8.16698e-09	3.89597e-08
sp|Q93050-1|VPP1_HUMAN	Q93050-1	sp|Q93050-1|VPP1_HUMAN	>sp|Q93050-1|VPP1_HUMAN Isoform of Q93050, Isoform 2 of V-type proton ATPase 116 kDa subunit a isoform 1 OS=Homo sapiens GN=ATP6V0A1	ATP6V0A1	ATP6V0A1	535	24	40879.8	41599.8	39610.6	41812.5	38794.9	41646.4	43825.2	42044.1	42104.7	43524	33368.3	37696.8	45301.5	36746.3	49400.5	46655.3	41591.1	41651.5	44711.1	45217.4	41344.7	4.46471e-07	1.94814e-07	1.88309e-08	5.2532e-07	3.20349e-07	6.84566e-08	3.60201e-08	3.82716e-08	7.37834e-08	4.02124e-08	7.6648e-07	2.60012e-07	1.62138e-07	5.15684e-08	1.91778e-07	7.31722e-08	4.25424e-07	6.52854e-07	2.89066e-07	1.36049e-07	1.24195e-06
sp|P27449|VATL_HUMAN	P27449	sp|P27449|VATL_HUMAN	>sp|P27449|VATL_HUMAN V-type proton ATPase 16 kDa proteolipid subunit OS=Homo sapiens GN=ATP6V0C PE=1 SV=1	ATP6V0C	ATP6V0C	527	1	134.882	155.237	143.406	130.665	162.892	129.998	148.737	173.576	155.24	105.79	145.743	155.583	151.077	183.578	147.363	178.589	141.646	145.467	171.338	144.444	147.358	0.00149919	0.000143064	0.00020019	0.00331629	0.000545933	0.00100981	1.42167e-06	0.00481155	8.19006e-06	0.00631934	3.55492e-05	4.40051e-05	2.84703e-06	0.00152386	3.86125e-05	4.63203e-08	2.4627e-06	2.55163e-05	2.41369e-06	3.70031e-07	3.73301e-06
sp|P61421|VA0D1_HUMAN	P61421	sp|P61421|VA0D1_HUMAN	>sp|P61421|VA0D1_HUMAN V-type proton ATPase subunit d 1 OS=Homo sapiens GN=ATP6V0D1 PE=1 SV=1	ATP6V0D1	ATP6V0D1	9114	6	17806.8	17994.6	18153	18763.8	17757.1	20165	21877.4	19839.3	20013.9	19056.3	15364.7	16043.1	16623.5	15303.3	20096.2	18938.4	17303.2	18246.2	19517.2	18581.9	17716.1	7.49389e-07	7.86765e-08	1.16622e-08	7.96478e-07	1.05853e-06	2.73891e-07	4.43869e-08	1.93241e-07	3.45241e-08	2.05873e-07	3.9625e-07	2.38404e-07	1.01163e-07	4.8993e-08	5.07039e-07	6.37978e-08	2.25874e-06	1.31951e-06	2.02229e-06	4.7076e-07	1.76245e-05
sp|P38606-2|VATA_HUMAN	P38606-2	sp|P38606-2|VATA_HUMAN	>sp|P38606-2|VATA_HUMAN Isoform of P38606, Isoform 2 of V-type proton ATPase catalytic subunit A OS=Homo sapiens GN=ATP6V1A	ATP6V1A	ATP6V1A	523	15	20066.7	20718.1	21233	21314.3	18840.2	24528.4	25050.4	22791.4	21140.6	22784	12745.7	14581.9	10409.4	10227.4	14723.9	13003	11117.9	13848.2	13061.2	12641.9	11986.9	1.98868e-08	6.25579e-08	1.22606e-09	1.05062e-07	3.02802e-08	3.28913e-08	7.94008e-09	4.63385e-08	7.58293e-08	1.27417e-08	3.57565e-08	1.07795e-07	7.14035e-08	1.65121e-08	5.45317e-08	2.41742e-08	2.71214e-08	3.23216e-07	4.57043e-08	3.16965e-08	2.95728e-07
sp|P21281|VATB2_HUMAN	P21281	sp|P21281|VATB2_HUMAN	>sp|P21281|VATB2_HUMAN V-type proton ATPase subunit B, brain isoform OS=Homo sapiens GN=ATP6V1B2 PE=1 SV=3	ATP6V1B2	ATP6V1B2	526	16	24911.5	25945.4	25404.9	26787.7	25278	25823.1	26491.7	25913.7	23994.3	24234.8	16163.8	18275.6	12528.2	13388.6	19123.6	16628.2	12941.8	17030.4	15597.5	15262.7	14525.5	3.14989e-08	5.7856e-08	2.15383e-09	1.38855e-08	1.42237e-08	6.23617e-08	7.95258e-09	1.99236e-08	2.0342e-08	1.05894e-08	8.04187e-08	7.34303e-08	3.21216e-08	4.81809e-09	2.02579e-08	1.35304e-08	1.82478e-08	6.91329e-08	3.36252e-08	1.8973e-08	6.37877e-08
sp|P21283|VATC1_HUMAN	P21283	sp|P21283|VATC1_HUMAN	>sp|P21283|VATC1_HUMAN V-type proton ATPase subunit C 1 OS=Homo sapiens GN=ATP6V1C1 PE=1 SV=4	ATP6V1C1	ATP6V1C1	528	9	5407.91	5970.35	5868.18	6171.6	5795.37	5885.71	5837.19	6605.47	5850.58	5552.89	4446.35	4992.98	3930.29	4014.18	5504.69	5459.33	4357.19	4848.17	5080.39	5151.26	4411.44	2.26654e-08	2.21831e-08	9.31305e-10	3.01176e-08	2.43641e-08	5.92496e-08	3.19533e-09	2.98577e-08	8.88256e-09	1.24999e-08	7.69739e-08	5.82549e-08	5.42389e-08	1.25998e-08	7.96374e-08	1.7086e-08	2.8526e-08	1.03313e-07	2.79663e-08	4.60102e-08	1.02487e-07
sp|Q9Y5K8|VATD_HUMAN	Q9Y5K8	sp|Q9Y5K8|VATD_HUMAN	>sp|Q9Y5K8|VATD_HUMAN V-type proton ATPase subunit D OS=Homo sapiens GN=ATP6V1D PE=1 SV=1	ATP6V1D	ATP6V1D	51382	2	1329.73	1042.56	1084.78	1386.12	986.261	840.818	891.643	1059.37	858.053	755.181	954.387	1096.94	722.269	910.329	913.727	1021.26	875.82	971.818	950.984	871.398	846.573	2.43349e-07	6.2778e-06	2.09841e-08	4.92828e-06	1.75712e-07	3.0064e-07	8.06878e-09	2.30648e-07	2.05312e-07	1.94907e-06	1.10359e-06	1.81674e-06	2.16629e-07	4.61284e-08	5.02651e-08	3.37646e-07	2.47343e-08	3.84752e-06	8.34317e-06	0.000286715	3.82971e-07
sp|Q16864|VATF_HUMAN	Q16864	sp|Q16864|VATF_HUMAN	>sp|Q16864|VATF_HUMAN V-type proton ATPase subunit F OS=Homo sapiens GN=ATP6V1F PE=1 SV=2	ATP6V1F	ATP6V1F	9296	3	2571.3	3240.03	3109.12	3813.65	2761.41	3061.07	3101.83	2881.26	3044.59	3167.07	1795.01	2172.37	2054.92	1822.3	2789.14	2034.9	1874.61	1695.33	1901.43	1829.45	1581.6	1.03682e-08	2.48897e-08	5.01234e-09	2.30999e-07	1.43672e-07	2.11456e-08	5.50569e-09	6.12303e-09	1.80611e-09	8.01314e-09	3.09873e-08	5.12396e-08	1.3746e-08	6.42608e-09	2.81332e-08	1.09249e-08	9.75812e-08	1.44055e-07	6.14104e-08	1.84619e-08	5.52137e-08
sp|O75348|VATG1_HUMAN	O75348	sp|O75348|VATG1_HUMAN	>sp|O75348|VATG1_HUMAN V-type proton ATPase subunit G 1 OS=Homo sapiens GN=ATP6V1G1 PE=1 SV=3	ATP6V1G1	ATP6V1G1	9550	1	196.945	211.629	182.902	221.967	195.796	130.776	110.498	213.071	153.918	108.254	94.0385	165.298	109.553	129.696	136.697	130.874	91.3988	105.76	101.314	102.353	91.3664	1.52403e-09	8.80844e-09	5.31361e-11	1.4095e-07	7.71394e-09	1.56523e-08	7.39484e-09	1.5421e-09	1.24534e-09	1.80093e-08	8.05694e-05	2.85571e-08	8.08578e-08	4.34544e-06	6.99175e-08	9.80167e-08	7.7734e-07	2.37196e-08	1.24569e-08	7.91597e-09	2.48097e-07
sp|O95670|VATG2_HUMAN	O95670	sp|O95670|VATG2_HUMAN	>sp|O95670|VATG2_HUMAN V-type proton ATPase subunit G 2 OS=Homo sapiens GN=ATP6V1G2 PE=2 SV=1	ATP6V1G2	ATP6V1G2	534	4	2975.23	2947.97	2940.6	3012.35	2462.51	2303.32	2155.17	2294.43	2041.32	2089.86	1298.06	1756.91	1482.89	1637.43	1859.96	1597.42	1682.52	1781.79	1860.62	1727.57	1630.94	1.15298e-08	8.65958e-08	1.05139e-09	2.1431e-08	2.10683e-08	1.38994e-07	3.90803e-09	1.11247e-08	1.45276e-08	4.968e-09	5.02369e-08	3.1995e-06	8.50978e-07	2.72168e-07	5.18326e-08	1.8324e-08	1.81168e-08	5.21474e-07	1.49253e-07	9.74856e-07	2.03496e-05
sp|Q9UI12-2|VATH_HUMAN	Q9UI12-2	sp|Q9UI12-2|VATH_HUMAN	>sp|Q9UI12-2|VATH_HUMAN Isoform of Q9UI12, Isoform 2 of V-type proton ATPase subunit H OS=Homo sapiens GN=ATP6V1H	ATP6V1H	ATP6V1H	51606	9	4392.47	4313.42	4187.69	4631.19	4147.95	4089.33	3911.05	4524.8	4022.97	3621.06	3101.14	3591.04	2583.63	2743.43	3514.84	3583.47	3164.56	3131.78	3353.8	3584.91	2602.33	2.75322e-09	9.86304e-09	1.071e-09	3.3203e-09	9.92402e-09	7.55848e-09	3.15219e-09	2.75572e-09	7.86743e-09	2.97736e-09	3.04336e-08	3.81024e-08	4.18996e-08	2.95046e-09	6.7453e-09	4.58442e-09	4.27462e-09	5.01665e-08	2.5958e-08	5.75571e-09	6.34805e-08
sp|P36543|VATE1_HUMAN	P36543	sp|P36543|VATE1_HUMAN	>sp|P36543|VATE1_HUMAN V-type proton ATPase subunit E 1 OS=Homo sapiens GN=ATP6V1E1 PE=1 SV=1	ATP6V1E1	ATP6V1E1	529	9	16265.6	17374.3	16808.7	18000.5	15324.2	19230.2	19638.9	17913.5	16833	18120.6	10562.9	11609.6	7709.53	8503.67	11121.1	11540.6	10155.7	11810.9	11346.2	11005.8	10578.8	9.93895e-09	1.34652e-07	1.13967e-08	1.47172e-07	1.60226e-08	2.17909e-06	2.56917e-08	9.66196e-08	1.598e-07	2.0886e-06	1.91301e-06	1.90358e-06	5.03937e-06	6.4959e-06	4.74788e-07	1.13608e-08	2.59146e-07	4.72556e-07	8.07362e-07	5.08319e-07	4.24493e-05
sp|Q9Y2Q0|AT8A1_HUMAN	Q9Y2Q0	sp|Q9Y2Q0|AT8A1_HUMAN	>sp|Q9Y2Q0|AT8A1_HUMAN Phospholipid-transporting ATPase IA OS=Homo sapiens GN=ATP8A1 PE=1 SV=1	ATP8A1	ATP8A1	10396	15	4785.18	4677.01	4947.88	5124.72	4866.6	5934.29	6431.88	6671.96	6345.03	5752.43	6582.57	6290.66	7712.55	6938.62	8327.53	7859.87	9123.88	9224.3	9320.23	8805.45	9278.77	3.24945e-07	1.69237e-08	4.06521e-09	6.63885e-08	5.01934e-08	7.65726e-08	4.40879e-09	2.89048e-08	2.14194e-08	3.1646e-08	1.85896e-07	9.19155e-08	3.90481e-08	9.1101e-09	2.57771e-08	1.6071e-08	1.18057e-08	1.58469e-07	5.8158e-08	4.84156e-08	2.4399e-07
sp|Q9NTI2|AT8A2_HUMAN	Q9NTI2	sp|Q9NTI2|AT8A2_HUMAN	>sp|Q9NTI2|AT8A2_HUMAN Phospholipid-transporting ATPase IB OS=Homo sapiens GN=ATP8A2 PE=1 SV=2	ATP8A2	ATP8A2	51761	2	186.989	163.257	163.982	172.807	184.667	199.033	208.951	209.143	200.931	201.409	380.527	323.251	381.344	359.647	314.86	416.423	270.808	289.343	295.933	256.99	257.942	1.20828e-05	0.00204405	0.00147946	0.0059716	1.16139e-05	5.63955e-06	3.96273e-06	5.69319e-07	2.06296e-05	9.797e-06	1.13619e-06	3.18515e-05	1.6061e-07	1.18557e-07	3.60969e-06	1.25033e-07	4.68949e-06	3.68727e-07	2.54113e-08	1.56138e-07	5.62565e-07
sp|O75110|ATP9A_HUMAN	O75110	sp|O75110|ATP9A_HUMAN	>sp|O75110|ATP9A_HUMAN Probable phospholipid-transporting ATPase IIA OS=Homo sapiens GN=ATP9A PE=1 SV=3	ATP9A	ATP9A	10079	4	331.357	350.778	340.378	313.411	334.492	404.679	412.614	394.456	426.744	394.583	683.248	710.14	852.044	696.714	820.048	756.954	745.966	722.865	800.535	760.482	763.814	8.95133e-05	9.6066e-05	0.000649419	0.00114722	0.000356203	0.00503039	0.00175125	0.000608941	0.0012884	0.000298611	1.18961e-05	5.65894e-07	2.70288e-06	5.72322e-06	1.49032e-05	3.93521e-07	7.02185e-08	3.49416e-07	3.83497e-08	2.20487e-07	5.7336e-07
sp|Q13825|AUHM_HUMAN	Q13825	sp|Q13825|AUHM_HUMAN	>sp|Q13825|AUHM_HUMAN Methylglutaconyl-CoA hydratase, mitochondrial OS=Homo sapiens GN=AUH PE=1 SV=1	AUH	AUH	549	5	3000.79	2355.31	2644.64	2644.14	2484.16	3568.9	3433.66	4037.96	3654.75	3346.41	4913.99	4532.55	5027.11	5829.02	4578.93	4930.1	3282.47	3098.26	3587.37	3619.18	2959.04	1.25628e-08	1.47655e-08	3.85925e-09	1.07572e-08	1.48876e-08	2.11648e-08	2.96034e-09	2.38131e-08	2.77026e-08	2.30517e-09	4.67511e-08	1.1052e-07	2.06717e-08	2.46193e-09	8.63738e-08	4.3168e-09	1.65234e-08	3.97412e-08	1.32648e-08	2.44442e-08	8.22271e-08
sp|Q8NBF6-2|AVL9_HUMAN	Q8NBF6-2	sp|Q8NBF6-2|AVL9_HUMAN	>sp|Q8NBF6-2|AVL9_HUMAN Isoform of Q8NBF6, Isoform 2 of Late secretory pathway protein AVL9 homolog OS=Homo sapiens GN=AVL9	AVL9	AVL9	23080	1	72.751	107.931	113.874	81.0087	119.899	102.517	110.145	131.461	105.834	80.6685	109.475	138.867	147.11	95.3652	124.286	143.403	131.75	157.673	121.228	123.803	150.442	0.358487	0.0092976	2.20583e-06	0.0636963	0.000332345	0.000600339	0.00603605	2.70579e-05	1.824e-05	0.00116472	3.64182e-05	1.11494e-05	0.166804	0.00199364	0.00254715	6.7131e-06	8.77904e-07	3.0113e-07	7.33193e-06	1.72518e-05	4.59764e-06
sp|Q9UQB8-3|BAIP2_HUMAN	Q9UQB8-3	sp|Q9UQB8-3|BAIP2_HUMAN	>sp|Q9UQB8-3|BAIP2_HUMAN Isoform of Q9UQB8, Isoform 3 of Brain-specific angiogenesis inhibitor 1-associated protein 2 OS=Homo sapiens GN=BAIAP2	BAIAP2	BAIAP2	10458	11	4754.14	4500.02	4423.09	4408.01	4938.12	5112.11	4537.39	5167.34	5069.78	4581.4	4612.19	3894.37	4980.97	4521.5	4124.46	5004.25	4039.6	3154.7	4187.46	4233.83	2894.47	6.59389e-08	1.77525e-07	1.5041e-09	2.05882e-08	3.91901e-08	6.98484e-09	9.28482e-09	2.0189e-08	8.07651e-09	2.88089e-08	1.36214e-07	9.57203e-07	5.4399e-08	7.51325e-08	1.06097e-07	1.42243e-08	3.35853e-08	5.13391e-07	1.80156e-07	1.95185e-08	9.3927e-07
tr|A0A024RCR6|A0A024RCR6_HUMAN	A0A024RCR6	tr|A0A024RCR6|A0A024RCR6_HUMAN	>tr|A0A024RCR6|A0A024RCR6_HUMAN Isoform of P46379, HLA-B associated transcript 3, isoform CRA_a OS=Homo sapiens GN=BAT3 PE=1 SV=1	BAT3	BAT3	7917	3	378.646	362.169	351.93	324.595	392.075	332.667	392.859	350.128	352.768	350.308	436.577	426.894	440.186	437.552	395.185	409.975	633.631	636.587	729.89	683.551	644.363	5.28776e-06	0.000113434	4.76211e-06	0.0105291	2.32263e-05	4.65425e-05	1.07313e-07	6.70993e-05	1.06484e-06	4.67836e-07	8.44682e-07	1.15664e-06	0.00015889	1.03646e-05	8.70983e-05	7.15866e-05	2.31439e-08	1.4857e-07	2.6594e-07	4.1993e-08	1.62047e-07
sp|Q96GW7|PGCB_HUMAN	Q96GW7	sp|Q96GW7|PGCB_HUMAN	>sp|Q96GW7|PGCB_HUMAN Brevican core protein OS=Homo sapiens GN=BCAN PE=1 SV=2	BCAN	BCAN	63827	3	1058.34	1283.18	1115.5	1065.74	1001.93	721.339	880.209	762.214	701.693	691.189	1979.35	1634.05	2677.82	2240.68	1659.76	2225.84	1969.8	2572.87	2445.09	2395.64	2930.42	3.48788e-08	5.52578e-08	2.87164e-09	5.63557e-08	3.67205e-08	6.24627e-07	4.76961e-09	6.52114e-09	4.8975e-09	7.02317e-08	3.89609e-07	1.31695e-06	2.14342e-07	2.05737e-08	4.9209e-07	4.49677e-07	3.76427e-06	2.67886e-08	7.39619e-08	1.39806e-06	3.12478e-07
sp|P12694|ODBA_HUMAN	P12694	sp|P12694|ODBA_HUMAN	>sp|P12694|ODBA_HUMAN 2-oxoisovalerate dehydrogenase subunit alpha, mitochondrial OS=Homo sapiens GN=BCKDHA PE=1 SV=2	BCKDHA	BCKDHA	593	2	143.282	111.663	434.728	575.509	489.105	155.034	123.788	162.801	523.227	140.761	189.458	174.764	735.783	185.723	565.302	163.021	253.664	246.79	270.209	267.247	264.55	0.148957	0.128551	0.0149062	0.00712039	0.0772693	0.195033	0.160708	0.252449	0.245691	0.266787	0.16449	1.37547e-05	0.00399161	0.0286849	0.139898	0.0390487	2.24615e-05	9.10267e-05	3.42247e-08	8.69181e-06	1.46871e-06
sp|O14874-2|BCKD_HUMAN	O14874-2	sp|O14874-2|BCKD_HUMAN	>sp|O14874-2|BCKD_HUMAN Isoform of O14874, Isoform 2 of [3-methyl-2-oxobutanoate dehydrogenase [lipoamide]] kinase, mitochondrial OS=Homo sapiens GN=BCKDK	BCKDK	BCKDK	10295	1	122.46	94.1532	110.837	85.5612	126.011	130.016	121.201	116.277	128.562	138.408	159.986	149.181	145.721	153.645	129.667	147.62	118.482	133.85	161.607	143.617	137.217	1.28453e-06	0.00516031	8.2709e-07	0.0004188	4.68448e-06	4.03214e-09	1.16101e-07	6.09396e-06	6.4024e-08	2.92484e-08	1.3832e-08	4.18988e-07	3.03699e-07	9.85395e-08	5.48984e-06	3.29662e-07	1.21139e-08	1.10838e-08	1.76708e-08	6.1555e-08	1.99288e-08
sp|P11274|BCR_HUMAN	P11274	sp|P11274|BCR_HUMAN	>sp|P11274|BCR_HUMAN Breakpoint cluster region protein OS=Homo sapiens GN=BCR PE=1 SV=2	BCR	BCR	613	1	82.615	65.5164	87.5606	112.025	107.12	97.48	124.353	105.761	101.932	130.83	143.535	98.4943	131.89	95.1052	118.579	120.402	124.471	146.414	137.116	122.421	110.123	0.0337578	0.0300768	0.445521	0.0182901	0.000177281	0.0021103	1.43577e-07	0.0307965	0.00057775	6.24814e-06	0.000106983	1.30025e-06	1.80863e-06	0.00322593	1.09003e-05	0.000166162	1.58734e-07	7.0188e-07	2.88107e-07	9.38421e-06	4.85766e-06
sp|Q9Y276|BCS1_HUMAN	Q9Y276	sp|Q9Y276|BCS1_HUMAN	>sp|Q9Y276|BCS1_HUMAN Mitochondrial chaperone BCS1 OS=Homo sapiens GN=BCS1L PE=1 SV=1	BCS1L	BCS1L	617	1	266.864	198.063	187.807	259.985	243.095	234.47	239.196	243.402	250.653	294.014	270.711	212.681	179.374	261.5	199.353	222.089	199.469	231.516	224.486	239.446	214.308	1.23469e-08	1.72729e-07	1.16813e-10	2.39219e-07	2.38052e-09	1.34279e-08	4.87831e-08	2.52924e-09	9.7619e-10	8.04773e-09	3.12773e-08	5.89856e-08	1.88906e-08	1.71676e-09	1.62331e-05	8.69017e-08	6.40947e-08	8.0977e-08	1.17387e-07	3.2685e-09	3.87855e-08
tr|K7ELY9|K7ELY9_HUMAN	K7ELY9	tr|K7ELY9|K7ELY9_HUMAN	>tr|K7ELY9|K7ELY9_HUMAN Isoform of Q14457, Beclin-1 (Fragment) OS=Homo sapiens GN=BECN1 PE=1 SV=1	BECN1	BECN1	8678	1	96.7287	89.8864	77.8232	86.1931	95.6459	93.7559	101.052	101.726	95.4668	115.208	65.8624	80.316	71.7088	65.9889	76.7129	81.3773	75.1598	81.0566	72.7017	86.0212	62.9117	0.00160836	9.41363e-06	0.00634353	4.02377e-05	0.000206777	1.07145e-05	0.000176494	2.0727e-06	0.00038799	1.59573e-05	0.0249537	0.0156101	0.0565986	0.407461	0.00120815	0.233435	3.83778e-06	2.03776e-05	6.7688e-09	4.19496e-06	1.35349e-06
sp|O00499-3|BIN1_HUMAN	O00499-3	sp|O00499-3|BIN1_HUMAN	>sp|O00499-3|BIN1_HUMAN Isoform of O00499, Isoform IIC1 of Myc box-dependent-interacting protein 1 OS=Homo sapiens GN=BIN1	BIN1	BIN1	274	3	4163.62	4509.93	4080.33	4371.82	3960.56	4853.69	4627.68	4227.27	4417.45	4579.79	1859.47	2073.82	1427.33	1581.58	2071.96	1852.49	1578.15	1320.78	1442.7	1562.3	1251.05	1.42185e-08	5.96661e-09	3.06195e-10	2.57736e-08	9.72119e-09	3.86637e-08	2.78268e-09	3.09896e-09	3.12158e-09	5.52344e-08	1.58586e-08	4.9063e-08	1.07473e-08	5.01731e-09	1.44206e-08	2.33756e-09	2.74538e-09	3.85817e-08	5.26591e-08	7.99715e-09	1.22123e-07
sp|Q13873|BMPR2_HUMAN	Q13873	sp|Q13873|BMPR2_HUMAN	>sp|Q13873|BMPR2_HUMAN Bone morphogenetic protein receptor type-2 OS=Homo sapiens GN=BMPR2 PE=1 SV=2	BMPR2	BMPR2	659	1	141.897	138.955	132.017	136.368	137.121	109.518	98.0293	100.834	107.396	108.535	103.049	114.74	119.651	115.012	150.189	145.404	107.354	108.836	117.215	116.933	90.3237	6.51969e-06	6.95786e-08	2.41143e-08	9.26442e-10	6.15948e-09	1.80551e-06	5.43961e-07	0.00177356	3.77355e-07	1.10947e-07	3.79864e-07	1.82462e-07	3.05105e-08	1.95761e-07	8.63043e-07	1.10913e-08	5.05067e-08	4.96193e-06	3.68445e-09	2.91815e-09	2.30321e-06
sp|O60477|BRNP1_HUMAN	O60477	sp|O60477|BRNP1_HUMAN	>sp|O60477|BRNP1_HUMAN BMP/retinoic acid-inducible neural-specific protein 1 OS=Homo sapiens GN=BRINP1 PE=1 SV=2	BRINP1	BRINP1	1620	4	659.28	678.269	630.151	570.373	591.884	413.716	448.961	456.124	510.305	400.529	665.315	525.599	785.359	695.505	682.887	712.489	439.757	433.033	429.768	383.206	453.42	1.94459e-07	2.26081e-06	3.47286e-08	1.35595e-07	3.30441e-06	2.35934e-05	3.17581e-07	3.19952e-07	4.40799e-06	8.18861e-06	1.3011e-07	6.09627e-07	9.27086e-08	1.6717e-07	8.32461e-08	3.56349e-08	5.72691e-06	6.90118e-06	2.45974e-06	6.79634e-05	0.000225011
sp|Q8WUW1|BRK1_HUMAN	Q8WUW1	sp|Q8WUW1|BRK1_HUMAN	>sp|Q8WUW1|BRK1_HUMAN Protein BRICK1 OS=Homo sapiens GN=BRK1 PE=1 SV=1	BRK1	BRK1	55845	2	898.452	819.659	801.478	918.3	745.476	601.164	638.693	745.061	638.863	597.024	654.57	708.55	714.986	671.686	716.497	647.093	481.938	558.864	430.236	467.358	691.78	3.3883e-08	2.65671e-06	5.1324e-10	6.0505e-09	5.05388e-08	9.7301e-07	1.96765e-07	5.52992e-08	3.56602e-08	7.89284e-08	8.23984e-08	2.02729e-06	7.65666e-07	7.67778e-08	6.23454e-08	5.96925e-07	5.1896e-07	2.14904e-06	0.00155281	0.00815257	2.866e-07
sp|Q8TDC3|BRSK1_HUMAN	Q8TDC3	sp|Q8TDC3|BRSK1_HUMAN	>sp|Q8TDC3|BRSK1_HUMAN Serine/threonine-protein kinase BRSK1 OS=Homo sapiens GN=BRSK1 PE=1 SV=2	BRSK1	BRSK1	84446	1	120.08	162.729	151.355	157.464	147.582	163.414	156.045	174.04	146.848	150.399	160.338	184.198	146.396	123.038	151.422	137.807	171.209	181.183	204.186	171.309	189.666	0.0049852	2.77179e-05	4.46616e-05	7.94493e-07	7.07747e-06	3.86417e-05	1.84007e-06	1.29958e-05	3.29145e-07	5.15851e-06	4.53075e-05	4.34764e-06	8.73466e-07	8.12312e-05	0.002559	0.0176682	8.08066e-06	2.4868e-06	4.29407e-07	0.000135471	2.75742e-06
sp|Q8IWQ3-4|BRSK2_HUMAN	Q8IWQ3-4	sp|Q8IWQ3-4|BRSK2_HUMAN	>sp|Q8IWQ3-4|BRSK2_HUMAN Isoform of Q8IWQ3, Isoform 4 of Serine/threonine-protein kinase BRSK2 OS=Homo sapiens GN=BRSK2	BRSK2	BRSK2	9024	2	123.047	138.703	149.81	157.23	126.069	152.957	156.744	131.883	129.556	128.738	135.694	105.778	129.611	111.529	133.486	127.51	195.116	181.687	205.622	182.708	192.808	0.238311	0.126415	0.205328	0.0752929	0.0468023	0.0178147	0.00815995	0.116848	0.136558	0.082345	0.00288173	0.00481713	0.0423494	0.0657102	0.0010052	0.000773759	1.35633e-07	6.5461e-07	1.48614e-08	1.13923e-07	9.58685e-07
tr|F8W7Q8|F8W7Q8_HUMAN	F8W7Q8	tr|F8W7Q8|F8W7Q8_HUMAN	>tr|F8W7Q8|F8W7Q8_HUMAN Isoform of Q96G97, Seipin (Fragment) OS=Homo sapiens GN=BSCL2 PE=1 SV=1	BSCL2	BSCL2	26580	1	97.8108	109.555	82.9274	78.1556	94.3598	60.654	73.8393	71.9481	78.1985	175.738	295.371	315.98	400.486	334.233	364.348	329.047	550.213	632.516	704.614	647.73	639.824	0.000228405	0.00041987	0.0271801	0.000618466	0.000231206	0.0932091	0.10078	0.0246588	0.0212382	0.0967608	1.54545e-08	1.93814e-07	6.68297e-09	2.89371e-08	5.77318e-09	1.78643e-08	1.51451e-08	1.11414e-08	1.73924e-08	4.16158e-09	9.7381e-08
sp|Q9UPA5|BSN_HUMAN	Q9UPA5	sp|Q9UPA5|BSN_HUMAN	>sp|Q9UPA5|BSN_HUMAN Protein bassoon OS=Homo sapiens GN=BSN PE=2 SV=4	BSN	BSN	8927	12	4179.56	3496.08	3756.69	4352.72	4401.72	3864.26	3935.68	4058.67	4559.02	4072	4415.8	4352.7	4783.64	4441.91	3997.19	4747.98	3375.09	2327.84	3929.53	3727.84	1956.14	1.19618e-08	3.40473e-08	1.56003e-09	1.17338e-08	2.87258e-08	1.0055e-07	3.51872e-09	3.23088e-09	5.33133e-09	2.08598e-08	6.3981e-08	4.96553e-08	2.91222e-08	3.84899e-09	2.30441e-08	1.00985e-08	1.75926e-08	1.73297e-07	3.25317e-08	4.85138e-08	2.11748e-06
tr|F8WD64|F8WD64_HUMAN	F8WD64	tr|F8WD64|F8WD64_HUMAN	>tr|F8WD64|F8WD64_HUMAN Isoform of Q69YW2, Protein stum homolog OS=Homo sapiens GN=C1orf95 PE=1 SV=1	C1ORF95	C1ORF95	375057	2	2318.97	2369.95	2321.17	2116.4	1914.94	1447.05	1489.56	1616.25	1344.66	1567.41	1400.72	1485.02	1924.34	1462.51	1840.81	1655.41	1232.27	1029.81	1229.6	1107.26	1088.51	2.10136e-08	1.07722e-07	4.581e-09	2.72738e-08	3.12614e-07	1.40883e-07	2.72047e-07	4.3244e-08	1.41902e-09	1.20297e-08	2.55751e-07	2.24265e-07	5.44649e-08	9.8638e-09	8.25631e-08	1.17739e-08	1.39717e-08	1.11104e-06	8.41944e-08	1.3085e-07	4.35164e-08
sp|Q5VWW1|C1QL3_HUMAN	Q5VWW1	sp|Q5VWW1|C1QL3_HUMAN	>sp|Q5VWW1|C1QL3_HUMAN Complement C1q-like protein 3 OS=Homo sapiens GN=C1QL3 PE=2 SV=1	C1QL3	C1QL3	389941	2	224.226	224.592	242.606	231.436	241.869	212.32	180.535	212.671	195.351	199.831	298.853	258.815	308.124	361.151	313.211	353.14	224.311	215.657	260.231	234.986	199.242	1.08014e-05	1.51471e-07	6.20337e-09	3.26581e-06	8.1673e-08	1.89484e-07	9.33518e-08	1.72925e-06	1.40758e-07	9.13227e-06	4.17296e-08	7.81238e-07	2.71381e-05	2.97974e-08	0.000360344	3.47694e-07	5.36054e-08	1.21983e-06	2.18573e-07	9.20746e-07	1.02103e-05
sp|O14523|C2C2L_HUMAN	O14523	sp|O14523|C2C2L_HUMAN	>sp|O14523|C2C2L_HUMAN C2 domain-containing protein 2-like OS=Homo sapiens GN=C2CD2L PE=1 SV=3	C2CD2L	C2CD2L	9854	1	107.727	109.831	106.916	103.692	121.888	147.285	151.955	126.32	127.614	150.815	124.483	111.754	102.832	109.428	100.425	126.497	111.143	117.3	118.328	112.322	100.729	2.07912e-06	1.02916e-05	2.06743e-05	2.87443e-05	1.5205e-05	2.50203e-07	2.07172e-06	1.89785e-06	7.30008e-05	2.10302e-05	2.27874e-06	3.37647e-05	2.93781e-07	5.82143e-06	3.50143e-05	3.65794e-06	2.52061e-06	2.57509e-06	7.57943e-07	1.58386e-06	1.53109e-05
sp|Q8WWC4|CB047_HUMAN	Q8WWC4	sp|Q8WWC4|CB047_HUMAN	>sp|Q8WWC4|CB047_HUMAN Uncharacterized protein C2orf47, mitochondrial OS=Homo sapiens GN=C2orf47 PE=1 SV=1	C2ORF47	C2ORF47	51614;79568	2	240.062	267.811	225.821	188.794	264.065	227.643	216.242	214.184	241.537	232.911	482.505	406.161	388.956	462.754	347.357	322.25	282.293	308.721	327.488	320.292	354.542	0.000935143	0.0262251	0.000356934	0.0895678	0.000707689	0.0396815	7.98991e-06	1.88738e-05	2.95655e-05	0.013909	1.18554e-06	5.59614e-07	1.52378e-06	2.36384e-07	2.70479e-06	1.9138e-08	8.62742e-08	1.11404e-06	6.65609e-07	4.93112e-08	4.08415e-06
sp|C9J069|CI172_HUMAN	C9J069	sp|C9J069|CI172_HUMAN	>sp|C9J069|CI172_HUMAN Uncharacterized protein C9orf172 OS=Homo sapiens GN=C9orf172 PE=3 SV=1	C9ORF172	C9ORF172	389813	2	450.043	396.182	413.273	425.997	474.349	376.082	366.016	391.624	368.651	371.152	463.605	426.752	544.148	529.911	466.911	516	394.74	352.609	492.591	369.547	371.958	1.79317e-09	2.72985e-08	3.82781e-08	2.85206e-09	5.05882e-08	1.42856e-08	4.67174e-09	1.96395e-08	5.13194e-09	4.62095e-08	1.53286e-08	6.28692e-08	5.18937e-09	9.46677e-07	8.12493e-08	8.61248e-08	2.24603e-08	3.20845e-05	9.37396e-09	1.50507e-08	1.69747e-05
sp|Q99622|C10_HUMAN	Q99622	sp|Q99622|C10_HUMAN	>sp|Q99622|C10_HUMAN Protein C10 OS=Homo sapiens GN=C12orf57 PE=1 SV=1	C12ORF57	C12ORF57	113246	1	140.68	145.771	141.572	164.18	136.343	140.799	143.79	133.653	122.97	145.618	168.066	127.771	185.262	160.424	168.845	162.408	165.914	149.643	146.469	156.783	146.946	6.12169e-06	5.40304e-06	2.95727e-08	2.7424e-05	3.11647e-05	5.49335e-07	2.0165e-06	2.68973e-05	5.4914e-07	5.6e-07	1.13017e-06	1.28506e-05	1.13794e-05	2.84668e-05	6.07166e-06	7.26879e-06	2.53644e-06	3.85816e-06	0.00026294	0.000468085	2.50718e-06
sp|Q9Y224|CN166_HUMAN	Q9Y224	sp|Q9Y224|CN166_HUMAN	>sp|Q9Y224|CN166_HUMAN UPF0568 protein C14orf166 OS=Homo sapiens GN=C14orf166 PE=1 SV=1	C14ORF166	C14ORF166	51637	1	111.782	88.3974	67.3825	94.2392	85.6222	72.5761	77.8565	89.928	83.3268	70.9732	120.364	105.698	51.0982	102.641	63.777	122.274	88.9354	93.1566	70.0896	77.9042	92.1818	8.37279e-08	1.50274e-05	1.22895e-05	4.59064e-06	0.000312361	2.20993e-05	9.93668e-07	5.42899e-06	0.000454242	0.0045218	1.23886e-07	2.04318e-05	0.398369	3.74226e-08	0.433215	3.98035e-08	6.71697e-06	8.4673e-08	3.46414e-06	5.23571e-06	1.63156e-07
tr|H3BR56|H3BR56_HUMAN	H3BR56	tr|H3BR56|H3BR56_HUMAN	>tr|H3BR56|H3BR56_HUMAN Isoform of Q96MC5, Uncharacterized protein C16orf45 (Fragment) OS=Homo sapiens GN=C16orf45 PE=1 SV=1	C16ORF45	C16ORF45	89927	1	153.303	161.104	163.6	176.311	155.159	178.296	153.206	160.017	165.065	167.333	208.97	200.442	242.115	247.034	206.906	252.276	225.702	223.952	220.343	219.429	192.666	4.97147e-07	5.02942e-07	3.69795e-09	2.40389e-06	4.75163e-08	1.08794e-07	1.08989e-08	2.17191e-09	3.225e-07	5.25498e-09	3.61625e-08	3.62903e-08	1.14485e-08	1.22709e-07	7.97463e-08	2.40318e-09	5.37899e-08	3.45093e-08	8.25433e-09	9.88891e-09	3.13335e-08
sp|Q9BSU1|CP070_HUMAN	Q9BSU1	sp|Q9BSU1|CP070_HUMAN	>sp|Q9BSU1|CP070_HUMAN UPF0183 protein C16orf70 OS=Homo sapiens GN=C16orf70 PE=1 SV=1	C16ORF70	C16ORF70	80262	2	227.828	198.868	219.075	226.965	206.173	238.92	210.116	205.905	186.936	201.311	165.848	189.759	171.835	167.792	194.778	162.183	261.139	255.968	264.741	238.996	251.429	1.02924e-05	0.000161963	5.18253e-07	7.73383e-05	1.31161e-07	3.93036e-07	5.02103e-07	8.40485e-07	2.22445e-06	1.38425e-08	0.00248584	2.46805e-05	0.00200254	0.000176068	5.95683e-05	0.00193967	3.08773e-07	6.40554e-08	3.0761e-06	9.50166e-07	1.52579e-05
sp|Q9Y376|CAB39_HUMAN	Q9Y376	sp|Q9Y376|CAB39_HUMAN	>sp|Q9Y376|CAB39_HUMAN Calcium-binding protein 39 OS=Homo sapiens GN=CAB39 PE=1 SV=1	CAB39	CAB39	51719	2	417.754	388.014	311.566	416.661	339.343	394.504	387.566	425.604	395.144	404.108	294.261	324.593	293.164	273.505	245.571	272.424	241.852	241.722	260.448	259.837	257.177	2.79735e-07	1.45002e-06	3.46236e-07	5.06169e-05	9.3477e-06	3.78177e-07	8.57993e-10	3.21506e-08	2.41329e-09	4.17013e-09	5.3854e-05	1.06347e-06	0.000761178	3.67633e-06	0.0132715	1.14738e-05	7.77873e-07	4.28407e-05	7.33323e-06	0.000115625	7.01085e-06
sp|O00555-6|CAC1A_HUMAN;sp|O00555-4|CAC1A_HUMAN	O00555-6;O00555-4	sp|O00555-6|CAC1A_HUMAN;sp|O00555-4|CAC1A_HUMAN	>sp|O00555-6|CAC1A_HUMAN Isoform of O00555, Isoform 6 of Voltage-dependent P/Q-type calcium channel subunit alpha-1A OS=Homo sapiens GN=CACNA1A;>sp|O00555-4|CAC1A_HUMAN Isoform of O00555, Isoform 4 of Voltage-dependent P/Q-type calcium channel subunit alpha-1A OS=Homo sapiens GN=CACNA1A	CACNA1A	CACNA1A	773	1	234.948	215.95	246.267	246.466	222.002	153.137	227.527	193.84	252.315	247.412	182.589	148.699	260.779	193.366	179.181	194.719	109.988	124.312	159.258	94.6206	155.474	1.39936e-07	1.38322e-06	1.18614e-05	9.2657e-08	3.86708e-07	0.00288345	1.59021e-08	8.02725e-08	3.56268e-08	6.20514e-07	1.0638e-05	1.18775e-06	2.00189e-06	1.11902e-07	1.07126e-06	8.92887e-09	0.000344224	0.000212942	2.84774e-07	0.000923679	3.8652e-05
tr|B1AQK6|B1AQK6_HUMAN	B1AQK6	tr|B1AQK6|B1AQK6_HUMAN	>tr|B1AQK6|B1AQK6_HUMAN Isoform of Q00975, Voltage-dependent N-type calcium channel subunit alpha-1B OS=Homo sapiens GN=CACNA1B PE=1 SV=1	CACNA1B	CACNA1B	774	5	554.234	413.062	519.623	518.883	510.543	456.102	439.743	451.503	467.234	511.448	586.645	541.093	650.84	632.038	623.311	640.902	470.941	411.323	486.031	423.86	457.516	1.17389e-07	1.92358e-06	1.22957e-05	6.01227e-07	9.86203e-07	3.46735e-07	2.95572e-07	1.77968e-06	8.96485e-07	3.37535e-07	8.07966e-07	5.59913e-08	6.01679e-09	4.25115e-08	1.9626e-08	2.00315e-09	2.31841e-07	1.96219e-06	1.01576e-07	4.00206e-07	8.14568e-07
sp|Q15878-2|CAC1E_HUMAN	Q15878-2	sp|Q15878-2|CAC1E_HUMAN	>sp|Q15878-2|CAC1E_HUMAN Isoform of Q15878, Isoform 2 of Voltage-dependent R-type calcium channel subunit alpha-1E OS=Homo sapiens GN=CACNA1E	CACNA1E	CACNA1E	777	3	753.174	652.976	675.446	678.384	571.31	397.802	445.854	467.173	473.305	465.972	661.188	587.893	907.581	702.33	713.701	710.676	463.442	459.624	515.701	446.908	478.129	2.71944e-07	6.22645e-06	6.21113e-07	2.78348e-07	1.10854e-07	5.54664e-07	2.23005e-06	9.9309e-08	1.18734e-07	9.95362e-07	1.84476e-07	5.17655e-07	6.64463e-07	9.5649e-08	1.63561e-08	1.70541e-08	1.24974e-06	3.7574e-07	2.58055e-07	3.39387e-07	1.10943e-07
sp|P54289-2|CA2D1_HUMAN	P54289-2	sp|P54289-2|CA2D1_HUMAN	>sp|P54289-2|CA2D1_HUMAN Isoform of P54289, Isoform 2 of Voltage-dependent calcium channel subunit alpha-2/delta-1 OS=Homo sapiens GN=CACNA2D1	CACNA2D1	CACNA2D1	781	12	4381.02	4229.15	4211.88	3713.26	4194.14	3534.93	3331.91	3435.08	3470.23	3478.81	4995.89	4727.45	5830.74	5583.24	5928.32	7173.07	4523.61	4818.47	4550.19	4829.47	4862.29	4.33389e-08	1.09036e-08	1.05682e-08	1.24963e-08	1.47924e-08	1.46976e-08	7.26939e-09	5.55461e-09	1.15234e-08	1.64951e-08	4.41023e-08	1.16904e-07	1.73731e-08	5.59653e-09	5.98965e-08	5.50263e-09	2.3146e-08	4.36866e-08	2.72189e-08	1.89704e-08	7.35154e-08
sp|Q8IZS8|CA2D3_HUMAN	Q8IZS8	sp|Q8IZS8|CA2D3_HUMAN	>sp|Q8IZS8|CA2D3_HUMAN Voltage-dependent calcium channel subunit alpha-2/delta-3 OS=Homo sapiens GN=CACNA2D3 PE=1 SV=1	CACNA2D3	CACNA2D3	55799	5	1216.97	1312.46	1210.1	1261.97	1218.13	783.375	947.731	961.627	975.093	897.526	804.668	764.981	966.192	931.805	809.181	901.317	514.094	556.422	637.728	577.36	639.585	3.49487e-08	8.08731e-09	4.6084e-09	4.67018e-08	4.12459e-08	1.14511e-07	2.58491e-08	1.11898e-08	1.8654e-08	2.77632e-08	1.30126e-07	1.73153e-06	1.16198e-07	2.30813e-07	2.32162e-07	6.43772e-08	0.000190505	0.000264359	5.49865e-06	3.91231e-05	0.000591634
sp|Q02641|CACB1_HUMAN	Q02641	sp|Q02641|CACB1_HUMAN	>sp|Q02641|CACB1_HUMAN Voltage-dependent L-type calcium channel subunit beta-1 OS=Homo sapiens GN=CACNB1 PE=2 SV=3	CACNB1	CACNB1	782	3	725.409	722.469	657.107	661.732	666.056	599.135	609.775	582.456	605.641	727.339	624.086	543.376	774.775	664.91	628.476	599.472	409.064	470.8	486.431	416.913	440.687	1.37376e-07	2.26175e-06	1.15664e-08	1.00703e-07	7.17451e-08	1.75155e-08	1.38319e-08	1.82433e-07	8.88508e-09	7.70135e-09	6.19887e-06	1.32496e-05	3.36513e-07	7.28945e-07	5.6946e-06	1.79146e-06	3.57972e-05	3.37985e-07	5.64833e-08	6.15912e-07	2.69957e-06
sp|Q08289-6|CACB2_HUMAN	Q08289-6	sp|Q08289-6|CACB2_HUMAN	>sp|Q08289-6|CACB2_HUMAN Isoform of Q08289, Isoform 2f of Voltage-dependent L-type calcium channel subunit beta-2 OS=Homo sapiens GN=CACNB2	CACNB2	CACNB2	783	1	183.419	182.199	174.619	156.447	134.01	201.123	224.956	219.085	198.48	258.213	144.607	122.267	153.387	132.912	150.329	168.821	109.231	116.878	106.902	110.244	103.99	1.3962e-08	4.90417e-08	1.00545e-09	7.86076e-08	2.75426e-06	6.1382e-09	8.44469e-10	6.97492e-09	3.1228e-09	2.7582e-10	3.62618e-06	1.95197e-06	2.16775e-06	5.30873e-05	6.61889e-05	1.86519e-08	8.87204e-09	4.92208e-07	6.66029e-06	1.31042e-06	0.00118642
sp|P54284-2|CACB3_HUMAN	P54284-2	sp|P54284-2|CACB3_HUMAN	>sp|P54284-2|CACB3_HUMAN Isoform of P54284, Isoform 2 of Voltage-dependent L-type calcium channel subunit beta-3 OS=Homo sapiens GN=CACNB3	CACNB3	CACNB3	784	2	273.447	312.663	294.756	251.517	285.939	218.361	269.416	266.368	251.064	234.418	296.068	287.221	297.258	327.024	288.773	376.576	208.148	210.257	230.077	247.678	188.376	7.95755e-07	1.22064e-06	4.33168e-07	0.000329016	5.13976e-06	5.07668e-07	1.40322e-06	4.80352e-09	2.33129e-07	1.1885e-06	4.43046e-07	8.147e-08	0.0018219	5.60834e-08	2.16969e-07	3.02148e-08	3.39506e-06	2.65059e-07	5.2924e-07	6.70109e-05	4.95708e-05
sp|O00305-3|CACB4_HUMAN	O00305-3	sp|O00305-3|CACB4_HUMAN	>sp|O00305-3|CACB4_HUMAN Isoform of O00305, Isoform 3 of Voltage-dependent L-type calcium channel subunit beta-4 OS=Homo sapiens GN=CACNB4	CACNB4	CACNB4	785	2	496.611	478.825	442.606	487.863	473.946	349.798	352.281	391.812	365.455	382.797	419.844	368.268	513.307	433.822	443.371	452.532	322.729	280.774	354.443	326.977	263.147	4.96019e-07	2.76382e-07	4.30655e-09	6.11631e-08	1.69047e-07	0.000137426	4.9805e-07	4.81954e-06	2.92038e-07	0.000853981	7.3693e-08	1.24112e-06	6.88162e-06	8.81677e-08	1.60726e-06	1.35124e-06	6.63219e-06	1.88924e-07	8.91202e-08	7.30167e-08	8.6383e-06
sp|Q9Y698|CCG2_HUMAN	Q9Y698	sp|Q9Y698|CCG2_HUMAN	>sp|Q9Y698|CCG2_HUMAN Voltage-dependent calcium channel gamma-2 subunit OS=Homo sapiens GN=CACNG2 PE=1 SV=1	CACNG2	CACNG2	10369	1	353.823	287.371	330.994	301.916	352.643	295.908	261.366	271.348	253.664	271.633	274.726	199.213	297.43	259.155	262.104	286.502	214.282	213.582	296.216	268.492	176.795	4.43231e-07	4.36517e-07	6.00466e-08	3.00069e-07	4.24056e-07	7.49366e-09	2.55337e-09	4.42917e-08	6.96271e-10	1.47617e-07	1.6301e-08	3.06033e-08	5.21567e-09	6.99083e-09	5.77318e-09	1.77037e-09	1.90455e-07	5.61671e-07	5.2853e-08	1.56577e-08	8.98794e-07
sp|O60359|CCG3_HUMAN	O60359	sp|O60359|CCG3_HUMAN	>sp|O60359|CCG3_HUMAN Voltage-dependent calcium channel gamma-3 subunit OS=Homo sapiens GN=CACNG3 PE=2 SV=1	CACNG3	CACNG3	10368	1	459.153	403.764	505.265	270.447	568.208	328.485	322.579	411.676	373.352	238.078	610.359	570.106	496.152	784.874	466.798	753.423	467.052	351.191	630.508	533.515	334.276	3.17483e-09	4.38545e-09	1.15632e-09	1.79016e-09	1.82558e-09	1.33238e-09	1.25121e-09	2.20151e-09	1.89437e-09	3.73124e-09	2.00357e-08	7.51899e-08	1.18538e-08	1.09342e-08	1.03552e-08	4.17318e-08	1.60277e-09	1.79583e-08	2.28135e-08	3.36596e-09	1.35025e-08
sp|Q8WXS5|CCG8_HUMAN	Q8WXS5	sp|Q8WXS5|CCG8_HUMAN	>sp|Q8WXS5|CCG8_HUMAN Voltage-dependent calcium channel gamma-8 subunit OS=Homo sapiens GN=CACNG8 PE=2 SV=3	CACNG8	CACNG8	59283	1	261.367	260.961	300.426	294.416	353.33	167.517	225.836	360.563	231.351	226.479	144.965	137.059	206.664	173.693	119.117	130.119	101.086	119.846	89.1498	78.8825	107.771	1.99685e-09	5.91217e-07	1.0974e-10	2.60323e-09	4.00023e-09	1.04763e-06	1.74805e-07	4.04133e-08	1.3326e-09	2.72632e-07	1.78985e-07	9.87029e-07	5.50805e-08	4.08276e-09	0.0150722	4.74485e-05	1.79508e-05	5.1498e-05	0.0289739	0.00602575	0.00069802
tr|A0A087X105|A0A087X105_HUMAN	A0A087X105	tr|A0A087X105|A0A087X105_HUMAN	>tr|A0A087X105|A0A087X105_HUMAN Isoform of Q9BY67, Cell adhesion molecule 1 OS=Homo sapiens GN=CADM1 PE=1 SV=1	CADM1	CADM1	23705	4	2994.67	3058.24	3100.11	3444.09	3623.77	2892.78	2542.81	2716.18	3161.72	2986.55	3419.8	3591.36	5151.83	3770.32	4518.47	4630.57	3210.15	2670.33	2947.46	3133.82	2276.34	2.89519e-08	7.32696e-08	9.2017e-10	3.20804e-08	4.69619e-08	9.72242e-08	1.25645e-08	8.02592e-08	5.91715e-09	1.63471e-07	5.20925e-07	6.71977e-07	7.86642e-07	4.18381e-08	3.46525e-08	2.79967e-07	1.24263e-07	1.03896e-06	7.17431e-08	2.30033e-07	5.13623e-07
sp|Q8N3J6-2|CADM2_HUMAN	Q8N3J6-2	sp|Q8N3J6-2|CADM2_HUMAN	>sp|Q8N3J6-2|CADM2_HUMAN Isoform of Q8N3J6, Isoform 2 of Cell adhesion molecule 2 OS=Homo sapiens GN=CADM2	CADM2	CADM2	253559	6	6378.31	7687.26	6662.15	6027.02	6385.69	5657.79	5409.36	6140.46	6207.84	5906.12	7162.43	7043.8	10017.3	8069.69	10445	9520.81	8454.73	8672.63	9155.42	8877.42	9257.35	8.05191e-08	2.63843e-08	1.82245e-09	3.84234e-09	1.43321e-08	2.88685e-08	2.09147e-08	1.31592e-08	5.70649e-08	1.21563e-08	4.47201e-08	6.53274e-08	2.69e-08	4.65646e-09	3.33632e-08	1.54558e-08	2.01242e-08	1.29241e-07	1.79475e-08	4.57599e-08	1.75643e-07
sp|Q8N126|CADM3_HUMAN	Q8N126	sp|Q8N126|CADM3_HUMAN	>sp|Q8N126|CADM3_HUMAN Cell adhesion molecule 3 OS=Homo sapiens GN=CADM3 PE=1 SV=1	CADM3	CADM3	57863	1	498.157	1321.14	1320.18	287.596	1530.16	683.938	1353.78	1247.1	1110.81	563.37	1383.56	1504.74	921.312	1532.58	1013.45	1855.64	2076.33	2301.39	2312.76	2224.34	1890.8	5.16502e-09	3.84361e-08	4.58394e-09	9.77195e-10	4.41341e-06	3.14093e-09	6.68859e-09	5.35287e-08	1.68767e-07	1.54627e-09	1.4056e-07	2.57603e-07	1.64222e-08	1.61952e-09	1.63379e-08	2.57551e-08	5.39632e-08	1.62394e-05	5.81417e-06	4.01021e-06	6.48896e-07
sp|Q8NFZ8|CADM4_HUMAN	Q8NFZ8	sp|Q8NFZ8|CADM4_HUMAN	>sp|Q8NFZ8|CADM4_HUMAN Cell adhesion molecule 4 OS=Homo sapiens GN=CADM4 PE=1 SV=1	CADM4	CADM4	199731	5	1986.26	1884.22	1949.55	1932.78	2159.34	1423.24	1548.96	1652.59	1812.92	1392.37	2924.34	3177.83	3551.77	3462.95	3430.49	3584.8	2683.29	2701.45	2406.81	2390.83	2296.02	3.41106e-09	1.86593e-08	1.97548e-10	6.34378e-09	4.61004e-09	1.3852e-08	8.66174e-10	5.6451e-09	3.41208e-09	2.47558e-08	6.20246e-08	7.84528e-08	7.46669e-09	3.22758e-09	1.15421e-08	3.06741e-09	5.08588e-09	1.32202e-08	1.11479e-08	5.55224e-09	3.32888e-08
tr|A0A087X1P3|A0A087X1P3_HUMAN	A0A087X1P3	tr|A0A087X1P3|A0A087X1P3_HUMAN	>tr|A0A087X1P3|A0A087X1P3_HUMAN Isoform of Q86UW7, Calcium-dependent secretion activator 2 OS=Homo sapiens GN=CADPS2 PE=1 SV=1	CADPS2	CADPS2	93664	2	155.953	173.426	156.539	158.188	177.06	137.33	149.045	154.732	162.359	133.428	132.764	115.512	111.186	93.4576	119.764	152.012	174.861	133.117	156.192	146.875	192.368	0.000362704	0.00566643	0.074665	0.00275437	9.80215e-05	0.0025075	0.000512112	0.0051318	0.00920803	0.00186155	0.00891113	0.0479113	0.0118906	0.135168	0.213462	0.000978983	5.23607e-05	0.000280685	0.000117166	1.78575e-05	3.01256e-06
sp|Q9ULU8|CAPS1_HUMAN	Q9ULU8	sp|Q9ULU8|CAPS1_HUMAN	>sp|Q9ULU8|CAPS1_HUMAN Calcium-dependent secretion activator 1 OS=Homo sapiens GN=CADPS PE=1 SV=3	CADPS	CADPS	8618	19	10337.9	11693.6	11652.8	10511.6	10283.4	10108.3	9847.51	9863.44	9087.64	8540.92	5005.74	5356.91	3635.07	4000.53	4484.38	4075.57	7225.28	7712.01	5483.31	6337.11	7760.29	1.22221e-08	1.64736e-08	7.20804e-10	1.07231e-08	1.27041e-08	1.60878e-08	3.08626e-09	7.17178e-09	2.84082e-09	2.99896e-09	4.50057e-08	1.37422e-07	2.3078e-06	3.15473e-08	7.84068e-08	2.13766e-08	8.88013e-09	7.53405e-08	3.73847e-08	4.74824e-08	6.74941e-08
sp|P05937|CALB1_HUMAN	P05937	sp|P05937|CALB1_HUMAN	>sp|P05937|CALB1_HUMAN Calbindin OS=Homo sapiens GN=CALB1 PE=1 SV=2	CALB1	CALB1	793	1	283.299	313.962	289.047	337.993	281.296	327.844	334.855	354.727	283.913	279.768	225.614	204.547	142.302	206.391	228.312	189.928	110.219	79.6874	115.289	86.4433	109.728	1.02041e-08	5.26631e-08	6.36703e-10	4.01471e-08	3.66596e-09	2.53506e-09	4.68756e-10	2.9754e-09	1.00782e-09	1.04105e-09	1.1208e-07	3.36031e-07	7.79004e-07	4.95167e-09	7.16212e-08	3.85988e-08	0.102778	0.000187206	0.00598884	0.00170761	0.00808624
tr|H3BN14|H3BN14_HUMAN	H3BN14	tr|H3BN14|H3BN14_HUMAN	>tr|H3BN14|H3BN14_HUMAN Isoform of P22676, Calretinin (Fragment) OS=Homo sapiens GN=CALB2 PE=1 SV=2	CALB2	CALB2	794	2	333.765	340.541	344.717	385.639	426.772	326.928	291.757	208.239	239.969	253.384	292.302	303.255	220.368	275.228	331.434	325.618	148.676	94.1734	147.493	148.637	150.835	1.63074e-08	2.44705e-08	4.17453e-10	6.57967e-08	2.10023e-07	1.18469e-07	6.00059e-09	2.10478e-06	3.71977e-08	9.22341e-09	1.46829e-07	3.53559e-08	6.6522e-05	1.97039e-08	1.8427e-06	9.65431e-09	0.208835	0.0216775	0.0682437	0.00669824	0.0691168
sp|P62158|CALM_HUMAN	P62158	sp|P62158|CALM_HUMAN	>sp|P62158|CALM_HUMAN Calmodulin OS=Homo sapiens GN=CALM1 PE=1 SV=2	CALM1	CALM1	801	5	38392	43750	39423.1	42874.4	37356.9	50506.6	57247.1	48782.3	42852.2	57143.8	48014	50040.7	58662.7	52563.2	49527.7	45445.6	37617.7	36026	38096.3	39735.1	45426.1	1.18659e-07	9.14962e-07	1.57761e-08	2.16941e-07	6.04265e-07	2.35715e-07	1.58502e-07	4.26163e-08	1.12642e-07	3.54958e-07	4.29714e-07	9.87358e-07	5.79507e-08	1.22009e-07	3.01262e-07	7.05535e-08	1.42872e-07	4.69385e-07	5.35703e-07	5.75398e-06	2.67107e-06
sp|P27797|CALR_HUMAN	P27797	sp|P27797|CALR_HUMAN	>sp|P27797|CALR_HUMAN Calreticulin OS=Homo sapiens GN=CALR PE=1 SV=1	CALR	CALR	811	1	131.886	132.458	95.428	189.729	90.618	91.7676	50.8372	97.6877	59.3445	91.9282	93.4205	101.955	98.8645	89.4924	106.634	106.882	104.574	109.267	72.245	119.117	85.8281	4.3541e-08	8.69821e-05	1.28991e-07	1.0793e-08	1.02741e-05	3.13461e-05	0.531278	8.76048e-05	0.510184	0.00092257	0.00015843	2.68994e-05	4.34099e-06	5.19749e-06	6.77122e-07	3.86263e-05	1.55323e-08	1.03641e-07	2.74697e-05	8.54448e-08	2.31819e-07
sp|O43852|CALU_HUMAN	O43852	sp|O43852|CALU_HUMAN	>sp|O43852|CALU_HUMAN Calumenin OS=Homo sapiens GN=CALU PE=1 SV=2	CALU	CALU	813	2	154.804	196.889	221.288	240.587	174.96	118.863	125.958	137.54	115.491	118.394	177.357	178.676	295.769	158.844	256.862	271.294	247.788	236.811	192.193	222.729	245.675	0.00698509	0.000299367	0.00025262	0.0021995	0.000539341	0.202749	0.175648	0.11756	0.185945	0.18567	0.189079	0.164146	2.93684e-05	0.190698	0.143183	0.000229982	3.49015e-06	5.50093e-05	5.53212e-05	3.89553e-05	3.16912e-06
sp|Q14012|KCC1A_HUMAN	Q14012	sp|Q14012|KCC1A_HUMAN	>sp|Q14012|KCC1A_HUMAN Calcium/calmodulin-dependent protein kinase type 1 OS=Homo sapiens GN=CAMK1 PE=1 SV=1	CAMK1	CAMK1	8536	2	65.919	225.771	440.508	409.788	348.233	460.223	376.593	322.19	114.051	261.572	195.077	163.663	160.343	150.265	144.371	143.849	249.333	279.66	278.747	226.967	297.844	0.294649	0.237917	0.0825477	0.0812833	0.223973	0.0805073	0.0076783	0.0727167	0.0603431	0.158937	0.00649628	0.000181882	0.000785828	0.0389319	0.0299946	0.00298819	2.12865e-07	7.47995e-06	1.29289e-06	1.5455e-06	7.76258e-07
sp|Q8IU85-2|KCC1D_HUMAN	Q8IU85-2	sp|Q8IU85-2|KCC1D_HUMAN	>sp|Q8IU85-2|KCC1D_HUMAN Isoform of Q8IU85, Isoform 2 of Calcium/calmodulin-dependent protein kinase type 1D OS=Homo sapiens GN=CAMK1D	CAMK1D	CAMK1D	57118	2	698.561	774.279	733.645	701.913	611.936	498.824	642.416	589.596	470.939	455.786	809.474	629.43	690.755	608.024	535.167	409.732	1069.13	1100.32	1182.88	1075.41	1186.56	1.36508e-05	2.73449e-06	9.16814e-07	7.47392e-07	1.53819e-05	2.04132e-08	6.12936e-09	2.23986e-07	3.05771e-07	1.52832e-08	4.57614e-06	4.66356e-05	0.000351888	0.000131599	0.00936436	0.000350705	4.1789e-08	6.19457e-07	1.84825e-06	1.34544e-07	4.36161e-06
tr|C9IYV2|C9IYV2_HUMAN	C9IYV2	tr|C9IYV2|C9IYV2_HUMAN	>tr|C9IYV2|C9IYV2_HUMAN Isoform of Q96NX5, Calcium/calmodulin-dependent protein kinase type 1G (Fragment) OS=Homo sapiens GN=CAMK1G PE=3 SV=1	CAMK1G	CAMK1G	57172	2	86.6583	101.777	131.561	104.714	97.5119	114.05	72.4418	76.7957	84.4291	102.256	87.8564	125.255	122.718	104.462	169.155	134.072	129.384	119.552	155.916	137.911	138.51	0.304463	0.433475	0.403681	0.333842	0.435677	0.0745081	0.206365	0.275755	0.333422	0.340024	0.208193	9.12091e-05	0.000610251	0.135459	4.40728e-05	0.00197856	1.76978e-07	0.000218997	1.91293e-07	8.62537e-08	9.66672e-07
sp|Q9UQM7|KCC2A_HUMAN;sp|Q9UQM7-2|KCC2A_HUMAN	Q9UQM7;Q9UQM7-2	sp|Q9UQM7|KCC2A_HUMAN;sp|Q9UQM7-2|KCC2A_HUMAN	>sp|Q9UQM7|KCC2A_HUMAN Calcium/calmodulin-dependent protein kinase type II subunit alpha OS=Homo sapiens GN=CAMK2A PE=1 SV=2;>sp|Q9UQM7-2|KCC2A_HUMAN Isoform of Q9UQM7, Isoform B of Calcium/calmodulin-dependent protein kinase type II subunit alpha OS=Homo sapiens GN=CAMK2A	CAMK2A	CAMK2A	815	6	23704.8	26169.2	20964	32248.6	19606.9	43297.7	50353.5	48747.7	41008.1	54336.8	54719.3	55031.3	73650.2	62751.9	58853.8	55848.3	40095.3	44278	42852.5	43182.8	54475.8	1.2423e-07	2.86514e-07	8.97864e-07	2.49704e-07	8.62612e-07	1.18748e-06	5.03081e-08	2.47663e-07	3.53653e-07	2.2498e-07	1.67626e-06	7.70636e-07	1.80585e-06	5.88632e-07	1.9733e-06	3.27683e-06	4.60302e-06	3.92641e-06	1.25323e-06	4.65926e-06	1.23157e-05
sp|Q13554|KCC2B_HUMAN;sp|Q13554-2|KCC2B_HUMAN;sp|Q13554-3|KCC2B_HUMAN;sp|Q13554-7|KCC2B_HUMAN	Q13554;Q13554-2;Q13554-3;Q13554-7	sp|Q13554|KCC2B_HUMAN;sp|Q13554-2|KCC2B_HUMAN;sp|Q13554-3|KCC2B_HUMAN;sp|Q13554-7|KCC2B_HUMAN	>sp|Q13554|KCC2B_HUMAN Calcium/calmodulin-dependent protein kinase type II subunit beta OS=Homo sapiens GN=CAMK2B PE=1 SV=3;>sp|Q13554-2|KCC2B_HUMAN Isoform of Q13554, Isoform 1 of Calcium/calmodulin-dependent protein kinase type II subunit beta OS=Homo sapiens GN=CAMK2B;>sp|Q13554-3|KCC2B_HUMAN Isoform of Q13554, Isoform 2 of Calcium/calmodulin-dependent protein kinase type II subunit beta OS=Ho…	CAMK2B	CAMK2B	816	5	3121.15	3436.49	3370.76	4626.51	3418.8	7689.53	8401.98	8030.87	6886.86	8274.28	8333.59	7297.98	10586	9370.7	8875.86	8499.54	5613.8	6057.88	5935.89	5870.87	7456.89	1.80787e-08	1.00073e-07	1.05325e-08	3.02104e-08	1.96933e-07	8.95755e-07	2.77796e-09	1.10845e-08	6.61814e-08	3.75649e-08	3.31193e-07	8.50116e-08	5.21464e-07	6.29676e-09	4.50253e-08	2.20335e-08	5.68763e-08	6.28963e-08	4.46944e-08	1.15044e-07	5.42666e-07
sp|Q13557-5|KCC2D_HUMAN;tr|E9PBG7|E9PBG7_HUMAN	Q13557-5;E9PBG7	sp|Q13557-5|KCC2D_HUMAN;tr|E9PBG7|E9PBG7_HUMAN	>sp|Q13557-5|KCC2D_HUMAN Isoform of Q13557, Isoform Delta 8 of Calcium/calmodulin-dependent protein kinase type II subunit delta OS=Homo sapiens GN=CAMK2D;>tr|E9PBG7|E9PBG7_HUMAN Isoform of Q13557, Calcium/calmodulin-dependent protein kinase type II subunit delta OS=Homo sapiens GN=CAMK2D PE=1 SV=1	CAMK2D	CAMK2D	817	3	305.089	1038.94	279.581	975.421	269.184	396.096	1626.32	1629.66	249.167	334.874	398.63	1546.26	751.835	494.11	1122.18	544.804	754.74	653.006	763.11	668.608	600.355	1.59063e-07	1.88938e-06	2.51855e-08	3.27952e-07	5.13396e-08	1.85296e-06	1.13902e-06	1.16144e-06	6.02896e-07	5.24055e-08	5.35543e-07	5.97328e-07	1.43836e-05	2.47767e-07	2.27409e-07	7.49366e-08	5.86151e-08	2.00223e-06	5.60757e-08	9.22811e-08	3.16392e-07
tr|Q5SWX3|Q5SWX3_HUMAN;sp|Q13555-5|KCC2G_HUMAN;sp|Q13555-6|KCC2G_HUMAN	Q5SWX3;Q13555-5;Q13555-6	tr|Q5SWX3|Q5SWX3_HUMAN;sp|Q13555-5|KCC2G_HUMAN;sp|Q13555-6|KCC2G_HUMAN	>tr|Q5SWX3|Q5SWX3_HUMAN Isoform of Q13555, Calcium/calmodulin-dependent protein kinase (CaM kinase) II gamma, isoform CRA_n OS=Homo sapiens GN=CAMK2G PE=1 SV=1;>sp|Q13555-5|KCC2G_HUMAN Isoform of Q13555, Isoform 5 of Calcium/calmodulin-dependent protein kinase type II subunit gamma OS=Homo sapiens GN=CAMK2G;>sp|Q13555-6|KCC2G_HUMAN Isoform of Q13555, Isoform 6 of Calcium/calmodulin-dependent prot…	CAMK2G	CAMK2G	818	5	826.995	879.512	843.003	1205.15	961.103	1798.88	1912.78	1706.54	1446.9	1767.63	3127.37	2871.84	3971.88	3470.22	3433.3	3663.12	2409.28	2296.36	2740.32	2553.25	2243.71	2.68422e-06	7.07982e-07	8.95988e-09	2.05007e-08	4.03534e-08	8.53552e-09	9.0638e-09	4.90808e-08	6.83063e-09	4.27265e-09	4.70012e-08	4.74247e-07	5.84305e-08	1.27681e-08	1.79759e-07	4.51165e-08	3.90644e-08	2.39027e-07	8.18801e-08	9.65345e-08	1.67219e-07
sp|Q16566|KCC4_HUMAN	Q16566	sp|Q16566|KCC4_HUMAN	>sp|Q16566|KCC4_HUMAN Calcium/calmodulin-dependent protein kinase type IV OS=Homo sapiens GN=CAMK4 PE=1 SV=1	CAMK4	CAMK4	814	3	308.098	362.207	333.596	321.869	332.424	356.03	390.226	306.367	340.547	336.414	375.006	365.33	359.526	342.607	378.23	253.965	601.166	627.265	664.504	611.041	813.799	0.0717996	1.41418e-05	0.000207855	0.000298702	0.00167203	0.0119287	0.000158301	0.000602139	0.0044252	0.000204624	0.00154218	0.00201614	0.00121119	0.00037374	0.000277481	0.0447156	1.18802e-07	2.90749e-06	6.22069e-06	2.77549e-07	6.71451e-07
sp|Q8N5S9|KKCC1_HUMAN	Q8N5S9	sp|Q8N5S9|KKCC1_HUMAN	>sp|Q8N5S9|KKCC1_HUMAN Calcium/calmodulin-dependent protein kinase kinase 1 OS=Homo sapiens GN=CAMKK1 PE=1 SV=2	CAMKK1	CAMKK1	84254	1	109.788	92.8672	824.423	744.038	86.6127	159.456	159.808	175.246	153.358	140.235	1177.02	766.657	614.289	1061.69	683.398	609.52	271.029	220.839	303.29	280.809	232.728	0.0189075	0.0274383	0.2267	0.315419	0.0923115	7.41133e-05	9.27504e-05	0.00324874	0.00058127	3.32279e-07	0.00944562	0.175486	0.00886536	0.0331078	0.0816199	0.089717	8.40494e-06	1.26452e-06	4.55807e-07	1.0759e-06	7.71113e-05
sp|Q96RR4-2|KKCC2_HUMAN	Q96RR4-2	sp|Q96RR4-2|KKCC2_HUMAN	>sp|Q96RR4-2|KKCC2_HUMAN Isoform of Q96RR4, Isoform 2 of Calcium/calmodulin-dependent protein kinase kinase 2 OS=Homo sapiens GN=CAMKK2	CAMKK2	CAMKK2	10645	2	155.098	116.914	89.9821	162.821	176.149	216.861	223.098	224.521	178.286	202.985	144.47	154.586	125.243	162.71	173.235	177.676	352.698	262.218	434.532	336.479	289.623	0.00282972	0.0314167	0.134163	0.0100562	0.052014	1.1844e-06	2.63624e-05	2.56001e-06	4.49448e-06	0.000552323	0.000981664	0.0054626	0.00975678	0.050548	6.87225e-05	0.00027567	8.23348e-09	9.49495e-07	5.43528e-09	4.08443e-08	6.07858e-07
sp|Q8NCB2-3|CAMKV_HUMAN;sp|Q8NCB2|CAMKV_HUMAN	Q8NCB2-3;Q8NCB2	sp|Q8NCB2-3|CAMKV_HUMAN;sp|Q8NCB2|CAMKV_HUMAN	>sp|Q8NCB2-3|CAMKV_HUMAN Isoform of Q8NCB2, Isoform 3 of CaM kinase-like vesicle-associated protein OS=Homo sapiens GN=CAMKV;>sp|Q8NCB2|CAMKV_HUMAN CaM kinase-like vesicle-associated protein OS=Homo sapiens GN=CAMKV PE=2 SV=2	CAMKV	CAMKV	79012	10	9311.83	8776.13	8710.94	7701.5	7473.91	3442.77	3439.83	4348.2	4107.49	3334.12	6750.51	6965.43	8007.04	7583.72	7166.99	8799.67	7495.71	7340.72	8045.13	7566.25	6876.59	4.42543e-08	1.30832e-07	7.16483e-09	5.37411e-08	2.10111e-08	2.00614e-06	9.01146e-07	7.72786e-08	2.17897e-07	3.4596e-06	1.39204e-07	1.94384e-07	3.48387e-08	5.43451e-08	6.77376e-08	7.05533e-08	2.8382e-08	1.0562e-07	1.34673e-07	1.79894e-08	5.98875e-08
sp|Q9P1Y5|CAMP3_HUMAN	Q9P1Y5	sp|Q9P1Y5|CAMP3_HUMAN	>sp|Q9P1Y5|CAMP3_HUMAN Calmodulin-regulated spectrin-associated protein 3 OS=Homo sapiens GN=CAMSAP3 PE=1 SV=2	CAMSAP3	CAMSAP3	57662	3	177.956	213.374	185.969	246.015	213.821	143.091	161.757	152.53	163.474	130.93	198.253	166.343	212.931	189.227	210.19	223.971	301.747	270.405	327.722	315.439	257.784	0.0213186	0.00356935	0.00625758	0.00386167	0.0314751	0.0112471	0.0533788	0.0185	0.000920449	0.00836079	0.136926	0.0128416	0.00189663	0.0270362	0.00226688	0.00913299	5.78913e-08	6.09739e-05	1.10449e-07	2.53334e-07	0.000526257
sp|Q86VP6|CAND1_HUMAN	Q86VP6	sp|Q86VP6|CAND1_HUMAN	>sp|Q86VP6|CAND1_HUMAN Cullin-associated NEDD8-dissociated protein 1 OS=Homo sapiens GN=CAND1 PE=1 SV=2	CAND1	CAND1	55832	18	6153.07	6467.85	6930.29	6996.7	7171.03	6936.98	6621.44	6773.87	6479.59	5847.15	4708.84	5261.06	3281.22	3967.66	4610.58	4441.22	3117.88	2610.12	2825.86	3277.61	2934.88	1.24938e-08	9.62119e-09	7.36889e-10	1.28467e-08	3.02456e-08	4.7715e-09	1.4207e-09	6.91362e-09	1.72192e-09	2.66771e-09	3.80655e-08	6.05308e-08	2.13247e-07	1.43781e-08	2.64944e-08	9.69948e-09	9.93067e-07	2.34199e-06	4.04371e-07	1.94014e-07	2.01939e-07
sp|P27824|CALX_HUMAN	P27824	sp|P27824|CALX_HUMAN	>sp|P27824|CALX_HUMAN Calnexin OS=Homo sapiens GN=CANX PE=1 SV=2	CANX	CANX	821	3	1620.43	1608.19	1552.19	1585.43	1536.11	1784.05	1691.97	1612.68	1585.06	1959.31	1741.04	1434.5	1646.57	1401.77	1471.29	1333.39	1988.21	2003.67	2166.25	1885.4	2052.13	2.76874e-09	9.01663e-09	6.07395e-10	2.83548e-08	3.0411e-09	2.28402e-09	4.15217e-10	1.62713e-09	1.0148e-09	1.44928e-09	7.27533e-08	2.75625e-07	4.18348e-08	8.45268e-09	2.66006e-08	1.65744e-08	3.77718e-09	3.18848e-08	1.03233e-08	4.57277e-09	4.12441e-08
sp|Q01518-2|CAP1_HUMAN	Q01518-2	sp|Q01518-2|CAP1_HUMAN	>sp|Q01518-2|CAP1_HUMAN Isoform of Q01518, Isoform 2 of Adenylyl cyclase-associated protein 1 OS=Homo sapiens GN=CAP1	CAP1	CAP1	10487	4	1255.42	1394.73	1402.66	1331.06	1212.41	1348.8	1336.7	1482.26	1244.84	1284.99	743.794	811.445	676.964	706.828	792.371	590.112	1364.19	1093.52	1236.87	1163.97	1334.28	8.95416e-09	6.50529e-09	4.61092e-10	1.98688e-09	5.81337e-09	1.04964e-07	2.60934e-09	8.97991e-09	4.68856e-09	1.27759e-07	2.93609e-07	3.68636e-07	3.4423e-07	3.04983e-07	8.85481e-08	4.81037e-08	6.5764e-09	1.69795e-08	5.18535e-09	5.98597e-09	3.10792e-08
sp|P40123|CAP2_HUMAN	P40123	sp|P40123|CAP2_HUMAN	>sp|P40123|CAP2_HUMAN Adenylyl cyclase-associated protein 2 OS=Homo sapiens GN=CAP2 PE=1 SV=1	CAP2	CAP2	10486	6	827.92	876.724	886.18	779.812	820.957	1063.26	1131.9	973.974	874.49	936.653	1197.02	1281.45	968.133	1022.15	1267.03	1009.03	2375.49	2224.37	2240.95	2216.88	3156.79	9.44217e-05	6.00111e-06	2.69196e-05	6.84576e-05	2.63503e-06	1.22959e-06	0.000109568	1.38727e-06	2.5941e-06	1.99851e-06	1.65003e-06	8.95472e-08	6.60014e-06	9.04015e-06	2.79665e-08	4.18035e-08	6.28543e-09	3.77809e-08	7.49686e-08	1.11129e-08	6.42923e-08
sp|P07384|CAN1_HUMAN	P07384	sp|P07384|CAN1_HUMAN	>sp|P07384|CAN1_HUMAN Calpain-1 catalytic subunit OS=Homo sapiens GN=CAPN1 PE=1 SV=1	CAPN1	CAPN1	823	1	117.667	119.172	131.908	107.426	109.084	69.323	112.382	79.2724	93.6493	137.528	245.952	224.342	297.747	250.525	282.321	267.727	237.224	255.278	231.705	216.576	275.53	6.0468e-07	3.81391e-05	4.42107e-08	0.000418312	6.86731e-06	0.000702647	0.0889782	0.475111	0.248374	0.0119998	5.89131e-07	2.10797e-06	2.2517e-06	1.22713e-08	5.88776e-08	1.56936e-08	1.66259e-09	2.58501e-08	1.65492e-08	1.21092e-07	3.10843e-08
sp|P17655|CAN2_HUMAN	P17655	sp|P17655|CAN2_HUMAN	>sp|P17655|CAN2_HUMAN Calpain-2 catalytic subunit OS=Homo sapiens GN=CAPN2 PE=1 SV=6	CAPN2	CAPN2	824	1	196.873	222.378	218.209	253.955	204.49	218.549	218.499	244.605	228.525	198.723	200.826	230.662	228.762	246.606	205.82	182.461	199.617	198.061	153.632	201.979	187.097	3.41443e-07	6.49961e-09	1.82296e-07	4.68476e-06	1.5854e-06	2.43765e-08	6.96264e-07	1.93206e-07	2.99234e-07	4.75122e-07	1.74283e-07	2.53018e-06	5.47534e-08	5.38524e-09	1.44065e-07	1.15659e-07	5.05041e-07	5.63153e-07	5.92154e-06	3.99398e-05	1.47351e-05
tr|K7EIV0|K7EIV0_HUMAN	K7EIV0	tr|K7EIV0|K7EIV0_HUMAN	>tr|K7EIV0|K7EIV0_HUMAN Isoform of P04632, Calpain small subunit 1 (Fragment) OS=Homo sapiens GN=CAPNS1 PE=1 SV=2	CAPNS1	CAPNS1	826	3	508.825	554.559	528.226	567.148	512.513	540.914	547.813	524.941	518.389	486.683	835.081	897.769	956.739	985.104	911.296	819.967	934.122	922.167	831.679	854.545	1036.17	3.64454e-09	6.5179e-09	1.77092e-08	5.36275e-08	1.08076e-06	9.95457e-07	2.80662e-06	8.15147e-08	6.17835e-07	6.65619e-06	1.98118e-07	4.98546e-08	9.76257e-09	1.18057e-08	1.50121e-08	2.50423e-08	4.32716e-09	6.18319e-08	6.97335e-09	7.36161e-09	1.81141e-08
tr|G3V153|G3V153_HUMAN	G3V153	tr|G3V153|G3V153_HUMAN	>tr|G3V153|G3V153_HUMAN Isoform of Q14444, Caprin-1 OS=Homo sapiens GN=CAPRIN1 PE=1 SV=1	CAPRIN1	CAPRIN1	4076	1	98.83	96.6961	87.4829	91.1904	93.6228	72.8444	89.5273	93.5158	78.9969	89.8053	73.8511	79.2875	68.1203	67.1449	68.9188	86.8989	98.547	90.7366	69.728	84.4188	81.3341	0.000402686	1.30533e-05	3.10837e-05	0.00647573	4.85471e-06	0.00199976	1.96865e-07	1.62326e-06	0.000568618	8.26387e-06	0.000224903	0.00157109	0.00333274	0.0128072	0.000371431	0.0192505	5.14656e-08	3.23462e-05	2.02646e-06	2.42412e-05	4.61986e-05
sp|P52907|CAZA1_HUMAN	P52907	sp|P52907|CAZA1_HUMAN	>sp|P52907|CAZA1_HUMAN F-actin-capping protein subunit alpha-1 OS=Homo sapiens GN=CAPZA1 PE=1 SV=3	CAPZA1	CAPZA1	829	2	325.89	337.266	307.172	201.864	319.978	523.418	513.846	466.645	428.872	464.415	548.675	545.741	366.311	498.906	410.498	539.228	375.409	383.894	403.434	394.613	377.644	5.1021e-06	1.55168e-05	7.42678e-06	9.70241e-05	3.90678e-06	1.32118e-08	1.11067e-08	1.43119e-07	9.63775e-10	2.79853e-06	1.16614e-07	5.45023e-08	4.65602e-06	7.95552e-09	1.72939e-07	2.60315e-09	6.17463e-07	3.76383e-06	1.3994e-06	7.42424e-08	4.0863e-07
sp|P47755|CAZA2_HUMAN	P47755	sp|P47755|CAZA2_HUMAN	>sp|P47755|CAZA2_HUMAN F-actin-capping protein subunit alpha-2 OS=Homo sapiens GN=CAPZA2 PE=1 SV=3	CAPZA2	CAPZA2	830	5	3117.55	3346.49	2917.03	2774.9	2788.54	2299.72	2456.82	2721.49	2148.31	2291.13	1859.85	2056.12	1697.69	2005.07	1403.37	1904.85	1226.91	1185.05	1327.77	1295.1	1288.91	1.46179e-08	2.46386e-07	1.1152e-08	3.28677e-08	4.56613e-08	6.35106e-09	2.40922e-09	1.20179e-08	5.30804e-09	3.41832e-09	4.90344e-08	3.26567e-07	8.07765e-08	4.10929e-07	6.67208e-08	3.65484e-08	3.8124e-06	2.30589e-06	7.57809e-06	8.01131e-06	1.14885e-06
tr|B1AK87|B1AK87_HUMAN;sp|P47756|CAPZB_HUMAN	B1AK87;P47756	tr|B1AK87|B1AK87_HUMAN;sp|P47756|CAPZB_HUMAN	>tr|B1AK87|B1AK87_HUMAN Isoform of P47756, Capping protein (Actin filament) muscle Z-line, beta, isoform CRA_a OS=Homo sapiens GN=CAPZB PE=1 SV=1;>sp|P47756|CAPZB_HUMAN F-actin-capping protein subunit beta OS=Homo sapiens GN=CAPZB PE=1 SV=4	CAPZB	CAPZB	832	10	7349.18	7612.57	7211.31	7044.68	6352.7	6314.41	6018.9	7118.93	5975.6	5619.7	5514.22	5497.17	4486.69	5019.2	5017.06	5449.05	3857.04	3580.11	3777.78	4049.82	3456.29	1.30565e-08	1.41153e-08	6.06171e-10	7.57665e-09	5.7471e-09	1.55562e-08	1.41025e-09	2.74444e-09	1.77365e-09	3.09981e-09	2.77939e-08	8.08129e-08	2.62438e-08	2.51298e-09	2.88598e-08	6.02985e-09	6.45677e-07	2.8697e-07	1.68222e-07	2.03187e-07	3.21323e-06
sp|Q86X55-1|CARM1_HUMAN	Q86X55-1	sp|Q86X55-1|CARM1_HUMAN	>sp|Q86X55-1|CARM1_HUMAN Isoform of Q86X55, Isoform 1 of Histone-arginine methyltransferase CARM1 OS=Homo sapiens GN=CARM1	CARM1	CARM1	10498	1	69.5552	82.0759	79.9578	875.755	79.8067	71.6042	79.9097	87.4952	94.6354	72.829	60.8279	75.2246	281.268	65.1187	70.2998	88.115	82.9421	85.2077	56.8595	87.1798	65.0505	0.000273704	1.00858e-05	5.9324e-08	0.538089	7.24697e-08	0.000122489	7.89204e-07	0.000704472	0.00405364	2.2672e-07	0.214819	0.00013942	0.298727	0.332267	0.315413	0.263077	1.90853e-05	4.52299e-05	9.4854e-07	4.05232e-06	8.73532e-07
sp|O14936-4|CSKP_HUMAN	O14936-4	sp|O14936-4|CSKP_HUMAN	>sp|O14936-4|CSKP_HUMAN Isoform of O14936, Isoform 4 of Peripheral plasma membrane protein CASK OS=Homo sapiens GN=CASK	CASK	CASK	8573	8	1683.11	1578.87	1635.25	1569.75	1688.39	2095.77	1923.91	1778.2	1971.93	1914.89	1875.58	1784.94	1638.29	1856.97	1695.66	1637.37	1430.45	1382.49	1451.13	1348.25	1418.85	4.64098e-08	7.86146e-08	8.06797e-09	3.21056e-08	5.21743e-09	6.47262e-09	1.33198e-08	1.35257e-08	1.91841e-09	3.71694e-09	6.20967e-08	5.23224e-08	3.76222e-08	2.71947e-09	5.78341e-08	1.29945e-08	4.72399e-08	4.35015e-07	6.76853e-07	1.10397e-06	4.01265e-07
sp|Q8WXD9|CSKI1_HUMAN	Q8WXD9	sp|Q8WXD9|CSKI1_HUMAN	>sp|Q8WXD9|CSKI1_HUMAN Caskin-1 OS=Homo sapiens GN=CASKIN1 PE=1 SV=1	CASKIN1	CASKIN1	57524	3	664.837	679.868	680.178	715.45	688.716	587.986	592.442	561.852	537.135	610.965	593.47	733.909	751.164	619.6	622.169	557.062	752.123	715.807	832.121	781.452	735.524	2.37672e-08	1.83453e-07	1.08974e-08	2.36802e-07	6.88691e-07	4.40422e-08	4.04973e-07	1.11737e-07	8.21942e-08	1.04937e-08	1.02925e-07	1.13589e-07	1.99345e-07	1.0183e-07	6.31983e-07	5.17205e-08	4.84575e-08	4.03578e-08	7.05378e-08	6.57188e-08	1.13436e-07
sp|P04040|CATA_HUMAN	P04040	sp|P04040|CATA_HUMAN	>sp|P04040|CATA_HUMAN Catalase OS=Homo sapiens GN=CAT PE=1 SV=3	CAT	CAT	847	1	210.092	164.804	197.532	216.347	247.914	260.617	238.119	217.031	342.947	269.625	154.159	154.342	140.148	136.237	156.569	159.753	159.198	153.825	135.238	128.929	136.108	2.06582e-06	8.68511e-05	3.619e-08	1.92997e-06	8.83303e-09	2.4935e-07	0.0027939	5.06205e-05	3.14217e-08	1.01531e-07	2.17354e-06	4.49288e-05	0.00906602	0.000929171	0.00579878	7.71677e-05	4.32249e-06	6.84435e-05	0.000114948	8.494e-07	4.92329e-06
sp|P16152|CBR1_HUMAN	P16152	sp|P16152|CBR1_HUMAN	>sp|P16152|CBR1_HUMAN Carbonyl reductase [NADPH] 1 OS=Homo sapiens GN=CBR1 PE=1 SV=3	CBR1	CBR1	873	2	317.804	299.393	322.001	252.87	315.812	249.282	247.55	218.706	242.161	240.604	318.174	334.011	178.328	293.624	315.319	287.177	536.649	651.893	337.492	463.059	488.51	3.96511e-09	4.28111e-08	1.23646e-09	9.42378e-07	3.83888e-07	2.04133e-05	5.82902e-06	3.4772e-05	1.31924e-07	0.00108617	1.05944e-05	7.02399e-06	0.0174759	1.58193e-05	7.73016e-06	4.68638e-05	7.19984e-09	1.46615e-08	1.46496e-08	4.50599e-09	2.72831e-08
sp|Q6P1N0|C2D1A_HUMAN	Q6P1N0	sp|Q6P1N0|C2D1A_HUMAN	>sp|Q6P1N0|C2D1A_HUMAN Coiled-coil and C2 domain-containing protein 1A OS=Homo sapiens GN=CC2D1A PE=1 SV=1	CC2D1A	CC2D1A	54862	2	145.816	137.044	129.896	112.945	138.583	155.219	149.183	142.955	138.571	172.408	193.069	211.818	203.501	205.772	220.892	206.599	150.775	139.954	184.073	177.276	176.565	0.048779	0.00371147	4.85094e-05	0.0945587	4.04448e-06	0.00303886	0.0046414	0.000439994	0.00629991	0.00103577	0.00260937	1.92156e-05	8.71973e-06	6.95129e-06	1.174e-07	5.29224e-06	4.78804e-05	0.000769696	1.13445e-05	1.60143e-05	6.80669e-08
sp|Q16204|CCDC6_HUMAN	Q16204	sp|Q16204|CCDC6_HUMAN	>sp|Q16204|CCDC6_HUMAN Coiled-coil domain-containing protein 6 OS=Homo sapiens GN=CCDC6 PE=1 SV=2	CCDC6	CCDC6	8030	2	111.8	129.443	135.704	156.985	103.118	130.708	145.461	166.033	132.512	115.383	176.736	190.796	191.872	193.563	204.54	168.16	333.133	339.037	218.622	301.34	286.039	0.00141417	0.0571485	0.00342202	1.15737e-05	0.269824	0.188276	0.00174268	0.0105137	0.00112599	0.0229021	7.36812e-07	0.000128693	0.000432519	4.61303e-07	7.77214e-06	6.41359e-06	1.36099e-08	3.52801e-08	8.54732e-07	7.11456e-06	7.26025e-07
sp|Q9NQR7|CC177_HUMAN	Q9NQR7	sp|Q9NQR7|CC177_HUMAN	>sp|Q9NQR7|CC177_HUMAN Coiled-coil domain-containing protein 177 OS=Homo sapiens GN=CCDC177 PE=2 SV=3	CCDC177	CCDC177	56936	1	204.413	218.776	211.603	229.496	198.898	143.968	108.463	174.582	150.423	119.787	118.702	113.006	118.09	132.12	103.552	116.088	121.324	86.1179	161.016	127.635	79.0055	2.48025e-08	3.19776e-07	2.48585e-08	6.68418e-08	2.67321e-08	8.78484e-07	1.54296e-06	6.16644e-08	4.52316e-09	8.08026e-07	6.82665e-05	0.000406389	4.48801e-07	2.72465e-06	6.37305e-06	0.000937426	1.51691e-05	2.51555e-05	3.30196e-07	1.36297e-05	2.22203e-05
sp|Q8ND76-2|CCNY_HUMAN	Q8ND76-2	sp|Q8ND76-2|CCNY_HUMAN	>sp|Q8ND76-2|CCNY_HUMAN Isoform of Q8ND76, Isoform 2 of Cyclin-Y OS=Homo sapiens GN=CCNY	CCNY	CCNY	219771	2	319.58	279.645	251.85	293.051	271.721	215.013	240.317	259.566	260.316	202.166	264.452	285.711	316.492	288.424	302.098	351.976	285.207	268.222	263.751	272.904	289.712	3.22357e-09	7.83271e-09	2.07375e-09	3.23149e-07	1.27645e-08	9.66522e-08	8.54726e-10	7.01653e-09	7.10642e-09	1.05738e-08	3.10044e-08	7.90756e-08	7.16347e-08	1.0352e-08	4.19371e-08	3.11549e-09	1.76682e-08	3.10945e-08	2.13997e-08	3.2682e-08	2.09325e-07
sp|P78371-2|TCPB_HUMAN	P78371-2	sp|P78371-2|TCPB_HUMAN	>sp|P78371-2|TCPB_HUMAN Isoform of P78371, Isoform 2 of T-complex protein 1 subunit beta OS=Homo sapiens GN=CCT2	CCT2	CCT2	10576	6	1645.15	1653.18	1676.97	1517.67	1665.4	1855.31	1849.54	1726.28	1641.61	1700.49	1488.4	1480.51	1161.29	1378.21	1342.67	1118.88	1894.08	2119.77	1640.8	1810.33	2288.05	7.44332e-08	1.31304e-08	4.61135e-09	3.06363e-07	1.69663e-08	5.65481e-08	1.40511e-09	3.26331e-08	1.11238e-08	2.12934e-07	3.5138e-07	8.1228e-08	1.71213e-06	5.78578e-08	1.84793e-07	5.78556e-08	6.8445e-08	1.05001e-07	7.75802e-08	2.23866e-08	1.43394e-07
sp|P49368|TCPG_HUMAN	P49368	sp|P49368|TCPG_HUMAN	>sp|P49368|TCPG_HUMAN T-complex protein 1 subunit gamma OS=Homo sapiens GN=CCT3 PE=1 SV=4	CCT3	CCT3	7203	13	3900.21	3702.89	3655.98	3665.88	4007.04	4514.15	4167.5	4260.36	4514.9	4179.81	3821.05	3708.42	2939.63	3208.53	3483.17	3659.22	4955.48	5328.53	4332.68	5005.45	5572.06	2.80996e-08	7.93192e-09	2.96721e-10	1.27344e-08	7.71394e-09	8.26735e-09	1.60887e-09	5.15474e-09	1.79764e-09	4.54233e-09	4.71604e-08	6.30996e-08	6.85708e-08	4.40623e-09	3.84283e-08	6.90112e-09	4.17066e-08	6.37188e-08	1.33452e-08	3.66585e-08	6.42722e-08
sp|P50991|TCPD_HUMAN	P50991	sp|P50991|TCPD_HUMAN	>sp|P50991|TCPD_HUMAN T-complex protein 1 subunit delta OS=Homo sapiens GN=CCT4 PE=1 SV=4	CCT4	CCT4	10575	10	2121.91	2199.98	2121.38	2115.47	2211.09	2035.11	2394.29	2261.59	2323.6	2238.45	1965.06	2015.59	1718.16	1972.27	1868.71	1624	2485.28	2856.74	2342.97	2471.57	3164.57	5.57673e-08	1.1383e-07	7.79943e-10	4.9452e-08	1.03044e-07	5.67403e-08	8.1282e-09	1.83587e-08	8.0233e-09	7.64475e-09	5.25733e-08	1.38271e-07	1.44467e-07	1.40391e-07	3.977e-08	1.83672e-08	1.41417e-08	5.50945e-08	1.74802e-07	1.35058e-07	1.79716e-07
sp|P48643|TCPE_HUMAN	P48643	sp|P48643|TCPE_HUMAN	>sp|P48643|TCPE_HUMAN T-complex protein 1 subunit epsilon OS=Homo sapiens GN=CCT5 PE=1 SV=1	CCT5	CCT5	22948	3	745.561	841.599	774.614	663.691	846.535	703.185	729.854	697.838	671.232	683.208	611.126	622	462.122	571.929	578.801	520.686	814.831	970.911	747.971	816.287	1006.52	4.09784e-08	4.0051e-08	1.06716e-09	4.49197e-07	5.42676e-07	9.0229e-09	1.15626e-09	8.96921e-08	6.62291e-09	5.61188e-09	3.72275e-08	2.73169e-07	8.44169e-06	4.56308e-07	9.15748e-07	7.60806e-08	1.17324e-08	3.71857e-08	6.37249e-08	7.70061e-08	1.24035e-07
sp|P40227|TCPZ_HUMAN	P40227	sp|P40227|TCPZ_HUMAN	>sp|P40227|TCPZ_HUMAN T-complex protein 1 subunit zeta OS=Homo sapiens GN=CCT6A PE=1 SV=3	CCT6A	CCT6A	908	5	1290.32	1230.37	1179.9	1184.3	1198.57	1197.32	1126.55	1218.87	1100	1193.29	1030.38	1136.9	962.432	1035.29	1102.12	906.003	1369.95	1557.04	1251.21	1373.01	1634.75	1.85162e-07	3.0871e-08	5.08075e-09	2.74716e-08	1.48532e-08	5.03731e-08	1.21612e-07	2.22242e-07	2.17153e-07	9.82221e-09	5.17053e-06	3.54813e-07	5.6368e-06	3.16567e-08	7.63726e-08	4.61886e-09	6.57232e-09	3.83977e-08	8.38938e-09	1.02247e-08	3.02818e-08
sp|Q99832-3|TCPH_HUMAN	Q99832-3	sp|Q99832-3|TCPH_HUMAN	>sp|Q99832-3|TCPH_HUMAN Isoform of Q99832, Isoform 3 of T-complex protein 1 subunit eta OS=Homo sapiens GN=CCT7	CCT7	CCT7	10574	8	1546.98	1514.97	1604.06	1489.26	1626.82	1392.01	1490.92	1543.93	1470.37	1289.88	1302.8	1471.92	1164.79	1281.85	1296.99	1150.06	1730.28	2000.82	1586.14	1705.35	2181.28	7.51927e-09	3.48273e-08	6.53345e-10	4.26749e-09	2.69057e-08	7.40864e-09	1.84356e-09	9.60305e-09	1.32184e-08	6.14192e-09	3.56543e-07	6.2559e-07	9.53922e-06	2.44784e-08	3.04717e-08	1.04e-06	6.53788e-09	5.00137e-08	6.01133e-09	1.20299e-08	3.06278e-08
sp|P50990|TCPQ_HUMAN	P50990	sp|P50990|TCPQ_HUMAN	>sp|P50990|TCPQ_HUMAN T-complex protein 1 subunit theta OS=Homo sapiens GN=CCT8 PE=1 SV=4	CCT8	CCT8	10694	9	3371.28	3380.4	3269.03	3426.44	3459.38	3945.44	3713.65	3745.89	3821.64	3845.69	2852.2	3015.49	2280.8	2511.2	2852.61	2777.56	3937.68	4120.18	3384.32	3950.63	4331	6.33268e-08	3.51033e-08	1.43177e-08	8.31547e-09	7.14234e-09	1.90277e-08	1.17995e-08	9.31845e-09	6.79281e-09	5.9134e-08	6.39672e-08	7.05837e-08	4.58565e-07	1.64597e-08	4.87977e-08	4.58956e-08	4.51373e-09	1.10095e-07	6.4047e-08	6.66889e-08	2.39034e-07
sp|Q16543|CDC37_HUMAN	Q16543	sp|Q16543|CDC37_HUMAN	>sp|Q16543|CDC37_HUMAN Hsp90 co-chaperone Cdc37 OS=Homo sapiens GN=CDC37 PE=1 SV=1	CDC37	CDC37	11140	2	497.504	545.901	513.161	557.216	511.276	659.219	651.686	586.94	594.908	578.002	399.987	416.415	305.735	370.675	402.953	352.352	278.331	258.012	250.695	257.787	247.543	1.1227e-08	1.44294e-08	1.2562e-08	4.70438e-09	1.29725e-07	3.98705e-08	6.30106e-10	3.39104e-08	1.50558e-08	1.68371e-09	6.50058e-06	3.5722e-06	0.000257015	4.62923e-07	2.0162e-07	7.71001e-08	0.000106279	3.65928e-05	3.43651e-05	1.28189e-06	0.00018693
sp|P60953|CDC42_HUMAN	P60953	sp|P60953|CDC42_HUMAN	>sp|P60953|CDC42_HUMAN Cell division control protein 42 homolog OS=Homo sapiens GN=CDC42 PE=1 SV=2	CDC42	CDC42	998	5	3626.89	3353.97	3368.73	3524.92	3609.86	4229.98	3806.06	3438.49	3626.43	3938.84	3047.19	3284.37	2620.65	2846	3163.8	2900.24	1899.27	1684.71	1833.9	1846.16	1613.81	4.08773e-09	3.47464e-08	5.74256e-10	8.6146e-09	1.13741e-08	3.0274e-08	9.24579e-09	1.12404e-08	3.98246e-09	5.11523e-09	1.12488e-07	6.7104e-08	3.05371e-08	6.69594e-09	1.70179e-08	3.18114e-08	1.98363e-08	1.2407e-07	2.12664e-07	8.67006e-08	5.33402e-08
sp|Q9Y5S2|MRCKB_HUMAN	Q9Y5S2	sp|Q9Y5S2|MRCKB_HUMAN	>sp|Q9Y5S2|MRCKB_HUMAN Serine/threonine-protein kinase MRCK beta OS=Homo sapiens GN=CDC42BPB PE=1 SV=2	CDC42BPB	CDC42BPB	9578	2	214.749	217.35	197.258	203.606	197.779	189.302	162.557	176.593	187.518	157.347	145.64	154.382	139.176	132.781	140.498	129.452	233.961	250.309	244.074	252.936	239.626	0.000677711	0.000151319	0.00354932	0.0324559	7.63177e-05	0.00130117	0.000220177	0.000887967	7.93e-05	0.000588434	0.00159367	9.20291e-05	0.000585173	0.0660641	4.13688e-05	0.00341891	1.41262e-07	2.3958e-06	1.69554e-07	1.03304e-05	4.61123e-07
sp|P19022-2|CADH2_HUMAN	P19022-2	sp|P19022-2|CADH2_HUMAN	>sp|P19022-2|CADH2_HUMAN Isoform of P19022, Isoform 2 of Cadherin-2 OS=Homo sapiens GN=CDH2	CDH2	CDH2	1000	5	1785.67	1911.31	1892.84	2009.9	2148.8	1603.57	1587.51	1649.24	1826.79	1721.7	1640.02	1515.66	2006.93	1865.42	1680.76	1756.55	1590.66	1400.86	1513.14	1358.8	1382.97	2.74632e-09	7.74904e-09	1.7776e-10	3.40165e-09	8.7752e-09	6.29551e-09	8.90994e-10	4.81997e-09	2.96069e-09	1.29471e-08	6.12541e-08	4.10583e-08	4.97713e-08	1.75353e-09	5.93621e-08	2.75314e-09	3.07014e-08	9.77843e-08	1.34975e-08	1.22863e-07	5.33488e-08
sp|Q9Y6N8|CAD10_HUMAN	Q9Y6N8	sp|Q9Y6N8|CAD10_HUMAN	>sp|Q9Y6N8|CAD10_HUMAN Cadherin-10 OS=Homo sapiens GN=CDH10 PE=1 SV=2	CDH10	CDH10	1008	1	618.526	608.266	619.27	580.159	509.564	472.815	460.851	444.554	453.786	473.336	518.426	522.277	688.062	542.097	617.559	622.958	511.25	505.746	660.225	626.092	542.955	6.28324e-06	6.17016e-05	1.05327e-05	3.94731e-06	9.74447e-06	4.03365e-06	1.40074e-06	1.44804e-07	2.38584e-05	1.70517e-05	2.1069e-06	8.94583e-05	2.8215e-05	8.58719e-06	2.03295e-05	1.42759e-06	0.000563026	5.41872e-05	3.4518e-05	0.000697964	0.000754829
sp|P55287|CAD11_HUMAN	P55287	sp|P55287|CAD11_HUMAN	>sp|P55287|CAD11_HUMAN Cadherin-11 OS=Homo sapiens GN=CDH11 PE=2 SV=2	CDH11	CDH11	1009	2	333.446	325.773	324.865	385.521	359.819	273.243	273.287	269.602	294.368	279.157	343.865	332.844	620.428	336.364	605.932	346.308	209.81	224.003	231.074	208.999	251.664	2.19105e-06	1.86856e-06	2.43003e-05	1.3279e-06	2.91631e-06	0.000157867	0.000123087	4.9455e-05	4.92905e-06	4.38106e-05	1.03714e-06	1.2098e-06	2.77096e-05	4.05266e-06	6.08509e-07	5.99068e-08	0.000131383	7.08661e-06	0.000106246	3.8495e-05	4.73718e-05
tr|A0A0A0MTR1|A0A0A0MTR1_HUMAN	A0A0A0MTR1	tr|A0A0A0MTR1|A0A0A0MTR1_HUMAN	>tr|A0A0A0MTR1|A0A0A0MTR1_HUMAN Isoform of P55290, Cadherin-13 OS=Homo sapiens GN=CDH13 PE=1 SV=2	CDH13	CDH13	1012	1	158.605	146.429	184.853	195.88	199.06	229.707	229.849	249.479	237.479	273.95	250.824	295.122	432.684	343.105	523.482	450.211	279.879	231.81	307.236	269.767	195.157	4.02487e-07	0.000551482	1.46825e-06	3.23943e-05	7.51606e-08	2.36205e-09	2.41572e-09	2.13354e-07	1.83383e-07	1.52064e-09	1.89961e-08	3.63818e-08	4.02232e-09	6.46949e-09	5.77318e-09	1.43633e-09	2.11305e-07	2.83053e-07	3.27434e-09	6.46834e-09	1.12831e-07
sp|Q9HBT6|CAD20_HUMAN	Q9HBT6	sp|Q9HBT6|CAD20_HUMAN	>sp|Q9HBT6|CAD20_HUMAN Cadherin-20 OS=Homo sapiens GN=CDH20 PE=2 SV=2	CDH20	CDH20	28316	1	65.5287	76.2046	76.2828	81.1421	67.7905	55.0072	79.4124	60.9151	82.0182	72.0096	113.953	116.7	125.846	124.15	128.354	130.726	107.61	127.763	101.784	106.132	106.793	0.0236278	0.00039259	0.154431	0.00992536	0.0800071	0.268243	0.00137045	0.179658	5.86868e-05	0.0329401	0.0030843	8.05289e-05	1.56356e-06	3.95264e-06	2.43331e-06	2.10622e-05	5.12078e-08	5.62379e-07	1.73935e-06	1.06109e-07	2.88491e-07
sp|O14735-3|CDIPT_HUMAN	O14735-3	sp|O14735-3|CDIPT_HUMAN	>sp|O14735-3|CDIPT_HUMAN Isoform of O14735, Isoform 3 of CDP-diacylglycerol--inositol 3-phosphatidyltransferase OS=Homo sapiens GN=CDIPT	CDIPT	CDIPT	10423	1	903.743	1009.37	905.666	819.619	796.384	773.145	829.278	766.721	671.732	766.125	547.985	564.885	664.13	530.993	595.919	569.355	726.055	669.32	810.038	723.471	845.401	2.11246e-08	2.50946e-08	4.38368e-10	5.25105e-09	5.12994e-09	1.42212e-08	3.28833e-09	2.23942e-09	1.90837e-08	5.07046e-09	4.72609e-08	3.85835e-08	1.34307e-08	2.33918e-08	1.42598e-08	2.29683e-09	5.76789e-09	9.34312e-08	3.115e-08	3.95102e-08	2.5717e-08
sp|Q00535|CDK5_HUMAN	Q00535	sp|Q00535|CDK5_HUMAN	>sp|Q00535|CDK5_HUMAN Cyclin-dependent-like kinase 5 OS=Homo sapiens GN=CDK5 PE=1 SV=3	CDK5	CDK5	1020	5	1142.01	1143.93	1132.48	1171.84	1056.77	915.328	919.818	759.791	694.326	860.339	986.182	1056.89	993.845	916.959	1052.35	932.077	2510.74	2437.22	2585.12	2411.24	2713.71	1.14364e-08	1.31131e-07	1.91311e-09	7.50484e-08	6.8643e-09	6.54205e-07	3.582e-08	1.68501e-06	6.16452e-05	1.05009e-08	3.69749e-07	6.53416e-07	2.54652e-07	5.00451e-08	2.45296e-07	2.99617e-08	1.47622e-08	4.06741e-08	2.72642e-08	4.72592e-08	6.73528e-08
sp|O94921-3|CDK14_HUMAN	O94921-3	sp|O94921-3|CDK14_HUMAN	>sp|O94921-3|CDK14_HUMAN Isoform of O94921, Isoform 3 of Cyclin-dependent kinase 14 OS=Homo sapiens GN=CDK14	CDK14	CDK14	5218	2	403.036	352.358	383.267	377.083	333.176	373.767	355.851	332.856	321.935	323.843	172.872	189.983	246.019	163.127	222.951	186	316.362	306.569	364.169	329.662	347.207	0.0222768	0.0190333	0.00168962	0.0271699	0.0010826	0.000237972	0.0819982	0.0631966	0.000148237	0.00172359	0.0186796	0.0147159	0.000377539	0.0377661	0.00836859	0.0155045	1.67944e-05	1.80108e-06	4.9008e-05	1.61073e-05	5.95058e-07
sp|O76039-2|CDKL5_HUMAN	O76039-2	sp|O76039-2|CDKL5_HUMAN	>sp|O76039-2|CDKL5_HUMAN Isoform of O76039, Isoform 2 of Cyclin-dependent kinase-like 5 OS=Homo sapiens GN=CDKL5	CDKL5	CDKL5	6792	1	131.663	165.718	147.281	145.529	138.532	108.711	100.154	108.407	106.816	124.604	115.575	113.834	129.167	131.11	114.57	149.224	91.627	76.8493	134.263	106.495	82.5029	2.67187e-05	2.45549e-05	2.72664e-05	0.00149316	2.68915e-06	1.42247e-07	9.88369e-08	3.41663e-06	2.76916e-05	2.63974e-07	2.71818e-07	4.04658e-06	5.30299e-07	6.70936e-07	1.28051e-05	5.05854e-07	0.000624899	0.000259407	5.73676e-08	4.8385e-07	7.81734e-08
sp|O95674|CDS2_HUMAN	O95674	sp|O95674|CDS2_HUMAN	>sp|O95674|CDS2_HUMAN Phosphatidate cytidylyltransferase 2 OS=Homo sapiens GN=CDS2 PE=1 SV=1	CDS2	CDS2	8760	1	141.186	163.998	158.603	92.0263	167.893	91.0708	103.184	144.108	97.1649	90.3157	145.762	209.167	195.443	174.029	150.74	173.283	156.514	129.266	182.187	149.11	203.024	2.37429e-06	4.69072e-05	9.7888e-07	0.00226574	2.73775e-05	0.0746662	0.000213764	2.23435e-05	0.00709509	0.0105445	8.77536e-05	0.000120459	4.24463e-06	9.27475e-06	0.00128557	0.00740992	5.23461e-05	0.000667363	7.62692e-08	4.69918e-06	1.56667e-06
sp|Q5SW79-2|CE170_HUMAN	Q5SW79-2	sp|Q5SW79-2|CE170_HUMAN	>sp|Q5SW79-2|CE170_HUMAN Isoform of Q5SW79, Isoform 2 of Centrosomal protein of 170 kDa OS=Homo sapiens GN=CEP170	CEP170	CEP170	9859	1	147.839	133.239	143.571	170.553	155.212	167.417	134.318	167.17	161.327	161.69	180.3	168.554	222.887	170.363	216.992	184.341	169.979	133.26	171.499	162.846	138.313	4.84123e-06	6.73324e-06	6.74958e-09	1.11478e-07	7.04549e-06	8.93119e-07	5.9746e-07	1.90777e-05	2.87144e-06	1.80221e-07	4.05629e-06	3.8216e-07	1.00513e-06	2.77739e-06	1.34052e-07	3.62477e-07	2.45746e-07	4.8451e-08	4.18235e-09	2.7569e-05	7.73918e-08
sp|Q9Y4F5-2|C170B_HUMAN	Q9Y4F5-2	sp|Q9Y4F5-2|C170B_HUMAN	>sp|Q9Y4F5-2|C170B_HUMAN Isoform of Q9Y4F5, Isoform 2 of Centrosomal protein of 170 kDa protein B OS=Homo sapiens GN=CEP170B	CEP170B	CEP170B	283638	3	187.55	160.124	208.723	230.148	180.473	333.744	378.587	329.876	266.606	325.333	350.354	353.889	503.918	358.401	367.433	365.979	481.388	412.617	521.487	458.655	369.454	0.00976676	0.0212708	0.000116266	0.00347436	1.61029e-06	3.89462e-07	5.70944e-07	2.77329e-07	5.63037e-07	1.43771e-06	2.40516e-05	9.40109e-07	4.44989e-08	4.85754e-07	1.4685e-06	1.31154e-07	1.27797e-08	1.14416e-07	3.87372e-08	2.76591e-08	3.434e-06
sp|P23528|COF1_HUMAN	P23528	sp|P23528|COF1_HUMAN	>sp|P23528|COF1_HUMAN Cofilin-1 OS=Homo sapiens GN=CFL1 PE=1 SV=3	CFL1	CFL1	1072	2	2331.39	2362.52	2215.82	2416.1	2282.76	2251.1	2334.31	2198.94	2067.99	2322.11	2422.26	2358.19	1627.2	1978.23	2460.11	1855.98	1160	1158.57	1030.07	1112.91	1239.39	1.05641e-08	1.97507e-07	4.11008e-09	1.15567e-08	7.29994e-08	1.47842e-07	5.17614e-09	1.27239e-08	3.39498e-07	1.4716e-05	4.97824e-08	1.18574e-07	5.24299e-08	2.20717e-07	1.0172e-07	1.49751e-08	4.944e-08	2.95583e-08	5.63844e-07	1.89331e-08	2.20026e-07
sp|Q9Y281|COF2_HUMAN	Q9Y281	sp|Q9Y281|COF2_HUMAN	>sp|Q9Y281|COF2_HUMAN Cofilin-2 OS=Homo sapiens GN=CFL2 PE=1 SV=1	CFL2	CFL2	1073	2	901.297	984.738	932.134	951.569	958.08	1163.18	1141.71	1101.5	1046.61	1090.76	645.283	672.691	449.674	600.63	649.581	554.352	493.136	528.971	392.696	450.569	633.036	1.56765e-08	1.08766e-07	6.91444e-10	1.91691e-08	6.06345e-09	2.26226e-08	3.46563e-09	2.95004e-09	1.29026e-08	6.82679e-09	7.01747e-07	1.65986e-06	0.0057908	3.64256e-08	6.24392e-06	1.62493e-08	3.45738e-06	1.14515e-07	0.00125301	1.29815e-05	3.70121e-06
sp|Q9NX63|MIC19_HUMAN	Q9NX63	sp|Q9NX63|MIC19_HUMAN	>sp|Q9NX63|MIC19_HUMAN MICOS complex subunit MIC19 OS=Homo sapiens GN=CHCHD3 PE=1 SV=1	CHCHD3	CHCHD3	54927	3	1405.35	1066.85	1201.48	1090.01	1370.37	1001.46	963.829	1022.19	1075.22	1037.75	2511.67	1913.04	1738.18	2433.07	1716.57	1494.74	1596.59	1600.42	1737.75	1571.96	1730.18	1.64532e-08	3.95353e-08	1.96531e-09	1.04237e-07	1.61944e-08	2.82491e-08	5.33529e-09	2.67926e-08	9.61668e-09	2.33845e-09	7.6386e-07	9.75903e-08	6.28426e-08	1.3878e-08	9.15988e-08	1.32525e-08	4.18346e-08	1.07367e-07	7.85255e-08	3.98604e-07	3.66968e-07
sp|O00533|NCHL1_HUMAN	O00533	sp|O00533|NCHL1_HUMAN	>sp|O00533|NCHL1_HUMAN Neural cell adhesion molecule L1-like protein OS=Homo sapiens GN=CHL1 PE=1 SV=4	CHL1	CHL1	10752	1	163.181	153.58	138.414	161.098	164.18	121.64	107.928	132.422	122.084	136.172	134.619	165.77	189.891	174.555	180.903	191.379	133.767	155.927	145.246	158.263	133.578	3.76521e-05	9.01378e-06	7.68035e-05	1.0046e-05	4.47407e-06	1.0034e-06	4.71788e-05	0.000458245	8.36501e-05	1.4655e-05	0.0022355	7.30548e-07	1.11367e-06	4.17624e-08	1.68711e-07	1.42775e-08	1.74645e-07	2.59135e-08	7.43199e-08	9.89101e-06	0.000101135
sp|O43633|CHM2A_HUMAN	O43633	sp|O43633|CHM2A_HUMAN	>sp|O43633|CHM2A_HUMAN Charged multivesicular body protein 2a OS=Homo sapiens GN=CHMP2A PE=1 SV=1	CHMP2A	CHMP2A	27243	1	93.7192	101.813	108.705	49.4157	97.1868	196.301	205.514	183.793	187.866	222.791	63.909	150.645	81.8083	141.379	163.428	148.363	173.03	236.992	238.77	242.805	229.622	0.437193	0.287071	0.0298038	0.336704	0.304269	0.0387489	0.0107139	0.014708	0.0232708	0.0141873	0.39836	0.000566666	0.197861	0.000965979	0.0059055	0.0563662	2.24608e-06	4.74993e-06	1.1045e-06	3.84072e-05	9.63466e-08
sp|Q9Y3E7-4|CHMP3_HUMAN	Q9Y3E7-4	sp|Q9Y3E7-4|CHMP3_HUMAN	>sp|Q9Y3E7-4|CHMP3_HUMAN Isoform of Q9Y3E7, Isoform 4 of Charged multivesicular body protein 3 OS=Homo sapiens GN=CHMP3	CHMP3	CHMP3	51652	2	400.404	406.657	386.884	207.547	208.838	324.738	305.782	319.653	287.448	294.832	287.282	285.885	304.233	283.726	319.845	284.692	421.987	446.604	458.55	456.014	442.521	0.0242929	0.0296125	0.0366963	0.000206987	0.000420905	3.29128e-05	8.71504e-05	0.0468392	0.00511044	0.00948164	0.000368944	0.000858137	0.0182995	0.00881732	0.000159414	0.00136466	6.79611e-05	1.84013e-05	4.19225e-05	2.48817e-05	7.00493e-05
tr|I3L4G8|I3L4G8_HUMAN	I3L4G8	tr|I3L4G8|I3L4G8_HUMAN	>tr|I3L4G8|I3L4G8_HUMAN Isoform of Q96FZ7, Charged multivesicular body protein 6 (Fragment) OS=Homo sapiens GN=CHMP6 PE=1 SV=1	CHMP6	CHMP6	79643	1	235.158	206.8	231.561	211.497	231.267	258.062	258.934	213.959	210.115	252.219	241.598	247.391	172.821	231.9	254.802	254.624	232.693	219.226	208.043	206.605	237.602	7.75526e-06	1.35095e-05	8.23612e-07	2.44213e-06	0.000198622	1.89059e-08	3.40315e-08	1.68421e-06	4.67557e-07	3.68035e-09	7.48956e-08	9.44829e-08	3.43296e-05	4.44706e-08	1.68241e-07	8.63336e-09	4.30449e-06	2.71784e-05	7.22198e-07	1.73808e-06	1.44109e-05
tr|E9PPQ5|E9PPQ5_HUMAN	E9PPQ5	tr|E9PPQ5|E9PPQ5_HUMAN	>tr|E9PPQ5|E9PPQ5_HUMAN Isoform of Q9UHD1, Cysteine and histidine-rich domain-containing protein 1 OS=Homo sapiens GN=CHORDC1 PE=1 SV=1	CHORDC1	CHORDC1	26973	1	217.299	223.46	203.151	196.976	195.945	275.703	286.084	266.681	253.671	257.818	183.063	171.195	129.881	158.317	154.133	152.818	94.4126	130.343	91.5797	99.205	101.657	5.949e-08	1.70112e-06	8.12661e-08	2.24493e-09	4.9608e-08	2.75369e-08	1.17747e-08	3.09896e-09	2.50882e-09	6.7404e-08	1.68778e-06	4.54981e-08	0.00978769	3.42675e-06	1.29859e-07	5.05396e-07	9.7982e-07	9.71431e-07	1.04009e-05	8.44888e-07	5.22071e-07
sp|Q99653|CHP1_HUMAN	Q99653	sp|Q99653|CHP1_HUMAN	>sp|Q99653|CHP1_HUMAN Calcineurin B homologous protein 1 OS=Homo sapiens GN=CHP1 PE=1 SV=3	CHP1	CHP1	11261	1	201.596	222.411	235.247	256.455	236.836	175.614	187.633	194.737	199.04	198.791	167.469	176.897	227.409	198.955	222.541	218.586	224.53	204.445	225.307	219.516	181.985	1.5705e-09	1.92576e-08	1.42874e-10	3.43329e-09	2.6614e-09	9.54628e-08	8.39715e-10	9.46969e-08	9.7619e-10	6.3698e-09	1.27691e-08	8.73389e-08	4.33358e-07	2.71896e-08	1.25905e-07	1.06608e-07	1.36176e-09	4.59822e-07	1.42256e-07	9.1267e-09	2.1962e-07
sp|Q9NZ45|CISD1_HUMAN	Q9NZ45	sp|Q9NZ45|CISD1_HUMAN	>sp|Q9NZ45|CISD1_HUMAN CDGSH iron-sulfur domain-containing protein 1 OS=Homo sapiens GN=CISD1 PE=1 SV=1	CISD1	CISD1	55847	1	5190.66	4620.56	4968.38	4191.16	6105.12	5435.51	5295.24	5019.71	5188.25	5424.28	12997.5	9706.72	8713.39	11912.9	9918.68	8831.77	7147.83	7309.74	8037.69	7556.5	7900.63	2.53219e-07	1.06261e-07	1.0409e-08	1.40563e-07	6.23432e-08	2.36143e-07	2.99245e-08	1.85001e-08	2.66391e-08	3.2554e-08	9.82298e-07	6.87442e-07	5.97171e-08	3.56791e-07	1.58536e-07	2.39726e-07	1.01358e-06	3.23888e-07	2.52378e-07	2.45939e-07	4.91645e-07
sp|Q8N5K1|CISD2_HUMAN	Q8N5K1	sp|Q8N5K1|CISD2_HUMAN	>sp|Q8N5K1|CISD2_HUMAN CDGSH iron-sulfur domain-containing protein 2 OS=Homo sapiens GN=CISD2 PE=1 SV=1	CISD2	CISD2	493856	1	161.377	194.866	173.73	175.801	157.932	318.905	293.172	312.773	316.453	347.589	141.249	149.184	164.745	186.665	126.364	174.762	279.92	290.786	353.908	292.485	304.099	0.000217341	2.8483e-06	0.0016741	0.00087052	4.69089e-06	3.83719e-08	9.08221e-10	4.70873e-08	2.25164e-08	3.34556e-08	0.00176578	7.6214e-06	4.63276e-05	6.97194e-06	4.7184e-05	7.76673e-08	1.804e-08	1.73418e-08	1.21697e-07	4.43179e-08	1.48059e-07
sp|O14578-4|CTRO_HUMAN;sp|O14578-3|CTRO_HUMAN	O14578-4;O14578-3	sp|O14578-4|CTRO_HUMAN;sp|O14578-3|CTRO_HUMAN	>sp|O14578-4|CTRO_HUMAN Isoform of O14578, Isoform 4 of Citron Rho-interacting kinase OS=Homo sapiens GN=CIT;>sp|O14578-3|CTRO_HUMAN Isoform of O14578, Isoform 3 of Citron Rho-interacting kinase OS=Homo sapiens GN=CIT	CIT	CIT	11113	9	645.017	527.452	556.944	585.943	664.041	560.117	459.553	423.346	436.826	444.063	605.294	657.425	879.529	758.003	834.135	790.266	1058.53	831.132	1240.34	1111.36	787.838	0.00246873	0.00211702	0.00172551	0.000312608	0.000667618	0.000379733	0.00286929	0.00253851	0.000322972	0.000377696	0.000800055	4.60174e-05	5.77198e-07	1.70937e-05	5.06122e-05	1.95285e-06	1.6157e-06	4.04111e-06	1.13842e-07	8.6409e-07	7.38993e-06
sp|Q14008-2|CKAP5_HUMAN	Q14008-2	sp|Q14008-2|CKAP5_HUMAN	>sp|Q14008-2|CKAP5_HUMAN Isoform of Q14008, Isoform 2 of Cytoskeleton-associated protein 5 OS=Homo sapiens GN=CKAP5	CKAP5	CKAP5	9793	3	257.044	289.128	266.02	294.415	263.933	251.049	246.648	239.023	256.222	266.177	279.012	285.487	290.28	303.463	310.54	272.909	314.931	297.113	249.61	279.251	259.949	3.01834e-06	0.000126421	4.56927e-08	2.85463e-05	6.58266e-08	3.04651e-07	3.49871e-06	4.79108e-05	1.22478e-06	1.63954e-07	1.79461e-05	2.9647e-05	9.90433e-06	0.000277	9.87497e-06	7.4236e-06	4.39658e-08	2.31748e-06	4.47159e-05	0.000465901	3.20028e-07
sp|P12277|KCRB_HUMAN	P12277	sp|P12277|KCRB_HUMAN	>sp|P12277|KCRB_HUMAN Creatine kinase B-type OS=Homo sapiens GN=CKB PE=1 SV=1	CKB	CKB	1152	9	20429.3	15313.2	16322.1	19716.6	17505.3	16194.5	17243.5	16263	17370.8	15150.8	12908	15986.2	10715.2	11206.2	16473.3	11131	54225.2	45038.1	32996.9	43589.9	47368.6	6.6429e-07	3.33464e-07	9.52278e-09	2.9694e-06	3.98186e-07	1.60355e-07	3.24067e-08	2.77543e-08	9.81639e-08	4.70241e-08	1.99047e-07	1.00239e-06	6.36431e-07	1.0435e-07	6.54577e-07	1.59899e-06	3.3902e-07	4.0281e-07	3.8339e-08	1.36813e-06	8.70398e-07
sp|P12532|KCRU_HUMAN	P12532	sp|P12532|KCRU_HUMAN	>sp|P12532|KCRU_HUMAN Creatine kinase U-type, mitochondrial OS=Homo sapiens GN=CKMT1A PE=1 SV=1	CKMT1A	CKMT1A	548596	2	1635.51	665.554	759.081	813.333	838.948	630.84	735.241	707.024	692.292	717.592	3065.74	2457.53	2008.11	2694.92	1736.86	2145.51	1416.5	1340.13	1704.64	1536.86	1376.88	5.72915e-07	5.09018e-07	5.04437e-10	7.39586e-09	5.4557e-08	9.57742e-08	1.59744e-08	3.26112e-08	2.43294e-08	0.191562	6.15803e-07	2.1372e-06	1.05639e-06	1.27013e-07	6.78193e-07	3.30079e-07	6.4181e-09	4.49324e-06	6.77494e-08	5.52852e-07	5.99809e-07
sp|Q7Z460|CLAP1_HUMAN	Q7Z460	sp|Q7Z460|CLAP1_HUMAN	>sp|Q7Z460|CLAP1_HUMAN CLIP-associating protein 1 OS=Homo sapiens GN=CLASP1 PE=1 SV=1	CLASP1	CLASP1	23332	1	85.0387	108.391	99.9837	83.7575	94.3006	105.704	102.734	93.3003	112.58	100.257	117.879	123.569	124.794	112.172	118.029	108.584	113.2	120.853	97.0156	114.194	79.7083	0.00386935	0.000766255	0.00143451	0.00027579	0.00331986	0.000358888	5.40599e-05	0.000301638	4.18366e-05	2.02215e-05	2.8173e-07	3.76189e-06	3.48288e-06	2.59546e-07	0.000541663	5.83939e-07	1.99153e-07	1.0591e-07	2.83287e-07	5.06371e-08	0.000626841
tr|A0A0U1RQI6|A0A0U1RQI6_HUMAN	A0A0U1RQI6	tr|A0A0U1RQI6|A0A0U1RQI6_HUMAN	>tr|A0A0U1RQI6|A0A0U1RQI6_HUMAN Isoform of O75122, CLIP-associating protein 2 OS=Homo sapiens GN=CLASP2 PE=4 SV=1	CLASP2	CLASP2	23122	4	925.283	827.751	790.986	839.094	819.356	877.602	718.993	785.986	797.577	726.977	714.051	661.281	783.45	697.697	629.018	584.005	695.358	651.467	644.817	600.627	628.471	0.0205835	1.41602e-05	1.76407e-07	2.35545e-07	3.3502e-05	0.000203219	0.000368085	0.00172312	0.000491985	7.1512e-05	2.04847e-05	1.28392e-05	0.00596897	0.00039206	5.11974e-05	2.28267e-06	1.37413e-05	1.01385e-05	1.23878e-05	5.18011e-06	6.97654e-07
tr|A0A087WU31|A0A087WU31_HUMAN	A0A087WU31	tr|A0A087WU31|A0A087WU31_HUMAN	>tr|A0A087WU31|A0A087WU31_HUMAN Isoform of P51790, Chloride channel protein OS=Homo sapiens GN=CLCN3 PE=1 SV=1	CLCN3	CLCN3	1182	1	208.609	129.049	143.297	148.371	149.764	159.199	139.185	162.747	155.597	163.574	198.557	202.734	220.137	222.568	244.912	242.789	123.447	177.501	170.497	97.6108	193.698	9.81336e-08	0.00011024	2.97744e-06	4.09202e-07	2.89676e-06	1.73959e-05	8.52052e-06	1.14016e-06	1.05165e-05	3.15459e-05	6.59905e-06	9.13773e-05	6.75198e-06	1.23314e-05	1.11433e-05	7.67608e-07	0.0010092	0.000236977	2.63733e-05	0.00129784	0.000242161
sp|P51797|CLCN6_HUMAN	P51797	sp|P51797|CLCN6_HUMAN	>sp|P51797|CLCN6_HUMAN Chloride transport protein 6 OS=Homo sapiens GN=CLCN6 PE=1 SV=2	CLCN6	CLCN6	1185	1	99.2766	92.4006	98.2647	119.232	115.371	176.062	170.212	180.579	209.404	199.489	169.941	165.767	146.762	170.104	149.79	172.034	133.391	145.708	157.764	146.451	126.324	4.19062e-07	0.0132239	0.00463774	0.0210518	9.91453e-05	2.79354e-08	3.82085e-08	4.94699e-05	1.93232e-09	9.00238e-09	6.42874e-06	1.51513e-06	1.12479e-05	2.87974e-05	3.32439e-06	8.05826e-07	1.61207e-07	1.9518e-07	7.00012e-08	8.44252e-09	1.6836e-06
sp|Q14677|EPN4_HUMAN	Q14677	sp|Q14677|EPN4_HUMAN	>sp|Q14677|EPN4_HUMAN Clathrin interactor 1 OS=Homo sapiens GN=CLINT1 PE=1 SV=1	CLINT1	CLINT1	9685	1	122.428	113.601	127.222	134.216	120.245	139.493	146.501	142.69	139.338	129.314	104.073	107.932	81.4044	85.024	104.714	113.845	94.8727	90.2197	92.4435	101.97	88.3836	5.66619e-06	7.35145e-05	2.94754e-06	1.00688e-06	6.0841e-06	0.00011344	0.00046241	6.62856e-06	0.000283897	0.00036601	0.000127774	7.57623e-06	0.0028166	0.000399633	4.81377e-05	0.000495145	3.67868e-05	4.32885e-05	1.14314e-07	0.000667619	4.37026e-06
sp|Q9H078-5|CLPB_HUMAN	Q9H078-5	sp|Q9H078-5|CLPB_HUMAN	>sp|Q9H078-5|CLPB_HUMAN Isoform of Q9H078, Isoform 5 of Caseinolytic peptidase B protein homolog OS=Homo sapiens GN=CLPB	CLPB	CLPB	81570	2	162.38	149.954	159.528	107.53	171.572	186.144	139.614	177.964	170.308	163.519	332.16	257.467	237.893	278.046	246.655	251.258	155.194	179.583	184.821	172.596	182.328	9.37215e-05	6.04059e-05	0.0181365	0.00919068	0.000227007	7.62319e-05	0.00262483	0.000604292	0.00128167	0.0167919	3.1581e-05	4.02292e-05	4.68655e-06	8.37551e-08	3.92838e-07	3.22625e-06	1.03611e-05	0.000139092	5.44844e-06	0.000163909	3.17102e-05
sp|Q16740|CLPP_HUMAN	Q16740	sp|Q16740|CLPP_HUMAN	>sp|Q16740|CLPP_HUMAN ATP-dependent Clp protease proteolytic subunit, mitochondrial OS=Homo sapiens GN=CLPP PE=1 SV=1	CLPP	CLPP	8192	1	195.769	153.854	178.151	193.187	165.645	208.618	202.836	190.587	216.974	226.558	121.646	160.735	125.873	138.248	131.419	147.63	74.6558	58.9306	63.2204	74.5011	51.9498	1.35545e-08	1.61326e-07	1.37423e-09	4.45043e-09	4.05818e-07	6.85683e-08	1.5836e-08	7.39112e-08	1.37075e-07	2.40922e-09	2.84654e-05	6.92122e-06	6.63053e-06	1.13946e-06	4.74269e-07	1.156e-05	0.0233433	0.00477772	0.000791832	0.000318421	0.000190476
sp|O96005-3|CLPT1_HUMAN	O96005-3	sp|O96005-3|CLPT1_HUMAN	>sp|O96005-3|CLPT1_HUMAN Isoform of O96005, Isoform 2 of Cleft lip and palate transmembrane protein 1 OS=Homo sapiens GN=CLPTM1	CLPTM1	CLPTM1	1209	1	67.3105	72.7203	64.5009	86.6241	73.1064	86.5134	74.4855	245.534	76.5388	65.5525	82.99	80.8839	87.9863	93.7866	104.045	104.019	71.4957	62.9122	69.5978	89.1116	73.955	0.101947	0.0711514	0.240205	0.0471201	0.299476	0.145898	0.401322	0.437176	0.312615	0.224744	0.00436667	0.0255224	0.00362278	0.000321641	0.00219831	0.00705443	6.82195e-05	6.82799e-05	3.97031e-07	0.00262102	2.93907e-07
sp|P09496-3|CLCA_HUMAN	P09496-3	sp|P09496-3|CLCA_HUMAN	>sp|P09496-3|CLCA_HUMAN Isoform of P09496, Isoform 3 of Clathrin light chain A OS=Homo sapiens GN=CLTA	CLTA	CLTA	1211	1	1993.5	2510.68	2552.35	2539.43	2275.05	2500.58	2226.4	2448.07	2066.13	2115.04	1259.09	1460.62	1004.38	1211.9	1446.14	1259.21	673.508	604.587	661.074	657.678	672.74	1.77485e-07	1.62779e-07	3.32059e-09	5.7052e-08	8.86788e-08	4.02219e-07	1.18813e-08	8.41376e-08	4.54182e-08	4.69815e-09	7.51196e-08	1.95209e-07	2.19305e-08	7.32066e-09	4.88586e-08	3.07702e-09	1.11074e-07	3.4357e-07	1.23778e-05	7.9943e-08	6.04e-06
sp|P09497|CLCB_HUMAN	P09497	sp|P09497|CLCB_HUMAN	>sp|P09497|CLCB_HUMAN Clathrin light chain B OS=Homo sapiens GN=CLTB PE=1 SV=1	CLTB	CLTB	1212	1	1006.13	1498.88	1505.51	1569.57	1299.15	1523.9	1422.26	1284.02	1324.34	1338.39	815.992	837.698	622.218	711.172	1032.61	741.084	520.564	406.663	456.114	440.052	424.091	3.05293e-08	3.1533e-08	1.73705e-09	2.89741e-08	3.42685e-09	5.25743e-09	2.37559e-09	4.49464e-09	2.55684e-09	2.5387e-09	5.39904e-08	5.95234e-08	3.70951e-08	1.04976e-08	6.91603e-09	2.65311e-09	7.0373e-09	4.73141e-08	1.54804e-07	6.84006e-08	7.81753e-08
sp|Q00610-2|CLH1_HUMAN	Q00610-2	sp|Q00610-2|CLH1_HUMAN	>sp|Q00610-2|CLH1_HUMAN Isoform of Q00610, Isoform 2 of Clathrin heavy chain 1 OS=Homo sapiens GN=CLTC	CLTC	CLTC	1213	55	100723	98812.3	96245	93602.7	93618.9	90392.3	92288.1	92443.8	91403.5	85719.6	54737.6	72802.7	48492.6	54639.4	68404.7	64526.6	26615.5	30931.9	27215.3	33553.8	29057.6	7.11071e-08	1.09644e-07	4.839e-09	5.81833e-08	6.57849e-08	3.99795e-08	1.43363e-08	2.70658e-08	1.66077e-08	4.54233e-08	1.05509e-07	1.84069e-07	7.61669e-08	1.73946e-08	9.62059e-08	3.14255e-08	4.47632e-08	1.522e-07	1.36776e-07	1.01128e-07	1.84784e-07
sp|Q5SYC1|CLVS2_HUMAN	Q5SYC1	sp|Q5SYC1|CLVS2_HUMAN	>sp|Q5SYC1|CLVS2_HUMAN Clavesin-2 OS=Homo sapiens GN=CLVS2 PE=2 SV=1	CLVS2	CLVS2	134829	3	117.776	104.075	121.301	110.561	135.878	138.99	181.655	172.752	126.909	148.933	244.836	204.341	175.878	187.944	141.703	190.689	439.404	444.209	468.392	492.766	491.336	0.145957	0.410065	0.00973448	0.0972971	0.137116	0.00601503	0.00188785	0.00869776	0.00310717	0.263927	0.000328351	0.00886298	4.81533e-05	0.0203215	0.0324561	0.158384	1.99033e-07	1.57873e-07	3.67968e-07	3.56756e-08	6.33164e-08
sp|P30085|KCY_HUMAN	P30085	sp|P30085|KCY_HUMAN	>sp|P30085|KCY_HUMAN UMP-CMP kinase OS=Homo sapiens GN=CMPK1 PE=1 SV=3	CMPK1	CMPK1	51727	2	756.744	761.793	760.466	800.439	715.147	757.702	679.364	733.844	621.988	687.63	525.251	495.93	376.196	396.509	429.041	361.13	1269	1222.33	1067.45	1133.17	1413.21	1.05827e-06	6.22407e-05	2.89544e-09	5.02979e-06	8.22352e-08	7.29497e-08	2.17268e-07	1.17352e-07	4.11959e-07	6.24313e-07	5.57955e-06	6.52221e-08	0.00017802	2.49156e-07	1.33507e-08	2.018e-06	3.22161e-09	1.07506e-08	7.46303e-08	5.60614e-09	3.01445e-08
sp|Q96KP4|CNDP2_HUMAN	Q96KP4	sp|Q96KP4|CNDP2_HUMAN	>sp|Q96KP4|CNDP2_HUMAN Cytosolic non-specific dipeptidase OS=Homo sapiens GN=CNDP2 PE=1 SV=2	CNDP2	CNDP2	55748	2	555.819	576.946	540.037	600.311	525.724	650.692	637.878	676.872	606.349	622.138	495.871	618.429	400.325	436.644	510.68	407.175	588.143	615.289	413.489	639.914	577.63	2.52823e-07	1.91232e-08	9.21077e-08	4.03096e-05	3.36369e-07	7.21245e-08	2.29979e-08	1.31226e-07	2.67407e-08	7.53999e-09	1.41742e-05	7.82854e-06	8.99917e-05	1.14192e-06	1.99388e-06	6.93869e-06	1.01489e-07	2.95691e-07	9.14486e-05	4.54716e-08	1.14308e-06
tr|E9PS15|E9PS15_HUMAN	E9PS15	tr|E9PS15|E9PS15_HUMAN	>tr|E9PS15|E9PS15_HUMAN Isoform of Q6PI25, Protein cornichon homolog 2 OS=Homo sapiens GN=CNIH2 PE=1 SV=1	CNIH2	CNIH2	254263	1	171.778	198.617	174.543	160.077	175.662	122.305	137.283	144.981	140.038	137.71	165.901	153.902	176.067	176.092	166.534	208.171	71.264	81.932	67.4704	74.2675	111.922	3.36556e-09	6.55052e-07	5.1261e-10	2.26914e-08	2.99404e-08	2.58237e-05	1.60251e-08	2.36592e-09	6.9903e-09	4.94548e-09	2.55595e-08	1.51729e-06	4.10197e-08	3.95514e-09	1.33794e-07	1.41574e-09	0.00437562	0.0125397	0.0031332	0.0231275	3.39278e-05
sp|Q8WXI2|CNKR2_HUMAN	Q8WXI2	sp|Q8WXI2|CNKR2_HUMAN	>sp|Q8WXI2|CNKR2_HUMAN Connector enhancer of kinase suppressor of ras 2 OS=Homo sapiens GN=CNKSR2 PE=1 SV=1	CNKSR2	CNKSR2	22866	4	451.006	517.925	455.892	571.732	367.346	650.956	588.769	666.432	561.453	631.347	840.782	693.634	896.08	878.417	687.334	654.081	485.302	451.996	493.874	420.454	540.785	4.65924e-05	8.92463e-07	1.405e-06	1.72168e-05	0.000414332	1.87764e-06	6.06463e-07	7.12121e-08	2.23674e-07	8.43196e-08	1.81723e-07	3.18326e-06	1.42562e-07	1.16471e-07	2.69453e-07	1.06034e-07	8.97155e-06	4.58417e-05	5.8506e-07	3.64233e-05	4.33948e-05
sp|Q15417-3|CNN3_HUMAN	Q15417-3	sp|Q15417-3|CNN3_HUMAN	>sp|Q15417-3|CNN3_HUMAN Isoform of Q15417, Isoform 3 of Calponin-3 OS=Homo sapiens GN=CNN3	CNN3	CNN3	1266	1	108.363	89.5727	86.9309	107.691	82.7202	54.1725	70.7754	100.109	89.7836	56.2421	114.097	116.006	111.203	103.691	133.744	111.912	86.6445	97.5159	59.2592	81.9017	73.2511	6.9866e-06	0.000433726	0.00431968	0.000274813	0.0032916	0.144749	5.77019e-05	8.02867e-05	0.0142481	0.453683	7.64519e-07	5.61378e-06	3.16222e-06	3.27448e-07	1.55534e-07	1.49774e-06	8.53546e-06	9.23519e-07	0.00414774	5.62704e-06	9.70856e-06
sp|A5YKK6-2|CNOT1_HUMAN	A5YKK6-2	sp|A5YKK6-2|CNOT1_HUMAN	>sp|A5YKK6-2|CNOT1_HUMAN Isoform of A5YKK6, Isoform 2 of CCR4-NOT transcription complex subunit 1 OS=Homo sapiens GN=CNOT1	CNOT1	CNOT1	23019	1	91.4078	79.4512	74.7081	97.6481	75.3048	90.7175	83.2937	88.8751	91.2952	86.8586	85.4337	80.4301	96.0168	87.592	377.944	91.7372	74.487	83.4317	63.7376	72.5868	71.5838	0.00105416	0.0329652	0.00027589	0.00026595	0.00217795	1.74354e-06	1.02869e-08	4.95418e-06	2.99029e-05	7.18262e-07	2.72263e-07	1.753e-07	7.84446e-06	4.76364e-07	0.272198	3.63117e-07	3.91284e-09	1.30196e-07	2.81907e-08	7.77855e-08	2.34664e-06
sp|P09543|CN37_HUMAN	P09543	sp|P09543|CN37_HUMAN	>sp|P09543|CN37_HUMAN 2',3'-cyclic-nucleotide 3'-phosphodiesterase OS=Homo sapiens GN=CNP PE=1 SV=2	CNP	CNP	1267	1	1280.79	807.09	873.931	1430.47	1547.09	973.502	1259.03	1500.1	2266	1222.9	3046.11	3663	3623.77	3058.63	3365.22	2377.93	8275.46	8661.44	7091.91	7437.68	8975.08	3.39025e-09	1.50035e-07	7.93933e-10	1.00687e-06	5.45674e-09	7.50469e-08	4.71253e-09	4.88452e-08	6.24277e-09	4.53498e-09	5.47598e-08	8.30374e-08	1.78423e-08	1.45378e-08	2.61309e-07	6.96846e-09	1.1145e-07	1.51634e-06	7.72702e-07	1.40128e-06	2.19566e-06
sp|P26992|CNTFR_HUMAN	P26992	sp|P26992|CNTFR_HUMAN	>sp|P26992|CNTFR_HUMAN Ciliary neurotrophic factor receptor subunit alpha OS=Homo sapiens GN=CNTFR PE=1 SV=2	CNTFR	CNTFR	1271	1	253.052	258.251	251.865	247.089	263.609	233.281	207.326	230.223	232.285	249.727	305.04	319.668	363.502	333.586	375.22	381.26	264.678	313.003	268.903	306.886	307.192	2.87829e-05	4.84508e-06	5.91294e-06	2.1974e-06	1.01288e-05	2.78488e-08	1.59296e-09	1.41855e-07	7.98634e-09	2.46728e-09	1.06389e-07	2.69879e-07	3.17535e-06	1.06976e-05	3.23714e-08	1.2075e-08	1.82396e-05	0.000126485	3.36274e-05	1.5249e-05	1.4715e-05
sp|Q12860|CNTN1_HUMAN	Q12860	sp|Q12860|CNTN1_HUMAN	>sp|Q12860|CNTN1_HUMAN Contactin-1 OS=Homo sapiens GN=CNTN1 PE=1 SV=1	CNTN1	CNTN1	1272	14	15514.4	18009.7	15028.8	15793.6	15232.9	11956.1	12621.7	12093.6	11711.1	13270.4	17396	17463.8	24359.9	19888	20821.8	24618.6	23165.6	25647.4	24540	25991.7	26381	4.06991e-08	7.50394e-08	2.84224e-09	4.25731e-08	7.28146e-08	4.90833e-08	5.44683e-09	1.84092e-08	2.29959e-08	2.0649e-08	2.84085e-07	1.30504e-07	1.08285e-07	2.16385e-07	2.81339e-07	1.78362e-08	6.53307e-08	1.58826e-07	6.8735e-08	5.86076e-08	9.62722e-08
sp|Q02246|CNTN2_HUMAN	Q02246	sp|Q02246|CNTN2_HUMAN	>sp|Q02246|CNTN2_HUMAN Contactin-2 OS=Homo sapiens GN=CNTN2 PE=1 SV=1	CNTN2	CNTN2	6900	5	513.977	545.165	524.408	543.341	524.467	453.768	453.999	510.234	474.186	452.312	476.378	526.606	684.139	541.875	596.895	619.398	719.969	703.65	682.787	699.638	736.136	5.42249e-07	3.53243e-06	8.93169e-08	6.39031e-07	2.05554e-06	4.33169e-07	0.000267018	0.000120227	9.71231e-07	1.53542e-07	4.52939e-07	2.75068e-06	1.8596e-07	5.45978e-07	3.43212e-08	3.66604e-09	1.85783e-08	1.08056e-06	1.08937e-07	1.18097e-07	8.24318e-08
sp|P78357|CNTP1_HUMAN	P78357	sp|P78357|CNTP1_HUMAN	>sp|P78357|CNTP1_HUMAN Contactin-associated protein 1 OS=Homo sapiens GN=CNTNAP1 PE=1 SV=1	CNTNAP1	CNTNAP1	8506	12	5931.14	6651.59	5929.78	6085.82	6515.39	4623.44	4324.9	4861	4933.97	4981.76	8247.89	8394.72	10483.5	8174.71	9968.07	9186.85	9164.57	10528.7	9632.89	9772.75	10591.4	1.68898e-08	1.25679e-08	3.22871e-09	9.95403e-09	1.28619e-08	1.54813e-08	3.12577e-09	1.00883e-08	1.19618e-08	7.75023e-09	6.87021e-08	4.84619e-08	1.81289e-08	8.07374e-09	6.96306e-08	1.83201e-08	9.27361e-09	5.01563e-08	5.01603e-08	1.23701e-08	3.23031e-08
sp|P53621|COPA_HUMAN	P53621	sp|P53621|COPA_HUMAN	>sp|P53621|COPA_HUMAN Coatomer subunit alpha OS=Homo sapiens GN=COPA PE=1 SV=2	COPA	COPA	1314	6	1054.36	261.348	209.961	272.669	184.867	243.435	338.138	252.643	362.053	243.747	367.615	421.135	492.501	385.017	318.233	314.157	691.079	692.646	663.925	620.972	743.017	0.153716	0.0545435	0.109563	0.264026	0.160511	0.00556053	0.0662159	0.0606068	0.0186758	0.0294533	0.00301121	0.00395535	0.00413127	0.0142853	0.00643749	0.0239023	1.82823e-06	1.1079e-05	7.18069e-05	2.25543e-06	5.23339e-06
sp|P53618|COPB_HUMAN	P53618	sp|P53618|COPB_HUMAN	>sp|P53618|COPB_HUMAN Coatomer subunit beta OS=Homo sapiens GN=COPB1 PE=1 SV=3	COPB1	COPB1	1315	3	127.342	114.014	140.296	173	129.452	130.723	156.821	133.554	129.505	145.293	192.173	324.242	352.602	276.38	280.537	241.899	237.476	213.653	210.704	226.888	196.792	0.331272	0.0569342	0.0894736	0.462606	0.29088	0.157085	0.0117637	0.207691	0.13379	0.0102469	0.000502345	0.00712044	0.00584122	0.0486452	0.172044	0.0671361	2.02972e-05	1.30204e-06	1.40073e-07	7.17398e-07	2.67666e-05
sp|P35606-2|COPB2_HUMAN	P35606-2	sp|P35606-2|COPB2_HUMAN	>sp|P35606-2|COPB2_HUMAN Isoform of P35606, Isoform 2 of Coatomer subunit beta' OS=Homo sapiens GN=COPB2	COPB2	COPB2	9276	2	108.467	121.223	95.8079	99.4696	96.3728	112.428	112.327	132.33	102.546	115.068	120.8	139.538	108.838	119.475	104.099	89.4109	211.156	215.895	199.154	194.918	210.851	0.214155	0.160118	0.188221	0.15053	0.0903172	0.157105	0.0222538	0.266566	0.0370682	0.00213999	0.00560584	0.00538225	0.111168	0.000948314	0.1353	0.217469	4.87467e-06	5.52545e-07	4.82804e-05	1.09453e-05	0.00014016
tr|H7C3P9|H7C3P9_HUMAN	H7C3P9	tr|H7C3P9|H7C3P9_HUMAN	>tr|H7C3P9|H7C3P9_HUMAN Isoform of Q9UNS2, COP9 signalosome complex subunit 3 OS=Homo sapiens GN=COPS3 PE=1 SV=2	COPS3	COPS3	8533	1	158.97	172.161	140.857	184.469	153.164	175.382	141.677	144.413	151.095	172.787	126.523	137.703	98.4567	124.717	147.957	146.051	104.15	105.514	91.2318	96.9311	97.8108	1.84397e-08	1.33822e-08	4.20411e-07	7.97189e-08	1.10843e-07	9.48453e-08	2.12881e-08	8.23469e-08	4.83112e-09	9.38938e-08	1.59368e-07	3.15402e-06	0.0092129	2.02731e-06	0.00246807	1.35887e-07	1.25463e-08	2.88875e-06	0.215872	6.28212e-05	7.01299e-07
sp|Q9BT78|CSN4_HUMAN	Q9BT78	sp|Q9BT78|CSN4_HUMAN	>sp|Q9BT78|CSN4_HUMAN COP9 signalosome complex subunit 4 OS=Homo sapiens GN=COPS4 PE=1 SV=1	COPS4	COPS4	51138	3	350.256	337.86	361.737	349.167	385.413	317.814	327.683	311.392	315.603	308.438	248.593	263.566	230.512	231.757	297.757	257.745	218.704	204.518	170.357	191.078	181.924	5.88214e-08	9.43902e-08	3.23901e-09	1.25311e-07	8.79654e-09	3.18697e-08	4.45868e-09	2.18722e-08	4.9368e-08	9.91917e-09	1.8107e-06	3.41635e-05	0.000249966	6.46092e-05	4.58961e-05	1.06998e-06	1.69981e-05	1.78784e-05	0.0535499	2.51804e-06	7.64502e-05
sp|Q92905|CSN5_HUMAN	Q92905	sp|Q92905|CSN5_HUMAN	>sp|Q92905|CSN5_HUMAN COP9 signalosome complex subunit 5 OS=Homo sapiens GN=COPS5 PE=1 SV=4	COPS5	COPS5	10987	2	215.309	190.657	232.975	121.919	199.237	213.007	207.239	200.229	195.672	186.59	153.918	168.367	120.652	144.943	175.371	179.929	129.288	136.24	133.109	135.328	120.693	3.2996e-06	6.9594e-07	2.33165e-06	0.000555593	1.98545e-07	5.09089e-08	1.39787e-07	1.42939e-06	1.03228e-07	2.7631e-07	1.16981e-06	8.09376e-06	0.156569	1.46353e-05	4.21418e-05	1.18165e-05	8.83012e-06	1.70239e-06	0.00443088	0.000208094	0.000321322
sp|Q9UBW8|CSN7A_HUMAN	Q9UBW8	sp|Q9UBW8|CSN7A_HUMAN	>sp|Q9UBW8|CSN7A_HUMAN COP9 signalosome complex subunit 7a OS=Homo sapiens GN=COPS7A PE=1 SV=1	COPS7A	COPS7A	50813	1	117.685	62.0529	73.3628	113.241	73.9339	64.5405	53.768	63.24	65.1486	75.2827	86.0152	92.1217	57.016	85.2254	68.5472	109.673	62.9764	61.7709	40.8247	65.9109	49.8529	3.77693e-08	0.414677	0.000192374	1.44307e-08	0.239441	0.49928	0.483747	0.216233	0.298269	0.287103	3.63045e-07	1.65477e-05	0.418852	4.43323e-06	0.136128	6.81072e-07	6.84159e-08	4.68924e-05	0.251788	7.21038e-05	2.78314e-05
tr|F8VVX6|F8VVX6_HUMAN	F8VVX6	tr|F8VVX6|F8VVX6_HUMAN	>tr|F8VVX6|F8VVX6_HUMAN Isoform of Q5HYK3, 2-methoxy-6-polyprenyl-1,4-benzoquinol methylase, mitochondrial (Fragment) OS=Homo sapiens GN=COQ5 PE=1 SV=1	COQ5	COQ5	84274	1	126.241	109.672	117.18	126.109	103.311	166.501	151.23	178.857	172.615	185.306	132.525	126.951	113.647	98.875	99.7303	95.7846	101.002	111.385	126.794	110.376	93.8751	0.000545249	7.1421e-05	2.15214e-07	4.52741e-05	8.68852e-05	4.22402e-09	8.36226e-10	1.28117e-09	7.13156e-09	1.91273e-09	0.000189609	6.46372e-05	3.05895e-05	0.000203795	0.00753168	0.000151426	3.67905e-07	2.80634e-08	1.77021e-08	2.36069e-07	1.35025e-08
sp|Q9Y2Z9-3|COQ6_HUMAN	Q9Y2Z9-3	sp|Q9Y2Z9-3|COQ6_HUMAN	>sp|Q9Y2Z9-3|COQ6_HUMAN Isoform of Q9Y2Z9, Isoform 3 of Ubiquinone biosynthesis monooxygenase COQ6, mitochondrial OS=Homo sapiens GN=COQ6	COQ6	COQ6	51004	1	224.215	191.496	210.212	206.039	192.245	131.821	114.206	128.928	155.782	155.724	183.695	172.466	197.148	183.219	135.83	188.557	222.96	201.992	228.186	210.242	189.762	6.76788e-06	2.37232e-05	6.65847e-07	3.01756e-05	2.38513e-06	0.000537019	0.000474324	0.000286625	1.02126e-05	1.93794e-05	2.35069e-06	0.00131462	8.19622e-06	0.000100855	2.09833e-06	0.000107653	4.6894e-08	2.33829e-07	8.4264e-06	4.56421e-07	2.91233e-06
tr|H3BNT2|H3BNT2_HUMAN	H3BNT2	tr|H3BNT2|H3BNT2_HUMAN	>tr|H3BNT2|H3BNT2_HUMAN Isoform of O75208, Ubiquinone biosynthesis protein COQ9, mitochondrial (Fragment) OS=Homo sapiens GN=COQ9 PE=1 SV=7	COQ9	COQ9	57017	1	100.704	96.6509	98.6556	172.971	91.2944	70.2935	71.4093	92.5917	74.7885	63.5877	86.7966	79.6148	60.808	71.2236	70.6082	93.6915	66.0941	83.8097	71.0204	80.6145	68.2074	2.17924e-08	7.97086e-07	0.000168402	0.389607	2.72738e-05	0.0630517	3.62782e-05	5.77664e-05	6.527e-05	0.000199695	1.41095e-07	1.52628e-06	0.00552402	2.42089e-07	0.0381761	6.36598e-06	2.33665e-08	9.86785e-07	9.40795e-07	2.92131e-06	1.83437e-05
sp|Q9H8M1-2|CQ10B_HUMAN	Q9H8M1-2	sp|Q9H8M1-2|CQ10B_HUMAN	>sp|Q9H8M1-2|CQ10B_HUMAN Isoform of Q9H8M1, Isoform 2 of Coenzyme Q-binding protein COQ10 homolog B, mitochondrial OS=Homo sapiens GN=COQ10B	COQ10B	COQ10B	80219	1	66.591	65.4971	57.8412	88.8016	71.1145	55.6124	68.8751	60.2578	70.9659	367.183	79.4433	74.2467	87.4976	98.1782	84.3296	104.404	115.632	133.077	142.338	128.939	118.276	0.497485	0.392895	0.376978	0.441675	0.392203	0.136511	0.0977999	0.334405	0.278144	0.478852	0.10068	0.0767672	0.0030221	0.00704956	0.302942	0.00588049	9.81156e-08	1.47776e-07	5.20341e-08	4.45563e-07	6.29186e-07
sp|P31146|COR1A_HUMAN	P31146	sp|P31146|COR1A_HUMAN	>sp|P31146|COR1A_HUMAN Coronin-1A OS=Homo sapiens GN=CORO1A PE=1 SV=4	CORO1A	CORO1A	11151	3	2707.18	2956.63	2986.78	2735.05	2764.54	2831.41	2528.47	2489.81	2081.9	2596.55	1601.1	1849.72	1213.01	1458.39	1830.16	1310.8	1355.2	1400.62	1054.06	1134.76	1088.96	1.39267e-07	5.43162e-08	2.55391e-09	9.55321e-09	1.65344e-07	1.60508e-07	3.95908e-08	3.7207e-08	4.6034e-08	1.63441e-08	8.03333e-08	4.56028e-08	1.8474e-07	1.41258e-08	1.68431e-07	9.62401e-09	6.58872e-08	4.03453e-07	3.99927e-07	1.55763e-08	0.000101209
sp|Q9BR76|COR1B_HUMAN	Q9BR76	sp|Q9BR76|COR1B_HUMAN	>sp|Q9BR76|COR1B_HUMAN Coronin-1B OS=Homo sapiens GN=CORO1B PE=1 SV=1	CORO1B	CORO1B	57175	2	554.174	602.371	650.45	590.404	606.7	669.849	687.896	637.203	648.073	603.397	276.486	311.441	215.524	263.954	287.603	224.534	258.251	258.011	193.024	218.418	241.993	1.84885e-08	2.77288e-07	8.82943e-09	1.49994e-08	7.50471e-08	2.8039e-06	8.13779e-08	1.22204e-06	3.53325e-08	3.39931e-08	3.47304e-08	1.32072e-06	0.00451847	7.38371e-08	7.23226e-07	4.86952e-06	2.18408e-05	1.62714e-06	0.000311056	0.000202462	1.89402e-05
sp|Q9ULV4|COR1C_HUMAN	Q9ULV4	sp|Q9ULV4|COR1C_HUMAN	>sp|Q9ULV4|COR1C_HUMAN Coronin-1C OS=Homo sapiens GN=CORO1C PE=1 SV=1	CORO1C	CORO1C	23603	2	1314.37	1533.6	1433.49	1322.41	1298.15	1057.67	937.678	967.477	884.931	945.505	610.735	553.519	490.164	556.853	582.82	482.676	542.659	575.494	454.789	508.346	524.367	2.98997e-09	1.13297e-08	5.40511e-10	3.95146e-09	3.37621e-09	4.7519e-09	1.44361e-09	6.61186e-09	8.32566e-10	4.13233e-09	4.16417e-08	2.40406e-07	4.47224e-08	2.20876e-08	2.7467e-08	9.14902e-09	7.84349e-09	3.99835e-08	1.64873e-07	4.5219e-09	2.29631e-07
sp|Q9UQ03-2|COR2B_HUMAN	Q9UQ03-2	sp|Q9UQ03-2|COR2B_HUMAN	>sp|Q9UQ03-2|COR2B_HUMAN Isoform of Q9UQ03, Isoform 2 of Coronin-2B OS=Homo sapiens GN=CORO2B	CORO2B	CORO2B	10391	3	851.585	837.029	745.103	747.12	807.867	576.859	612.172	690.67	605.053	612.987	782.89	795.81	806.256	938.162	730.054	906.963	865.01	871.769	771.99	790.527	768.789	7.80464e-09	5.48885e-08	3.9374e-08	8.09302e-08	1.48518e-07	9.59023e-09	1.15426e-08	1.5303e-09	7.03273e-09	2.3677e-07	9.56349e-08	9.46786e-08	2.70387e-07	7.7384e-09	4.39223e-07	2.82673e-08	1.05955e-07	7.94654e-08	1.23641e-08	3.55943e-07	4.69149e-08
sp|P20674|COX5A_HUMAN	P20674	sp|P20674|COX5A_HUMAN	>sp|P20674|COX5A_HUMAN Cytochrome c oxidase subunit 5A, mitochondrial OS=Homo sapiens GN=COX5A PE=1 SV=2	COX5A	COX5A	9377	1	609.333	260.764	285.244	404.836	265.161	166.539	238.681	449.563	305.759	169.372	1204.62	886.736	964.684	984.823	1134.1	744.757	628.779	415.541	426.7	478.302	533.486	9.83521e-08	2.30925e-05	7.36968e-08	9.74723e-08	3.016e-07	0.000289654	6.35366e-06	7.2989e-07	1.52473e-05	0.00910228	9.75148e-07	3.9666e-06	1.82488e-06	1.06061e-06	1.63372e-08	2.69451e-07	1.8478e-07	2.13843e-07	5.18562e-08	5.32072e-07	5.37793e-06
sp|P14854|CX6B1_HUMAN	P14854	sp|P14854|CX6B1_HUMAN	>sp|P14854|CX6B1_HUMAN Cytochrome c oxidase subunit 6B1 OS=Homo sapiens GN=COX6B1 PE=1 SV=2	COX6B1	COX6B1	1340	1	655.546	381.875	388.958	288.75	512.063	319.494	469.188	571.933	526.145	340.688	992.651	632.694	375.356	693.8	435.564	473.748	287.179	294.304	380.014	267.983	255.874	3.78568e-09	6.62285e-09	4.36048e-11	2.46242e-08	7.28972e-09	1.46883e-09	4.33267e-09	2.65855e-09	6.09302e-10	2.30541e-10	2.99784e-07	2.6886e-08	1.07786e-08	1.9868e-09	4.17335e-08	1.93694e-08	4.46947e-09	3.15001e-08	6.96286e-09	4.18049e-08	1.97116e-08
sp|O14548|COX7R_HUMAN	O14548	sp|O14548|COX7R_HUMAN	>sp|O14548|COX7R_HUMAN Cytochrome c oxidase subunit 7A-related protein, mitochondrial OS=Homo sapiens GN=COX7A2L PE=1 SV=2	COX7A2L	COX7A2L	9167	1	188.899	171.906	183.766	172.95	193.219	1335.39	1334.56	1354.68	1389.61	1408	371.886	313.38	320.689	354.168	255.007	212.926	1059.72	1023.61	1284.48	1153.43	1329.05	8.89734e-06	1.04421e-07	4.12311e-05	2.6845e-06	6.55887e-07	1.29664e-07	7.87601e-08	5.37252e-09	5.28899e-08	7.96161e-08	4.11425e-08	1.25974e-06	1.4284e-05	3.67723e-08	4.92462e-07	2.26472e-07	2.58992e-07	5.76195e-06	5.13951e-06	2.29292e-07	6.59261e-06
tr|D6R9Z7|D6R9Z7_HUMAN	D6R9Z7	tr|D6R9Z7|D6R9Z7_HUMAN	>tr|D6R9Z7|D6R9Z7_HUMAN Isoform of P15954, Cytochrome c oxidase subunit 7C, mitochondrial OS=Homo sapiens GN=COX7C PE=1 SV=1	COX7C	COX7C	1350	1	2586.3	2552.18	2833.69	2616.64	3213.25	422.926	621.768	901.193	802.92	471.759	2151.72	2509.32	2115.58	3026.49	1942.12	2152.21	3036.48	2765.24	3410.22	3114.01	3418.93	1.22511e-08	3.12885e-07	2.44995e-09	5.80346e-08	4.32818e-08	9.00061e-10	1.54621e-09	1.11068e-09	5.92168e-10	5.61588e-10	4.3437e-08	1.64241e-07	8.48205e-08	1.53718e-08	5.3385e-08	8.12803e-09	2.11802e-08	5.25188e-08	5.08378e-08	5.00852e-08	2.61622e-07
sp|P16870-2|CBPE_HUMAN	P16870-2	sp|P16870-2|CBPE_HUMAN	>sp|P16870-2|CBPE_HUMAN Isoform of P16870, Isoform 2 of Carboxypeptidase E OS=Homo sapiens GN=CPE	CPE	CPE	1363	3	1210.41	1137.12	1275.95	1098.11	1155.61	1217.84	1360.43	1161.82	1186.87	1237.3	881.898	913.398	788.584	848.771	785.33	827.24	606.692	686.994	645.835	580.776	600.239	6.03164e-09	7.7955e-09	2.72678e-10	7.4018e-09	9.12009e-09	6.96686e-09	1.64135e-09	2.75572e-09	4.10468e-09	6.77355e-10	1.21599e-08	2.77687e-08	1.05063e-08	6.01181e-08	4.30639e-08	3.49037e-09	7.24741e-08	2.33207e-07	6.30778e-07	8.01066e-08	4.49015e-07
sp|Q6PUV4|CPLX2_HUMAN	Q6PUV4	sp|Q6PUV4|CPLX2_HUMAN	>sp|Q6PUV4|CPLX2_HUMAN Complexin-2 OS=Homo sapiens GN=CPLX2 PE=2 SV=2	CPLX2	CPLX2	10814	3	3309.26	4226.84	3964.05	4154.71	3389.27	4707.79	4281.61	3560.87	3584.83	4158.89	2235.53	1912.48	1410.39	1582.5	1680.87	1454.73	1003.89	886.933	964.398	950.182	822.586	7.00806e-08	1.02985e-07	2.14085e-09	5.40677e-07	9.91197e-09	2.71235e-07	3.91726e-08	1.64686e-07	3.4602e-08	3.46628e-07	2.00586e-07	3.69888e-07	9.88207e-08	3.25544e-08	3.27997e-06	1.10774e-08	7.32556e-08	3.83368e-07	4.95141e-08	7.89955e-08	1.5282e-06
tr|F2Z2V0|F2Z2V0_HUMAN	F2Z2V0	tr|F2Z2V0|F2Z2V0_HUMAN	>tr|F2Z2V0|F2Z2V0_HUMAN Isoform of Q99829, Copine-1 (Fragment) OS=Homo sapiens GN=CPNE1 PE=1 SV=1	CPNE1	CPNE1	8904	2	305.828	325.394	280.874	335.701	291.961	270.636	249.656	281.454	222.853	276.824	187.306	162.733	178.602	184.78	266.126	208.539	184.427	211.05	154.36	179.991	248.555	1.07677e-07	5.95142e-07	2.70455e-08	2.16622e-06	1.18615e-08	2.57676e-07	1.76737e-06	4.17435e-08	3.68551e-07	7.28768e-07	1.5425e-05	5.12012e-05	1.78074e-05	2.43834e-05	5.20893e-07	5.90942e-07	1.39135e-06	1.11191e-05	0.000113563	6.49441e-05	1.0621e-06
sp|O75131|CPNE3_HUMAN	O75131	sp|O75131|CPNE3_HUMAN	>sp|O75131|CPNE3_HUMAN Copine-3 OS=Homo sapiens GN=CPNE3 PE=1 SV=1	CPNE3	CPNE3	8895	1	191.886	85.3879	99.2861	92.3947	100.486	88.2295	61.8576	68.5525	80.7638	80.2922	138.387	115.629	141.828	147.273	145.842	144.29	159.722	156.673	122.655	163.947	166.167	0.0851698	0.0498743	0.0283288	0.171684	0.00159173	0.361016	0.0241605	0.412261	0.282423	0.494442	0.13447	0.00128207	0.000147311	6.00292e-05	5.91256e-05	0.0652062	2.32406e-06	1.15453e-07	1.96877e-06	2.97988e-06	1.07882e-05
sp|Q96A23|CPNE4_HUMAN	Q96A23	sp|Q96A23|CPNE4_HUMAN	>sp|Q96A23|CPNE4_HUMAN Copine-4 OS=Homo sapiens GN=CPNE4 PE=1 SV=1	CPNE4	CPNE4	131034	7	1752.62	2071.58	1808.01	1722.19	1665.49	1992.26	2308.85	2286.89	2039.47	2196.42	2674.51	2270.98	2988.88	2743.21	2174.79	2744.89	1318.44	1381.39	1567.87	1326.51	1857.66	1.49147e-08	1.21184e-08	6.58375e-09	7.23888e-08	4.03403e-08	1.62308e-08	8.06596e-10	7.41826e-09	1.5889e-08	1.42261e-08	3.53121e-08	6.01132e-08	6.85423e-09	2.69302e-08	3.30789e-08	3.75866e-09	1.8483e-06	6.7849e-07	5.96443e-08	3.53339e-07	1.96496e-07
sp|Q9HCH3|CPNE5_HUMAN	Q9HCH3	sp|Q9HCH3|CPNE5_HUMAN	>sp|Q9HCH3|CPNE5_HUMAN Copine-5 OS=Homo sapiens GN=CPNE5 PE=1 SV=2	CPNE5	CPNE5	57699	4	237.067	230.812	276.26	239.089	246.454	369.858	320.312	304.868	315.172	336.986	446.036	483.197	497.259	564.625	791.087	677.263	731.593	605.684	940.98	841.906	588.324	0.0687074	0.0758257	0.0856494	0.00554239	0.00372372	5.97722e-08	3.80667e-06	5.87006e-05	0.000120844	6.70971e-05	6.67297e-05	6.68194e-05	3.25881e-08	8.3904e-07	1.65249e-08	1.23975e-08	1.37573e-07	2.32717e-06	3.48663e-07	1.74537e-08	8.30578e-07
sp|O95741|CPNE6_HUMAN	O95741	sp|O95741|CPNE6_HUMAN	>sp|O95741|CPNE6_HUMAN Copine-6 OS=Homo sapiens GN=CPNE6 PE=1 SV=3	CPNE6	CPNE6	9362	6	7250.68	8527.7	7969.1	7293.52	6759.05	3673.47	4287.63	4016.26	3946.07	3538.08	6457.87	5949.24	6925.01	6518.18	5978.04	6958.78	5225.82	5905.76	4947.63	5018.3	6217.79	2.2192e-08	8.04772e-08	3.35044e-09	1.36397e-08	1.23303e-08	5.44374e-09	5.01651e-09	3.97553e-09	8.34044e-09	8.69423e-09	8.77302e-08	8.4882e-08	1.97841e-08	1.32424e-08	1.95076e-08	6.3996e-09	6.68615e-09	4.08726e-08	1.00193e-08	3.04918e-08	9.05418e-08
sp|Q9UBL6-2|CPNE7_HUMAN	Q9UBL6-2	sp|Q9UBL6-2|CPNE7_HUMAN	>sp|Q9UBL6-2|CPNE7_HUMAN Isoform of Q9UBL6, Isoform 2 of Copine-7 OS=Homo sapiens GN=CPNE7	CPNE7	CPNE7	27132	2	546.564	492.64	560.423	502.696	455.536	696.193	680.236	632.962	595.377	639.256	507.234	464.463	580.977	517.411	503.642	523.482	318.211	389.988	372.057	362.071	346.896	1.40304e-07	3.60544e-07	1.18416e-08	3.77497e-07	9.25218e-08	1.48232e-07	7.96213e-09	4.48218e-08	3.30761e-08	7.45951e-09	5.82327e-07	3.43866e-06	3.53016e-08	1.21664e-05	1.63878e-06	1.27179e-08	6.76395e-05	2.33481e-06	6.75939e-06	1.83697e-07	3.61451e-05
sp|Q86YQ8|CPNE8_HUMAN	Q86YQ8	sp|Q86YQ8|CPNE8_HUMAN	>sp|Q86YQ8|CPNE8_HUMAN Copine-8 OS=Homo sapiens GN=CPNE8 PE=1 SV=2	CPNE8	CPNE8	144402	2	147.877	145.12	127.783	105.646	150.985	146.639	144.284	143.228	156.535	140.088	124.543	156.534	130.078	169.367	166.751	188.468	185.301	223.711	233.147	229.034	311.445	0.0140578	0.0644303	0.000207918	0.0111977	0.00399482	1.33098e-05	0.000216946	0.00100383	2.28157e-05	7.91994e-06	0.0135473	6.53373e-05	0.0865187	7.19591e-06	0.00489063	7.33315e-05	2.05817e-05	1.28714e-06	2.26915e-06	1.15937e-05	3.53626e-06
sp|P36551|HEM6_HUMAN	P36551	sp|P36551|HEM6_HUMAN	>sp|P36551|HEM6_HUMAN Oxygen-dependent coproporphyrinogen-III oxidase, mitochondrial OS=Homo sapiens GN=CPOX PE=1 SV=3	CPOX	CPOX	1371	1	166.813	143.832	132.01	167.948	151.97	110.054	94.5646	109.244	100.092	114.018	189.96	152.099	151.602	168.689	175.141	153.78	76.31	66.6687	57.0927	96.1866	57.7278	2.34038e-07	3.08616e-06	1.93896e-06	4.4616e-07	2.31685e-07	0.000663512	9.98003e-08	8.7829e-07	1.30862e-06	2.8149e-06	1.82033e-08	1.25807e-07	2.70423e-07	1.32845e-07	5.68037e-07	2.12435e-07	0.00159978	0.000132635	0.0173325	0.34677	0.022159
sp|P43155-3|CACP_HUMAN	P43155-3	sp|P43155-3|CACP_HUMAN	>sp|P43155-3|CACP_HUMAN Isoform of P43155, Isoform 3 of Carnitine O-acetyltransferase OS=Homo sapiens GN=CRAT	CRAT	CRAT	1384	3	359.116	321.912	355.62	359.491	335.533	557.659	620.37	552.99	642.108	673.2	561.457	389.333	626.505	574.435	575.206	483.397	730.45	839.334	928.172	864.135	853.23	1.0383e-05	0.000665947	6.43468e-06	0.000971713	1.10198e-05	4.75943e-07	3.8582e-07	2.8094e-06	4.68951e-07	3.15762e-08	4.48712e-06	0.000140631	8.91102e-06	1.48007e-05	2.08854e-05	1.39906e-05	2.22211e-07	1.92713e-07	1.14704e-07	8.04564e-09	3.87007e-07
sp|P46109|CRKL_HUMAN	P46109	sp|P46109|CRKL_HUMAN	>sp|P46109|CRKL_HUMAN Crk-like protein OS=Homo sapiens GN=CRKL PE=1 SV=1	CRKL	CRKL	1399	2	199.073	235.936	220.625	209.748	232.695	231.11	230.519	202.574	226.85	242.914	152.317	183.92	172.639	238.766	166.888	152.248	283.095	248.835	195.791	224.302	206.169	0.0640042	1.5318e-05	0.00344261	0.00010444	0.000271764	0.000319575	3.81148e-05	0.00199896	0.000166941	0.101621	0.0500747	0.00759036	0.135257	0.209915	0.159642	0.109083	5.1632e-07	6.01674e-06	0.000659848	2.64831e-06	1.23735e-05
sp|Q14194-2|DPYL1_HUMAN;sp|Q14194|DPYL1_HUMAN	Q14194-2;Q14194	sp|Q14194-2|DPYL1_HUMAN;sp|Q14194|DPYL1_HUMAN	>sp|Q14194-2|DPYL1_HUMAN Isoform of Q14194, Isoform LCRMP-1 of Dihydropyrimidinase-related protein 1 OS=Homo sapiens GN=CRMP1;>sp|Q14194|DPYL1_HUMAN Dihydropyrimidinase-related protein 1 OS=Homo sapiens GN=CRMP1 PE=1 SV=1	CRMP1	CRMP1	1400	3	1406.75	1652.23	1659.23	1514.89	1606.67	1517.85	1622.44	1457.66	1307.61	1284.47	1320.95	1461.82	842.163	1175.59	1387.86	1178.84	758.417	787.649	730.822	770.393	813.704	8.38313e-09	6.18679e-09	6.2458e-11	1.29705e-08	1.3271e-08	4.06301e-09	1.34559e-09	8.7976e-09	1.70635e-08	5.4252e-09	2.16634e-08	8.63026e-08	7.17866e-08	3.5657e-09	4.66064e-08	2.50944e-09	3.41127e-09	2.51409e-08	4.49732e-09	3.90595e-09	3.23487e-08
tr|B1AKD8|B1AKD8_HUMAN	B1AKD8	tr|B1AKD8|B1AKD8_HUMAN	>tr|B1AKD8|B1AKD8_HUMAN Isoform of Q5TZA2, Rootletin (Fragment) OS=Homo sapiens GN=CROCC PE=1 SV=2	CROCC	CROCC	9696	1	348.033	413.038	358.883	338.914	405.343	161.097	138.027	226.965	250.237	180.454	161.315	222.788	208.685	238.268	217.067	234.287	171.964	200.346	142.61	217.061	197.298	1.39995e-07	1.60475e-06	9.36676e-07	9.39081e-07	1.37832e-06	3.44771e-08	4.20003e-05	5.62263e-07	7.72548e-09	4.13712e-05	8.19912e-06	1.62077e-07	2.28482e-07	9.21796e-09	2.18933e-05	4.55517e-09	5.59589e-07	6.3544e-07	7.29852e-06	1.25032e-06	3.80805e-05
sp|Q9NQ79-3|CRAC1_HUMAN	Q9NQ79-3	sp|Q9NQ79-3|CRAC1_HUMAN	>sp|Q9NQ79-3|CRAC1_HUMAN Isoform of Q9NQ79, Isoform 3 of Cartilage acidic protein 1 OS=Homo sapiens GN=CRTAC1	CRTAC1	CRTAC1	55118	1	191.03	250.878	196.615	219.811	220.746	120.07	168.86	151.203	181.809	200.891	111.039	123.098	117.619	119.661	132.854	117.146	120.916	122.877	154.128	143.925	88.01	1.25314e-07	3.59435e-07	2.611e-07	1.8187e-06	1.0088e-06	5.55314e-06	9.85519e-08	1.46647e-05	3.42788e-08	1.66178e-06	0.000875237	0.000284557	0.00018105	0.000614602	0.00413255	0.000907909	1.76045e-06	1.44422e-07	1.65019e-06	1.74192e-08	5.10026e-05
tr|E9PR44|E9PR44_HUMAN	E9PR44	tr|E9PR44|E9PR44_HUMAN	>tr|E9PR44|E9PR44_HUMAN Isoform of P02511, Alpha-crystallin B chain (Fragment) OS=Homo sapiens GN=CRYAB PE=1 SV=1	CRYAB	CRYAB	1410	6	473.689	309.314	275.904	296.615	405.562	255.839	399.367	302.743	322.849	309.584	891.153	1222.06	1086.55	1024.51	950.601	740.861	4858.41	6462.58	3676.97	4313.04	7773.16	0.202517	0.160784	0.0500593	0.0525901	0.0170127	0.0500396	0.0498803	0.0176053	0.000476175	0.0251995	0.0007435	2.28238e-06	9.81047e-05	3.53427e-05	8.70425e-06	0.000151431	1.15226e-07	1.48477e-07	6.37283e-07	2.57766e-08	4.71503e-07
sp|Q08257|QOR_HUMAN	Q08257	sp|Q08257|QOR_HUMAN	>sp|Q08257|QOR_HUMAN Quinone oxidoreductase OS=Homo sapiens GN=CRYZ PE=1 SV=1	CRYZ	CRYZ	1429	1	150.355	149.576	171.955	139.865	168.855	95.4958	84.6686	100.013	95.2278	91.4284	190.243	180.998	141.111	177.592	156.933	234.056	199.939	366.174	363.254	336.108	313.854	6.98838e-08	2.40725e-07	1.18614e-07	5.29653e-06	4.35114e-06	2.47478e-05	0.0173521	6.83256e-07	9.00141e-05	3.32266e-05	3.64109e-08	7.31687e-08	1.30172e-05	2.18971e-09	3.70055e-05	6.79459e-09	1.63157e-09	3.92291e-08	2.89864e-09	9.51385e-09	1.88747e-08
tr|B4DJV2|B4DJV2_HUMAN	B4DJV2	tr|B4DJV2|B4DJV2_HUMAN	>tr|B4DJV2|B4DJV2_HUMAN Isoform of O75390, Citrate synthase OS=Homo sapiens GN=CS PE=1 SV=1	CS	CS	1431	5	6685.5	5967.98	7074.33	6367.05	5944.91	10503.4	9956.23	9955.85	9445.08	11295.2	3825.07	4355.26	3447.09	3070.18	3006.15	3614.67	4278.46	4580.57	5119.45	5151.47	4365.01	2.26394e-08	7.13233e-08	1.07576e-09	2.99671e-08	9.14417e-09	5.22013e-08	8.51856e-09	8.29813e-09	1.20891e-08	2.52249e-08	4.1219e-08	1.26345e-07	1.18383e-07	5.20922e-08	5.11619e-08	1.06402e-08	1.76904e-08	9.15509e-08	1.57029e-07	3.37084e-08	1.02892e-06
sp|O75534|CSDE1_HUMAN	O75534	sp|O75534|CSDE1_HUMAN	>sp|O75534|CSDE1_HUMAN Cold shock domain-containing protein E1 OS=Homo sapiens GN=CSDE1 PE=1 SV=2	CSDE1	CSDE1	7812	3	141.471	142.969	118.376	150.076	148.766	124.361	168.578	164.541	145.98	168.689	140.534	155.79	160.596	117.29	129.647	129.295	260.219	227	244.079	261.911	254.689	0.435811	0.116462	0.207652	0.0579984	0.218972	0.000959674	0.0320904	0.0403708	0.00236164	0.00714141	0.0165741	0.000595357	0.0424782	0.0196966	0.0956715	0.034244	6.41352e-09	5.71072e-07	3.9969e-07	2.09994e-05	9.79309e-08
sp|P55060-3|XPO2_HUMAN	P55060-3	sp|P55060-3|XPO2_HUMAN	>sp|P55060-3|XPO2_HUMAN Isoform of P55060, Isoform 3 of Exportin-2 OS=Homo sapiens GN=CSE1L	CSE1L	CSE1L	1434	5	564.29	550.097	546.329	466.936	407.043	541.484	461.786	337.948	451.989	388.612	399.042	424.827	429.014	416.062	342.843	277.66	1079.66	925.897	719.268	858.994	1100.34	1.79951e-05	0.00025871	0.0843245	0.00138053	0.0384178	0.00510107	0.0204068	0.0121804	0.00039311	0.000378988	0.0645283	0.0510859	0.0900448	0.0783288	0.101478	0.0212185	4.32716e-09	1.24848e-07	2.52317e-07	2.69228e-06	9.48394e-07
sp|P41240|CSK_HUMAN	P41240	sp|P41240|CSK_HUMAN	>sp|P41240|CSK_HUMAN Tyrosine-protein kinase CSK OS=Homo sapiens GN=CSK PE=1 SV=1	CSK	CSK	1445	1	173.761	125.32	120.062	210.542	247.117	69.9084	87.7191	97.7249	101.071	76.6898	78.9641	95.67	76.809	71.829	80.9631	80.3978	76.4975	100.099	110.766	106.979	105.579	0.0206103	0.041845	0.174628	0.000556052	0.0105669	0.113996	0.0703826	0.000983839	6.61932e-07	0.00146497	0.000214391	0.123953	0.053212	0.165498	0.0447023	0.116729	3.0505e-05	1.56728e-05	3.02218e-07	7.99015e-07	1.16505e-06
sp|P48729-3|KC1A_HUMAN	P48729-3	sp|P48729-3|KC1A_HUMAN	>sp|P48729-3|KC1A_HUMAN Isoform of P48729, Isoform 3 of Casein kinase I isoform alpha OS=Homo sapiens GN=CSNK1A1	CSNK1A1	CSNK1A1	1452	1	203.586	196.486	213.549	214.154	213.363	181.854	174.737	178.646	179.684	211.886	170.498	169.994	208.658	185.068	168.244	189.954	142.591	154.922	175.999	114.264	161.611	3.28387e-07	1.91623e-08	6.06859e-09	1.4363e-08	6.76667e-08	4.62817e-08	1.39677e-08	8.95076e-08	2.31693e-08	5.96778e-08	5.11143e-07	1.44177e-07	3.77e-08	2.2961e-07	2.10006e-08	1.01361e-07	2.56619e-07	5.31089e-07	2.62012e-08	0.00297732	5.72837e-08
sp|P48730|KC1D_HUMAN	P48730	sp|P48730|KC1D_HUMAN	>sp|P48730|KC1D_HUMAN Casein kinase I isoform delta OS=Homo sapiens GN=CSNK1D PE=1 SV=2	CSNK1D	CSNK1D	1453	1	202.918	190.944	189.956	221.665	183.889	203.151	224.325	208.954	215.476	227.537	192.678	172.843	205.289	179.618	180.335	196.028	145.618	151.673	183.809	163.186	156.08	1.01509e-06	1.25897e-06	3.44422e-08	1.91619e-08	9.54671e-09	8.0206e-09	1.20319e-08	1.83761e-08	3.11072e-08	8.02462e-07	2.10397e-07	1.38257e-06	9.80411e-07	3.86736e-06	2.39234e-07	2.12e-08	1.42283e-06	4.53078e-07	9.72373e-07	8.65207e-09	3.00736e-08
sp|Q9Y6M4-3|KC1G3_HUMAN	Q9Y6M4-3	sp|Q9Y6M4-3|KC1G3_HUMAN	>sp|Q9Y6M4-3|KC1G3_HUMAN Isoform of Q9Y6M4, Isoform 3 of Casein kinase I isoform gamma-3 OS=Homo sapiens GN=CSNK1G3	CSNK1G3	CSNK1G3	1456	2	359.862	372.947	411.491	373.086	347.312	311.17	337.229	377.985	328.696	314.736	364.468	310.925	375.003	367.765	377.877	396.841	305.727	307.126	338.093	301.781	296.777	1.27224e-07	3.29157e-06	1.22636e-07	1.53473e-07	2.06255e-06	6.60292e-07	2.08695e-05	1.16103e-06	5.95912e-05	5.35787e-07	2.51973e-05	1.67355e-06	0.000443555	0.000439335	7.5458e-07	2.51118e-06	3.07894e-06	4.29292e-06	3.46355e-07	1.32689e-05	8.65649e-05
tr|E7EU96|E7EU96_HUMAN	E7EU96	tr|E7EU96|E7EU96_HUMAN	>tr|E7EU96|E7EU96_HUMAN Isoform of P68400, Casein kinase II subunit alpha OS=Homo sapiens GN=CSNK2A1 PE=1 SV=1	CSNK2A1	CSNK2A1	1457	4	1106.7	1128.84	1171.1	993.306	1073.31	1085.5	1078.55	977.173	971.381	1074.22	716.058	688.908	671.291	709.061	583.365	759.612	732.858	725.843	650.839	689.689	804.224	2.34339e-08	4.07209e-08	2.25221e-09	3.02688e-08	3.88058e-08	4.31082e-08	1.00652e-08	2.1906e-08	2.14939e-09	7.72051e-08	5.36808e-06	4.21103e-07	1.26177e-07	6.07523e-08	2.48035e-07	2.28661e-06	8.98527e-09	1.1847e-06	2.38835e-07	6.33347e-07	2.36188e-06
sp|P19784|CSK22_HUMAN	P19784	sp|P19784|CSK22_HUMAN	>sp|P19784|CSK22_HUMAN Casein kinase II subunit alpha' OS=Homo sapiens GN=CSNK2A2 PE=1 SV=1	CSNK2A2	CSNK2A2	1459	3	408.105	362.791	372.992	369.564	383.852	403.44	392.481	387.349	361.123	386.204	218.203	220.489	234.218	254.76	243.346	235.607	282.154	293.1	277.326	290.888	289.318	3.76875e-07	9.59467e-05	1.47339e-08	2.50343e-05	8.34154e-07	5.85881e-07	4.42966e-06	9.93846e-07	1.92498e-06	1.07111e-05	2.91001e-05	8.11792e-05	0.00110479	1.18896e-06	4.13107e-06	1.32506e-05	1.42154e-06	9.16979e-06	5.55349e-06	4.06748e-07	1.47834e-06
sp|P67870|CSK2B_HUMAN	P67870	sp|P67870|CSK2B_HUMAN	>sp|P67870|CSK2B_HUMAN Casein kinase II subunit beta OS=Homo sapiens GN=CSNK2B PE=1 SV=1	CSNK2B	CSNK2B	1460	2	538.149	612.066	576.268	505.667	601.28	548.675	563.523	518.07	541.872	573.114	360.774	367.285	333.787	349.725	328.043	352.615	371.85	356.428	343.575	321.607	348.295	3.70436e-08	5.53968e-09	6.57332e-08	5.52151e-09	4.57867e-09	1.88866e-07	6.90394e-08	1.37127e-09	5.85169e-08	1.67086e-08	1.81136e-05	2.72788e-07	3.53034e-07	1.70884e-06	1.44725e-07	2.33167e-08	4.01057e-09	1.86361e-08	2.00819e-08	1.04521e-07	3.10578e-08
sp|O95196|CSPG5_HUMAN	O95196	sp|O95196|CSPG5_HUMAN	>sp|O95196|CSPG5_HUMAN Chondroitin sulfate proteoglycan 5 OS=Homo sapiens GN=CSPG5 PE=1 SV=3	CSPG5	CSPG5	10675	2	309.9	306.612	330.204	309.234	328.207	321.987	344.937	268.605	341.647	310.705	366.716	328.859	370.492	345.388	299.239	345.444	211.633	218.478	254.43	212.938	181.898	9.36165e-07	1.17724e-06	7.69306e-06	7.58226e-06	1.83941e-06	1.05494e-05	9.09072e-08	0.000145176	3.37441e-08	5.43599e-06	2.63104e-06	0.000254003	1.05811e-06	2.71874e-05	4.18801e-07	2.45552e-07	0.000113844	6.71475e-06	0.000128915	0.00103431	0.00107448
sp|P21291|CSRP1_HUMAN	P21291	sp|P21291|CSRP1_HUMAN	>sp|P21291|CSRP1_HUMAN Cysteine and glycine-rich protein 1 OS=Homo sapiens GN=CSRP1 PE=1 SV=3	CSRP1	CSRP1	1465	3	1594.83	1646.74	1506.34	1542.06	1807.31	1590.69	1511.27	1456.24	1584.21	1873.52	1775.43	2120.14	2046.07	1794.73	1895.95	1886.97	2599.64	2196.76	1866.28	1805.87	2130.41	3.51434e-09	3.64515e-09	1.38147e-10	1.62025e-09	2.8881e-09	2.05862e-09	4.65027e-09	1.33616e-09	4.10036e-09	3.38609e-09	1.41369e-07	6.76223e-08	6.54631e-09	4.60173e-09	2.80881e-08	8.40959e-08	1.82786e-08	2.53016e-07	4.29381e-08	1.29424e-08	2.63253e-07
sp|Q13363-2|CTBP1_HUMAN	Q13363-2	sp|Q13363-2|CTBP1_HUMAN	>sp|Q13363-2|CTBP1_HUMAN Isoform of Q13363, Isoform 2 of C-terminal-binding protein 1 OS=Homo sapiens GN=CTBP1	CTBP1	CTBP1	1487	3	1803.42	1813.18	1695.45	1588.32	1663.26	1292.17	1370.8	1505.54	1253.31	1087.22	877.786	998.187	535.853	858.754	776.312	766.108	338.483	324.024	380.408	344.629	321.989	9.51583e-09	9.98871e-09	6.28575e-10	6.14867e-09	2.84086e-08	3.13401e-09	1.46419e-09	1.86149e-09	1.19295e-09	9.75315e-10	1.91936e-08	5.84346e-08	8.73284e-08	1.80697e-09	8.42482e-08	2.50365e-07	0.00205066	8.98479e-06	0.00171908	1.62081e-05	0.00501119
sp|P35221|CTNA1_HUMAN	P35221	sp|P35221|CTNA1_HUMAN	>sp|P35221|CTNA1_HUMAN Catenin alpha-1 OS=Homo sapiens GN=CTNNA1 PE=1 SV=1	CTNNA1	CTNNA1	1495	4	781.227	962.917	866.626	877.253	1040.77	1008.8	1102.03	1039.08	1204.29	1149.9	871.88	777.352	1039.2	999.278	896.445	818.969	770.418	800.111	738.974	728.964	700.655	0.000100844	2.2392e-06	2.55697e-06	1.92776e-05	2.3572e-07	5.73736e-09	1.86525e-07	1.87523e-08	1.88619e-08	1.06087e-08	1.30397e-06	1.98162e-05	1.72302e-05	1.4242e-06	3.21451e-06	0.00026982	0.000171461	0.000851927	0.0594262	8.7089e-05	0.0199532
sp|P26232-2|CTNA2_HUMAN	P26232-2	sp|P26232-2|CTNA2_HUMAN	>sp|P26232-2|CTNA2_HUMAN Isoform of P26232, Isoform 2 of Catenin alpha-2 OS=Homo sapiens GN=CTNNA2	CTNNA2	CTNNA2	1496	15	7592.75	7064.44	7386.34	6614.87	8149.19	6333.85	6360.21	6695.88	7513.25	6633.75	8623.81	8020.99	9182.82	8561.73	8555	9778.46	8341.8	7603.74	7669.57	7572.93	6427.34	3.22386e-08	2.62185e-08	5.04091e-10	7.61013e-09	2.17862e-08	1.29912e-08	6.8154e-09	1.05437e-08	2.84301e-09	3.16014e-09	3.86611e-08	5.74437e-08	2.21036e-08	6.09488e-09	2.20567e-08	7.3689e-09	1.31011e-08	8.73173e-08	1.48691e-08	1.68477e-08	8.85057e-08
sp|P35222|CTNB1_HUMAN	P35222	sp|P35222|CTNB1_HUMAN	>sp|P35222|CTNB1_HUMAN Catenin beta-1 OS=Homo sapiens GN=CTNNB1 PE=1 SV=1	CTNNB1	CTNNB1	1499	12	6134.01	5568.85	6150.17	5778.07	6857.06	5670.37	5221.31	5479.57	6175.74	5557.63	7110.41	6420.29	7012.01	6840.38	6554.33	7497.57	6866.95	6186.2	6250.12	6219.79	5406.48	2.35624e-08	3.21128e-08	7.6132e-10	2.72396e-08	1.78139e-08	7.91531e-09	4.35273e-09	1.01179e-08	4.16461e-09	5.26843e-09	1.71825e-07	1.028e-07	7.16544e-08	6.26815e-09	6.30301e-08	1.80779e-08	1.21119e-08	1.98137e-07	1.509e-08	5.80143e-08	9.55061e-07
sp|O60716-24|CTND1_HUMAN	O60716-24	sp|O60716-24|CTND1_HUMAN	>sp|O60716-24|CTND1_HUMAN Isoform of O60716, Isoform 3 of Catenin delta-1 OS=Homo sapiens GN=CTNND1	CTNND1	CTNND1	1500	7	869.86	810.17	871.983	821.3	971.629	1001.33	1009.21	896.01	1108.39	1128.41	1069.96	999.916	1217.93	1086.74	1050.69	1143.77	1187.38	1054.54	1385.2	1113.87	955.154	1.06012e-06	6.53679e-07	6.4253e-08	1.24998e-07	2.92209e-07	1.12206e-07	4.53327e-08	6.30279e-07	5.78417e-08	1.95756e-07	6.98742e-08	3.25296e-07	9.18702e-08	7.21273e-08	1.97768e-06	9.25041e-09	4.2569e-08	1.35741e-06	6.62878e-08	4.54883e-08	8.38498e-07
sp|Q9UQB3|CTND2_HUMAN	Q9UQB3	sp|Q9UQB3|CTND2_HUMAN	>sp|Q9UQB3|CTND2_HUMAN Catenin delta-2 OS=Homo sapiens GN=CTNND2 PE=1 SV=3	CTNND2	CTNND2	1501	9	1669.6	1839.38	1918.37	1868.23	2208.83	1438.68	1681.1	1414.86	1505.46	1614.39	2447.1	2133.89	2583.8	2354.34	2421.86	2015.04	2352.59	2457.09	2234.69	1946.82	2058.09	2.79076e-07	9.4837e-06	3.93578e-08	6.76978e-08	4.46788e-08	4.59575e-06	1.44014e-05	2.14801e-06	1.43094e-05	1.90772e-05	4.16176e-07	1.55408e-07	1.66153e-08	1.13944e-07	5.68954e-08	7.38801e-09	4.57421e-09	1.41754e-07	5.83493e-08	1.13842e-07	8.2033e-08
sp|P17812|PYRG1_HUMAN	P17812	sp|P17812|PYRG1_HUMAN	>sp|P17812|PYRG1_HUMAN CTP synthase 1 OS=Homo sapiens GN=CTPS1 PE=1 SV=2	CTPS1	CTPS1	1503	1	92.4465	122.711	100.245	119.812	107.881	122.386	107.957	106.384	111.747	65.4432	232.932	206.427	154.45	169.811	214.206	186.204	138.46	118.619	93.6207	104.753	102.469	0.00956638	0.0543644	0.0154096	0.0960227	0.0525362	0.00207033	0.0524578	0.00135283	0.0257667	0.2308	8.10901e-07	2.77722e-05	0.00126142	3.85031e-08	5.40479e-05	8.25271e-06	5.71323e-08	3.01088e-06	1.6328e-06	2.02674e-05	6.61203e-05
sp|Q14247-3|SRC8_HUMAN	Q14247-3	sp|Q14247-3|SRC8_HUMAN	>sp|Q14247-3|SRC8_HUMAN Isoform of Q14247, Isoform 3 of Src substrate cortactin OS=Homo sapiens GN=CTTN	CTTN	CTTN	2017	1	332.924	354.573	313.546	285.667	329.46	338.582	314.661	316.032	268.478	276.853	186.732	214.787	178.989	212.626	183.924	195.233	166.159	131.579	116.41	135.013	121.692	4.63104e-09	4.49288e-09	1.49054e-09	1.47821e-08	3.56365e-09	7.29952e-09	2.97424e-09	4.55603e-09	1.76474e-09	1.08647e-08	1.12107e-07	7.36869e-07	6.12264e-07	2.34559e-08	3.7999e-08	1.65608e-08	1.6953e-07	3.84263e-05	1.27169e-06	5.42346e-07	4.99981e-06
sp|Q13618-2|CUL3_HUMAN	Q13618-2	sp|Q13618-2|CUL3_HUMAN	>sp|Q13618-2|CUL3_HUMAN Isoform of Q13618, Isoform 2 of Cullin-3 OS=Homo sapiens GN=CUL3	CUL3	CUL3	8452	3	958.892	944.014	1019.66	1003.56	937.954	1057.24	967.615	829.717	913.85	973.853	343.544	399.222	357.09	352.552	393.009	325.049	251.253	222.472	252.537	235.699	243.955	2.66733e-06	1.80095e-07	8.19346e-07	6.66732e-07	1.78679e-07	6.58811e-07	5.22629e-09	1.82907e-08	8.42344e-08	3.45759e-07	1.3598e-06	7.87461e-07	1.91253e-05	7.92717e-08	1.14637e-06	1.08938e-06	3.78385e-05	0.00102873	0.00158998	0.000592012	9.46281e-05
sp|P00167-2|CYB5_HUMAN	P00167-2	sp|P00167-2|CYB5_HUMAN	>sp|P00167-2|CYB5_HUMAN Isoform of P00167, Isoform 2 of Cytochrome b5 OS=Homo sapiens GN=CYB5A	CYB5A	CYB5A	1528	2	422.617	372.512	377.843	349.993	421.919	435.199	429.295	380.741	356.815	398.435	477.398	446.969	443.475	419.431	425.843	407.898	218.501	200.128	223.403	203.749	220.686	4.89308e-08	2.66379e-08	1.04076e-08	2.21794e-07	1.26175e-08	2.10987e-07	1.01556e-08	5.21177e-08	2.11808e-09	7.2576e-08	5.48796e-08	6.44719e-08	2.14174e-07	1.67962e-08	1.0075e-08	5.03757e-09	2.78036e-06	7.83371e-05	1.05587e-05	4.78306e-06	4.34755e-05
sp|P00387-2|NB5R3_HUMAN	P00387-2	sp|P00387-2|NB5R3_HUMAN	>sp|P00387-2|NB5R3_HUMAN Isoform of P00387, Isoform 2 of NADH-cytochrome b5 reductase 3 OS=Homo sapiens GN=CYB5R3	CYB5R3	CYB5R3	1727	3	523.124	633.332	733.368	645.224	760.811	590.101	778.809	726.855	711.185	738.469	1401.39	1402.46	1387.45	1439.69	1221.19	1314.72	2110.72	2081.96	1807.74	1837.55	2201.75	2.98194e-09	5.99033e-09	2.73396e-09	1.74938e-08	7.18561e-09	2.58377e-08	2.58087e-09	7.17178e-09	8.20974e-09	3.22887e-09	1.49713e-07	3.90659e-07	4.04032e-07	2.88634e-09	5.70544e-09	7.82821e-09	1.19743e-08	4.08903e-08	8.11897e-09	1.05783e-07	5.30688e-08
sp|P08574|CY1_HUMAN	P08574	sp|P08574|CY1_HUMAN	>sp|P08574|CY1_HUMAN Cytochrome c1, heme protein, mitochondrial OS=Homo sapiens GN=CYC1 PE=1 SV=3	CYC1	CYC1	1537	2	2464.03	2013.52	2147.8	2071.79	2443.18	2942.77	2625.95	2645.91	2860.52	1746.15	3938.55	3105.26	2921.25	4080.31	3066.17	2672.47	2183.44	1909.35	2434.02	1702.21	1998.29	2.23655e-07	1.14532e-07	1.49321e-08	4.76386e-08	1.79132e-08	8.14796e-08	1.7872e-08	4.54812e-08	1.93904e-08	7.45138e-08	9.34558e-08	9.54999e-07	3.98346e-08	1.00017e-07	1.14698e-07	2.43713e-08	2.05759e-08	1.50449e-07	2.3404e-07	3.53285e-08	3.25315e-07
tr|A0A0G2JR96|A0A0G2JR96_HUMAN;sp|Q7L576|CYFP1_HUMAN	A0A0G2JR96;Q7L576	tr|A0A0G2JR96|A0A0G2JR96_HUMAN;sp|Q7L576|CYFP1_HUMAN	>tr|A0A0G2JR96|A0A0G2JR96_HUMAN Isoform of Q7L576, Cytoplasmic FMR1-interacting protein 1 (Fragment) OS=Homo sapiens GN=CYFIP1 PE=1 SV=3;>sp|Q7L576|CYFP1_HUMAN Cytoplasmic FMR1-interacting protein 1 OS=Homo sapiens GN=CYFIP1 PE=1 SV=1	CYFIP1	CYFIP1	23191	3	623.577	651.977	628.61	692.418	611.234	455.951	522.403	525.434	530.43	507.306	237.342	239.619	322.814	241.266	273.778	191.651	223.633	259.232	245.564	245.463	255.84	5.19181e-08	1.20424e-08	2.96644e-09	2.37152e-08	3.61239e-08	1.07931e-08	2.04279e-09	9.27332e-09	2.22389e-09	6.99851e-09	3.41885e-07	1.06117e-06	3.06982e-06	0.000190416	4.12349e-06	0.000775511	4.04478e-05	1.28753e-06	9.65088e-07	1.86397e-06	4.15033e-06
tr|E7EVJ5|E7EVJ5_HUMAN	E7EVJ5	tr|E7EVJ5|E7EVJ5_HUMAN	>tr|E7EVJ5|E7EVJ5_HUMAN Isoform of Q96F07, Cytoplasmic FMR1-interacting protein 2 OS=Homo sapiens GN=CYFIP2 PE=1 SV=1	CYFIP2	CYFIP2	26999	14	4754.22	5212.11	4776.37	4728.77	5090.41	4161.06	4314.85	4920.3	4543.83	3406.49	5021.98	5620.04	4554.69	4994.19	4381.98	5352.41	4191.43	4705.24	3881.66	4414.93	6186.32	1.84833e-08	9.23447e-08	2.2748e-09	2.40907e-08	3.28239e-08	2.0174e-08	7.03166e-09	1.3915e-08	1.35305e-08	3.4055e-08	7.83217e-08	8.10726e-08	3.5068e-08	1.19906e-08	5.41914e-08	1.33106e-08	1.89725e-07	9.34075e-08	1.1303e-07	4.51555e-08	1.39923e-07
sp|Q9NQC7-2|CYLD_HUMAN	Q9NQC7-2	sp|Q9NQC7-2|CYLD_HUMAN	>sp|Q9NQC7-2|CYLD_HUMAN Isoform of Q9NQC7, Isoform 2 of Ubiquitin carboxyl-terminal hydrolase CYLD OS=Homo sapiens GN=CYLD	CYLD	CYLD	1540	2	153.134	151.099	199.729	199.628	157.69	446.253	374.916	382.291	343.637	480.147	413.092	417.216	559.786	411.108	371.19	373.385	324.453	351.045	342.655	283.895	331.377	0.0709752	0.234606	0.132682	0.00267068	0.00970655	2.16492e-05	0.000418307	0.000135872	0.0038754	0.000218656	0.00720471	0.000224956	1.66994e-05	7.89644e-05	0.001364	5.09993e-06	4.79559e-05	5.41216e-07	0.000168954	1.87367e-05	1.66704e-05
sp|Q9Y6A2|CP46A_HUMAN	Q9Y6A2	sp|Q9Y6A2|CP46A_HUMAN	>sp|Q9Y6A2|CP46A_HUMAN Cholesterol 24-hydroxylase OS=Homo sapiens GN=CYP46A1 PE=1 SV=1	CYP46A1	CYP46A1	10858	1	116.724	113.303	116.301	136.283	116.488	110.011	104.744	122.9	121.419	121.376	100.896	99.8484	115.047	99.7345	107.87	115.066	80.0057	84.5381	89.6197	87.7775	83.2346	6.39989e-06	1.94715e-05	3.70138e-06	0.00021848	1.98397e-07	2.66505e-09	1.9041e-09	7.41826e-09	9.30616e-08	2.55905e-09	2.74203e-06	4.37161e-05	0.00132344	2.99043e-07	8.89531e-06	8.64975e-09	1.17536e-08	0.00052223	1.61194e-08	1.61587e-06	8.09176e-07
sp|O43739-2|CYH3_HUMAN	O43739-2	sp|O43739-2|CYH3_HUMAN	>sp|O43739-2|CYH3_HUMAN Isoform of O43739, Isoform 2 of Cytohesin-3 OS=Homo sapiens GN=CYTH3	CYTH3	CYTH3	9265	1	102.801	115.252	105.48	122.991	90.298	123.915	104.587	140.373	115.977	129.826	140.226	139.391	169.852	162.867	167.387	166.304	79.769	95.998	98.9311	94.6718	81.9994	8.24069e-05	0.00101385	1.90791e-05	0.000146113	0.000340833	1.96821e-06	6.21899e-08	3.96836e-08	3.60122e-06	2.08989e-08	2.00001e-07	1.2539e-06	9.41197e-08	9.79615e-07	6.81238e-07	2.26142e-07	3.37566e-05	3.44714e-06	1.58536e-05	1.09795e-05	6.39855e-05
sp|Q9Y4D1-2|DAAM1_HUMAN	Q9Y4D1-2	sp|Q9Y4D1-2|DAAM1_HUMAN	>sp|Q9Y4D1-2|DAAM1_HUMAN Isoform of Q9Y4D1, Isoform 2 of Disheveled-associated activator of morphogenesis 1 OS=Homo sapiens GN=DAAM1	DAAM1	DAAM1	23002	3	309.892	303.905	267.805	267.215	243.107	355.958	336.562	338.318	356.469	346.75	305.224	307.92	336.73	332.116	364.667	379.733	315.53	313.73	307.064	308.991	348.152	6.41426e-06	6.29393e-07	1.16326e-05	8.93784e-07	3.18841e-06	3.33411e-08	1.52441e-08	4.99834e-06	2.87766e-06	1.52064e-09	6.82869e-05	2.58708e-05	6.91399e-06	2.20022e-06	7.20353e-07	1.95829e-05	1.0977e-05	4.19126e-07	1.61405e-06	0.00010654	2.38593e-06
sp|Q86T65-4|DAAM2_HUMAN	Q86T65-4	sp|Q86T65-4|DAAM2_HUMAN	>sp|Q86T65-4|DAAM2_HUMAN Isoform of Q86T65, Isoform 2 of Disheveled-associated activator of morphogenesis 2 OS=Homo sapiens GN=DAAM2	DAAM2	DAAM2	23500	2	141.756	178.558	146.976	159.791	171.273	158.553	183.902	167.426	198.231	192.313	161.845	158.088	193.102	150.957	185.034	152.35	231.757	316.419	203.037	236.2	275.362	0.000264452	0.00114094	0.0127651	0.00350908	0.000179117	0.00388185	0.000288155	0.000734525	0.00777374	0.000648098	0.00143013	0.000923088	0.00169825	0.146367	0.000306488	4.15567e-05	1.92591e-06	2.71548e-07	9.51638e-06	4.05222e-06	1.59342e-05
tr|F5GXX5|F5GXX5_HUMAN	F5GXX5	tr|F5GXX5|F5GXX5_HUMAN	>tr|F5GXX5|F5GXX5_HUMAN Isoform of P61803, Dolichyl-diphosphooligosaccharide--protein glycosyltransferase subunit DAD1 OS=Homo sapiens GN=DAD1 PE=1 SV=1	DAD1	DAD1	1603	1	137.358	127.236	142.066	132.182	150.592	138.225	142.986	161.675	163.494	163.073	193.852	189.894	180.267	183.545	154.741	177.226	118.833	118.125	134.249	111.104	118.782	8.59583e-09	1.28442e-08	3.83914e-09	2.46923e-09	8.27784e-08	3.59825e-06	1.03376e-07	1.45234e-06	1.46273e-08	5.23616e-08	9.30368e-07	1.52376e-07	1.84262e-07	1.17522e-07	3.80393e-07	3.10718e-07	2.18347e-07	4.49492e-05	3.40878e-08	2.00473e-05	3.42621e-05
sp|Q14118|DAG1_HUMAN	Q14118	sp|Q14118|DAG1_HUMAN	>sp|Q14118|DAG1_HUMAN Dystroglycan OS=Homo sapiens GN=DAG1 PE=1 SV=2	DAG1	DAG1	1605	1	152.25	133.82	140.328	147.36	181.159	158.701	172.449	157.187	200.419	205.802	212.524	191.843	200.678	208.751	213.037	210.83	135.024	161.669	158.891	150.55	173.987	0.00266038	5.61583e-05	0.000558409	0.000107126	0.000169289	0.000118472	1.37151e-06	3.86095e-07	5.72476e-06	1.60963e-07	4.14072e-06	4.78495e-06	1.05018e-06	1.52348e-08	3.58935e-07	2.00345e-07	4.01673e-05	1.69859e-06	5.24227e-07	4.10041e-06	1.84142e-05
sp|Q9Y4D2|DGLA_HUMAN	Q9Y4D2	sp|Q9Y4D2|DGLA_HUMAN	>sp|Q9Y4D2|DGLA_HUMAN Sn1-specific diacylglycerol lipase alpha OS=Homo sapiens GN=DAGLA PE=1 SV=3	DAGLA	DAGLA	747	3	605.137	690.346	621.076	568.444	563.404	432.092	474.053	541.815	470.476	520.554	359.296	359.281	493.094	440.462	371.957	408.764	342.858	335.274	393.317	342.175	330.763	1.11355e-08	4.70842e-09	1.84573e-10	4.45043e-09	1.92104e-07	4.8923e-09	5.33927e-09	2.26246e-09	2.00722e-08	6.70273e-09	1.74706e-07	1.05068e-06	8.28316e-08	1.82316e-08	1.83197e-06	2.62056e-07	6.24456e-06	5.12767e-06	2.24139e-05	5.60508e-06	1.76722e-06
sp|P14868|SYDC_HUMAN	P14868	sp|P14868|SYDC_HUMAN	>sp|P14868|SYDC_HUMAN Aspartate--tRNA ligase, cytoplasmic OS=Homo sapiens GN=DARS PE=1 SV=2	DARS	DARS	1615	1	85.57	104.434	103.873	84.7089	104.615	80.8834	63.4143	69.5814	77.5883	75.9678	97.507	74.3169	67.9404	72.6795	77.6112	99.6767	66.0563	125.408	88.2074	106.391	105.485	6.28396e-07	6.66115e-06	4.76511e-07	0.0701055	5.66691e-05	0.0615002	0.455151	0.234317	0.00732241	0.0443889	1.51844e-06	6.2867e-06	4.08744e-05	0.0042992	0.000788799	0.000202627	1.8817e-07	4.18734e-08	2.33016e-06	2.17088e-08	1.16028e-07
sp|Q16643-3|DREB_HUMAN	Q16643-3	sp|Q16643-3|DREB_HUMAN	>sp|Q16643-3|DREB_HUMAN Isoform of Q16643, Isoform 3 of Drebrin OS=Homo sapiens GN=DBN1	DBN1	DBN1	1627	3	680.915	861.326	730.521	657.386	674.788	689.281	618.156	665.198	501.155	552.902	602.461	595.828	535.883	698.192	601.873	654.992	423.962	425.662	324.749	363.977	376.878	4.16312e-09	4.31378e-09	1.37675e-10	4.32163e-09	1.58259e-08	2.40018e-09	9.00499e-10	3.60459e-09	2.68413e-09	1.28788e-09	1.57577e-08	1.16189e-07	1.04164e-08	9.47227e-08	1.17326e-08	3.82577e-08	7.08965e-08	1.80656e-07	5.21434e-08	2.42351e-07	1.08291e-05
sp|P11182|ODB2_HUMAN	P11182	sp|P11182|ODB2_HUMAN	>sp|P11182|ODB2_HUMAN Lipoamide acyltransferase component of branched-chain alpha-keto acid dehydrogenase complex, mitochondrial OS=Homo sapiens GN=DBT PE=1 SV=3	DBT	DBT	1629	1	50.0815	66.3968	58.7595	1296.55	59.2519	58.2795	51.8429	60.7844	59.2231	59.912	81.3276	76.5924	634.251	667.225	79.6802	789.563	78.6225	85.4891	86.8372	79.7555	83.6634	0.0198725	0.0102236	0.0335157	0.537062	3.02694e-05	0.493723	0.0103543	0.000265835	0.00860005	0.320088	0.000111908	0.000120751	0.436713	0.44456	0.308242	0.397135	5.99413e-06	2.26348e-05	1.32385e-06	6.0938e-07	6.87131e-06
tr|K7ESP4|K7ESP4_HUMAN	K7ESP4	tr|K7ESP4|K7ESP4_HUMAN	>tr|K7ESP4|K7ESP4_HUMAN Isoform of Q8WVC6, Dephospho-CoA kinase domain-containing protein (Fragment) OS=Homo sapiens GN=DCAKD PE=1 SV=1	DCAKD	DCAKD	79877	1	193.404	194.29	180.173	164.881	208.26	143.379	145.724	170.112	157.846	170.285	113.046	94.267	148.534	130.418	141.472	142.777	148.057	144.258	142.543	151.956	129.548	0.000644135	0.0260589	0.00139428	0.000206004	0.000197872	4.11104e-07	0.0106656	0.000473531	8.99456e-06	0.0037679	0.000752378	0.273609	0.00627447	0.0701771	0.0376685	0.000456041	5.6828e-05	2.0012e-05	2.45515e-05	3.20153e-05	0.000222606
sp|O15075|DCLK1_HUMAN	O15075	sp|O15075|DCLK1_HUMAN	>sp|O15075|DCLK1_HUMAN Serine/threonine-protein kinase DCLK1 OS=Homo sapiens GN=DCLK1 PE=1 SV=2	DCLK1	DCLK1	9201	14	2867.94	2582.45	2390.22	2897.49	2663.89	3885.68	3728.28	3615.72	3611.97	3330.95	3278.32	3511.57	3010.03	2983.87	3461.61	3735.14	6563	5656.73	5581.8	6127.07	5385.7	2.93712e-07	2.20097e-07	6.74397e-09	3.6213e-08	1.08224e-07	4.6718e-08	1.69262e-08	2.57796e-08	3.18249e-08	6.15307e-09	2.25645e-07	1.89112e-07	1.89695e-07	7.86876e-07	5.24882e-08	2.17846e-08	4.06293e-08	2.5754e-07	3.07843e-08	2.15446e-07	8.81142e-08
sp|Q8N568-2|DCLK2_HUMAN	Q8N568-2	sp|Q8N568-2|DCLK2_HUMAN	>sp|Q8N568-2|DCLK2_HUMAN Isoform of Q8N568, Isoform 2 of Serine/threonine-protein kinase DCLK2 OS=Homo sapiens GN=DCLK2	DCLK2	DCLK2	166614	8	1151.07	1180.41	1062.34	1241.58	1096.31	1279.53	1316.96	1188.43	1178.45	1315.64	1113.06	1097.2	1258.69	1208.57	1039.06	983.155	2129.16	2145.95	1816.03	1788.03	2174.76	2.47313e-07	3.39227e-05	7.72746e-08	5.58966e-06	1.00567e-06	1.78331e-07	2.15422e-08	4.5082e-07	1.94574e-06	3.75133e-05	1.54946e-07	4.84799e-07	2.62856e-07	4.85582e-08	6.32881e-06	1.95167e-08	1.88963e-08	1.98872e-07	7.0099e-08	4.18628e-08	1.31711e-07
sp|Q14203-6|DCTN1_HUMAN	Q14203-6	sp|Q14203-6|DCTN1_HUMAN	>sp|Q14203-6|DCTN1_HUMAN Isoform of Q14203, Isoform 6 of Dynactin subunit 1 OS=Homo sapiens GN=DCTN1	DCTN1	DCTN1	1639	8	1440.19	1465.16	1442.52	1430.81	1520.16	1665.96	1697.16	1501.36	1561.69	1663.02	1272.39	1503.83	1383.6	1361.82	1531.11	1252.74	1569.19	1447.12	1132.87	1318.63	1270.16	1.84291e-07	9.14096e-08	2.56445e-08	1.86043e-07	1.51509e-07	6.38948e-08	1.04876e-07	1.9338e-08	4.57994e-07	4.64776e-08	8.27603e-07	4.60554e-07	4.78858e-07	5.1926e-07	5.19117e-08	6.95654e-08	1.19197e-07	1.42995e-07	1.09231e-05	1.89645e-06	1.56098e-06
sp|Q13561|DCTN2_HUMAN	Q13561	sp|Q13561|DCTN2_HUMAN	>sp|Q13561|DCTN2_HUMAN Dynactin subunit 2 OS=Homo sapiens GN=DCTN2 PE=1 SV=4	DCTN2	DCTN2	10540	3	1409.17	1474.39	1468.22	1418.64	1389.49	1922.57	1822.24	1580.56	1652.58	1720.99	1305.38	1455.5	1133.12	1213.32	1402.38	1221.88	1458.7	1305.45	1021.26	1193.94	1139.06	9.77498e-09	4.77025e-08	2.37155e-09	1.38345e-08	1.26158e-07	2.42838e-09	3.36764e-09	6.26417e-09	1.84657e-09	3.24241e-09	9.01015e-08	3.02011e-08	1.65763e-08	4.33052e-09	1.12208e-08	3.24054e-09	9.08719e-09	1.30804e-08	7.31955e-09	2.18036e-08	2.70973e-08
tr|X6RA56|X6RA56_HUMAN	X6RA56	tr|X6RA56|X6RA56_HUMAN	>tr|X6RA56|X6RA56_HUMAN Isoform of O75935, Dynactin subunit 3 OS=Homo sapiens GN=DCTN3 PE=1 SV=1	DCTN3	DCTN3	11258	1	364.109	346.712	363.067	313.967	339.461	429.084	453.121	376.182	380.788	427.479	338.742	335.644	258.686	286.147	324.235	297.083	337.114	333.061	259.309	276.688	286.855	2.717e-07	1.88369e-07	5.82272e-09	1.31969e-08	7.8858e-08	1.0801e-07	5.19098e-09	8.46741e-09	8.12144e-08	1.13897e-08	1.84235e-06	1.82306e-07	2.93374e-05	1.42812e-06	1.42205e-06	1.21527e-07	5.11522e-09	3.54685e-07	0.000339155	1.70449e-06	3.10546e-06
sp|Q9UJW0|DCTN4_HUMAN	Q9UJW0	sp|Q9UJW0|DCTN4_HUMAN	>sp|Q9UJW0|DCTN4_HUMAN Dynactin subunit 4 OS=Homo sapiens GN=DCTN4 PE=1 SV=1	DCTN4	DCTN4	51164	1	168.728	163.734	164.794	144.186	169.81	189.749	208.87	183.515	163.081	155.598	147.511	159.768	128.355	138.95	158.984	169.224	102.539	107.998	87.9258	112.686	101.633	6.18142e-09	3.95171e-07	4.08176e-08	1.07645e-09	5.40293e-08	1.66046e-07	1.69038e-09	2.95547e-08	4.10266e-09	2.1401e-07	1.1741e-07	1.05341e-06	1.83321e-07	4.02499e-08	5.07591e-07	4.04696e-07	1.23079e-07	2.70833e-08	4.5849e-06	1.11966e-06	2.51664e-06
sp|O94760|DDAH1_HUMAN	O94760	sp|O94760|DDAH1_HUMAN	>sp|O94760|DDAH1_HUMAN N(G),N(G)-dimethylarginine dimethylaminohydrolase 1 OS=Homo sapiens GN=DDAH1 PE=1 SV=3	DDAH1	DDAH1	23576	3	1275.74	1426.43	1364.14	1504.42	1542.23	963.549	910.445	870.559	927.023	883.778	1344.08	1686.14	1120.6	1353.26	1558.28	1346.67	790.669	849.939	715.29	778.329	904.086	5.0787e-08	2.36882e-08	4.67738e-09	8.14984e-08	2.48791e-08	2.91404e-09	2.76364e-08	7.50373e-08	1.49862e-08	4.89243e-09	1.2141e-07	5.6782e-08	8.11377e-07	6.00361e-09	2.08171e-08	3.39193e-09	1.27181e-08	5.88673e-08	4.44253e-06	6.11482e-08	9.91334e-08
sp|Q16531|DDB1_HUMAN	Q16531	sp|Q16531|DDB1_HUMAN	>sp|Q16531|DDB1_HUMAN DNA damage-binding protein 1 OS=Homo sapiens GN=DDB1 PE=1 SV=1	DDB1	DDB1	1642	3	458.386	515.154	501.344	451.223	511.135	455.234	499.885	454.099	432.881	396.372	421.727	441.739	363.988	417.131	401.085	414.492	351.475	331.661	376.262	373.175	387.902	2.09639e-08	4.22749e-07	7.7663e-09	1.04966e-05	2.19887e-08	6.44984e-09	1.65294e-09	1.41307e-08	2.41572e-08	2.94758e-07	8.88374e-08	2.32751e-07	9.41093e-06	5.35905e-07	3.30056e-06	1.56306e-06	2.96054e-08	9.54327e-06	8.18673e-07	5.49061e-07	8.6062e-08
tr|A0A0C4DGS1|A0A0C4DGS1_HUMAN	A0A0C4DGS1	tr|A0A0C4DGS1|A0A0C4DGS1_HUMAN	>tr|A0A0C4DGS1|A0A0C4DGS1_HUMAN Isoform of P39656, Dolichyl-diphosphooligosaccharide--protein glycosyltransferase 48 kDa subunit OS=Homo sapiens GN=DDOST PE=1 SV=1	DDOST	DDOST	1650	3	545.947	460.727	532.131	531.38	623.908	435.654	486.816	457.932	542.182	542.138	763.313	688.516	704.296	650.663	592.008	590.392	528.931	519.576	546.234	486.03	578.57	1.1948e-06	1.56759e-07	8.61513e-08	1.00869e-07	2.40864e-08	3.08621e-06	1.59416e-05	1.90553e-08	8.71199e-08	7.7768e-07	2.2331e-08	1.10727e-07	2.98728e-08	2.37424e-08	7.53087e-08	1.73443e-08	6.232e-07	7.09058e-07	3.01308e-06	1.40443e-06	1.39216e-06
sp|Q92499|DDX1_HUMAN	Q92499	sp|Q92499|DDX1_HUMAN	>sp|Q92499|DDX1_HUMAN ATP-dependent RNA helicase DDX1 OS=Homo sapiens GN=DDX1 PE=1 SV=2	DDX1	DDX1	1653	4	458.193	443.834	392.512	488.048	449.269	369.547	423.367	429.55	450.87	412.658	677.585	641.743	652.086	675.39	597.209	523.845	635.54	628.056	574.668	544.066	678.208	2.44509e-05	0.000179186	2.19582e-05	1.10695e-05	1.69988e-05	0.00165828	9.0162e-05	0.000320334	0.000170633	0.000433364	5.88031e-07	3.20801e-06	3.29857e-07	1.29488e-07	1.35997e-06	2.3638e-05	4.38809e-08	1.28297e-06	1.37808e-06	3.41712e-06	4.38868e-06
tr|A0A0D9SFB3|A0A0D9SFB3_HUMAN	A0A0D9SFB3	tr|A0A0D9SFB3|A0A0D9SFB3_HUMAN	>tr|A0A0D9SFB3|A0A0D9SFB3_HUMAN Isoform of O00571, ATP-dependent RNA helicase DDX3X OS=Homo sapiens GN=DDX3X PE=1 SV=1	DDX3X	DDX3X	1654	3	322.801	337.704	262.577	376.926	287.635	415.203	440.763	322.537	352.323	526.533	338.179	292.114	367.387	323.036	328.598	278.826	415.911	410.231	398.615	386.078	396.522	2.35437e-08	4.50562e-06	2.45085e-08	4.4616e-07	5.57933e-08	1.37246e-08	1.78253e-09	1.84273e-08	3.2712e-09	6.4095e-08	6.76252e-08	1.26796e-06	2.03429e-06	2.36017e-06	2.22529e-05	4.26796e-07	5.34944e-08	6.95034e-06	2.9171e-08	1.71097e-07	1.56e-06
sp|P26196|DDX6_HUMAN	P26196	sp|P26196|DDX6_HUMAN	>sp|P26196|DDX6_HUMAN Probable ATP-dependent RNA helicase DDX6 OS=Homo sapiens GN=DDX6 PE=1 SV=2	DDX6	DDX6	1656	4	512.25	472.023	458.804	489.616	464.658	451.57	480.51	412.989	473.391	480.13	650.934	619.801	701.741	656.881	573.029	585.53	606.006	646.577	724.838	668.804	668.908	3.74604e-06	2.27917e-05	6.62799e-06	6.92244e-07	4.0713e-07	1.12569e-07	9.23551e-07	6.44875e-06	3.02238e-05	4.61417e-08	7.76242e-08	9.51245e-08	5.09368e-07	2.85571e-07	1.38211e-07	9.79899e-09	7.65664e-07	1.75789e-06	7.47045e-07	1.37328e-06	1.27508e-07
sp|Q9UMR2-3|DD19B_HUMAN	Q9UMR2-3	sp|Q9UMR2-3|DD19B_HUMAN	>sp|Q9UMR2-3|DD19B_HUMAN Isoform of Q9UMR2, Isoform 3 of ATP-dependent RNA helicase DDX19B OS=Homo sapiens GN=DDX19B	DDX19B	DDX19B	11269	2	110.86	153.431	163.309	161.847	159.161	190.758	207.144	185.989	180.125	178.733	141.963	162.272	159.535	102.878	172.2	148.162	239.727	248.06	275.845	251.39	273.84	0.0788693	0.00120213	0.012403	0.00400275	0.00260238	0.00399147	7.18684e-05	0.00256916	0.000531793	0.0035942	0.0458155	0.00807997	0.123466	0.0608727	0.00286391	0.115086	4.65786e-06	1.95448e-06	6.07449e-07	7.55496e-06	8.56356e-07
tr|K7EPJ3|K7EPJ3_HUMAN	K7EPJ3	tr|K7EPJ3|K7EPJ3_HUMAN	>tr|K7EPJ3|K7EPJ3_HUMAN Isoform of O00148, ATP-dependent RNA helicase DDX39A (Fragment) OS=Homo sapiens GN=DDX39A PE=1 SV=1	DDX39A	DDX39A	10212	1	89.6412	60.705	96.3301	94.7526	70.0077	71.2634	49.2061	97.4352	86.39	88.5066	82.874	81.6385	62.5615	78.8935	82.0264	85.9593	73.9004	86.5392	80.1923	104.402	89.3413	0.457207	0.425383	0.271048	0.176738	0.282768	0.00460435	0.351145	0.415244	5.02026e-06	0.0574029	0.0087917	5.26007e-05	0.0117964	1.63438e-05	0.0921934	0.0267201	1.8256e-06	1.6867e-07	6.33538e-06	6.4278e-07	5.15002e-06
sp|Q16698-2|DECR_HUMAN	Q16698-2	sp|Q16698-2|DECR_HUMAN	>sp|Q16698-2|DECR_HUMAN Isoform of Q16698, Isoform 2 of 2,4-dienoyl-CoA reductase, mitochondrial OS=Homo sapiens GN=DECR1	DECR1	DECR1	1666	1	259.129	290.789	261.92	284.733	400.283	311.53	350.131	334.284	330.584	377.241	323.761	308.337	328.65	315.686	323.209	286.489	658.254	799.846	716.29	715.265	876.121	1.0574e-06	9.81594e-07	1.70713e-08	1.7086e-07	3.17551e-06	2.66971e-07	0.000105227	2.17616e-07	8.44609e-07	6.5064e-08	1.93766e-06	7.69248e-08	0.00223893	5.7112e-08	2.28667e-07	3.19088e-07	7.98533e-08	2.57193e-06	1.02052e-07	1.95666e-08	3.55985e-07
tr|B5MBY2|B5MBY2_HUMAN;tr|B5MCD5|B5MCD5_HUMAN	B5MBY2;B5MCD5	tr|B5MBY2|B5MBY2_HUMAN;tr|B5MCD5|B5MCD5_HUMAN	>tr|B5MBY2|B5MBY2_HUMAN Isoform of Q9Y6T7, Diacylglycerol kinase OS=Homo sapiens GN=DGKB PE=1 SV=1;>tr|B5MCD5|B5MCD5_HUMAN Isoform of Q9Y6T7, Diacylglycerol kinase OS=Homo sapiens GN=DGKB PE=1 SV=1	DGKB	DGKB	1607	1	554.449	584.068	675.687	513.113	537.972	569.376	608.899	521.941	518.454	657.118	680.583	503.42	611.008	678.782	515.608	648.843	626.817	580.79	751.938	707.58	484.916	1.5705e-09	1.74138e-08	4.21141e-10	2.74674e-09	2.21959e-08	1.04355e-09	2.02877e-09	3.20101e-09	1.36796e-09	3.45683e-10	1.31467e-08	4.37727e-08	8.43611e-09	1.45725e-09	5.90392e-09	2.27821e-08	3.68583e-09	2.20516e-08	3.68445e-09	3.74984e-09	5.8366e-08
sp|P49619-3|DGKG_HUMAN	P49619-3	sp|P49619-3|DGKG_HUMAN	>sp|P49619-3|DGKG_HUMAN Isoform of P49619, Isoform 3 of Diacylglycerol kinase gamma OS=Homo sapiens GN=DGKG	DGKG	DGKG	1608	1	231.262	251.35	255.767	233.176	216.15	226.75	273.202	221.927	202.395	290.369	299.651	266.545	302.713	271.961	192.497	232.053	175.001	214.519	186.991	177.533	164.391	4.80202e-08	5.01987e-09	4.1407e-09	1.53102e-08	3.01801e-08	1.15065e-08	3.14924e-10	2.31933e-08	9.8028e-10	1.32659e-09	1.15244e-08	1.95827e-08	1.32662e-08	2.75267e-09	4.73948e-06	2.69751e-07	1.36374e-07	4.57307e-06	1.60003e-06	1.15634e-05	0.00084651
sp|Q13574-6|DGKZ_HUMAN	Q13574-6	sp|Q13574-6|DGKZ_HUMAN	>sp|Q13574-6|DGKZ_HUMAN Isoform of Q13574, Isoform 6 of Diacylglycerol kinase zeta OS=Homo sapiens GN=DGKZ	DGKZ	DGKZ	8525	1	137.587	124.843	132.24	136.097	95.3417	152.093	179.867	154.653	155.957	166.167	152.241	181.865	170.395	168.777	142.442	172.557	164.44	194.317	196.12	184.61	255.847	5.52557e-07	4.52501e-06	3.97236e-08	1.81995e-08	8.71592e-07	9.66817e-08	6.56303e-10	1.22893e-08	1.74221e-05	1.34194e-07	4.53197e-07	6.269e-07	5.23325e-08	1.13429e-06	4.62009e-06	4.74355e-08	1.43532e-09	9.28837e-08	1.82101e-08	3.10902e-08	5.77997e-08
sp|Q9P265|DIP2B_HUMAN	Q9P265	sp|Q9P265|DIP2B_HUMAN	>sp|Q9P265|DIP2B_HUMAN Disco-interacting protein 2 homolog B OS=Homo sapiens GN=DIP2B PE=1 SV=3	DIP2B	DIP2B	57609	2	203.446	187.78	175.612	213.212	191.309	154.708	140.466	157.573	192.946	134.503	138.652	165.174	159.916	164.42	181.354	192.937	180.136	173.384	186.935	193.768	163.106	8.94565e-06	1.67766e-05	0.000247527	0.00147358	1.94766e-05	0.00181575	0.000220308	0.00623292	0.000249337	0.000101915	0.00100188	7.13825e-06	1.98919e-06	0.000108355	1.08258e-05	1.47221e-06	2.59468e-07	1.36258e-05	1.04757e-07	1.17303e-06	5.63811e-05
sp|Q96HU8|DIRA2_HUMAN	Q96HU8	sp|Q96HU8|DIRA2_HUMAN	>sp|Q96HU8|DIRA2_HUMAN GTP-binding protein Di-Ras2 OS=Homo sapiens GN=DIRAS2 PE=1 SV=1	DIRAS2	DIRAS2	54769	4	1569.01	1673.82	1524.09	1607.75	1318.02	1386.3	1346.4	1300.94	1194.89	1323.27	1215.43	1226.84	1239.93	1126.24	1185.86	1054.5	1448.6	1545.07	1513.02	1360.4	1840.51	1.66377e-08	8.91983e-08	8.12664e-10	3.16721e-07	5.4146e-09	1.19468e-08	2.62079e-09	3.55638e-08	2.74654e-09	2.29755e-09	6.1888e-08	6.15106e-08	2.09269e-07	7.50659e-08	2.77796e-08	2.10411e-08	1.05562e-08	8.85932e-07	2.52279e-07	6.61245e-07	2.18689e-07
sp|P10515|ODP2_HUMAN	P10515	sp|P10515|ODP2_HUMAN	>sp|P10515|ODP2_HUMAN Dihydrolipoyllysine-residue acetyltransferase component of pyruvate dehydrogenase complex, mitochondrial OS=Homo sapiens GN=DLAT PE=1 SV=3	DLAT	DLAT	1737	2	3245.34	3143.39	3572.3	3168.23	3021.38	5658.13	5607.98	5484.44	5151.99	6392.17	2420.76	2178.94	2438.29	2218.79	2329.62	2273.98	2923.11	2679.53	3135.79	3164.3	2656.9	1.28865e-07	2.72531e-08	1.67537e-10	1.46002e-08	2.75099e-08	1.61946e-07	1.38469e-08	3.77992e-08	2.64005e-08	2.50385e-08	7.26927e-08	4.76391e-08	5.40911e-08	7.36066e-08	9.25431e-09	3.61896e-09	1.31432e-08	4.19134e-08	2.11341e-08	4.77729e-08	4.1974e-08
sp|P09622-3|DLDH_HUMAN	P09622-3	sp|P09622-3|DLDH_HUMAN	>sp|P09622-3|DLDH_HUMAN Isoform of P09622, Isoform 3 of Dihydrolipoyl dehydrogenase, mitochondrial OS=Homo sapiens GN=DLD	DLD	DLD	1738	2	549.033	528.656	641.618	520.876	490.603	825.853	817.166	744.229	665.048	838.768	334.435	337.54	288.366	292.708	251.129	239.962	365.204	360.482	442.995	342.933	322.701	1.63496e-08	7.46526e-07	1.16564e-08	1.13615e-08	4.64544e-09	8.72385e-08	2.46363e-09	1.58913e-09	1.31797e-09	8.30241e-10	1.68446e-07	2.58504e-06	4.64046e-05	1.34948e-07	1.53974e-06	1.17907e-06	2.60888e-08	2.74552e-06	1.97267e-06	2.95915e-07	6.7457e-06
sp|Q12959-5|DLG1_HUMAN	Q12959-5	sp|Q12959-5|DLG1_HUMAN	>sp|Q12959-5|DLG1_HUMAN Isoform of Q12959, Isoform 5 of Disks large homolog 1 OS=Homo sapiens GN=DLG1	DLG1	DLG1	1739	4	1005.81	953.92	909.615	857.986	983.729	851.273	739.69	681.231	721.564	708.535	513.619	603.781	546.604	539.327	696.057	635.506	520.176	449.586	546.613	526.336	376.594	2.94385e-08	1.70565e-08	8.75818e-11	1.31783e-08	8.26266e-09	6.2566e-09	4.69548e-08	3.48174e-07	3.58252e-09	8.90794e-09	4.72423e-06	7.4592e-06	1.24008e-06	3.50721e-05	6.708e-08	9.33202e-09	2.855e-06	1.29204e-05	9.16658e-06	6.25813e-07	0.00021514
sp|Q15700|DLG2_HUMAN;sp|Q15700-3|DLG2_HUMAN;tr|B7Z2T4|B7Z2T4_HUMAN	Q15700;Q15700-3;B7Z2T4	sp|Q15700|DLG2_HUMAN;sp|Q15700-3|DLG2_HUMAN;tr|B7Z2T4|B7Z2T4_HUMAN	>sp|Q15700|DLG2_HUMAN Disks large homolog 2 OS=Homo sapiens GN=DLG2 PE=1 SV=3;>sp|Q15700-3|DLG2_HUMAN Isoform of Q15700, Isoform 3 of Disks large homolog 2 OS=Homo sapiens GN=DLG2;>tr|B7Z2T4|B7Z2T4_HUMAN Isoform of Q15700, Disks large homolog 2 OS=Homo sapiens GN=DLG2 PE=1 SV=1	DLG2	DLG2	1740	10	4653.68	4175.42	4519.47	4512.28	4792.63	5037.4	4454.94	4934.25	5489.93	5108.82	4756	3986.59	5373.48	4884.66	4143.58	5037.02	2889.81	2166	2897.15	2971.46	1836.23	2.54052e-08	1.28087e-08	7.73356e-10	3.2618e-08	7.01712e-09	1.02602e-08	4.899e-09	7.14573e-09	8.78952e-09	2.23368e-09	4.40724e-08	4.70021e-08	1.57174e-08	1.66592e-08	2.8302e-08	1.13506e-08	1.98966e-07	1.6609e-07	3.96094e-08	4.18622e-08	6.66993e-07
sp|Q92796|DLG3_HUMAN;tr|Q5JUW8|Q5JUW8_HUMAN	Q92796;Q5JUW8	sp|Q92796|DLG3_HUMAN;tr|Q5JUW8|Q5JUW8_HUMAN	>sp|Q92796|DLG3_HUMAN Disks large homolog 3 OS=Homo sapiens GN=DLG3 PE=1 SV=2;>tr|Q5JUW8|Q5JUW8_HUMAN Isoform of Q92796, Discs, large homolog 3 (Neuroendocrine-dlg, Drosophila), isoform CRA_b OS=Homo sapiens GN=DLG3 PE=1 SV=1	DLG3	DLG3	1741	11	3067.68	3201.13	2905.11	2591.52	2999.89	2064.3	2053.44	2193.91	2172.95	1974.14	2554.41	2153.66	2516.64	2740.86	2161.17	2393.04	1311.78	1192.06	1339.49	1256.46	1130.66	8.10371e-09	6.62653e-09	4.63113e-10	1.89886e-08	7.39886e-09	5.36425e-08	5.13796e-09	3.88216e-08	4.98389e-09	5.17336e-09	1.566e-08	5.87853e-08	7.12187e-08	8.79575e-09	2.8501e-08	7.17252e-09	8.6055e-07	7.17013e-05	2.06083e-06	1.8352e-05	2.47798e-05
sp|P78352-3|DLG4_HUMAN	P78352-3	sp|P78352-3|DLG4_HUMAN	>sp|P78352-3|DLG4_HUMAN Isoform of P78352, Isoform 3 of Disks large homolog 4 OS=Homo sapiens GN=DLG4	DLG4	DLG4	1742	21	12259.7	12394.9	13303.6	11282.1	14784.1	9333.22	9747.38	11011.9	11196.7	9562.18	11495.7	10618.2	14964	14339.1	12096.7	13883.4	9491.7	8280.3	10936.9	9742.5	7705.29	2.38116e-08	3.01268e-08	1.49607e-09	3.0593e-08	1.99784e-08	1.17481e-08	4.63838e-09	9.39358e-09	4.56714e-09	3.7246e-09	7.11787e-08	6.26811e-08	2.5399e-08	6.35181e-09	2.05201e-08	8.20586e-09	1.29873e-08	5.84268e-08	2.36727e-08	2.62578e-08	7.29954e-08
sp|O14490-2|DLGP1_HUMAN;sp|O14490|DLGP1_HUMAN	O14490-2;O14490	sp|O14490-2|DLGP1_HUMAN;sp|O14490|DLGP1_HUMAN	>sp|O14490-2|DLGP1_HUMAN Isoform of O14490, Isoform 2 of Disks large-associated protein 1 OS=Homo sapiens GN=DLGAP1;>sp|O14490|DLGP1_HUMAN Disks large-associated protein 1 OS=Homo sapiens GN=DLGAP1 PE=1 SV=1	DLGAP1	DLGAP1	9229	5	1614.4	1501.18	1623.17	1569.08	1759.41	1342.3	1274.07	1437.64	1328.2	1404.8	1702.73	1356.59	1814.83	1820.05	1306.54	1575.7	1041.22	906.36	1377.28	1065.72	914.201	4.05955e-09	6.91564e-09	6.68351e-10	2.36172e-09	2.96637e-09	2.06206e-08	8.66174e-10	2.39848e-09	1.55393e-09	1.2048e-09	1.21599e-08	4.81759e-08	7.32495e-09	5.17577e-09	7.3259e-09	3.05081e-09	3.73965e-09	4.25661e-08	3.50858e-09	1.36474e-08	8.19839e-08
tr|A0A0G2JLW6|A0A0G2JLW6_HUMAN	A0A0G2JLW6	tr|A0A0G2JLW6|A0A0G2JLW6_HUMAN	>tr|A0A0G2JLW6|A0A0G2JLW6_HUMAN Isoform of Q9P1A6, Disks large-associated protein 2 OS=Homo sapiens GN=DLGAP2 PE=1 SV=2	DLGAP2	DLGAP2	9228	2	341.801	335.022	317.521	318.301	355.529	302.181	272.859	307.548	311.498	305.868	305.349	257.861	328.838	329.147	269.695	318.677	208.644	164.355	253.438	202.106	169.856	3.87879e-09	6.276e-08	3.20684e-10	1.18469e-08	7.74244e-09	1.57515e-06	8.71685e-08	2.40515e-07	4.41156e-08	9.86305e-08	9.04495e-07	1.59388e-07	3.87165e-08	3.50058e-09	3.05991e-08	2.53596e-09	9.32212e-06	0.000128052	2.54302e-07	4.47684e-05	4.51516e-07
sp|O95886|DLGP3_HUMAN	O95886	sp|O95886|DLGP3_HUMAN	>sp|O95886|DLGP3_HUMAN Disks large-associated protein 3 OS=Homo sapiens GN=DLGAP3 PE=1 SV=3	DLGAP3	DLGAP3	58512	5	1605.12	1403.79	1698.94	1492.26	1608.75	1452.97	1419.69	1327.77	1429.38	1604.67	2168.72	1762.58	2720.82	2559.96	1872.43	2170.37	1331.04	1049.74	1662.18	1190.82	1183.34	8.39127e-08	1.52828e-08	8.66154e-08	2.5423e-08	1.86353e-08	2.41846e-08	4.05628e-07	5.65593e-09	1.90315e-08	1.09958e-07	1.89954e-08	5.67473e-08	1.17174e-08	1.19957e-09	3.3493e-08	3.78595e-09	2.5619e-07	1.7098e-06	8.86553e-09	5.29945e-08	1.07293e-06
sp|Q9Y2H0-1|DLGP4_HUMAN	Q9Y2H0-1	sp|Q9Y2H0-1|DLGP4_HUMAN	>sp|Q9Y2H0-1|DLGP4_HUMAN Isoform of Q9Y2H0, Isoform 2 of Disks large-associated protein 4 OS=Homo sapiens GN=DLGAP4	DLGAP4	DLGAP4	22839	3	448.788	524.557	485.785	590.809	585.838	403.097	380.339	470.884	458.357	347.892	442.571	397.863	526.036	445.605	469.117	447.172	295.693	227.91	310.09	248.935	252.571	4.45154e-07	4.60753e-06	6.47024e-08	3.34329e-07	4.63731e-08	4.74188e-07	7.87819e-08	2.2563e-08	7.03273e-09	1.62412e-06	1.86576e-07	4.63119e-07	1.66083e-08	1.61629e-08	2.89028e-07	1.22911e-07	2.10119e-05	0.00421518	3.52541e-08	2.42184e-05	0.000519905
sp|P36957|ODO2_HUMAN	P36957	sp|P36957|ODO2_HUMAN	>sp|P36957|ODO2_HUMAN Dihydrolipoyllysine-residue succinyltransferase component of 2-oxoglutarate dehydrogenase complex, mitochondrial OS=Homo sapiens GN=DLST PE=1 SV=4	DLST	DLST	1743	3	3610.15	2877.11	3329.38	3240.42	2952.33	4461.09	4442.46	4296.45	4335.25	4645.21	2600.22	2283.22	2091.99	1985.97	1831.59	2004.24	2810.05	2551.47	3506.35	3235.71	2512.44	3.58931e-07	2.3076e-07	5.14727e-09	3.89974e-08	7.7122e-08	8.9372e-08	4.60234e-08	1.68983e-08	7.64296e-09	7.87324e-09	3.65491e-08	2.69892e-08	1.18538e-08	1.51077e-09	8.10354e-09	1.61279e-09	5.31276e-09	5.49605e-08	1.54218e-07	1.26326e-08	2.29061e-07
sp|P11532-4|DMD_HUMAN;tr|F8VX32|F8VX32_HUMAN	P11532-4;F8VX32	sp|P11532-4|DMD_HUMAN;tr|F8VX32|F8VX32_HUMAN	>sp|P11532-4|DMD_HUMAN Isoform of P11532, Isoform 3 of Dystrophin OS=Homo sapiens GN=DMD;>tr|F8VX32|F8VX32_HUMAN Isoform of P11532, Dystrophin OS=Homo sapiens GN=DMD PE=1 SV=1	DMD	DMD	1756	1	132.12	176.863	153.518	183.506	199.771	195.746	192.056	192.348	227.155	220.654	183.325	152.094	179.955	168.25	183.722	168.721	154.545	157.284	166.651	155.978	150.004	1.85628e-06	0.000123842	3.14995e-07	1.38096e-05	1.97694e-08	9.02073e-09	3.74206e-08	6.45233e-07	3.39259e-09	8.56195e-09	3.47727e-06	4.5555e-05	1.86752e-07	6.81007e-05	1.95316e-06	1.30994e-06	1.9505e-07	1.88809e-05	0.000199043	3.38803e-05	8.52446e-05
tr|G5E9A7|G5E9A7_HUMAN	G5E9A7	tr|G5E9A7|G5E9A7_HUMAN	>tr|G5E9A7|G5E9A7_HUMAN Isoform of Q09019, Dystrophia myotonica WD repeat-containing protein OS=Homo sapiens GN=DMWD PE=1 SV=1	DMWD	DMWD	1762	1	96.4476	97.9062	101.985	73.7732	106.532	105.423	106.511	116.953	117.788	122.5	105.623	118.476	87.6471	103.021	94.1996	116.531	137.82	136.894	143.941	136.517	117.407	4.01224e-06	0.00056202	2.4591e-05	0.000237903	5.25393e-05	2.23841e-05	7.45352e-08	2.61868e-05	2.11158e-05	1.22689e-06	2.59051e-07	7.27746e-08	6.39719e-05	5.40473e-06	2.27986e-05	2.68562e-07	9.77011e-09	7.4977e-08	2.08035e-08	5.12518e-07	1.44778e-06
sp|Q8TDJ6|DMXL2_HUMAN	Q8TDJ6	sp|Q8TDJ6|DMXL2_HUMAN	>sp|Q8TDJ6|DMXL2_HUMAN DmX-like protein 2 OS=Homo sapiens GN=DMXL2 PE=1 SV=2	DMXL2	DMXL2	23312	19	4044.2	4223.59	4285.99	4239.22	4092.2	4230.06	4055.99	4487.86	4180.17	3387.75	2511.45	2987.5	2185.17	2279.39	2601.12	2620.39	3375.16	3528.51	3705.87	3791.57	3835.5	2.46094e-08	1.06509e-07	7.99861e-09	3.8879e-08	6.02222e-08	3.1225e-08	1.22373e-08	2.59122e-08	2.17159e-08	8.4227e-08	2.73295e-06	2.2801e-06	4.12146e-05	3.3214e-07	1.1293e-06	1.83807e-07	2.99218e-07	4.64568e-07	2.04425e-07	1.56189e-07	1.35447e-07
sp|P31689|DNJA1_HUMAN	P31689	sp|P31689|DNJA1_HUMAN	>sp|P31689|DNJA1_HUMAN DnaJ homolog subfamily A member 1 OS=Homo sapiens GN=DNAJA1 PE=1 SV=2	DNAJA1	DNAJA1	3301	3	537.281	526.762	560.395	676.005	537.462	612.765	693.798	617.356	572.325	688.573	1071.25	945.75	1078.72	1027.29	915.627	951.403	855.844	975.218	1075.01	923.312	962.442	3.48147e-09	9.56579e-09	1.0976e-10	1.89557e-08	6.0136e-09	9.39595e-09	2.3578e-09	7.08256e-09	2.02163e-09	2.38201e-09	6.17685e-08	5.18341e-08	9.81543e-09	2.9349e-08	5.77443e-08	5.46763e-09	2.24785e-09	2.22487e-08	2.02657e-08	6.2976e-08	3.27875e-07
sp|O60884|DNJA2_HUMAN	O60884	sp|O60884|DNJA2_HUMAN	>sp|O60884|DNJA2_HUMAN DnaJ homolog subfamily A member 2 OS=Homo sapiens GN=DNAJA2 PE=1 SV=1	DNAJA2	DNAJA2	10294	4	654.406	820.655	809.489	861.186	829.739	1339.56	1439.02	1115.86	1300.04	1219.37	940.281	964.022	1476.71	1339.17	950.062	964.425	1057.39	1119.71	1197.98	1142.88	1185.81	1.37985e-05	9.25016e-06	7.93075e-05	1.44378e-07	6.95015e-07	3.13066e-07	1.64513e-07	7.19554e-08	5.09643e-08	6.15199e-09	9.17601e-07	5.33758e-06	1.74477e-06	1.37371e-06	3.68992e-07	1.47685e-06	6.13706e-07	1.05711e-06	4.31511e-07	1.20344e-07	5.801e-06
sp|Q96EY1|DNJA3_HUMAN	Q96EY1	sp|Q96EY1|DNJA3_HUMAN	>sp|Q96EY1|DNJA3_HUMAN DnaJ homolog subfamily A member 3, mitochondrial OS=Homo sapiens GN=DNAJA3 PE=1 SV=2	DNAJA3	DNAJA3	9093	2	184.983	167.985	181.683	148.92	182.905	202.22	220.08	185.276	204.63	239.595	249.752	209.487	203.207	230.773	204.301	202.647	211.606	218.07	220.704	210.485	204.41	1.02921e-07	1.19337e-06	5.37363e-09	7.55127e-05	5.11995e-06	7.62421e-06	2.83202e-07	1.22349e-05	6.06583e-07	2.0278e-05	5.77657e-08	1.91286e-07	2.91517e-05	4.09002e-07	0.000157317	3.46604e-08	1.55989e-08	8.95278e-07	2.24219e-07	2.38894e-07	1.72237e-06
sp|Q8WW22-3|DNJA4_HUMAN	Q8WW22-3	sp|Q8WW22-3|DNJA4_HUMAN	>sp|Q8WW22-3|DNJA4_HUMAN Isoform of Q8WW22, Isoform 3 of DnaJ homolog subfamily A member 4 OS=Homo sapiens GN=DNAJA4	DNAJA4	DNAJA4	55466	2	129.172	482.731	122.831	126.908	142.075	271.704	311.055	230.049	237.84	277.438	405.732	242.079	319.633	501.378	228.456	443.742	300.711	331.998	371.84	313.318	362.856	0.0102295	0.000787939	0.0497071	0.00136959	0.00148616	2.31151e-05	3.57052e-06	7.00188e-05	6.92142e-07	5.53083e-06	0.00260027	0.000124011	1.24421e-05	0.00105637	0.00135173	0.00373726	1.37863e-06	3.93699e-07	2.18335e-08	3.45543e-07	2.11907e-06
sp|P25685|DNJB1_HUMAN	P25685	sp|P25685|DNJB1_HUMAN	>sp|P25685|DNJB1_HUMAN DnaJ homolog subfamily B member 1 OS=Homo sapiens GN=DNAJB1 PE=1 SV=4	DNAJB1	DNAJB1	3337	2	155.939	95.5046	171.704	156.3	141.594	165.624	188.321	139.884	150.39	143.558	201.31	220.72	268.193	243.581	226.47	251.775	322.994	322.269	336.931	342.629	317.619	0.000524129	0.246217	0.000331657	0.0137763	0.00136781	0.000544905	0.00194065	0.0140629	0.00100166	0.00735909	3.0364e-05	4.9867e-05	1.3429e-05	2.10175e-06	7.20275e-06	1.60343e-07	2.61685e-08	1.79313e-06	1.87e-07	8.57968e-08	2.42957e-07
tr|C9JRD2|C9JRD2_HUMAN	C9JRD2	tr|C9JRD2|C9JRD2_HUMAN	>tr|C9JRD2|C9JRD2_HUMAN Isoform of P25686, DnaJ homolog subfamily B member 2 (Fragment) OS=Homo sapiens GN=DNAJB2 PE=1 SV=1	DNAJB2	DNAJB2	3300	1	90.6594	76.202	98.0475	93.1062	96.0628	111.654	113.011	112.939	111.429	97.8224	157.504	168.927	173.725	165.113	168.429	171.595	239.209	220.931	251.635	250.719	210.431	0.0198267	0.000602055	4.37029e-06	0.00216595	1.96875e-06	2.04921e-07	5.62646e-07	8.51261e-06	6.37215e-05	6.57813e-06	1.79289e-07	4.48258e-08	5.06076e-09	3.29465e-09	6.89531e-07	4.73697e-09	2.44098e-09	1.04174e-08	6.8315e-08	8.93575e-09	2.31682e-08
sp|Q9UDY4|DNJB4_HUMAN	Q9UDY4	sp|Q9UDY4|DNJB4_HUMAN	>sp|Q9UDY4|DNJB4_HUMAN DnaJ homolog subfamily B member 4 OS=Homo sapiens GN=DNAJB4 PE=1 SV=1	DNAJB4	DNAJB4	11080	2	133.291	116.238	123.086	93.307	96.0502	166.713	191.34	163.609	180.419	164.713	219.579	246.694	252.128	255.26	208.327	247.747	301.678	321.141	308.081	289.02	293.105	0.0248998	0.161296	4.39889e-05	0.149602	0.0173725	1.03529e-07	3.98622e-06	0.00216032	6.71049e-05	1.84264e-07	3.20705e-07	3.61571e-06	7.89558e-06	1.38485e-07	0.00039714	1.7181e-08	1.32977e-08	1.28475e-06	6.62206e-08	1.3381e-08	2.30484e-07
tr|C9J2C4|C9J2C4_HUMAN	C9J2C4	tr|C9J2C4|C9J2C4_HUMAN	>tr|C9J2C4|C9J2C4_HUMAN Isoform of O75190, DnaJ homolog subfamily B member 6 (Fragment) OS=Homo sapiens GN=DNAJB6 PE=1 SV=1	DNAJB6	DNAJB6	10049	1	120.978	94.4196	110.317	121.137	110.956	98.6458	70.6508	83.4936	88.3617	100.392	140.99	141.367	164.251	153.746	142.324	163.671	140.863	166.347	151.377	147.665	166.1	8.51686e-07	3.57638e-05	2.48273e-05	0.00153248	4.27149e-06	5.97282e-06	3.82446e-06	0.194106	0.00688761	0.000115795	4.62428e-07	1.91097e-07	9.06789e-07	5.7742e-07	1.79767e-06	9.94227e-08	4.81332e-06	1.05579e-06	4.20723e-08	8.49922e-07	1.22574e-05
sp|Q9H3Z4|DNJC5_HUMAN	Q9H3Z4	sp|Q9H3Z4|DNJC5_HUMAN	>sp|Q9H3Z4|DNJC5_HUMAN DnaJ homolog subfamily C member 5 OS=Homo sapiens GN=DNAJC5 PE=1 SV=1	DNAJC5	DNAJC5	80331	3	1206.7	1602.68	1625.97	1360.32	1602.83	1133.85	1269.58	1610.11	1270.16	1102.34	1446.91	1694.89	1826.16	1843.58	1836.58	1738.66	1966.02	2117.95	2320.73	2072.6	2193.62	1.37278e-08	3.45912e-08	6.55414e-10	6.55438e-08	9.89587e-08	1.33638e-08	7.1595e-09	4.36188e-08	2.04592e-09	1.32239e-08	1.40628e-07	5.85224e-08	2.33987e-08	4.61726e-09	4.58493e-08	9.93717e-08	8.75109e-09	2.77075e-08	1.30228e-08	8.42595e-08	2.50838e-07
sp|O75061-4|AUXI_HUMAN	O75061-4	sp|O75061-4|AUXI_HUMAN	>sp|O75061-4|AUXI_HUMAN Isoform of O75061, Isoform 4 of Putative tyrosine-protein phosphatase auxilin OS=Homo sapiens GN=DNAJC6	DNAJC6	DNAJC6	9829	7	2817.25	2451.34	2646.04	2604.61	2481.06	3133.13	3046.05	2852.13	2687.99	2831.4	1446.9	1476.2	1112.07	1276.89	1228.86	1012.49	1948.82	2043.27	1825.75	1832.56	1963.17	1.56255e-08	1.15015e-07	7.75228e-09	1.86243e-06	1.17765e-08	2.8828e-08	9.69551e-09	1.2463e-08	7.1716e-09	3.07007e-08	3.91753e-08	2.31341e-07	5.39933e-05	1.90744e-08	5.00573e-07	5.41316e-08	1.27595e-08	3.32861e-08	1.7129e-08	4.39546e-08	2.45962e-07
sp|Q9NVH1-3|DJC11_HUMAN	Q9NVH1-3	sp|Q9NVH1-3|DJC11_HUMAN	>sp|Q9NVH1-3|DJC11_HUMAN Isoform of Q9NVH1, Isoform 3 of DnaJ homolog subfamily C member 11 OS=Homo sapiens GN=DNAJC11	DNAJC11	DNAJC11	55735	6	646.715	487.569	543.248	455.692	584.543	540.781	595.628	540.655	637.68	512.133	1347.71	1084.38	966.65	1249.32	885.625	859.02	771.932	780.634	905.008	771.506	855.689	1.45238e-05	0.00313223	8.68885e-05	3.20807e-05	2.63769e-05	5.95781e-06	8.26081e-06	8.73592e-05	0.000249529	2.96493e-06	8.52247e-08	2.65227e-07	6.61324e-08	4.66323e-08	3.28845e-07	6.61047e-09	1.50998e-07	1.7835e-06	1.47213e-06	6.94283e-06	9.92781e-07
sp|O75165|DJC13_HUMAN	O75165	sp|O75165|DJC13_HUMAN	>sp|O75165|DJC13_HUMAN DnaJ homolog subfamily C member 13 OS=Homo sapiens GN=DNAJC13 PE=1 SV=5	DNAJC13	DNAJC13	23317	2	123.565	126.204	123.98	139.746	90.5034	112.866	121.136	125.288	111.682	113.618	145.14	130.856	122.106	178.398	122.948	164.484	140.454	141.604	149.267	131.706	141.249	2.04361e-06	9.14607e-05	6.59703e-05	6.73339e-06	0.254467	0.0357237	3.95637e-08	0.0187579	6.28436e-05	0.000861381	2.06034e-05	0.000127591	0.0104455	0.000619387	0.00361872	2.6498e-05	1.84479e-06	1.40553e-05	1.04759e-05	7.46198e-06	9.45775e-06
sp|Q96DA6-2|TIM14_HUMAN	Q96DA6-2	sp|Q96DA6-2|TIM14_HUMAN	>sp|Q96DA6-2|TIM14_HUMAN Isoform of Q96DA6, Isoform 2 of Mitochondrial import inner membrane translocase subunit TIM14 OS=Homo sapiens GN=DNAJC19	DNAJC19	DNAJC19	131118	2	190.933	141.249	152.442	149.563	175.075	185.816	229.435	228.565	286.627	276.872	495.611	441.047	415.685	506.414	389.06	341.884	345.563	361	423.475	378.145	356.909	0.0170405	0.00318642	0.146488	0.0559318	0.0572227	0.00161589	0.000298843	5.56124e-05	2.04476e-05	3.25802e-05	3.90939e-07	5.28632e-06	3.11088e-06	9.58593e-08	3.83478e-06	5.83243e-07	7.93785e-06	3.23373e-06	3.40642e-07	1.13025e-07	1.9396e-06
tr|A0A0U1RQP1|A0A0U1RQP1_HUMAN	A0A0U1RQP1	tr|A0A0U1RQP1|A0A0U1RQP1_HUMAN	>tr|A0A0U1RQP1|A0A0U1RQP1_HUMAN Isoform of Q05193, Dynamin-1 OS=Homo sapiens GN=DNM1 PE=4 SV=1	DNM1	DNM1	1759	30	46823.2	52474.8	50161.1	50737.9	45920.6	46386.9	49056.5	45063.8	42674.8	44828.3	26964.9	32741.2	25256.8	21419.8	29419.1	26696.2	54947.9	43518.2	52979.3	57218.2	50219.1	5.08224e-08	4.38451e-08	1.94154e-09	1.37486e-07	2.63199e-07	9.05855e-08	3.87349e-08	5.69112e-08	7.41585e-08	8.09498e-08	3.27222e-07	3.77496e-07	4.82864e-07	9.9972e-08	3.10562e-07	3.82016e-08	3.92663e-08	1.53952e-07	5.05836e-08	1.2863e-07	3.62316e-07
sp|O00429-2|DNM1L_HUMAN	O00429-2	sp|O00429-2|DNM1L_HUMAN	>sp|O00429-2|DNM1L_HUMAN Isoform of O00429, Isoform 4 of Dynamin-1-like protein OS=Homo sapiens GN=DNM1L	DNM1L	DNM1L	10059	16	5409.06	5521.69	5985.2	5820.51	5663.42	7196.12	6632.95	6713.62	6302.34	6419.35	4370.99	4473.26	2681.86	3444.04	3980.42	3904.15	4693.14	6509.17	3853.26	4981.23	4508.2	9.40532e-09	9.40483e-09	4.72841e-10	2.8488e-09	1.68968e-08	8.53648e-09	2.0783e-09	3.56796e-09	2.73726e-09	3.58826e-09	2.90823e-08	5.51904e-08	5.79871e-07	3.06489e-08	4.99175e-08	1.37887e-08	1.51308e-08	3.79556e-08	5.63554e-08	2.40932e-08	6.88475e-08
sp|P50570-3|DYN2_HUMAN	P50570-3	sp|P50570-3|DYN2_HUMAN	>sp|P50570-3|DYN2_HUMAN Isoform of P50570, Isoform 3 of Dynamin-2 OS=Homo sapiens GN=DNM2	DNM2	DNM2	1785	4	3671.14	3932.28	3897.31	3665.97	3747.06	4168.42	3692.36	3773.38	3806.47	3592.94	2589.4	2830.92	1729.93	2012.08	2174.2	2541.36	5645.01	4151.96	5093.48	5564.12	4348.31	9.72786e-05	0.00307469	0.0305052	0.0470592	0.000459029	4.61616e-07	6.59868e-07	0.000231048	1.83223e-06	7.77108e-08	0.000112763	8.06591e-07	0.000557529	2.45446e-05	0.0012704	0.0001836	4.38634e-07	1.07072e-07	1.4305e-05	5.05394e-07	5.36716e-07
sp|Q9UQ16-2|DYN3_HUMAN	Q9UQ16-2	sp|Q9UQ16-2|DYN3_HUMAN	>sp|Q9UQ16-2|DYN3_HUMAN Isoform of Q9UQ16, Isoform 2 of Dynamin-3 OS=Homo sapiens GN=DNM3	DNM3	DNM3	26052	3	1119.79	983.654	1077.87	1059.01	1150.48	843.721	808.346	763.537	776.922	784.18	1088.61	1127.82	1049.4	1077.08	1193.5	966.898	2300.06	2052.04	2290.18	2191.52	2307.79	1.2737e-08	2.17185e-08	3.61516e-09	1.47426e-09	4.30674e-09	6.8547e-08	1.39036e-09	9.85676e-09	3.87931e-08	2.19365e-09	1.48965e-08	7.23383e-08	7.12577e-09	1.9138e-08	3.7267e-08	1.78632e-09	1.34817e-08	1.07768e-07	1.04504e-08	1.1707e-08	4.62843e-08
sp|Q14183|DOC2A_HUMAN	Q14183	sp|Q14183|DOC2A_HUMAN	>sp|Q14183|DOC2A_HUMAN Double C2-like domain-containing protein alpha OS=Homo sapiens GN=DOC2A PE=1 SV=5	DOC2A	DOC2A	8448	1	122.842	101.739	101.567	113.925	122.655	116.383	94.2093	93.8274	106.457	88.4952	160.143	160.754	180.384	189.141	210.072	181.118	166.771	182.392	202.306	181.682	157.251	1.68952e-06	1.16631e-07	0.00991447	1.73583e-06	2.63504e-06	4.66402e-05	0.0738144	0.01086	0.00012294	0.0104783	4.15056e-06	1.89434e-07	1.26889e-07	2.2121e-09	2.40563e-08	1.87436e-05	1.73647e-08	7.70566e-08	7.90034e-09	1.53547e-08	1.06093e-07
sp|Q8IZD9|DOCK3_HUMAN	Q8IZD9	sp|Q8IZD9|DOCK3_HUMAN	>sp|Q8IZD9|DOCK3_HUMAN Dedicator of cytokinesis protein 3 OS=Homo sapiens GN=DOCK3 PE=1 SV=1	DOCK3	DOCK3	1795	3	187.664	173.372	208.711	117.547	221.839	239.768	236.57	225.641	238.641	187.336	269.301	235.239	271.692	278.996	231.511	271.618	248.139	244.99	299.304	273.564	252.928	0.000129266	0.00085858	0.000800081	0.0516928	4.14341e-05	8.52059e-07	7.93527e-08	5.40148e-06	1.27715e-07	1.74767e-05	1.05146e-06	5.31393e-05	0.000122327	0.00057968	5.66447e-06	6.97122e-06	1.05114e-06	1.72309e-06	1.22054e-05	4.74733e-06	1.33582e-05
sp|Q8N1I0-2|DOCK4_HUMAN	Q8N1I0-2	sp|Q8N1I0-2|DOCK4_HUMAN	>sp|Q8N1I0-2|DOCK4_HUMAN Isoform of Q8N1I0, Isoform 2 of Dedicator of cytokinesis protein 4 OS=Homo sapiens GN=DOCK4	DOCK4	DOCK4	9732	5	534.989	542.576	548.336	461.762	505.287	485.702	558.034	514.243	522.853	510.018	647.354	604.847	759.187	714.297	516.924	552.203	470.676	504.759	413.801	382.653	574.715	9.13406e-05	3.70031e-06	5.83507e-06	0.000198999	6.17178e-05	6.28511e-07	1.10606e-07	1.27304e-07	4.61177e-08	1.10127e-07	6.69005e-07	1.30486e-06	1.08976e-06	4.21343e-07	2.30785e-07	7.18202e-07	4.05523e-07	1.18571e-05	3.55715e-05	6.17953e-06	1.98407e-06
sp|Q9BZ29-3|DOCK9_HUMAN	Q9BZ29-3	sp|Q9BZ29-3|DOCK9_HUMAN	>sp|Q9BZ29-3|DOCK9_HUMAN Isoform of Q9BZ29, Isoform 3 of Dedicator of cytokinesis protein 9 OS=Homo sapiens GN=DOCK9	DOCK9	DOCK9	23348	1	117.566	134.577	129.248	116.568	111.133	117.623	113.615	116.562	142.808	116.367	120.183	119.279	124.165	107.894	107.446	127.051	89.7008	84.2947	81.929	77.8111	83.0961	9.73417e-05	5.30909e-05	2.69648e-06	3.16683e-05	2.9445e-05	5.57146e-06	7.5805e-08	3.57514e-06	2.90258e-06	4.42039e-06	1.25976e-06	9.74242e-06	7.26244e-06	0.00063336	0.0126982	0.000471593	3.7972e-05	0.00246017	8.91516e-05	5.72139e-05	2.1826e-06
sp|O60762|DPM1_HUMAN	O60762	sp|O60762|DPM1_HUMAN	>sp|O60762|DPM1_HUMAN Dolichol-phosphate mannosyltransferase subunit 1 OS=Homo sapiens GN=DPM1 PE=1 SV=1	DPM1	DPM1	8813	2	157.034	151.571	128.669	164.007	139.523	114.922	134.997	117.6	108.72	116.437	162.209	176.691	156.876	158.806	202.878	243.199	261.34	273.712	348.542	246.319	231.168	0.0196183	0.00191401	0.0074213	0.00031211	0.0198489	0.000565824	0.00410358	0.0550107	0.164315	0.000851274	0.013643	0.00021531	0.000210782	0.00373661	0.00259855	0.000855337	3.92217e-06	3.79068e-06	0.000283188	1.54848e-05	1.76867e-06
sp|P42658-2|DPP6_HUMAN	P42658-2	sp|P42658-2|DPP6_HUMAN	>sp|P42658-2|DPP6_HUMAN Isoform of P42658, Isoform DPPX-S of Dipeptidyl aminopeptidase-like protein 6 OS=Homo sapiens GN=DPP6	DPP6	DPP6	1804	5	3378.6	3388.62	3154.94	2887.34	3224.98	2264.75	2301.51	2588.07	2429.33	1990.32	5003.87	4798.25	6138.24	4851.56	6285.08	6421.54	4280.76	3866.43	3943.81	4113.26	4040.26	8.13515e-09	8.59836e-08	1.48887e-09	8.63811e-08	1.41054e-07	1.92067e-08	4.02564e-08	1.19736e-07	4.34822e-08	7.8437e-09	4.11767e-07	6.8118e-08	1.4698e-08	1.74386e-08	6.71653e-08	2.14278e-08	5.05067e-08	3.37274e-07	3.23903e-07	3.41358e-07	1.88334e-06
sp|Q8N608-4|DPP10_HUMAN	Q8N608-4	sp|Q8N608-4|DPP10_HUMAN	>sp|Q8N608-4|DPP10_HUMAN Isoform of Q8N608, Isoform 4 of Inactive dipeptidyl peptidase 10 OS=Homo sapiens GN=DPP10	DPP10	DPP10	57628	2	465.371	510.551	523.94	475.017	630.041	363.588	363.543	324.002	366.888	312.492	352.149	397.138	486.151	447.16	542.601	533.542	616.146	614.817	725.751	693.303	521.277	8.19846e-06	7.29181e-07	9.07923e-07	0.000409586	4.21546e-07	0.000274086	7.05084e-06	1.0494e-06	0.000845426	0.00169538	0.000328037	7.39951e-06	0.000700982	6.18557e-06	6.65337e-06	8.33578e-08	4.61634e-07	6.62555e-07	1.92514e-06	5.10959e-07	2.61902e-06
sp|Q14195|DPYL3_HUMAN	Q14195	sp|Q14195|DPYL3_HUMAN	>sp|Q14195|DPYL3_HUMAN Dihydropyrimidinase-related protein 3 OS=Homo sapiens GN=DPYSL3 PE=1 SV=1	DPYSL3	DPYSL3	1809	4	1922.52	2049.67	1990.03	2079.17	1990.67	2219.1	2065.9	1884.09	1909.98	1910.79	837.134	1054.39	690.476	790.365	1037.9	748.555	880.772	830.855	743.426	926.242	897.565	3.73584e-09	6.29516e-09	3.13598e-10	2.35324e-09	2.95083e-09	1.78132e-08	2.66107e-09	2.45919e-08	1.47798e-09	2.07468e-09	1.3674e-07	7.67808e-08	2.09607e-05	4.43182e-06	5.55469e-08	1.02277e-07	8.95757e-08	1.16844e-07	3.11413e-06	1.42679e-08	6.65572e-08
sp|O14531|DPYL4_HUMAN	O14531	sp|O14531|DPYL4_HUMAN	>sp|O14531|DPYL4_HUMAN Dihydropyrimidinase-related protein 4 OS=Homo sapiens GN=DPYSL4 PE=1 SV=2	DPYSL4	DPYSL4	10570	3	666.953	792.239	787.626	863.244	1008.32	1061.52	917.602	1098.06	950.647	834.707	333.026	338.281	291.499	355.597	402.916	319.484	892.032	859.642	642.662	758.573	821.67	8.44302e-08	1.37227e-07	1.21011e-07	2.42189e-07	4.75637e-07	1.75321e-08	4.13e-08	1.91943e-06	1.52733e-08	4.05219e-09	2.51366e-05	3.2643e-05	0.00165198	0.000703651	2.50221e-05	1.15329e-07	1.5912e-07	9.2506e-08	1.95952e-06	6.69305e-08	2.52939e-06
sp|Q9BPU6|DPYL5_HUMAN	Q9BPU6	sp|Q9BPU6|DPYL5_HUMAN	>sp|Q9BPU6|DPYL5_HUMAN Dihydropyrimidinase-related protein 5 OS=Homo sapiens GN=DPYSL5 PE=1 SV=1	DPYSL5	DPYSL5	56896	1	231.313	200.337	226.926	184.139	245.873	354.523	299.424	266.076	247.112	255.417	149.621	173.568	102.527	137.496	200.413	148.638	119.866	108.528	98.9471	115.815	105.538	5.91317e-06	7.69276e-06	2.50277e-08	1.69056e-07	1.79307e-07	8.80327e-09	2.64279e-09	5.24834e-08	2.6855e-08	7.63301e-08	4.01821e-05	2.51409e-07	0.00396574	0.00065792	1.13588e-06	3.12535e-05	8.24079e-05	6.57197e-05	8.26951e-05	9.39687e-05	7.20898e-06
sp|P55039|DRG2_HUMAN	P55039	sp|P55039|DRG2_HUMAN	>sp|P55039|DRG2_HUMAN Developmentally-regulated GTP-binding protein 2 OS=Homo sapiens GN=DRG2 PE=1 SV=1	DRG2	DRG2	1819	1	152.036	165.923	157.679	168.464	151.751	155.016	153.646	155.792	139.523	137.902	77.2615	77.3167	109.202	68.7057	87.5464	78.4124	125.264	131.562	123.891	128.938	140.682	0.000516563	2.89329e-05	1.17393e-05	4.49006e-06	6.35413e-05	1.78365e-05	8.35021e-06	1.20413e-05	0.000227211	4.88948e-06	0.0260611	0.0168101	0.10972	0.0212345	0.0339011	0.227321	8.14589e-05	9.98964e-08	0.000133274	6.51357e-06	1.12609e-06
tr|E9PEB9|E9PEB9_HUMAN	E9PEB9	tr|E9PEB9|E9PEB9_HUMAN	>tr|E9PEB9|E9PEB9_HUMAN Isoform of Q03001, Dystonin OS=Homo sapiens GN=DST PE=1 SV=3	DST	DST	667	3	215.308	163.811	142.608	194.27	184.286	159.759	168.133	161.129	202.747	203.303	251.805	232.471	310.937	278.679	260.161	254.208	318.612	277.368	232.787	222.623	242.126	0.000872273	2.84968e-05	0.000297461	0.000775762	0.00310837	0.0280514	7.10324e-05	0.000133993	6.44401e-05	0.000598334	9.2322e-06	0.00641112	4.10292e-06	6.28589e-05	8.46793e-05	1.54917e-05	7.92868e-08	5.36134e-06	3.8234e-05	0.00283935	7.36824e-06
sp|P60981|DEST_HUMAN	P60981	sp|P60981|DEST_HUMAN	>sp|P60981|DEST_HUMAN Destrin OS=Homo sapiens GN=DSTN PE=1 SV=3	DSTN	DSTN	11034	2	1195.14	1223.67	1237.34	1287.15	1109.89	845.644	766.372	756.139	725.58	801.191	785.319	877.248	646.814	800.599	919.173	718.556	1460.8	1591.77	1220.98	1483.84	1586.94	0.0020453	6.15384e-05	5.01598e-07	5.91459e-07	0.0116989	0.224141	0.255738	0.228363	0.223168	0.139924	0.0425312	0.084835	0.049433	0.0985301	0.000938927	0.0412793	6.8337e-08	1.25688e-07	1.64203e-05	7.76188e-08	1.72731e-07
sp|Q8TEA8|DTD1_HUMAN	Q8TEA8	sp|Q8TEA8|DTD1_HUMAN	>sp|Q8TEA8|DTD1_HUMAN D-tyrosyl-tRNA(Tyr) deacylase 1 OS=Homo sapiens GN=DTD1 PE=1 SV=2	DTD1	DTD1	92675	1	253.268	270.089	255.694	270.105	265.266	376.73	370.404	350.784	350.727	321.611	206.842	187.587	150.988	202.685	187.929	166.302	117.702	106.579	135.028	133.688	137.446	2.09948e-09	4.19741e-09	1.26418e-10	1.59141e-09	1.68178e-09	9.72395e-10	7.02724e-10	3.20501e-09	8.70897e-10	2.00495e-09	1.32751e-05	1.30453e-07	8.58513e-05	1.11472e-05	1.14745e-05	1.85697e-05	3.60269e-05	0.00110065	0.000298536	1.47323e-05	1.93998e-05
sp|Q9Y4J8-13|DTNA_HUMAN;sp|Q9Y4J8-10|DTNA_HUMAN	Q9Y4J8-13;Q9Y4J8-10	sp|Q9Y4J8-13|DTNA_HUMAN;sp|Q9Y4J8-10|DTNA_HUMAN	>sp|Q9Y4J8-13|DTNA_HUMAN Isoform of Q9Y4J8, Isoform 13 of Dystrobrevin alpha OS=Homo sapiens GN=DTNA;>sp|Q9Y4J8-10|DTNA_HUMAN Isoform of Q9Y4J8, Isoform 10 of Dystrobrevin alpha OS=Homo sapiens GN=DTNA	DTNA	DTNA	1837	2	190.513	192.909	193.526	183.072	204.248	191.561	186.648	177.658	201.849	217.363	220.901	227.928	319.726	254.097	303.14	257.981	258.954	244.246	215.16	253.951	199.214	0.000117481	0.00017791	8.97378e-05	0.0025057	9.08276e-05	2.46462e-06	9.9714e-09	2.63584e-05	4.98556e-07	2.66431e-05	1.2216e-06	1.85753e-07	5.72904e-05	3.49763e-06	0.000213482	6.62891e-07	2.08236e-07	1.47803e-07	2.47541e-07	7.45844e-05	2.10563e-06
sp|Q8N9I9|DTX3_HUMAN	Q8N9I9	sp|Q8N9I9|DTX3_HUMAN	>sp|Q8N9I9|DTX3_HUMAN Probable E3 ubiquitin-protein ligase DTX3 OS=Homo sapiens GN=DTX3 PE=1 SV=2	DTX3	DTX3	196403	1	211.147	204.277	224.917	251.81	175.4	258.692	218.714	192.892	173.771	192.57	193.404	267.208	262.844	270.232	244.954	172.245	285.459	258.526	299.201	277.554	282.226	0.000201872	2.07468e-05	4.19357e-06	9.40075e-07	1.97975e-07	2.06332e-06	7.72981e-07	3.02253e-05	7.61164e-06	1.10815e-05	0.00314179	4.53564e-06	0.000539337	4.4766e-05	0.0188687	0.000176706	4.49197e-08	4.70643e-08	7.09391e-08	1.09522e-08	1.24377e-07
sp|Q14204|DYHC1_HUMAN	Q14204	sp|Q14204|DYHC1_HUMAN	>sp|Q14204|DYHC1_HUMAN Cytoplasmic dynein 1 heavy chain 1 OS=Homo sapiens GN=DYNC1H1 PE=1 SV=5	DYNC1H1	DYNC1H1	1778	65	10929.5	10288	10580.3	11585.4	11869.1	10370	11156.6	9636.56	12095.6	10345.4	11693.2	13093.7	14228.3	11406.2	12529	10469.3	23275.3	24976.5	21441.5	22970	28254.2	3.0527e-07	6.00939e-07	1.5874e-07	3.00741e-07	3.73607e-07	3.60094e-07	1.37822e-07	1.19859e-06	1.58157e-07	2.07571e-07	3.73788e-07	9.06365e-07	1.89336e-07	1.86729e-07	2.04159e-06	2.4332e-07	3.2803e-08	1.27686e-07	6.78545e-08	3.69035e-08	1.89092e-07
sp|O14576-2|DC1I1_HUMAN	O14576-2	sp|O14576-2|DC1I1_HUMAN	>sp|O14576-2|DC1I1_HUMAN Isoform of O14576, Isoform 2 of Cytoplasmic dynein 1 intermediate chain 1 OS=Homo sapiens GN=DYNC1I1	DYNC1I1	DYNC1I1	1780	3	1010.73	1146.08	1128.07	977.512	1025.14	931.438	982.29	971.287	950.23	830.422	1121.78	1193.53	1284.76	1236.21	1244.46	1236.93	1504.63	1538.95	1723.26	1587.59	1827.2	2.08123e-07	2.51186e-07	3.51951e-07	8.20106e-07	5.67392e-06	3.25514e-07	8.75385e-08	4.70506e-07	1.19432e-06	7.88782e-08	5.11867e-05	0.000226124	0.000156562	8.17308e-05	6.64769e-07	3.6681e-05	6.99776e-07	3.85417e-07	8.27928e-06	1.44282e-06	4.67949e-07
sp|Q9Y6G9|DC1L1_HUMAN	Q9Y6G9	sp|Q9Y6G9|DC1L1_HUMAN	>sp|Q9Y6G9|DC1L1_HUMAN Cytoplasmic dynein 1 light intermediate chain 1 OS=Homo sapiens GN=DYNC1LI1 PE=1 SV=3	DYNC1LI1	DYNC1LI1	51143	5	690.597	768.932	843.266	840.15	755.137	625.236	686.288	636.487	606.996	612.587	503.209	551.224	589.4	526.215	580.181	503.645	738.094	811.141	815.537	737.559	910.807	8.53139e-08	4.35821e-07	8.20845e-10	2.18973e-07	1.64562e-08	1.84411e-07	7.57089e-09	2.15658e-06	2.07529e-08	8.14078e-07	5.29947e-06	6.85719e-05	1.63674e-07	8.1676e-06	4.92136e-07	9.26033e-06	7.35055e-08	4.172e-08	5.57438e-08	1.82837e-07	9.07402e-08
sp|O43237|DC1L2_HUMAN	O43237	sp|O43237|DC1L2_HUMAN	>sp|O43237|DC1L2_HUMAN Cytoplasmic dynein 1 light intermediate chain 2 OS=Homo sapiens GN=DYNC1LI2 PE=1 SV=1	DYNC1LI2	DYNC1LI2	1783	5	579.722	551.329	611.66	564.029	564.461	697.063	671.71	644.383	701.875	596.292	858.505	904.854	1003.34	911.146	979.318	709.462	1964.91	1902.55	1741.46	1832.11	2134.71	2.45254e-06	3.67389e-07	7.93427e-05	7.00986e-07	1.94061e-05	1.55421e-07	7.14715e-08	2.66768e-06	3.45206e-08	1.59824e-08	7.20362e-05	3.79935e-05	3.27815e-07	8.8592e-06	4.14368e-06	1.26887e-06	1.98174e-08	2.48211e-08	6.74307e-08	2.34477e-08	4.17194e-08
sp|Q9NP97|DLRB1_HUMAN	Q9NP97	sp|Q9NP97|DLRB1_HUMAN	>sp|Q9NP97|DLRB1_HUMAN Dynein light chain roadblock-type 1 OS=Homo sapiens GN=DYNLRB1 PE=1 SV=3	DYNLRB1	DYNLRB1	83658	2	288.903	233.049	224.97	241.091	228.514	163.649	167.851	188.798	152.077	166.225	176.13	196.757	166.567	176.661	219.81	201.915	429.966	427.249	319.118	395.035	490.879	0.165135	0.211583	0.207048	0.261151	0.141513	0.143664	0.217003	0.14773	0.13701	0.241281	0.096244	0.184184	0.144411	0.0986699	0.195648	0.140716	6.89045e-09	8.56987e-07	4.58573e-06	8.16173e-07	2.3998e-07
sp|P30084|ECHM_HUMAN	P30084	sp|P30084|ECHM_HUMAN	>sp|P30084|ECHM_HUMAN Enoyl-CoA hydratase, mitochondrial OS=Homo sapiens GN=ECHS1 PE=1 SV=4	ECHS1	ECHS1	1892	2	634.401	434.751	432.887	510.172	419.414	481.328	325.124	431.864	362.428	600.656	416.853	583.103	380.935	458.29	485.092	402.21	514.787	627.94	628.862	582.204	574.306	9.36507e-05	0.00260277	8.38253e-05	1.36402e-05	0.0010967	0.000794899	0.0158304	9.8006e-08	0.000593937	6.83266e-05	0.000958355	9.81712e-07	8.58954e-07	7.48691e-06	1.41777e-05	8.91685e-06	2.14296e-07	1.73141e-06	1.75177e-06	6.28994e-07	1.50753e-06
sp|O60869-2|EDF1_HUMAN	O60869-2	sp|O60869-2|EDF1_HUMAN	>sp|O60869-2|EDF1_HUMAN Isoform of O60869, Isoform 2 of Endothelial differentiation-related factor 1 OS=Homo sapiens GN=EDF1	EDF1	EDF1	8721	1	100.793	95.2381	109.008	93.5352	118.613	99.8736	120.384	108.038	119.966	120.63	245.355	210.57	202.236	206.843	216.074	219.437	121.382	116.262	143.657	125.721	122.039	0.000200485	0.000368641	0.000934653	1.95389e-05	5.29973e-06	7.08355e-08	2.35599e-06	1.85058e-05	9.66232e-08	6.44027e-06	1.15244e-08	1.95827e-08	4.94053e-09	1.12615e-09	7.90263e-09	2.07819e-09	2.86844e-08	1.9012e-07	1.50558e-08	6.31528e-08	6.90467e-08
sp|Q5VTE0|EF1A3_HUMAN	Q5VTE0	sp|Q5VTE0|EF1A3_HUMAN	>sp|Q5VTE0|EF1A3_HUMAN Putative elongation factor 1-alpha-like 3 OS=Homo sapiens GN=EEF1A1P5 PE=5 SV=1	EEF1A1P5	EEF1A1P5	158078	3	2460.96	1866.74	2136.91	1944.27	2249.03	1126.18	1553.44	1685.45	1501.3	1060.49	2199.19	2077.62	2086.56	2059.25	1713.57	2023.97	2997.35	3932.28	3131.91	3170.6	3697.99	1.74292e-08	7.78918e-08	1.96351e-09	3.0988e-08	1.36782e-08	7.2521e-09	7.92904e-09	9.7153e-09	9.37043e-09	2.11047e-08	1.48594e-07	2.50345e-07	8.41031e-08	4.58098e-08	1.72121e-07	2.12365e-08	2.43105e-08	1.89417e-07	1.80887e-08	6.33136e-08	9.11755e-08
sp|Q05639|EF1A2_HUMAN	Q05639	sp|Q05639|EF1A2_HUMAN	>sp|Q05639|EF1A2_HUMAN Elongation factor 1-alpha 2 OS=Homo sapiens GN=EEF1A2 PE=1 SV=1	EEF1A2	EEF1A2	1917	4	1792.33	1293.58	1174.74	1399.06	1422.56	769.431	1057.01	1086.77	901.499	754.243	1921.39	1875.51	2219.36	1964.04	1862.58	1905.44	1532.85	1897.79	1883.43	1801.76	2077.72	1.5516e-06	3.49072e-06	1.3383e-08	1.45508e-07	5.21113e-07	9.18194e-06	1.27631e-06	8.07199e-06	7.64952e-06	0.000132472	9.11861e-08	2.7559e-07	8.22594e-07	1.25911e-06	4.84779e-08	2.6018e-08	1.35943e-06	3.50041e-06	1.4759e-06	1.64676e-06	6.40443e-07
sp|P24534|EF1B_HUMAN	P24534	sp|P24534|EF1B_HUMAN	>sp|P24534|EF1B_HUMAN Elongation factor 1-beta OS=Homo sapiens GN=EEF1B2 PE=1 SV=3	EEF1B2	EEF1B2	1933	1	151.04	194.306	188.956	176.427	163.754	199.384	170.087	207.977	180.498	188.178	178.353	172.304	170.241	180.389	148.237	167.01	128.985	127.344	125.728	134.924	115.188	2.64935e-08	4.31378e-09	1.15081e-10	2.65165e-09	4.68453e-09	4.9319e-09	3.51704e-09	1.10155e-09	3.13007e-09	2.27633e-09	2.95361e-08	5.38209e-08	5.85189e-09	1.35263e-08	2.05001e-08	3.06897e-08	1.67739e-08	4.92384e-07	3.34787e-07	1.45213e-07	3.54368e-07
sp|P26641|EF1G_HUMAN	P26641	sp|P26641|EF1G_HUMAN	>sp|P26641|EF1G_HUMAN Elongation factor 1-gamma OS=Homo sapiens GN=EEF1G PE=1 SV=3	EEF1G	EEF1G	1937	1	131.857	122.487	126.224	131.018	128.717	129.901	121.238	127.921	127.376	125.012	112.727	104.027	101.25	113.978	112.069	118.483	89.5423	100.677	86.3653	104.433	79.3165	6.76134e-07	2.68234e-07	6.90451e-07	2.73198e-06	1.38703e-08	1.1069e-07	8.52775e-08	6.38516e-08	6.37002e-08	3.07166e-08	7.3038e-07	1.9358e-06	1.71496e-07	1.95183e-08	1.15218e-05	6.09216e-07	6.12238e-09	8.79937e-07	2.32717e-07	3.32465e-07	2.52046e-07
sp|P13639|EF2_HUMAN	P13639	sp|P13639|EF2_HUMAN	>sp|P13639|EF2_HUMAN Elongation factor 2 OS=Homo sapiens GN=EEF2 PE=1 SV=4	EEF2	EEF2	1938	8	2335.39	2429.8	2384.28	2465.29	2276.01	1977.77	2074.23	1934.71	1937	1922.42	1794.45	1864.38	1590.04	1609.35	1603.12	1494.11	2080.09	1836.05	1653.84	1798	1865.33	4.76585e-08	8.93258e-08	4.40266e-09	2.13631e-08	1.16084e-08	4.56196e-08	8.07721e-08	7.22537e-08	9.67446e-09	2.66519e-08	1.41349e-06	6.04491e-07	4.86864e-07	1.85053e-07	2.78611e-06	5.66767e-08	3.49261e-08	3.77463e-07	2.15169e-07	3.12056e-07	1.0741e-07
sp|Q96C19|EFHD2_HUMAN	Q96C19	sp|Q96C19|EFHD2_HUMAN	>sp|Q96C19|EFHD2_HUMAN EF-hand domain-containing protein D2 OS=Homo sapiens GN=EFHD2 PE=1 SV=1	EFHD2	EFHD2	79180	1	569.424	566.771	604.118	667.05	596.638	476.264	474.389	420.435	453.168	440.077	222.99	263.968	210.31	201.16	311.574	226.199	228.883	224.551	203.181	217.072	236.549	1.32761e-07	2.11311e-08	1.10063e-08	2.16798e-08	1.05875e-07	5.35098e-08	1.18471e-08	3.16279e-08	1.95497e-09	2.54613e-08	2.90139e-08	2.14762e-08	5.79692e-07	9.98992e-08	3.50821e-06	3.22871e-09	3.86369e-08	3.58063e-06	1.15886e-05	2.22025e-07	2.24168e-07
sp|Q14156|EFR3A_HUMAN	Q14156	sp|Q14156|EFR3A_HUMAN	>sp|Q14156|EFR3A_HUMAN Protein EFR3 homolog A OS=Homo sapiens GN=EFR3A PE=1 SV=2	EFR3A	EFR3A	23167	1	145.035	184.807	181.013	177.571	181.408	172.356	182.515	167.933	181.076	170.797	165.97	144.387	183.768	146.149	185.176	185.458	95.7375	119.739	101.786	125.952	106.242	5.27804e-07	6.0396e-08	1.60174e-10	6.83108e-07	1.58632e-08	1.8747e-05	5.58065e-07	2.66063e-07	1.5991e-07	3.57023e-05	1.76925e-05	0.0006152	3.80202e-08	9.05912e-06	3.13184e-07	2.91793e-07	0.000338552	3.14958e-05	5.52004e-05	1.98841e-05	8.89622e-05
sp|Q9Y2G0|EFR3B_HUMAN	Q9Y2G0	sp|Q9Y2G0|EFR3B_HUMAN	>sp|Q9Y2G0|EFR3B_HUMAN Protein EFR3 homolog B OS=Homo sapiens GN=EFR3B PE=1 SV=2	EFR3B	EFR3B	22979	8	1036.07	938.238	946.948	957.416	968.316	807.226	990.048	806.165	935.994	844.087	1085.94	1086.66	1299.15	1187.87	1156.75	1376.55	1029.65	977.572	1077.32	1021.25	1018.54	6.787e-06	1.51693e-06	1.27942e-05	3.40587e-05	1.63551e-05	0.000200973	1.58816e-05	4.73445e-05	1.72445e-06	5.7368e-06	1.56695e-06	1.12165e-06	2.5475e-07	1.97072e-07	5.98833e-07	5.18628e-08	2.36933e-06	5.08015e-06	2.85277e-07	3.06757e-06	5.2904e-05
tr|E9PFD7|E9PFD7_HUMAN	E9PFD7	tr|E9PFD7|E9PFD7_HUMAN	>tr|E9PFD7|E9PFD7_HUMAN Isoform of P00533, Epidermal growth factor receptor OS=Homo sapiens GN=EGFR PE=1 SV=3	EGFR	EGFR	1956	1	67.3657	83.6187	67.1449	76.2258	61.0812	63.1678	78.4116	79.5229	90.6059	97.9386	130.97	124.461	132.491	124.454	174.442	165.84	71.7422	115.002	95.468	98.7491	94.5168	0.484267	0.502239	0.383933	0.243476	0.0674383	0.196947	0.410599	0.490037	0.189483	0.383366	7.17125e-07	2.88504e-07	1.19404e-07	1.53698e-05	2.0419e-08	5.83378e-09	1.45486e-06	2.15258e-07	3.50538e-05	5.81629e-06	1.34927e-06
sp|Q9H4M9|EHD1_HUMAN	Q9H4M9	sp|Q9H4M9|EHD1_HUMAN	>sp|Q9H4M9|EHD1_HUMAN EH domain-containing protein 1 OS=Homo sapiens GN=EHD1 PE=1 SV=2	EHD1	EHD1	10938	5	889.272	949.76	952.251	906.485	789.665	1125.44	1223.01	1220.74	1088.95	1194.92	660.379	806.305	671.845	717.514	634.002	565.933	781.125	833.773	644.303	741.763	767.14	2.49485e-08	6.07022e-09	1.39384e-09	3.56685e-08	3.21771e-08	1.98609e-08	1.4493e-08	8.66984e-09	1.0095e-07	2.2081e-08	2.70648e-07	3.45795e-06	6.47415e-05	1.24969e-05	8.27445e-05	4.72374e-06	4.16405e-08	2.16872e-07	8.99923e-07	1.84991e-08	5.74467e-08
sp|Q9NZN3|EHD3_HUMAN	Q9NZN3	sp|Q9NZN3|EHD3_HUMAN	>sp|Q9NZN3|EHD3_HUMAN EH domain-containing protein 3 OS=Homo sapiens GN=EHD3 PE=1 SV=2	EHD3	EHD3	30845	9	1438.41	1553.88	1554.06	1639.84	1417.9	1397.27	1426.06	1359.29	1250.39	1257.39	1266.76	1363.39	1033.91	1146.16	1285.35	1015.82	2899.76	2369.91	2124.96	2658.61	2233.73	1.49555e-07	6.24802e-07	2.02143e-07	1.1643e-07	1.37546e-06	4.12518e-08	1.16495e-08	1.05662e-07	1.27198e-07	5.87388e-08	8.51604e-06	9.33485e-07	0.00309698	2.98772e-05	1.12206e-05	9.287e-07	8.05175e-09	4.11784e-08	1.56056e-07	1.64767e-08	2.76672e-07
sp|Q99613-2|EIF3C_HUMAN	Q99613-2	sp|Q99613-2|EIF3C_HUMAN	>sp|Q99613-2|EIF3C_HUMAN Isoform of Q99613, Isoform 2 of Eukaryotic translation initiation factor 3 subunit C OS=Homo sapiens GN=EIF3C	EIF3C	EIF3C	8663	1	79.0761	106.151	68.1059	97.7102	87.7883	77.7975	85.2812	92.7938	104.837	66.4082	108.496	103.975	92.5704	116.524	110.165	127.824	96.7464	111.493	78.7853	49.1961	90.2834	0.000624925	1.25745e-06	0.504085	0.0228869	0.000365112	1.53018e-05	0.0636973	1.14522e-05	0.0022593	0.467425	8.14786e-07	2.99863e-07	4.81335e-06	4.0275e-07	7.58363e-05	1.68715e-06	4.43031e-07	2.98639e-06	2.92264e-06	0.0309782	6.7911e-08
sp|P60842|IF4A1_HUMAN	P60842	sp|P60842|IF4A1_HUMAN	>sp|P60842|IF4A1_HUMAN Eukaryotic initiation factor 4A-I OS=Homo sapiens GN=EIF4A1 PE=1 SV=1	EIF4A1	EIF4A1	1973	4	382.76	352.974	309.906	320.7	281.872	241.311	181.582	233.983	212.21	219.533	196.779	218.651	214.149	195.218	195.791	189.72	404.138	473.39	442.59	461.304	521.35	0.00169664	0.0192716	0.000364282	0.00589624	0.0197483	0.0078296	0.00152116	0.000907117	0.000690417	0.00120673	0.0281961	0.0106197	0.026568	0.0922226	0.0451057	0.000691335	5.6433e-08	7.3208e-07	6.60584e-07	5.49676e-07	7.52152e-07
tr|E7EQG2|E7EQG2_HUMAN	E7EQG2	tr|E7EQG2|E7EQG2_HUMAN	>tr|E7EQG2|E7EQG2_HUMAN Isoform of Q14240, Eukaryotic initiation factor 4A-II OS=Homo sapiens GN=EIF4A2 PE=1 SV=1	EIF4A2	EIF4A2	1974	2	291.426	271.049	317.136	304.493	292.937	394.456	435.338	365.819	353.84	359.997	372.614	361.172	273.671	361.236	385.923	371.548	473.108	582.688	502.584	528.343	574.114	1.21827e-07	3.9228e-07	2.73012e-08	6.44972e-07	1.46356e-05	3.01897e-07	2.40413e-08	9.16883e-08	1.47629e-06	3.12906e-08	7.71377e-07	4.54036e-06	5.49987e-06	0.00333388	5.00333e-07	9.14092e-05	9.11669e-09	2.0456e-08	3.72383e-08	1.01391e-08	1.48179e-07
sp|P06730|IF4E_HUMAN	P06730	sp|P06730|IF4E_HUMAN	>sp|P06730|IF4E_HUMAN Eukaryotic translation initiation factor 4E OS=Homo sapiens GN=EIF4E PE=1 SV=2	EIF4E	EIF4E	1977	1	168.312	154.786	155.468	172.511	148.955	134.676	125.034	133.937	133.403	115.926	145.286	141.095	123.282	135.428	153.462	138.759	142.43	166.757	140.868	144.995	137.781	2.43484e-07	2.22367e-05	0.000106435	3.82038e-07	3.21258e-05	0.000742575	7.70651e-05	0.00128641	1.24799e-05	0.001107	4.03999e-05	8.16959e-05	0.000143651	0.000220535	1.04965e-06	2.18272e-05	5.15502e-05	2.4379e-07	3.89179e-06	0.000260794	1.66543e-06
tr|D3DQV9|D3DQV9_HUMAN	D3DQV9	tr|D3DQV9|D3DQV9_HUMAN	>tr|D3DQV9|D3DQV9_HUMAN Isoform of P78344, Eukaryotic translation initiation factor 4 gamma 2 (Fragment) OS=Homo sapiens GN=EIF4G2 PE=1 SV=1	EIF4G2	EIF4G2	1982	2	202.249	176.84	194.495	150.045	193.508	165.161	169.166	169.681	176.927	174.353	240.398	197.378	242.916	230.079	190.666	209.127	244.457	279.399	254.728	234.302	294.631	0.155145	0.0430707	0.0375299	0.0102338	0.0734094	0.076222	0.00647461	0.00358905	0.0248914	0.000657838	1.83755e-05	0.0150037	0.000135538	0.000363559	0.0116769	0.00798439	1.22971e-05	0.000167586	1.43354e-05	1.02744e-05	1.60205e-05
sp|O43432-4|IF4G3_HUMAN	O43432-4	sp|O43432-4|IF4G3_HUMAN	>sp|O43432-4|IF4G3_HUMAN Isoform of O43432, Isoform 4 of Eukaryotic translation initiation factor 4 gamma 3 OS=Homo sapiens GN=EIF4G3	EIF4G3	EIF4G3	8672	1	148.982	172.338	173.769	172.341	181.768	147.159	175.772	204.64	185.02	141.931	146.779	152.538	169.411	164.627	179.234	191.256	173.135	142.293	207.369	166.979	160.794	3.03297e-05	1.85145e-06	3.98631e-06	6.69525e-07	1.72736e-05	0.000113474	0.000303533	1.71705e-06	1.32012e-05	2.4478e-06	1.91704e-06	1.86154e-05	8.56033e-07	7.30319e-06	2.24717e-05	1.17896e-06	2.51267e-06	2.12974e-06	6.02343e-08	4.18867e-06	1.02077e-05
sp|Q15056-2|IF4H_HUMAN	Q15056-2	sp|Q15056-2|IF4H_HUMAN	>sp|Q15056-2|IF4H_HUMAN Isoform of Q15056, Isoform Short of Eukaryotic translation initiation factor 4H OS=Homo sapiens GN=EIF4H	EIF4H	EIF4H	7458	2	430.176	520.9	512.891	560.1	486.245	478.678	450.653	480.85	478.678	419.141	382.506	445.059	382.792	387.422	409.054	352.034	775.859	663.246	631.645	720.138	715.25	1.03436e-07	1.16318e-08	4.28599e-10	9.17199e-09	1.72897e-08	1.7012e-07	1.81496e-09	1.95576e-09	3.37134e-08	6.41238e-08	1.77428e-08	5.80141e-08	2.1538e-07	1.21143e-08	8.3293e-09	9.29528e-08	1.32293e-09	2.09585e-08	1.5567e-08	3.44125e-09	3.78936e-08
sp|P55010|IF5_HUMAN	P55010	sp|P55010|IF5_HUMAN	>sp|P55010|IF5_HUMAN Eukaryotic translation initiation factor 5 OS=Homo sapiens GN=EIF5 PE=1 SV=2	EIF5	EIF5	1983	1	173.015	154.597	180.408	196.823	175.022	200.227	206.602	197.318	203.633	190.373	149.015	155.001	120.593	148.477	155.601	166.841	241.624	231.885	157.294	191.273	217.017	2.57725e-08	0.000105996	0.00230882	1.18631e-05	0.000118635	1.12701e-05	1.98865e-06	7.78477e-07	5.2005e-05	9.38561e-06	0.000808909	0.00127081	2.69637e-05	4.40882e-05	0.00376754	0.00010468	6.02434e-08	3.65304e-06	1.36409e-07	1.34975e-06	5.87264e-07
tr|B1AM48|B1AM48_HUMAN	B1AM48	tr|B1AM48|B1AM48_HUMAN	>tr|B1AM48|B1AM48_HUMAN Isoform of Q12926, ELAV-like protein (Fragment) OS=Homo sapiens GN=ELAVL2 PE=1 SV=1	ELAVL2	ELAVL2	1993	1	157.709	118.751	129.229	148.56	176.011	135.21	162.05	142.876	167.876	175.908	274.648	220.681	212.431	232.038	204.089	176.953	159.359	165.621	185.89	176.121	150.676	1.8082e-08	5.8461e-06	8.27267e-07	6.9278e-09	7.30223e-07	7.54674e-09	1.41642e-09	6.3829e-06	1.51743e-08	4.65932e-09	3.6363e-08	2.85124e-08	4.06613e-08	4.86079e-09	2.19495e-07	4.32153e-08	2.01461e-08	4.12152e-06	2.82553e-08	6.7457e-07	1.31116e-07
sp|Q5R3F8|PPR29_HUMAN	Q5R3F8	sp|Q5R3F8|PPR29_HUMAN	>sp|Q5R3F8|PPR29_HUMAN Protein phosphatase 1 regulatory subunit 29 OS=Homo sapiens GN=ELFN2 PE=1 SV=1	ELFN2	ELFN2	114794	1	152.486	147.66	142.005	153.757	138.89	132.103	127.875	152.996	145.39	146.127	130.509	112.098	159.091	122.058	114.369	140.311	68.4666	69.7104	70.967	75.8696	62.5176	1.98981e-09	1.95306e-07	3.52276e-10	1.07611e-08	6.09705e-08	6.35886e-08	5.60566e-10	2.06158e-08	4.93473e-07	1.83482e-07	1.77717e-07	9.45554e-08	2.00814e-06	4.1178e-07	2.46348e-08	4.04177e-09	1.25274e-06	0.00171619	6.96328e-06	6.00906e-05	0.00430276
tr|Q5JVZ5|Q5JVZ5_HUMAN	Q5JVZ5	tr|Q5JVZ5|Q5JVZ5_HUMAN	>tr|Q5JVZ5|Q5JVZ5_HUMAN Isoform of Q96JJ3, Engulfment and cell motility protein 2 OS=Homo sapiens GN=ELMO2 PE=1 SV=1	ELMO2	ELMO2	63916	4	763.455	757.349	738.241	737.945	663.375	792.026	801.052	773.016	732.685	881.73	778.654	727.757	1026.94	861.515	793.25	765.002	553.507	625.193	489.499	538.564	613.888	5.19331e-07	2.36305e-06	2.27412e-07	4.68061e-07	3.08084e-06	2.53985e-06	8.60157e-07	1.86941e-06	6.75763e-06	1.80255e-06	9.98034e-07	1.61891e-05	9.69678e-07	8.93226e-07	6.42704e-06	8.46254e-07	5.04532e-06	4.50161e-06	9.91028e-05	8.45443e-05	1.71905e-05
sp|Q8N766-3|EMC1_HUMAN	Q8N766-3	sp|Q8N766-3|EMC1_HUMAN	>sp|Q8N766-3|EMC1_HUMAN Isoform of Q8N766, Isoform 3 of ER membrane protein complex subunit 1 OS=Homo sapiens GN=EMC1	EMC1	EMC1	23065	1	133.819	134.716	127.535	103.164	111.55	151.843	118.01	127.676	142.073	145.833	130.841	127.599	130.875	122.911	125.959	139.424	107.958	113.892	109.878	115.727	114.117	3.27796e-06	0.00381395	5.97166e-05	0.00105498	7.9554e-05	0.00507819	0.000300304	0.000282372	0.000281801	0.00164556	3.01029e-05	2.43944e-07	2.13585e-08	6.24778e-08	2.36776e-06	5.41543e-06	2.74205e-09	8.69317e-08	1.87626e-08	8.06521e-07	3.98851e-08
sp|Q15006|EMC2_HUMAN	Q15006	sp|Q15006|EMC2_HUMAN	>sp|Q15006|EMC2_HUMAN ER membrane protein complex subunit 2 OS=Homo sapiens GN=EMC2 PE=1 SV=1	EMC2	EMC2	9694	1	113.52	118.331	102.282	107.639	115.876	126.464	118.697	107.934	119.225	115.818	122.142	114.675	120.004	125.622	133.825	133.579	93.981	94.5492	102.088	105.795	91.0542	2.75443e-08	3.35216e-05	2.50226e-07	4.67681e-06	1.08811e-07	4.90592e-07	4.24833e-08	3.06967e-06	5.10981e-09	3.70931e-10	2.72196e-07	2.12315e-08	8.49365e-08	6.54031e-06	4.29871e-06	3.00806e-08	2.21908e-06	1.83586e-05	4.96625e-07	1.65646e-07	8.32265e-07
sp|Q9BV81|EMC6_HUMAN	Q9BV81	sp|Q9BV81|EMC6_HUMAN	>sp|Q9BV81|EMC6_HUMAN ER membrane protein complex subunit 6 OS=Homo sapiens GN=EMC6 PE=1 SV=1	EMC6	EMC6	83460	1	112.591	121.684	113.865	103.435	127.867	109.39	119.6	136.607	131.107	125.18	139.419	125.65	143.294	126.411	126.091	138.894	99.294	103.399	107.434	99.9688	103.333	1.80447e-07	0.000305949	9.23795e-06	1.10503e-06	3.01949e-07	1.42134e-08	1.33248e-09	2.93495e-08	1.83658e-07	2.85338e-07	3.30927e-08	3.11071e-06	2.75828e-07	1.28828e-05	8.84123e-08	4.55716e-08	0.000587295	5.22785e-08	4.15447e-07	2.65215e-05	5.98692e-06
sp|P06733|ENOA_HUMAN	P06733	sp|P06733|ENOA_HUMAN	>sp|P06733|ENOA_HUMAN Alpha-enolase OS=Homo sapiens GN=ENO1 PE=1 SV=2	ENO1	ENO1	2023	3	4214.55	4614.69	5183.06	5118.88	4674.39	3060.01	3130.88	3022.93	2768.31	2758.42	2500.64	2761.59	1791	2073.16	2397.6	1885.89	1114.31	849.553	1046.07	1163.98	828.445	1.14364e-08	3.52246e-08	2.22079e-09	6.68745e-09	2.64095e-08	1.32403e-08	8.9084e-09	1.75006e-08	1.24963e-08	4.33886e-09	2.41221e-08	4.01419e-08	5.98969e-09	2.58713e-09	1.76499e-08	2.13657e-09	2.99756e-08	1.08427e-08	4.5066e-07	2.39362e-08	6.08557e-07
sp|P09104|ENOG_HUMAN	P09104	sp|P09104|ENOG_HUMAN	>sp|P09104|ENOG_HUMAN Gamma-enolase OS=Homo sapiens GN=ENO2 PE=1 SV=3	ENO2	ENO2	2026	7	11177	9211.99	9708.38	9726.92	9023.87	8235.8	7489.61	7118.96	7227	7500.9	3886.49	4140.56	2638.97	2732.22	3753.46	3942.23	2194.69	2012.75	2082.24	2614.88	2024.75	1.08199e-08	5.67316e-08	6.29825e-10	2.23267e-08	7.06531e-09	1.04949e-08	4.65479e-09	6.11687e-09	3.76824e-09	2.65739e-09	4.69348e-08	1.95587e-07	3.04637e-08	1.30011e-07	4.74954e-08	1.3632e-08	2.09469e-07	3.16112e-07	1.12719e-07	1.84198e-07	6.56626e-06
sp|Q9H4G0-2|E41L1_HUMAN;sp|Q9H4G0|E41L1_HUMAN;tr|A0A0C4DH22|A0A0C4DH22_HUMAN	Q9H4G0-2;Q9H4G0;A0A0C4DH22	sp|Q9H4G0-2|E41L1_HUMAN;sp|Q9H4G0|E41L1_HUMAN;tr|A0A0C4DH22|A0A0C4DH22_HUMAN	>sp|Q9H4G0-2|E41L1_HUMAN Isoform of Q9H4G0, Isoform 2 of Band 4.1-like protein 1 OS=Homo sapiens GN=EPB41L1;>sp|Q9H4G0|E41L1_HUMAN Band 4.1-like protein 1 OS=Homo sapiens GN=EPB41L1 PE=1 SV=2;>tr|A0A0C4DH22|A0A0C4DH22_HUMAN Isoform of Q9H4G0, Band 4.1-like protein 1 OS=Homo sapiens GN=EPB41L1 PE=1 SV=1	EPB41L1	EPB41L1	2036	8	2682.73	2542.28	2388.91	2042.48	2691.89	2872.26	2876.41	2601.46	2713.49	2989.96	2732.67	2671.14	2714.96	2620.77	2426.69	3022.34	4945.8	4291.25	4832.02	5055.63	4049.37	4.90701e-08	8.86856e-09	1.47878e-09	1.75666e-08	2.45379e-08	2.40643e-08	3.06619e-09	7.90588e-09	4.76156e-09	3.58544e-09	6.00958e-08	5.85555e-08	1.03259e-08	1.86418e-08	9.24682e-08	4.32557e-09	9.60053e-09	7.77302e-08	4.27474e-08	1.59669e-08	1.51839e-07
sp|O43491-4|E41L2_HUMAN;sp|O43491-3|E41L2_HUMAN	O43491-4;O43491-3	sp|O43491-4|E41L2_HUMAN;sp|O43491-3|E41L2_HUMAN	>sp|O43491-4|E41L2_HUMAN Isoform of O43491, Isoform 4 of Band 4.1-like protein 2 OS=Homo sapiens GN=EPB41L2;>sp|O43491-3|E41L2_HUMAN Isoform of O43491, Isoform 3 of Band 4.1-like protein 2 OS=Homo sapiens GN=EPB41L2	EPB41L2	EPB41L2	2037	1	63.3739	88.7988	68.8732	83.0371	65.7897	53.3376	64.4111	86.9491	65.3261	68.0929	93.5628	168.515	154.808	162.523	140.993	156.182	104.104	87.5681	45.0653	90.5004	82.8612	0.0357097	0.0134542	0.00227026	0.00665561	0.00608569	0.522677	0.4819	0.438474	0.320392	0.523643	6.21065e-07	4.65723e-08	7.63085e-09	5.47738e-08	5.99501e-08	8.12803e-09	4.45768e-07	8.56379e-07	0.0276307	1.22774e-05	3.44203e-07
sp|Q9Y2J2-2|E41L3_HUMAN;tr|A0A0A0MRA8|A0A0A0MRA8_HUMAN;sp|Q9Y2J2|E41L3_HUMAN	Q9Y2J2-2;A0A0A0MRA8;Q9Y2J2	sp|Q9Y2J2-2|E41L3_HUMAN;tr|A0A0A0MRA8|A0A0A0MRA8_HUMAN;sp|Q9Y2J2|E41L3_HUMAN	>sp|Q9Y2J2-2|E41L3_HUMAN Isoform of Q9Y2J2, Isoform 2 of Band 4.1-like protein 3 OS=Homo sapiens GN=EPB41L3;>tr|A0A0A0MRA8|A0A0A0MRA8_HUMAN Isoform of Q9Y2J2, Band 4.1-like protein 3 OS=Homo sapiens GN=EPB41L3 PE=1 SV=1;>sp|Q9Y2J2|E41L3_HUMAN Band 4.1-like protein 3 OS=Homo sapiens GN=EPB41L3 PE=1 SV=2	EPB41L3	EPB41L3	23136	7	4027.15	3727.23	3514.54	3011	3631.39	2670.88	2433.92	2762.54	2948.53	2341.07	2959.22	3238.71	3073.98	2855.33	3209.02	4065.31	7067.96	5946.22	6577.65	7413.5	5305.09	4.55441e-09	2.90599e-08	1.71325e-10	5.90658e-09	5.61225e-09	1.7623e-08	8.60813e-10	5.72981e-09	2.02957e-09	9.74262e-10	3.92156e-08	4.34307e-08	5.39091e-09	8.02986e-09	3.90345e-08	4.26243e-09	1.4102e-08	3.70933e-08	8.43945e-09	9.70568e-09	5.96731e-08
sp|P54764|EPHA4_HUMAN	P54764	sp|P54764|EPHA4_HUMAN	>sp|P54764|EPHA4_HUMAN Ephrin type-A receptor 4 OS=Homo sapiens GN=EPHA4 PE=1 SV=1	EPHA4	EPHA4	2043	8	1433.59	1620.3	1517.24	1435.4	1336.61	1085.27	1237.14	1339.52	1172.08	1147.28	1438.41	1390.45	1902.22	1602.68	1552.4	1538.19	1297.1	1305.85	1355.44	1268.31	1473.26	1.24093e-07	1.2427e-07	2.24525e-08	9.03838e-08	1.203e-07	2.0382e-08	4.29488e-09	1.56481e-08	2.80451e-08	1.70778e-07	1.45995e-08	3.24678e-08	1.1071e-08	3.4783e-09	3.94556e-08	5.14453e-09	8.00621e-08	3.0769e-07	1.63242e-07	1.30748e-07	5.1284e-08
sp|P29323-2|EPHB2_HUMAN	P29323-2	sp|P29323-2|EPHB2_HUMAN	>sp|P29323-2|EPHB2_HUMAN Isoform of P29323, Isoform 2 of Ephrin type-B receptor 2 OS=Homo sapiens GN=EPHB2	EPHB2	EPHB2	2048	1	149.139	127.861	145.281	142.771	147.963	122.384	103.018	123.029	138.069	131.842	144.903	127.72	156.216	150.377	151.549	176.415	125.035	141.081	149.421	124.509	123.8	2.62205e-08	2.72452e-08	4.47906e-09	2.09102e-07	1.7898e-05	9.13075e-06	1.04314e-05	0.00021113	1.91521e-06	1.37688e-07	4.80328e-07	5.84441e-06	7.17123e-06	3.15955e-05	4.03615e-06	1.17756e-06	3.63941e-06	1.16044e-05	7.54771e-07	2.2825e-07	6.39987e-06
sp|P07099|HYEP_HUMAN	P07099	sp|P07099|HYEP_HUMAN	>sp|P07099|HYEP_HUMAN Epoxide hydrolase 1 OS=Homo sapiens GN=EPHX1 PE=1 SV=1	EPHX1	EPHX1	2052	1	144.056	154.859	133.4	153.129	142.681	144.659	129.352	155.172	153.651	175.464	203.52	186.692	253.204	205.319	197.815	216.588	767.788	807.497	517.136	573.998	778.463	4.27875e-05	0.000920825	0.00168006	1.58782e-05	0.00200417	0.00425873	2.4498e-05	0.000373657	1.46894e-05	0.00116983	1.20356e-05	7.33616e-05	2.09795e-07	0.00837783	3.90085e-06	1.73134e-06	1.50519e-09	4.95739e-08	1.91276e-08	6.24665e-05	1.35025e-08
sp|Q9Y6I3-3|EPN1_HUMAN	Q9Y6I3-3	sp|Q9Y6I3-3|EPN1_HUMAN	>sp|Q9Y6I3-3|EPN1_HUMAN Isoform of Q9Y6I3, Isoform 3 of Epsin-1 OS=Homo sapiens GN=EPN1	EPN1	EPN1	29924	1	330.926	358.851	367.637	420.67	331.352	208.194	156.933	266.637	210.661	169.622	161.404	213.161	140.417	173.568	201.48	176.278	142.861	153.326	117.972	142.054	117.2	1.39408e-08	2.39655e-08	1.014e-10	2.24017e-09	8.98102e-09	1.28429e-08	4.63653e-09	1.27023e-08	1.21731e-09	3.01731e-08	1.45736e-08	4.376e-08	1.36031e-06	1.2257e-07	2.06327e-08	4.0191e-09	5.46656e-08	6.29362e-08	1.17841e-07	1.10421e-08	3.71859e-08
sp|P07814|SYEP_HUMAN	P07814	sp|P07814|SYEP_HUMAN	>sp|P07814|SYEP_HUMAN Bifunctional glutamate/proline--tRNA ligase OS=Homo sapiens GN=EPRS PE=1 SV=5	EPRS	EPRS	2058	1	95.3472	93.6142	99.1983	93.639	85.4621	98.9929	75.5795	94.568	99.0212	87.9845	89.7203	80.7697	69.1996	71.3355	82.7827	97.1633	111.486	111.049	84.9768	92.4668	99.3678	0.00385979	0.0689891	0.00120439	0.000153782	0.000915897	8.77812e-05	1.0602e-05	0.000197054	0.000105077	3.06246e-05	7.34451e-07	0.000111212	0.00651935	0.0053687	0.00665482	0.000462396	1.44155e-08	4.7285e-06	3.22095e-05	2.18266e-07	4.68035e-07
sp|Q9UBC2-3|EP15R_HUMAN	Q9UBC2-3	sp|Q9UBC2-3|EP15R_HUMAN	>sp|Q9UBC2-3|EP15R_HUMAN Isoform of Q9UBC2, Isoform 3 of Epidermal growth factor receptor substrate 15-like 1 OS=Homo sapiens GN=EPS15L1	EPS15L1	EPS15L1	58513	4	548.381	577.005	578.692	592.753	562.204	566.317	596.097	527.529	531.32	591.349	506.541	539.461	512.479	529.677	599.715	526.366	729.959	589.339	686.902	660.227	535.685	7.06733e-08	1.44211e-07	1.52406e-07	1.71458e-06	4.3694e-07	1.03259e-07	7.79733e-08	2.78824e-06	3.72741e-07	5.21964e-07	4.30225e-07	2.07768e-07	1.31243e-05	8.59638e-07	2.58364e-07	1.86176e-07	5.00764e-08	3.08467e-07	8.63775e-08	3.48436e-08	1.04863e-06
sp|Q96RT1-7|LAP2_HUMAN	Q96RT1-7	sp|Q96RT1-7|LAP2_HUMAN	>sp|Q96RT1-7|LAP2_HUMAN Isoform of Q96RT1, Isoform 7 of Protein LAP2 OS=Homo sapiens GN=ERBB2IP	ERBB2IP	ERBB2IP	55914	1	368.672	362.576	379.713	403.522	484.522	293.702	242.7	304.178	309.416	303.24	384.276	291.349	389.44	412.47	346.529	371.203	166.097	140.416	183.836	145.027	118.742	0.000109791	3.47192e-05	5.79633e-07	1.97577e-05	7.82387e-06	1.78531e-05	5.16565e-05	1.04484e-05	1.10609e-05	2.58703e-06	1.75828e-06	4.09607e-05	6.70578e-06	8.12623e-06	4.1254e-07	1.86988e-05	8.63383e-05	0.00298411	0.00481042	0.00105559	0.00325535
sp|Q8IUD2-4|RB6I2_HUMAN	Q8IUD2-4	sp|Q8IUD2-4|RB6I2_HUMAN	>sp|Q8IUD2-4|RB6I2_HUMAN Isoform of Q8IUD2, Isoform 4 of ELKS/Rab6-interacting/CAST family member 1 OS=Homo sapiens GN=ERC1	ERC1	ERC1	23085	4	386.368	364.453	364.025	363.228	362.609	484.776	513.339	463.149	462.687	489.254	599.896	573.633	613.606	615.226	471.89	505.947	274.926	283.184	277.743	261.94	264.267	9.65384e-08	3.50766e-06	9.96565e-08	4.5085e-07	2.24273e-06	2.07877e-07	1.48347e-08	1.74091e-07	3.51705e-08	1.14205e-08	3.3303e-07	5.35828e-08	1.16779e-08	2.09009e-08	7.3203e-07	2.44904e-07	0.000376212	0.00010829	0.000225219	0.000264448	2.4154e-05
sp|O15083|ERC2_HUMAN	O15083	sp|O15083|ERC2_HUMAN	>sp|O15083|ERC2_HUMAN ERC protein 2 OS=Homo sapiens GN=ERC2 PE=1 SV=3	ERC2	ERC2	26059	9	3299.19	2644.98	2565.14	2789.98	2844.57	2292.72	2127.46	2353.21	2553.94	2380.78	3745.07	3372.37	3605.32	4005.06	3154.06	3514.66	1876.75	1579.44	2090.92	1921.39	1502.41	2.33128e-08	1.6473e-07	3.14716e-09	4.65327e-09	2.37083e-08	4.2702e-08	2.71909e-08	7.03468e-08	1.36511e-08	7.94074e-09	1.73218e-07	1.44622e-07	9.67739e-08	2.8738e-08	8.94653e-08	8.05182e-09	1.74649e-08	7.27298e-07	4.61483e-08	4.96053e-08	1.91802e-06
sp|Q969X5-2|ERGI1_HUMAN	Q969X5-2	sp|Q969X5-2|ERGI1_HUMAN	>sp|Q969X5-2|ERGI1_HUMAN Isoform of Q969X5, Isoform 2 of Endoplasmic reticulum-Golgi intermediate compartment protein 1 OS=Homo sapiens GN=ERGIC1	ERGIC1	ERGIC1	57222	1	162.637	216.974	162.654	164.132	163.803	107.967	165.692	194.839	183.358	130.25	225.267	193.339	201.428	198.16	193.168	194.653	157.473	168.456	191.668	164.818	174.055	0.000623502	5.38267e-06	1.22957e-05	0.000374157	1.45886e-05	6.82549e-08	1.69028e-07	8.10938e-09	1.14329e-06	1.97276e-06	0.000301778	6.21204e-06	8.88766e-06	6.20054e-05	5.1394e-05	8.0937e-08	6.03881e-08	2.5907e-05	2.66891e-05	6.41728e-06	0.000176568
sp|O94905|ERLN2_HUMAN	O94905	sp|O94905|ERLN2_HUMAN	>sp|O94905|ERLN2_HUMAN Erlin-2 OS=Homo sapiens GN=ERLIN2 PE=1 SV=1	ERLIN2	ERLIN2	11160	4	615.114	582.32	571.359	557.592	624.663	364.454	372.882	344.086	405.405	404.67	486.043	478.361	557.091	500.267	446.044	467.155	665.597	749.178	641.914	665.318	757.191	4.44005e-08	6.57011e-06	1.55891e-08	1.09181e-07	2.70714e-07	0.000124172	0.000671571	5.92928e-05	3.95279e-07	0.000504656	1.15545e-06	6.11882e-06	4.30166e-06	1.82508e-07	8.14599e-06	2.06111e-06	2.83581e-08	4.13761e-07	2.7664e-07	1.40919e-07	3.90156e-07
tr|E7ER77|E7ER77_HUMAN	E7ER77	tr|E7ER77|E7ER77_HUMAN	>tr|E7ER77|E7ER77_HUMAN Isoform of Q7Z2K6, Endoplasmic reticulum metallopeptidase 1 OS=Homo sapiens GN=ERMP1 PE=1 SV=1	ERMP1	ERMP1	79956	1	97.569	100.423	80.3486	80.4292	99.535	96.6814	92.9395	110.096	107.506	110.191	140.361	127.509	147.416	141.698	145.175	175.489	96.215	79.4334	87.2208	95.0573	100.18	1.23168e-05	3.64515e-09	1.34755e-07	2.27682e-06	6.14301e-07	0.000562857	5.29632e-07	7.81944e-09	1.29828e-05	3.32748e-07	2.99665e-08	1.21096e-06	1.08206e-08	1.12615e-09	8.9071e-08	7.88152e-09	4.5819e-05	0.0012789	1.53838e-07	5.90863e-06	3.36427e-06
sp|P30040|ERP29_HUMAN	P30040	sp|P30040|ERP29_HUMAN	>sp|P30040|ERP29_HUMAN Endoplasmic reticulum resident protein 29 OS=Homo sapiens GN=ERP29 PE=1 SV=4	ERP29	ERP29	10961	2	536.972	593.737	546.599	514.695	510.765	615.841	682.014	706.317	667.14	715.329	859.198	813.435	942.498	781.962	837.632	789.244	602.994	603.833	641.307	602.636	599.445	8.44631e-08	7.90682e-06	1.64067e-06	0.000822559	1.78626e-06	9.2212e-08	4.74791e-09	1.11412e-08	8.61174e-08	0.000310429	4.61852e-08	3.9553e-08	5.10569e-09	3.54412e-09	1.34306e-07	6.66909e-09	1.67354e-07	3.90463e-08	9.18361e-08	7.52516e-09	2.95761e-07
sp|Q9BSJ8|ESYT1_HUMAN	Q9BSJ8	sp|Q9BSJ8|ESYT1_HUMAN	>sp|Q9BSJ8|ESYT1_HUMAN Extended synaptotagmin-1 OS=Homo sapiens GN=ESYT1 PE=1 SV=1	ESYT1	ESYT1	23344	3	148.756	166.794	122.081	165.374	123.209	133.999	116.307	107.948	139.37	136.823	177.575	215.122	258.774	194.342	247.6	217.91	355.253	395.003	462.921	431.038	370.404	0.382807	0.312853	0.257017	0.166333	0.11755	0.0250814	0.316832	0.144697	0.0366904	0.0742868	0.0184394	0.00145893	5.51987e-05	0.00205024	0.000194964	0.00109075	4.44839e-07	2.06259e-06	1.36009e-06	1.85078e-06	2.45208e-05
tr|H7BXI1|H7BXI1_HUMAN	H7BXI1	tr|H7BXI1|H7BXI1_HUMAN	>tr|H7BXI1|H7BXI1_HUMAN Isoform of A0FGR8, Extended synaptotagmin-2 (Fragment) OS=Homo sapiens GN=ESYT2 PE=1 SV=1	ESYT2	ESYT2	57488	3	110.278	122.871	154.65	135.426	138.253	486.988	617.502	431.875	129.176	133.653	159.263	192.546	220.439	168.147	173.068	180.439	266.501	257.256	300.534	295.697	238.182	0.00280446	0.00602387	0.000826744	0.124718	5.07666e-05	0.214127	0.38008	0.132825	0.0171384	0.143985	0.0589129	0.000528037	0.00268952	0.0283863	0.106794	0.0017399	8.66995e-09	3.15688e-07	3.59732e-08	1.57642e-07	3.92232e-06
sp|P13804|ETFA_HUMAN	P13804	sp|P13804|ETFA_HUMAN	>sp|P13804|ETFA_HUMAN Electron transfer flavoprotein subunit alpha, mitochondrial OS=Homo sapiens GN=ETFA PE=1 SV=1	ETFA	ETFA	2108	1	394.585	361.148	364.445	383.002	338.693	403.73	364.013	335.622	328.671	383.762	277.337	330.328	168.477	240.495	210.288	252.411	207.992	227.528	225.635	244.645	203.13	1.58766e-06	2.20141e-06	4.93587e-06	0.000394891	8.89096e-06	1.29027e-06	6.03483e-06	1.15812e-07	2.03897e-06	4.11561e-06	7.96707e-07	7.45755e-07	0.000587118	1.23487e-06	0.0151461	4.83704e-06	3.51738e-09	8.20152e-09	3.40002e-09	1.9987e-08	2.15522e-08
sp|Q16134|ETFD_HUMAN	Q16134	sp|Q16134|ETFD_HUMAN	>sp|Q16134|ETFD_HUMAN Electron transfer flavoprotein-ubiquinone oxidoreductase, mitochondrial OS=Homo sapiens GN=ETFDH PE=1 SV=2	ETFDH	ETFDH	2110	3	964.868	820.793	907.641	839.187	1059.11	680.728	730.719	713.002	792.193	768.54	1520.72	1268.17	1180.21	1424.53	1074.99	1053.62	657.302	638.007	667.12	579.992	709.675	1.23441e-08	2.89184e-08	1.34029e-09	2.04284e-08	1.25814e-08	4.24045e-09	3.36075e-09	5.61573e-09	2.62971e-09	7.06559e-09	1.79135e-08	5.23602e-08	4.7114e-09	3.43441e-08	5.64764e-08	2.70341e-09	1.17258e-08	9.64955e-08	8.21343e-08	7.20257e-08	8.19839e-08
sp|Q9NV70-2|EXOC1_HUMAN	Q9NV70-2	sp|Q9NV70-2|EXOC1_HUMAN	>sp|Q9NV70-2|EXOC1_HUMAN Isoform of Q9NV70, Isoform 2 of Exocyst complex component 1 OS=Homo sapiens GN=EXOC1	EXOC1	EXOC1	55763	4	316.164	435.358	378.677	415.217	350.345	389.72	401.661	370.508	382.164	377.041	355.71	393.804	401.963	482.136	372.748	282.212	450.751	434.397	420.167	420.594	442.396	0.000160537	6.90187e-05	0.000121236	0.075178	3.27759e-05	9.5002e-07	1.45973e-06	8.67637e-07	8.13865e-07	1.97374e-05	0.000589454	1.1858e-05	0.00695061	0.000879044	0.00466441	9.83921e-06	5.25603e-06	5.42895e-07	8.68448e-07	4.56893e-05	9.05098e-07
sp|Q96KP1|EXOC2_HUMAN	Q96KP1	sp|Q96KP1|EXOC2_HUMAN	>sp|Q96KP1|EXOC2_HUMAN Exocyst complex component 2 OS=Homo sapiens GN=EXOC2 PE=1 SV=1	EXOC2	EXOC2	55770	3	308.095	286.663	268.903	272.875	268.689	315.024	318.928	257.993	290.034	334.288	234.153	246.054	272.508	230.42	250.543	237.497	307.754	278.425	249.286	259.258	324.257	1.59539e-06	1.3184e-05	2.53158e-06	1.01742e-05	5.19067e-06	5.09959e-08	4.83976e-09	1.90358e-06	3.92767e-07	2.92454e-08	0.000445301	1.91721e-05	0.000340786	0.000587428	7.36147e-06	1.37524e-05	8.09016e-08	7.18591e-07	2.06454e-05	5.20757e-06	3.35195e-07
sp|O60645-2|EXOC3_HUMAN	O60645-2	sp|O60645-2|EXOC3_HUMAN	>sp|O60645-2|EXOC3_HUMAN Isoform of O60645, Isoform 2 of Exocyst complex component 3 OS=Homo sapiens GN=EXOC3	EXOC3	EXOC3	11336	3	406.406	430.767	380.181	335.211	379.351	518.445	532.024	460.369	488.013	528.408	390.773	413.952	408.96	344.189	380.788	369.786	549.963	545.475	469.273	499.369	558.179	1.65842e-07	3.26722e-06	5.59774e-06	6.84516e-06	1.95563e-05	9.05041e-06	8.653e-06	1.43224e-07	1.00487e-07	7.03193e-07	0.000216605	4.88961e-06	5.70341e-06	0.000195433	2.96597e-05	3.17437e-05	9.25954e-07	1.24829e-06	8.43089e-06	1.57924e-05	0.000137584
sp|Q96A65|EXOC4_HUMAN	Q96A65	sp|Q96A65|EXOC4_HUMAN	>sp|Q96A65|EXOC4_HUMAN Exocyst complex component 4 OS=Homo sapiens GN=EXOC4 PE=1 SV=1	EXOC4	EXOC4	60412	4	811.116	869.048	801.789	648.61	721.546	931.911	969.099	827.843	841.461	996.98	654.498	801.89	807.565	700.55	703.607	714.786	1055.41	953.01	860.334	866.138	1069.22	4.99408e-09	1.81908e-07	1.74497e-07	6.39189e-08	1.01172e-06	1.11527e-07	6.07111e-09	5.70332e-09	2.87447e-07	1.93551e-08	5.36454e-06	2.49903e-06	1.10474e-06	1.55693e-06	1.46429e-06	3.62617e-06	5.81197e-07	3.21302e-07	1.49117e-07	5.59772e-08	1.57376e-07
sp|O00471|EXOC5_HUMAN	O00471	sp|O00471|EXOC5_HUMAN	>sp|O00471|EXOC5_HUMAN Exocyst complex component 5 OS=Homo sapiens GN=EXOC5 PE=1 SV=1	EXOC5	EXOC5	10640	4	407.674	337.749	209.043	334.435	360.495	440.412	464.481	400.525	364.825	424.305	320.09	348.663	303.638	312.935	274.297	288.495	509.506	506.653	419.391	426.181	531.81	1.17704e-07	2.64361e-06	0.137301	2.06486e-06	7.74255e-06	5.07578e-07	3.47068e-08	2.35033e-07	4.82616e-05	1.07171e-06	3.39644e-05	2.73392e-05	0.000562632	3.0071e-05	0.000343858	7.2442e-05	2.23745e-07	2.43145e-07	1.5022e-07	1.51861e-05	1.28114e-06
sp|Q9Y2D4|EXC6B_HUMAN	Q9Y2D4	sp|Q9Y2D4|EXC6B_HUMAN	>sp|Q9Y2D4|EXC6B_HUMAN Exocyst complex component 6B OS=Homo sapiens GN=EXOC6B PE=1 SV=3	EXOC6B	EXOC6B	23233	3	213.902	268.294	252.534	276.014	234.926	292.556	288.81	298.289	268.265	303.991	216.03	212.033	212.627	203.536	223.214	212.61	314.632	278.034	228.881	230.199	319.672	5.35477e-07	4.19997e-05	6.47791e-06	5.0151e-07	9.6114e-05	1.73201e-08	7.91147e-08	1.20933e-06	3.57606e-08	1.37799e-06	9.86769e-05	6.01314e-05	0.000274633	0.00214804	0.000907939	1.1341e-05	4.78887e-08	2.49478e-06	9.366e-06	1.75602e-06	1.13864e-06
tr|B4DJ07|B4DJ07_HUMAN;sp|Q9UPT5-2|EXOC7_HUMAN	B4DJ07;Q9UPT5-2	tr|B4DJ07|B4DJ07_HUMAN;sp|Q9UPT5-2|EXOC7_HUMAN	>tr|B4DJ07|B4DJ07_HUMAN Isoform of Q9UPT5, Exocyst complex component 7 OS=Homo sapiens GN=EXOC7 PE=1 SV=1;>sp|Q9UPT5-2|EXOC7_HUMAN Isoform of Q9UPT5, Isoform 2 of Exocyst complex component 7 OS=Homo sapiens GN=EXOC7	EXOC7	EXOC7	23265	5	564.811	591.946	538.564	493.271	558.197	665.458	726.112	585.109	601.087	738.147	450.512	521.163	481.653	417.288	473.351	378.223	678.975	658.663	612.973	641.597	716.178	0.000307882	2.50822e-05	0.00014668	8.39518e-05	0.000190992	1.82772e-06	1.11076e-05	0.000182545	2.08607e-07	6.54014e-07	0.00192187	1.75666e-05	4.48456e-05	0.00221027	0.00121022	0.00361723	7.5607e-06	1.62747e-05	5.00383e-05	7.52292e-06	1.02628e-06
tr|E7EQR4|E7EQR4_HUMAN	E7EQR4	tr|E7EQR4|E7EQR4_HUMAN	>tr|E7EQR4|E7EQR4_HUMAN Isoform of P15311, Ezrin OS=Homo sapiens GN=EZR PE=1 SV=3	EZR	EZR	7430	1	332.418	389.146	373.563	365.566	372.755	308.854	299.494	266.43	305.86	305.922	180.025	199.705	175.653	183.338	212.843	200.408	284.852	285.501	243.57	275.635	281.488	4.54285e-09	8.03935e-08	2.23587e-08	4.43442e-09	1.0582e-08	3.39148e-09	1.59296e-09	6.6038e-09	1.11506e-09	9.14361e-10	6.41885e-07	3.78793e-07	3.37729e-05	2.5563e-08	2.17361e-06	3.78304e-06	5.76133e-07	5.53112e-07	2.27524e-06	3.41112e-07	5.42072e-06
sp|Q96CS3|FAF2_HUMAN	Q96CS3	sp|Q96CS3|FAF2_HUMAN	>sp|Q96CS3|FAF2_HUMAN FAS-associated factor 2 OS=Homo sapiens GN=FAF2 PE=1 SV=2	FAF2	FAF2	23197	3	257.467	227.699	235.057	240.837	249.492	249.751	234.255	265.428	240.788	215.574	321.323	259.376	297.794	319	293.964	293.711	300.241	303.811	335.675	310.411	299.101	3.85118e-06	2.17412e-07	2.94842e-07	3.7193e-06	7.40195e-06	3.41144e-07	2.07217e-06	1.55428e-06	1.22124e-05	7.03671e-07	4.84517e-08	5.50445e-06	3.81116e-06	5.4766e-07	1.0373e-06	1.67427e-07	2.26836e-07	6.62833e-06	2.76024e-07	6.79302e-07	2.41165e-05
sp|Q9H0Q0|FA49A_HUMAN	Q9H0Q0	sp|Q9H0Q0|FA49A_HUMAN	>sp|Q9H0Q0|FA49A_HUMAN Protein FAM49A OS=Homo sapiens GN=FAM49A PE=2 SV=1	FAM49A	FAM49A	81553	5	395.279	438.233	464.339	442.535	476.51	506.973	522.645	536.005	515.851	460.224	405.193	383.107	293.916	345.401	318.234	327.757	614.602	622.044	342.453	449.553	592.072	2.42342e-05	1.61607e-07	2.33044e-06	5.66535e-06	1.00254e-06	3.00857e-06	1.66595e-07	1.78385e-06	2.99753e-07	5.76518e-06	9.11022e-05	0.000190518	0.00536186	8.68226e-05	0.000732106	0.000151606	4.02484e-07	1.99482e-06	0.000914911	2.3753e-07	2.34045e-07
sp|Q9NUQ9|FA49B_HUMAN	Q9NUQ9	sp|Q9NUQ9|FA49B_HUMAN	>sp|Q9NUQ9|FA49B_HUMAN Protein FAM49B OS=Homo sapiens GN=FAM49B PE=1 SV=1	FAM49B	FAM49B	51571	5	1350.98	1443.64	1657.5	1566.51	1434.11	1479.09	1429.23	1312.13	1336.06	1319.39	716.964	784.921	586.469	674.646	855.081	673.375	467.848	487.724	468.346	785.422	522.536	9.37737e-09	5.42566e-09	1.53696e-09	6.9737e-08	2.27388e-08	7.30091e-09	1.72097e-09	4.90475e-09	6.95658e-09	4.27119e-08	5.77526e-08	3.56369e-07	7.41032e-07	1.2572e-06	1.36542e-07	1.04507e-08	0.000936202	0.000353086	0.00324569	1.86396e-05	8.49867e-06
sp|Q8TBF8|FA81A_HUMAN	Q8TBF8	sp|Q8TBF8|FA81A_HUMAN	>sp|Q8TBF8|FA81A_HUMAN Protein FAM81A OS=Homo sapiens GN=FAM81A PE=2 SV=3	FAM81A	FAM81A	145773	2	354.647	273.034	323.133	375.059	388.393	413.341	326.456	339.669	370.832	338.098	311.703	313.752	431.797	360.932	343.558	384.082	282.38	254.442	352.965	314.912	239.101	1.46656e-07	2.47016e-08	1.23035e-07	7.60973e-08	1.84911e-08	1.50874e-07	1.19108e-07	1.9311e-08	2.3775e-07	2.90988e-07	7.7412e-07	8.68159e-07	6.14633e-08	2.42181e-08	9.4683e-08	9.88411e-08	1.70085e-06	3.72811e-08	8.36469e-09	2.72955e-08	4.84813e-06
sp|Q8IXS8|F126B_HUMAN	Q8IXS8	sp|Q8IXS8|F126B_HUMAN	>sp|Q8IXS8|F126B_HUMAN Protein FAM126B OS=Homo sapiens GN=FAM126B PE=1 SV=1	FAM126B	FAM126B	285172	2	375.571	440.898	405.425	418.947	404.783	349.673	340.353	369.262	361.53	362.102	367.468	339.526	359.446	372.504	331.664	337.461	371.983	317.708	380.304	329.002	333.576	1.24641e-08	2.164e-08	3.44538e-07	1.12299e-08	6.68971e-08	1.24689e-07	1.90203e-08	1.49708e-05	5.17022e-07	1.55501e-09	6.05568e-08	5.36818e-05	7.7774e-07	2.66448e-05	1.3306e-06	1.82754e-08	4.11782e-07	6.54697e-05	8.71992e-06	4.50553e-06	0.000139968
sp|Q86XD5|F131B_HUMAN	Q86XD5	sp|Q86XD5|F131B_HUMAN	>sp|Q86XD5|F131B_HUMAN Protein FAM131B OS=Homo sapiens GN=FAM131B PE=1 SV=3	FAM131B	FAM131B	9715	2	173.426	127.64	155.891	115.387	165.986	113.325	133.497	131.455	143.08	107.894	132.121	147.012	126.545	145.749	162.503	191.516	119.073	101.476	155.641	142.619	105.08	0.000629899	9.72355e-05	6.41119e-05	0.0147423	4.29139e-05	0.000372915	3.63008e-05	0.104027	6.61385e-05	0.000104466	8.2948e-05	0.00019068	0.0225071	0.0337357	0.000309565	6.58017e-05	6.35137e-05	0.00310457	1.13205e-06	1.72699e-05	8.3408e-05
sp|Q5VUB5|F1711_HUMAN	Q5VUB5	sp|Q5VUB5|F1711_HUMAN	>sp|Q5VUB5|F1711_HUMAN Protein FAM171A1 OS=Homo sapiens GN=FAM171A1 PE=1 SV=1	FAM171A1	FAM171A1	221061	2	87.1616	120.066	135.707	98.2408	127.525	108.654	123.694	121.797	131.506	119.027	216.21	208.41	206.196	183.108	172.503	228.956	177.92	194.102	197.267	182.831	217.099	0.0180201	0.141784	0.0353025	0.159871	0.0605985	0.0175038	0.0115535	0.0156723	0.00658219	0.000557814	0.000275111	4.01023e-06	8.142e-06	7.20687e-05	0.000355958	7.42507e-07	2.61535e-05	1.40289e-07	3.10211e-06	3.30451e-06	0.000161634
sp|Q6P995|F171B_HUMAN	Q6P995	sp|Q6P995|F171B_HUMAN	>sp|Q6P995|F171B_HUMAN Protein FAM171B OS=Homo sapiens GN=FAM171B PE=2 SV=3	FAM171B	FAM171B	165215	1	100.216	125.459	120.736	114.361	117.679	82.445	77.8292	71.1696	109.947	80.6389	148.015	158.779	162.327	156.595	172.591	181.477	166.064	174.105	171.77	187.007	160.108	6.39989e-06	0.000524921	9.73277e-06	1.49998e-07	2.10269e-06	0.0170321	0.00871825	0.000735721	0.00170423	0.105176	2.17452e-06	6.61364e-06	5.57223e-06	0.000110407	4.91758e-07	1.30044e-06	1.54891e-06	1.50278e-07	6.03847e-08	1.77629e-08	8.18095e-07
sp|Q9BRX8-2|F213A_HUMAN	Q9BRX8-2	sp|Q9BRX8-2|F213A_HUMAN	>sp|Q9BRX8-2|F213A_HUMAN Isoform of Q9BRX8, Isoform 2 of Redox-regulatory protein FAM213A OS=Homo sapiens GN=FAM213A	FAM213A	FAM213A	84293	1	538.266	511.58	516.127	569.588	586.608	813.351	628.78	580.758	614.452	817.447	730.886	656.195	933.049	787.558	858.511	643.038	699.602	662.152	725.43	734.035	688.341	2.41082e-07	5.1265e-08	6.53561e-10	3.5359e-08	7.78796e-09	7.93651e-08	1.24809e-08	2.54708e-08	4.40698e-09	1.57514e-07	3.53062e-07	5.01298e-07	1.53564e-07	2.91681e-07	2.27025e-07	5.34356e-08	7.69673e-07	1.74853e-07	3.43809e-07	1.9767e-06	9.24428e-07
sp|Q9Y4F1|FARP1_HUMAN	Q9Y4F1	sp|Q9Y4F1|FARP1_HUMAN	>sp|Q9Y4F1|FARP1_HUMAN FERM, RhoGEF and pleckstrin domain-containing protein 1 OS=Homo sapiens GN=FARP1 PE=1 SV=1	FARP1	FARP1	10160	4	538.092	485.173	445.384	445.922	490.573	543.639	514.184	481.773	449.053	508.17	535.985	515.433	461.427	551.233	564.074	550.209	668.136	650.624	598.522	586.181	686.299	7.93404e-06	0.000187567	0.000753023	0.00244194	3.50285e-05	0.000166563	0.000399605	0.000968483	8.66878e-06	0.0137221	1.96945e-06	1.36974e-06	0.00290792	2.3505e-06	0.000771133	9.49247e-08	6.74937e-08	1.41508e-07	8.71517e-08	1.67209e-07	1.17555e-07
sp|Q9NSD9|SYFB_HUMAN	Q9NSD9	sp|Q9NSD9|SYFB_HUMAN	>sp|Q9NSD9|SYFB_HUMAN Phenylalanine--tRNA ligase beta subunit OS=Homo sapiens GN=FARSB PE=1 SV=3	FARSB	FARSB	10056	3	309.752	316.63	333.638	273.852	324.587	136.94	186.718	154.934	153.416	124.677	711.639	657.676	764.768	689.499	556.916	559.95	638.191	648.885	612.569	632.387	668.886	0.00242928	0.000187004	0.00273157	4.97271e-05	0.000771969	0.00653533	1.49647e-05	0.0261347	0.00124496	0.00908032	1.84403e-08	8.23822e-07	1.35987e-08	4.33643e-09	9.90865e-07	5.44816e-08	4.29389e-08	1.04605e-07	1.35476e-07	4.25592e-08	1.88295e-07
sp|P62861|RS30_HUMAN	P62861	sp|P62861|RS30_HUMAN	>sp|P62861|RS30_HUMAN Isoform of P35544, 40S ribosomal protein S30 OS=Homo sapiens GN=FAU PE=1 SV=1	FAU	FAU	2197	1	90.0892	155.967	177.158	145.479	159.028	156.392	178.995	171.13	213.613	206.692	161.562	141.522	146.23	184.034	135.247	148.282	78.5565	98.0749	88.5569	94.5835	107.53	0.00204017	8.97859e-06	5.42267e-08	9.47042e-05	5.83104e-06	2.13042e-07	5.12863e-10	2.1418e-06	5.19122e-09	2.74224e-09	1.82917e-07	0.000739215	1.75405e-06	7.09945e-05	9.72233e-06	5.02647e-05	0.157878	0.00152146	0.00414943	0.0202693	0.00135457
sp|Q8N461|FXL16_HUMAN	Q8N461	sp|Q8N461|FXL16_HUMAN	>sp|Q8N461|FXL16_HUMAN F-box/LRR-repeat protein 16 OS=Homo sapiens GN=FBXL16 PE=2 SV=2	FBXL16	FBXL16	146330	2	353.548	408.187	386.854	420.209	321.149	296.458	269.04	273.048	240.597	267.059	197.301	195.232	186.45	208.143	241.305	189.02	241.956	276.412	218.682	228.361	284.208	4.81796e-07	1.97012e-07	2.54414e-06	3.03934e-07	0.000281302	6.06492e-08	1.53973e-07	3.97064e-08	1.70346e-06	1.55936e-08	2.22632e-06	0.000105159	0.000153661	4.9743e-05	5.82759e-07	8.26465e-06	5.05523e-07	1.27489e-07	2.39608e-07	2.97638e-07	1.11107e-06
sp|Q96IG2|FXL20_HUMAN	Q96IG2	sp|Q96IG2|FXL20_HUMAN	>sp|Q96IG2|FXL20_HUMAN F-box/LRR-repeat protein 20 OS=Homo sapiens GN=FBXL20 PE=1 SV=2	FBXL20	FBXL20	84961	1	112.96	111.178	90.1942	118.933	97.8282	119.293	98.3146	116.313	115.047	109.803	115.37	110.633	126.508	111.968	130.669	150.483	108.065	120.583	97.3718	116.297	106.003	2.64248e-07	1.36251e-06	8.22336e-06	9.66223e-07	7.42527e-05	0.0012182	0.00165701	3.9742e-06	2.68009e-08	6.25802e-06	3.56516e-06	1.97128e-05	6.36752e-08	1.11902e-07	2.53867e-05	3.26577e-09	2.23281e-08	6.30424e-06	6.85254e-07	2.91722e-07	1.69871e-07
sp|Q9UK22|FBX2_HUMAN	Q9UK22	sp|Q9UK22|FBX2_HUMAN	>sp|Q9UK22|FBX2_HUMAN F-box only protein 2 OS=Homo sapiens GN=FBXO2 PE=1 SV=2	FBXO2	FBXO2	26232	3	220.255	269.766	254.454	275.375	230.528	197.328	222.834	261.408	318.694	319.722	206.763	297.236	264.206	268.924	292.038	209.947	568.453	703.577	452.564	613.033	655.228	0.211676	0.226016	0.339344	0.0867847	0.210295	0.0734374	0.199615	0.0310538	0.387045	0.0899096	1.33844e-05	3.51974e-05	0.135728	0.0208427	0.252984	0.168136	2.99127e-08	7.95905e-08	4.40515e-06	1.14995e-06	1.10322e-05
sp|Q8TF61|FBX41_HUMAN	Q8TF61	sp|Q8TF61|FBX41_HUMAN	>sp|Q8TF61|FBX41_HUMAN F-box only protein 41 OS=Homo sapiens GN=FBXO41 PE=2 SV=5	FBXO41	FBXO41	150726	4	810.434	827.391	773.83	815.668	767.81	812.876	877.288	844.454	849.15	866.683	1148.06	1118.62	1483.09	1288.29	1242.45	1251.07	965.556	830.577	1137.81	987.9	871.213	9.99646e-07	4.89816e-08	7.38228e-09	8.8095e-08	4.39299e-07	4.66577e-08	1.57237e-07	2.89729e-08	1.09826e-09	2.58851e-08	1.45179e-07	1.04642e-07	2.12889e-08	1.43673e-08	1.2628e-08	4.70218e-09	8.75593e-09	6.40365e-08	8.16263e-08	1.4514e-07	5.35333e-07
sp|P22830|HEMH_HUMAN	P22830	sp|P22830|HEMH_HUMAN	>sp|P22830|HEMH_HUMAN Ferrochelatase, mitochondrial OS=Homo sapiens GN=FECH PE=1 SV=2	FECH	FECH	2235	2	334.828	293.658	278.042	213.956	275.192	215.124	191.931	195.807	215.922	184.848	177.265	137.095	128.3	149.832	112.371	170.032	154.929	167.593	307.74	313.492	316.637	1.90587e-05	6.83983e-06	0.000179403	0.00095515	0.00161112	0.00205343	0.000498051	0.00228481	0.00453237	0.0150543	0.0232061	0.0536685	0.19232	0.000645776	0.0781067	0.00165982	1.19835e-05	0.00039206	9.27281e-08	5.11783e-07	1.34985e-05
sp|P07954-2|FUMH_HUMAN	P07954-2	sp|P07954-2|FUMH_HUMAN	>sp|P07954-2|FUMH_HUMAN Isoform of P07954, Isoform Cytoplasmic of Fumarate hydratase, mitochondrial OS=Homo sapiens GN=FH	FH	FH	2271	6	6641.54	5836.1	6617.45	6394.15	5794	6643.27	5864.62	6090.08	5802.68	7173.65	2316.62	2408.84	2048.15	1699.81	1831.68	2140.93	3189.56	2942.75	3722.06	3779.33	2515.49	1.19932e-08	1.4021e-07	3.52387e-09	4.93012e-09	1.47497e-08	1.63219e-08	5.19236e-09	8.2815e-09	1.43216e-09	2.49586e-09	1.4803e-07	9.17164e-08	7.81877e-08	1.27246e-07	1.3377e-07	8.05918e-09	8.92483e-09	2.25228e-08	6.21158e-09	1.36078e-08	7.27496e-08
sp|Q13642-1|FHL1_HUMAN	Q13642-1	sp|Q13642-1|FHL1_HUMAN	>sp|Q13642-1|FHL1_HUMAN Isoform of Q13642, Isoform 1 of Four and a half LIM domains protein 1 OS=Homo sapiens GN=FHL1	FHL1	FHL1	2273	1	154.685	147.583	182.592	150.184	190.596	137.895	141.932	132.857	170.855	119.912	282.159	297.306	231.097	251.304	242.741	233.682	225.308	306.865	253.688	267.79	292.165	6.1219e-08	2.76211e-05	2.0678e-06	5.56942e-08	0.000265264	0.000102643	0.00185445	7.089e-05	7.03887e-06	4.36468e-05	1.32669e-06	2.28025e-07	9.28737e-08	4.48391e-08	5.4545e-08	6.02903e-07	3.00967e-09	3.83369e-07	8.57185e-07	2.40977e-07	1.26451e-06
sp|O43427-2|FIBP_HUMAN	O43427-2	sp|O43427-2|FIBP_HUMAN	>sp|O43427-2|FIBP_HUMAN Isoform of O43427, Isoform Short of Acidic fibroblast growth factor intracellular-binding protein OS=Homo sapiens GN=FIBP	FIBP	FIBP	9158	2	245.942	215.486	184.606	218.929	198.494	195.126	186.194	203.726	208.09	177.703	202.288	224.239	264.454	226.855	281.859	243.978	252.188	258.811	271.065	264.125	232.605	2.24407e-05	2.697e-05	1.68454e-05	0.272419	5.64823e-06	3.31356e-05	4.968e-05	9.67061e-08	3.33137e-06	5.87031e-05	2.61966e-06	5.476e-07	6.61719e-06	1.64322e-07	0.00085069	2.30555e-05	2.63103e-08	5.15073e-07	1.48831e-07	6.85021e-07	2.03106e-06
sp|P62942|FKB1A_HUMAN	P62942	sp|P62942|FKB1A_HUMAN	>sp|P62942|FKB1A_HUMAN Peptidyl-prolyl cis-trans isomerase FKBP1A OS=Homo sapiens GN=FKBP1A PE=1 SV=2	FKBP1A	FKBP1A	2280	2	1075.37	1181.07	1031.37	1335.42	815.405	1835.98	1487.91	1185.36	1516.54	1872.45	612.996	700.729	525.048	598.232	830.662	517.066	325.01	252.071	247.691	234.858	266.167	1.17514e-08	6.58639e-09	3.55569e-10	3.52472e-08	2.90104e-08	2.0301e-08	3.63024e-09	5.55223e-09	1.94094e-08	9.68217e-09	3.22965e-06	7.0187e-07	2.08877e-07	7.68195e-07	8.18511e-08	1.0017e-06	0.000447854	0.00415571	0.137853	0.00730749	0.0266814
sp|P68106|FKB1B_HUMAN	P68106	sp|P68106|FKB1B_HUMAN	>sp|P68106|FKB1B_HUMAN Peptidyl-prolyl cis-trans isomerase FKBP1B OS=Homo sapiens GN=FKBP1B PE=1 SV=2	FKBP1B	FKBP1B	2281	1	249.452	305.264	250.01	228.76	193.811	241.022	239.587	251.331	228.591	248.688	258.893	286.352	263.672	251.755	304.41	274.445	187.476	161.489	168.491	178.104	188.102	6.04326e-08	7.92328e-07	3.07997e-09	3.06619e-07	6.86837e-06	2.46683e-05	9.77386e-06	6.77069e-05	2.58267e-05	1.4853e-05	3.16659e-08	1.95827e-08	4.27614e-09	2.36573e-09	1.21484e-08	3.53664e-09	4.13164e-09	9.58443e-08	7.62781e-08	2.09739e-08	3.06212e-08
sp|Q00688|FKBP3_HUMAN	Q00688	sp|Q00688|FKBP3_HUMAN	>sp|Q00688|FKBP3_HUMAN Peptidyl-prolyl cis-trans isomerase FKBP3 OS=Homo sapiens GN=FKBP3 PE=1 SV=1	FKBP3	FKBP3	2287	3	491.901	474.742	479.897	520.412	556.396	411.109	435.316	450.921	445.163	446.788	895.505	833.648	956.494	864.309	725.338	662.824	620.955	558.036	626.629	571.747	629.178	2.23231e-07	7.81808e-06	4.35792e-05	1.25589e-07	6.02278e-07	7.95557e-06	4.37121e-08	1.81797e-06	1.33387e-07	3.16842e-05	7.95728e-08	6.31212e-08	2.86648e-08	1.18431e-08	1.91305e-08	1.41487e-08	1.69223e-08	2.51554e-07	5.44093e-08	4.28828e-08	1.57526e-07
sp|Q14318|FKBP8_HUMAN	Q14318	sp|Q14318|FKBP8_HUMAN	>sp|Q14318|FKBP8_HUMAN Peptidyl-prolyl cis-trans isomerase FKBP8 OS=Homo sapiens GN=FKBP8 PE=1 SV=2	FKBP8	FKBP8	23770	2	374.334	335.844	391.742	378.784	323.862	375.962	401.223	345.525	397.835	431.469	509.087	453.761	543.455	460.271	457.706	362.029	480.445	476.793	635.879	505.889	496.094	4.0308e-09	6.42799e-07	1.05266e-06	8.22802e-05	4.39274e-08	2.26313e-07	1.10343e-08	8.39624e-07	4.64931e-09	1.54541e-09	5.62251e-07	9.52761e-08	1.23319e-08	5.23168e-08	1.07879e-06	1.91249e-07	2.21838e-07	1.33089e-08	5.33392e-09	7.18869e-09	3.16201e-07
sp|O75955|FLOT1_HUMAN	O75955	sp|O75955|FLOT1_HUMAN	>sp|O75955|FLOT1_HUMAN Flotillin-1 OS=Homo sapiens GN=FLOT1 PE=1 SV=3	FLOT1	FLOT1	10211	10	1829.35	2219.49	2060.63	2028.43	2536.12	2565.04	2750.35	2850.3	3229.39	2452.15	3178.76	2869.43	3856.03	3023.07	3107.81	4558.55	4103.83	3406.49	3419.37	3431.33	3770.83	4.32998e-08	1.78439e-07	1.15496e-08	1.91505e-08	1.1173e-07	1.08446e-07	1.25686e-08	1.23164e-07	6.93773e-08	1.81415e-08	3.93083e-08	9.46757e-08	5.87801e-08	9.86282e-09	2.86156e-08	9.62892e-09	1.77412e-08	4.98151e-08	1.93059e-08	9.47328e-08	8.98889e-08
sp|Q14254|FLOT2_HUMAN	Q14254	sp|Q14254|FLOT2_HUMAN	>sp|Q14254|FLOT2_HUMAN Flotillin-2 OS=Homo sapiens GN=FLOT2 PE=1 SV=2	FLOT2	FLOT2	2319	18	5876.58	5515.56	5320.55	5115.02	6000.73	4685.1	4796.24	4438.08	5112.66	4509.97	7823.93	7246.9	9364.75	7155.06	8049.44	10911.4	9985.32	9098.25	7929.55	8350.93	9602.24	1.80181e-08	1.28579e-07	1.1609e-08	8.87043e-08	5.98824e-08	1.03255e-07	2.32725e-08	1.37659e-08	2.71786e-08	8.678e-08	7.5253e-08	2.98717e-07	1.06766e-07	1.31539e-08	8.03541e-08	3.03628e-08	9.77538e-08	5.51022e-08	8.1383e-08	9.24462e-08	1.88342e-07
sp|O43155|FLRT2_HUMAN	O43155	sp|O43155|FLRT2_HUMAN	>sp|O43155|FLRT2_HUMAN Leucine-rich repeat transmembrane protein FLRT2 OS=Homo sapiens GN=FLRT2 PE=1 SV=1	FLRT2	FLRT2	23768	1	273.995	224.354	220.632	185.286	262.503	279.017	254.7	253.381	280.183	262.279	158.669	155.154	84.3738	178.752	137.16	193.771	110.286	116.795	128.871	124.227	111.695	0.037307	0.0015574	0.0945499	0.0758322	0.0513315	0.00557552	0.00397637	0.0106477	0.0183254	0.0575431	1.4031e-05	1.03957e-06	0.105597	8.6279e-06	0.00010181	0.000371066	1.88785e-06	6.39733e-05	3.1704e-06	9.34643e-06	1.83868e-05
sp|Q96PY5-3|FMNL2_HUMAN;sp|Q96PY5|FMNL2_HUMAN	Q96PY5-3;Q96PY5	sp|Q96PY5-3|FMNL2_HUMAN;sp|Q96PY5|FMNL2_HUMAN	>sp|Q96PY5-3|FMNL2_HUMAN Isoform of Q96PY5, Isoform 2 of Formin-like protein 2 OS=Homo sapiens GN=FMNL2;>sp|Q96PY5|FMNL2_HUMAN Formin-like protein 2 OS=Homo sapiens GN=FMNL2 PE=1 SV=3	FMNL2	FMNL2	114793	2	104.483	101.733	98.0142	220.037	129.065	97.7812	82.9139	118.634	108.476	122.031	222.812	232.617	294.994	233.167	248.403	232.368	229.405	275.342	210.195	204.883	287.703	0.237385	0.0780994	0.129358	0.1763	0.00533896	0.00171405	0.188283	0.00750679	0.00114195	0.211844	4.05445e-07	2.46596e-07	1.72543e-06	1.79068e-06	1.60686e-06	2.45367e-07	7.69516e-08	1.25697e-05	9.94358e-06	1.77821e-07	3.12269e-07
sp|Q9P0K9|FRS1L_HUMAN	Q9P0K9	sp|Q9P0K9|FRS1L_HUMAN	>sp|Q9P0K9|FRS1L_HUMAN DOMON domain-containing protein FRRS1L OS=Homo sapiens GN=FRRS1L PE=2 SV=2	FRRS1L	FRRS1L	23732	1	217.946	210.33	208.728	148.657	186.488	140.276	153.129	165.133	140.856	137.808	176.05	181.511	156.313	184.559	182.791	208.477	133.268	127.747	167.542	152.165	125.77	4.82541e-07	3.14761e-05	6.07202e-07	0.000648522	8.75102e-07	6.8631e-08	8.68193e-07	1.61397e-06	2.13851e-06	6.13415e-07	2.11593e-07	1.2413e-07	3.95938e-07	6.60641e-07	2.18462e-06	7.1431e-09	9.95939e-06	5.0924e-05	0.000143909	4.79804e-05	0.000121744
sp|Q16658|FSCN1_HUMAN	Q16658	sp|Q16658|FSCN1_HUMAN	>sp|Q16658|FSCN1_HUMAN Fascin OS=Homo sapiens GN=FSCN1 PE=1 SV=3	FSCN1	FSCN1	6624	3	1304.69	1328.17	1331.15	1268.95	1439.75	1004.48	870.739	1408.49	1090.86	763.109	997.725	1518.76	859.555	1087.7	1223.12	917.864	867.599	834.947	674.262	718.15	835.185	4.91974e-09	5.39556e-09	1.40146e-10	5.0781e-09	9.67994e-09	1.04878e-08	1.30442e-08	1.15771e-09	1.48727e-08	1.38549e-07	2.94847e-08	1.66021e-07	1.15621e-07	6.94292e-09	9.79627e-09	1.55562e-09	1.07112e-08	2.98588e-08	4.8265e-07	1.26992e-07	1.08688e-06
tr|A0A0C4DG97|A0A0C4DG97_HUMAN	A0A0C4DG97	tr|A0A0C4DG97|A0A0C4DG97_HUMAN	>tr|A0A0C4DG97|A0A0C4DG97_HUMAN Isoform of Q9BXM9, FSD1-like protein OS=Homo sapiens GN=FSD1L PE=1 SV=1	FSD1L	FSD1L	83856	2	137.344	111.629	148.427	146.763	117.461	197.763	176.627	174.077	156.731	183.679	105.382	137.274	128.188	96.3274	132.672	126.004	295.453	230.354	229.421	275.763	269.077	0.0808706	0.0586444	0.0713556	0.200251	0.0458499	0.0156517	0.00414956	0.0172458	0.00294169	0.000635812	0.0228485	0.00154932	0.248048	0.117668	0.220763	0.190711	2.20214e-07	4.73435e-05	6.17135e-08	6.93081e-05	1.35814e-06
sp|P35637-2|FUS_HUMAN	P35637-2	sp|P35637-2|FUS_HUMAN	>sp|P35637-2|FUS_HUMAN Isoform of P35637, Isoform Short of RNA-binding protein FUS OS=Homo sapiens GN=FUS	FUS	FUS	2521	1	178.299	153.394	164.238	177.25	206.589	219.588	253.681	215.553	230.879	209.585	305.12	249.255	180.669	227.599	191.356	183.732	111.623	136.02	134.763	142.773	130.914	1.78653e-09	5.49039e-07	1.11502e-08	1.19982e-08	4.95743e-09	1.9323e-09	4.43021e-10	2.95178e-09	7.03946e-10	3.86876e-10	1.48965e-08	2.12315e-08	2.47814e-08	1.19957e-09	8.36379e-09	1.83467e-09	2.12808e-08	1.33338e-08	1.69706e-07	2.81235e-07	6.12967e-07
sp|P06241|FYN_HUMAN	P06241	sp|P06241|FYN_HUMAN	>sp|P06241|FYN_HUMAN Tyrosine-protein kinase Fyn OS=Homo sapiens GN=FYN PE=1 SV=3	FYN	FYN	2534	4	632.395	668.102	613.487	506.441	679.171	588.852	679.391	569.95	673.508	655.144	688.998	733	762.857	771.003	757.281	853.292	1027.13	989.541	928.696	924.39	990.891	2.80934e-06	2.43478e-07	3.46552e-08	6.98014e-05	7.7852e-05	4.1957e-07	5.68496e-07	2.31038e-06	1.87596e-07	2.54635e-08	1.21921e-06	2.99551e-06	2.73848e-05	4.12173e-05	6.1687e-06	5.89312e-07	4.37268e-08	6.5047e-08	2.38102e-07	5.62363e-07	3.05347e-07
sp|P11413|G6PD_HUMAN	P11413	sp|P11413|G6PD_HUMAN	>sp|P11413|G6PD_HUMAN Glucose-6-phosphate 1-dehydrogenase OS=Homo sapiens GN=G6PD PE=1 SV=4	G6PD	G6PD	2539	1	185.365	143.316	184.15	232.561	158.892	211.385	215.877	219.206	209.989	212.831	177.453	189.696	168.163	155.424	206.219	164.487	159.263	153.641	145.452	149.646	136.306	1.65092e-07	1.40072e-05	4.29493e-08	5.92357e-07	7.78549e-06	1.72005e-09	2.93557e-08	8.54813e-10	2.26424e-08	2.78024e-09	3.3201e-07	1.2118e-05	1.00009e-06	1.23658e-06	2.66037e-06	7.46131e-08	2.31276e-05	1.96686e-06	1.8854e-06	8.52864e-05	4.07827e-06
sp|P60520|GBRL2_HUMAN	P60520	sp|P60520|GBRL2_HUMAN	>sp|P60520|GBRL2_HUMAN Gamma-aminobutyric acid receptor-associated protein-like 2 OS=Homo sapiens GN=GABARAPL2 PE=1 SV=1	GABARAPL2	GABARAPL2	11345	1	209.777	220.525	215.612	242.732	214.502	87.7964	87.6034	162.728	120.588	89.1372	160.092	203.994	220.917	216.396	196.625	217.591	153.987	134.677	140.629	154.344	115.045	4.45666e-06	9.70436e-07	6.93677e-06	3.72547e-09	7.12803e-09	0.00471483	0.00517044	3.95385e-05	6.87176e-07	0.00555638	1.52336e-08	1.95827e-08	4.23989e-09	1.26319e-09	5.90392e-09	2.70297e-09	4.87464e-09	5.3144e-06	1.73613e-08	6.24114e-07	2.41991e-05
sp|Q9UBS5-4|GABR1_HUMAN	Q9UBS5-4	sp|Q9UBS5-4|GABR1_HUMAN	>sp|Q9UBS5-4|GABR1_HUMAN Isoform of Q9UBS5, Isoform 1D of Gamma-aminobutyric acid type B receptor subunit 1 OS=Homo sapiens GN=GABBR1	GABBR1	GABBR1	2550	5	1326.61	1293.79	1309.02	1189.32	1327.88	1055.12	1051.36	1034.53	1039.92	1151.57	1592.65	1466.73	2115.29	1669.57	1895.68	1843.65	1355.73	1236.69	1535.14	1413.07	1181.26	1.07668e-08	6.73974e-08	4.96162e-09	2.04254e-07	9.44597e-09	6.53294e-08	5.13796e-09	3.09896e-09	2.23598e-09	2.09687e-09	3.90069e-08	3.61863e-08	1.98654e-08	3.93148e-08	1.55859e-07	6.79459e-09	6.71968e-08	4.32082e-08	1.13665e-08	4.16158e-09	6.48619e-08
sp|O75899|GABR2_HUMAN	O75899	sp|O75899|GABR2_HUMAN	>sp|O75899|GABR2_HUMAN Gamma-aminobutyric acid type B receptor subunit 2 OS=Homo sapiens GN=GABBR2 PE=1 SV=1	GABBR2	GABBR2	9568	1	208.361	159.144	176.964	174.241	176.801	156.881	146.933	149.428	163.183	174.633	212.498	192.623	198.597	193.319	191.884	219.823	143.225	118.013	167.158	137.82	76.2665	6.89091e-09	2.32832e-08	3.40032e-10	7.24779e-09	5.88309e-09	5.56018e-09	2.06532e-09	1.26934e-08	4.38416e-09	1.01793e-07	4.71381e-08	9.42859e-07	1.59685e-07	5.60865e-09	3.60809e-08	7.24864e-09	6.12498e-09	1.41057e-05	3.48481e-08	7.26983e-09	0.0189298
sp|P14867|GBRA1_HUMAN	P14867	sp|P14867|GBRA1_HUMAN	>sp|P14867|GBRA1_HUMAN Gamma-aminobutyric acid receptor subunit alpha-1 OS=Homo sapiens GN=GABRA1 PE=1 SV=3	GABRA1	GABRA1	2554	3	1057.61	959.057	978.887	906.67	900.43	542.046	579.009	570.011	621.551	536.723	626.805	710.811	822.256	692.113	861.911	844.101	741.83	635.462	953.78	800.726	862.75	1.70945e-08	2.49392e-06	3.52877e-08	8.08125e-08	2.2413e-06	5.95843e-06	2.78796e-06	1.63025e-06	8.50755e-06	9.43737e-05	1.2285e-06	5.41095e-05	1.05845e-07	6.88962e-08	1.19338e-07	1.43919e-07	3.01443e-07	1.30113e-06	4.60151e-07	3.97177e-06	1.63072e-05
sp|P47869|GBRA2_HUMAN	P47869	sp|P47869|GBRA2_HUMAN	>sp|P47869|GBRA2_HUMAN Gamma-aminobutyric acid receptor subunit alpha-2 OS=Homo sapiens GN=GABRA2 PE=2 SV=2	GABRA2	GABRA2	2555	2	283.863	238.167	270.589	266.336	272.4	561.354	590.579	589.114	707.335	677.222	784.911	661.382	820.324	821.295	640.89	799.702	390.919	397.769	434.368	374.86	356.16	9.54088e-07	2.10648e-07	1.76639e-05	2.06475e-07	0.000136018	1.50872e-08	4.30743e-08	1.25046e-06	6.3963e-09	1.10658e-08	2.19723e-06	2.60202e-07	1.04759e-08	1.45322e-07	1.04323e-06	2.12862e-07	1.34716e-07	3.3662e-07	4.34864e-07	2.90679e-08	8.7253e-08
sp|P34903|GBRA3_HUMAN	P34903	sp|P34903|GBRA3_HUMAN	>sp|P34903|GBRA3_HUMAN Gamma-aminobutyric acid receptor subunit alpha-3 OS=Homo sapiens GN=GABRA3 PE=2 SV=1	GABRA3	GABRA3	2556	1	157.897	132.17	129.804	120.046	143.206	137.474	126.792	102.609	136.184	106.177	131.387	141.05	149.244	154.68	190.588	185.955	126.038	134.781	109.758	118.794	140.736	9.14954e-05	7.49347e-07	2.18585e-07	3.09312e-05	9.16352e-07	2.20925e-07	0.000235643	0.00239176	1.73577e-05	5.66014e-07	4.32628e-08	1.22205e-06	6.09267e-07	6.49104e-08	3.12158e-08	5.50697e-09	3.12823e-08	1.11645e-07	4.24924e-08	5.26085e-07	7.19003e-07
sp|P31644|GBRA5_HUMAN	P31644	sp|P31644|GBRA5_HUMAN	>sp|P31644|GBRA5_HUMAN Gamma-aminobutyric acid receptor subunit alpha-5 OS=Homo sapiens GN=GABRA5 PE=1 SV=1	GABRA5	GABRA5	2558	2	402.807	399.646	392.738	398.653	342.768	176.768	205.831	231.424	224.542	220.264	270.3	239.282	347.257	299.128	286.419	284.19	251.946	268.6	233.671	221.712	258.923	6.25048e-08	2.10937e-07	2.41466e-08	4.03599e-05	6.44984e-08	0.00190007	4.63343e-05	1.44604e-06	0.000392734	9.77277e-06	1.92708e-05	4.84489e-06	1.03394e-07	0.000260449	1.55283e-05	1.09402e-06	8.9509e-08	1.82894e-07	1.66844e-06	7.65774e-06	5.47923e-06
sp|P18505|GBRB1_HUMAN	P18505	sp|P18505|GBRB1_HUMAN	>sp|P18505|GBRB1_HUMAN Gamma-aminobutyric acid receptor subunit beta-1 OS=Homo sapiens GN=GABRB1 PE=2 SV=2	GABRB1	GABRB1	2560	3	893.02	837.093	860.188	717.261	859.885	785.943	959.022	943.124	984.265	962.259	1118.33	980.656	1095.46	1161.75	925.132	1171.23	799.804	817.83	921.393	802.687	800.259	6.23844e-06	1.99349e-05	8.22664e-07	0.000369809	5.5336e-06	2.19263e-07	5.14063e-08	8.42474e-07	1.80455e-09	1.35536e-07	4.6247e-07	2.71648e-06	7.9897e-06	5.1489e-07	3.22963e-06	5.95727e-07	1.99158e-05	2.04601e-06	2.22769e-06	9.15513e-07	7.91995e-06
tr|E7EV50|E7EV50_HUMAN	E7EV50	tr|E7EV50|E7EV50_HUMAN	>tr|E7EV50|E7EV50_HUMAN Isoform of P47870, Gamma-aminobutyric acid receptor subunit beta-2 OS=Homo sapiens GN=GABRB2 PE=1 SV=1	GABRB2	GABRB2	2561	4	997.726	871.551	941.806	949.443	842.847	599.657	628.026	579.962	617.659	596.968	830.541	869.108	1025.14	960.004	1024.84	1084.29	858.749	867.2	1167.49	1024.01	971.047	2.81546e-07	3.59864e-06	2.70101e-06	4.60965e-07	1.0826e-05	2.1959e-05	4.98903e-06	5.1261e-07	3.81306e-05	5.61325e-05	6.79898e-07	9.19831e-06	6.01586e-08	1.26542e-07	1.72247e-08	2.19866e-08	5.95218e-09	2.59328e-07	7.40735e-09	1.23298e-07	1.39847e-07
sp|P28472-4|GBRB3_HUMAN	P28472-4	sp|P28472-4|GBRB3_HUMAN	>sp|P28472-4|GBRB3_HUMAN Isoform of P28472, Isoform 4 of Gamma-aminobutyric acid receptor subunit beta-3 OS=Homo sapiens GN=GABRB3	GABRB3	GABRB3	2562	4	1265.82	1200.26	1205.16	1080	1112.46	711.688	798.14	866.635	855.729	862.404	967.532	939.873	1190.96	1094.34	993.565	1075.28	823.11	833.882	907.108	836.557	870.881	2.20708e-09	1.32596e-08	3.60124e-10	1.66967e-09	4.87658e-09	3.24269e-09	1.89961e-09	2.11738e-09	1.7316e-09	3.69937e-09	2.39981e-08	2.76033e-07	4.88299e-09	1.84744e-09	1.596e-08	3.66787e-09	7.08905e-09	2.06648e-08	3.08455e-08	9.64431e-09	2.30827e-08
sp|P18507-2|GBRG2_HUMAN	P18507-2	sp|P18507-2|GBRG2_HUMAN	>sp|P18507-2|GBRG2_HUMAN Isoform of P18507, Isoform 2 of Gamma-aminobutyric acid receptor subunit gamma-2 OS=Homo sapiens GN=GABRG2	GABRG2	GABRG2	2566	4	1307.69	1225.91	1284.23	1163.99	1115.59	694.995	839.777	896.727	903.253	803.013	1268.39	1197.91	1485.9	1423.39	1149.82	1443.32	1077.07	1096.66	1288.78	1158.39	1246.96	2.71584e-06	6.93238e-06	8.59517e-07	1.06969e-06	2.90982e-06	8.07017e-06	1.10161e-05	6.38649e-06	2.06658e-05	1.6729e-06	1.33847e-07	6.90972e-07	1.00153e-07	2.21786e-08	1.78001e-05	8.36514e-07	1.0025e-07	6.94309e-07	7.07772e-07	8.82319e-08	1.53077e-07
sp|Q99259|DCE1_HUMAN	Q99259	sp|Q99259|DCE1_HUMAN	>sp|Q99259|DCE1_HUMAN Glutamate decarboxylase 1 OS=Homo sapiens GN=GAD1 PE=1 SV=1	GAD1	GAD1	2571	1	135.527	159.911	161.222	166.03	170.8	135.797	130.112	131.183	121.252	117.082	77.9298	91.3014	71.7683	76.3871	99.3294	94.9612	85.8999	88.5082	92.9257	97.6209	99.6503	7.86268e-09	1.41021e-07	1.3441e-10	6.56027e-09	9.01548e-09	1.8334e-08	1.69215e-08	5.342e-08	7.71459e-08	2.78e-07	1.33149e-05	4.10462e-06	0.000528145	0.221105	0.000166624	2.38152e-06	2.67907e-05	6.32778e-07	8.55339e-07	4.16226e-07	2.23911e-07
sp|Q05329|DCE2_HUMAN	Q05329	sp|Q05329|DCE2_HUMAN	>sp|Q05329|DCE2_HUMAN Glutamate decarboxylase 2 OS=Homo sapiens GN=GAD2 PE=1 SV=1	GAD2	GAD2	2572	1	319.39	300.446	324.059	340.256	335.52	495.115	520.263	501.316	518.202	563.946	235.21	274.093	155.759	227.358	228.509	202.507	202.189	207.859	188.854	207.453	199.5	6.83453e-09	2.41444e-08	1.96234e-10	1.07832e-09	2.32099e-09	5.84823e-09	2.34888e-09	2.58417e-09	1.50083e-09	2.03581e-09	2.10613e-08	6.34436e-07	4.29393e-07	2.36573e-09	3.58548e-07	1.31473e-08	2.02761e-08	2.65551e-08	5.33741e-08	5.0669e-09	3.7358e-08
sp|O14976-2|GAK_HUMAN	O14976-2	sp|O14976-2|GAK_HUMAN	>sp|O14976-2|GAK_HUMAN Isoform of O14976, Isoform 2 of Cyclin-G-associated kinase OS=Homo sapiens GN=GAK	GAK	GAK	2580	1	181.425	194.83	180.195	189.563	180.117	192.117	169.095	169.975	105.717	166.95	139.254	150.866	140.358	124.238	139.12	138.729	130.409	119.234	133.751	139.533	97.0566	8.46137e-07	1.00802e-05	6.59702e-06	5.01305e-06	2.31852e-06	2.53732e-05	2.88063e-07	2.62094e-06	0.000227176	3.47052e-07	0.000292044	0.0118463	2.2742e-05	0.00618196	5.7385e-05	0.000109354	9.25325e-06	6.36655e-05	5.10474e-07	0.0010271	1.61011e-05
sp|Q14697|GANAB_HUMAN	Q14697	sp|Q14697|GANAB_HUMAN	>sp|Q14697|GANAB_HUMAN Neutral alpha-glucosidase AB OS=Homo sapiens GN=GANAB PE=1 SV=3	GANAB	GANAB	23193	2	212.925	231.911	225.733	178.787	188.066	234.669	270.925	234.289	234.502	248.41	330.105	270.528	303.447	308.989	264.095	307.513	276.045	318.849	272.867	306.091	278.809	3.43793e-06	0.000156882	0.0012951	0.130248	0.0155248	0.000147886	0.000225555	0.000360954	0.000202737	0.180454	9.10651e-07	6.25473e-06	1.21342e-05	2.74674e-05	0.00022381	5.79756e-06	2.74904e-06	7.22886e-06	1.43561e-05	5.6787e-06	2.12164e-06
sp|P04406|G3P_HUMAN	P04406	sp|P04406|G3P_HUMAN	>sp|P04406|G3P_HUMAN Glyceraldehyde-3-phosphate dehydrogenase OS=Homo sapiens GN=GAPDH PE=1 SV=3	GAPDH	GAPDH	2597	9	20351.8	22795.2	21809.1	12189	25106.5	15733.8	19301.8	18724.5	16292.9	13953.4	24050.9	22880.2	18917.5	24609.2	17673.2	24181	15906.3	20323.1	15974.9	18255.8	20263.6	2.07397e-07	1.21614e-07	5.41332e-09	5.65316e-09	1.25127e-07	6.38863e-08	1.23198e-08	6.45849e-08	6.37013e-08	4.38466e-08	6.55616e-08	1.48034e-07	1.24949e-07	1.39402e-07	5.08712e-08	2.52295e-08	2.32002e-07	2.39027e-07	7.47162e-08	3.49843e-07	1.15611e-06
tr|F8W9S7|F8W9S7_HUMAN	F8W9S7	tr|F8W9S7|F8W9S7_HUMAN	>tr|F8W9S7|F8W9S7_HUMAN Isoform of Q14C86, GTPase-activating protein and VPS9 domain-containing protein 1 OS=Homo sapiens GN=GAPVD1 PE=1 SV=1	GAPVD1	GAPVD1	26130	3	233.121	227.98	231.816	245.013	215.86	258.459	249.836	227.396	227.965	279.169	440.062	453.79	372.184	219.176	274.307	380.918	469.066	516.081	563.374	491.18	532.452	0.0069407	0.0138851	0.0149301	0.0437543	0.110295	0.000125958	4.49878e-07	0.000223567	0.000138608	1.83377e-05	0.00175152	0.000186351	7.47796e-05	0.016564	9.55623e-05	0.000162218	5.87447e-07	2.29598e-06	2.55058e-06	1.40111e-06	6.76557e-05
sp|P41250|SYG_HUMAN	P41250	sp|P41250|SYG_HUMAN	>sp|P41250|SYG_HUMAN Glycine--tRNA ligase OS=Homo sapiens GN=GARS PE=1 SV=3	GARS	GARS	2617	1	94.5899	112.083	112.207	100.657	117.413	119.427	150.559	123.943	140.803	109.862	104.771	107.193	50.7027	104.398	108.146	110.123	93.796	103.867	93.6796	96.4077	108.981	5.89444e-07	6.84418e-06	5.55826e-08	4.87621e-06	1.59345e-06	8.5829e-08	1.21147e-08	2.77163e-07	8.02414e-09	9.93213e-06	4.45414e-07	4.25879e-08	0.201132	0.000106269	1.00122e-05	1.62295e-08	7.03776e-08	1.44331e-06	6.25306e-08	9.00345e-08	1.52999e-07
sp|O60861|GAS7_HUMAN	O60861	sp|O60861|GAS7_HUMAN	>sp|O60861|GAS7_HUMAN Growth arrest-specific protein 7 OS=Homo sapiens GN=GAS7 PE=1 SV=3	GAS7	GAS7	8522	3	734.864	816.812	813.525	729.779	659.963	553.867	425.201	486.979	455.022	423.835	596.968	680.079	738.97	704.003	836.989	809.679	611.449	616.429	752.106	698.406	565.575	7.5022e-08	5.6515e-08	2.6544e-10	8.05354e-09	1.72521e-08	2.78831e-09	1.39507e-09	2.9683e-08	2.80115e-08	5.94197e-09	1.62039e-08	2.81282e-08	8.11976e-09	1.19957e-09	7.60724e-09	1.34946e-09	2.09622e-09	3.16804e-08	1.55838e-08	4.4175e-09	8.32713e-08
sp|Q9HCG7-2|GBA2_HUMAN	Q9HCG7-2	sp|Q9HCG7-2|GBA2_HUMAN	>sp|Q9HCG7-2|GBA2_HUMAN Isoform of Q9HCG7, Isoform 2 of Non-lysosomal glucosylceramidase OS=Homo sapiens GN=GBA2	GBA2	GBA2	57704	1	112.222	105.674	91.1982	98.0037	94.6437	81.8111	73.3217	71.8081	73.8141	69.7773	77.2016	92.2613	93.9423	1904.41	83.6734	85.5792	95.8576	91.9469	108.506	97.1195	93.7387	0.000433061	2.57673e-06	1.96046e-06	0.0120816	7.80658e-05	0.00346273	0.00448961	0.301065	0.029904	0.00181958	0.0231995	4.6597e-05	0.00155124	0.0978304	0.0240717	0.00687418	2.57986e-06	1.16323e-06	3.26279e-07	8.36625e-05	0.0221793
sp|O75323|NIPS2_HUMAN	O75323	sp|O75323|NIPS2_HUMAN	>sp|O75323|NIPS2_HUMAN Protein NipSnap homolog 2 OS=Homo sapiens GN=GBAS PE=1 SV=1	GBAS	GBAS	2631	1	598.234	455.739	566.133	541.526	412.517	640.55	645.748	605.388	559.452	614.213	434.211	405.336	387.952	415.717	373.432	318.179	580.533	496.676	631.813	527.646	482.864	3.09433e-08	4.92652e-09	4.45425e-10	1.64444e-09	2.16601e-09	1.71889e-08	4.83976e-09	1.89213e-09	1.1496e-09	6.87387e-09	1.55609e-08	2.00533e-08	7.74429e-09	1.59085e-09	7.77673e-09	1.79512e-09	1.56668e-09	8.45128e-09	8.71026e-09	6.37083e-09	1.48569e-08
tr|E9PGM4|E9PGM4_HUMAN	E9PGM4	tr|E9PGM4|E9PGM4_HUMAN	>tr|E9PGM4|E9PGM4_HUMAN Isoform of Q04446, 1,4-alpha-glucan-branching enzyme OS=Homo sapiens GN=GBE1 PE=1 SV=1	GBE1	GBE1	2632	1	73.5504	91.0753	83.2748	85.0867	81.053	132.564	122.442	141.589	140.047	115.851	91.2177	92.5007	69.5445	87.0393	93.0236	95.0654	110.602	102.204	88.2975	96.574	111.805	0.00130692	0.0698156	4.22246e-05	0.000785241	0.00715714	1.01658e-05	3.95016e-05	0.000455551	6.67337e-05	5.01476e-05	0.000199589	1.38171e-06	0.000150417	0.0487365	0.00216648	1.98573e-06	2.98916e-06	6.63132e-07	2.11043e-06	9.98812e-09	4.03735e-07
sp|P23434|GCSH_HUMAN	P23434	sp|P23434|GCSH_HUMAN	>sp|P23434|GCSH_HUMAN Glycine cleavage system H protein, mitochondrial OS=Homo sapiens GN=GCSH PE=1 SV=2	GCSH	GCSH	2653	1	228.53	233.405	248.569	304.532	209.642	279.91	284.992	298.016	267.668	324.32	155.934	181.393	146.757	145.148	167.686	140.751	138.389	121.037	134.311	128.901	112.21	3.35673e-08	8.31672e-08	1.51834e-09	5.03514e-08	2.88278e-08	1.14127e-08	6.47984e-09	3.89653e-08	2.32649e-08	1.73073e-09	3.34739e-08	5.89963e-07	3.84312e-07	2.33677e-06	3.53716e-06	4.63943e-05	5.41569e-09	6.59466e-07	7.41894e-05	2.31718e-07	1.71271e-05
sp|Q8TB36-2|GDAP1_HUMAN	Q8TB36-2	sp|Q8TB36-2|GDAP1_HUMAN	>sp|Q8TB36-2|GDAP1_HUMAN Isoform of Q8TB36, Isoform 2 of Ganglioside-induced differentiation-associated protein 1 OS=Homo sapiens GN=GDAP1	GDAP1	GDAP1	54332	3	1245.71	942.642	1044.66	1047.05	1099.03	1984.72	1883.59	1683.82	1714.79	1928.66	3644.49	2760.1	2551.27	3373.56	2502.58	2605.86	3076.77	2780.19	3092.89	3087.69	3079.44	2.16135e-08	1.86083e-07	4.80169e-08	1.37649e-08	3.46968e-08	1.06947e-07	3.30946e-08	1.87275e-08	9.37055e-09	1.42278e-08	5.01283e-07	3.93099e-07	1.08206e-08	4.95134e-09	2.6053e-07	2.27821e-08	3.41874e-08	3.90365e-07	3.65417e-07	6.32256e-08	1.10607e-06
sp|Q96MZ0|GD1L1_HUMAN	Q96MZ0	sp|Q96MZ0|GD1L1_HUMAN	>sp|Q96MZ0|GD1L1_HUMAN Ganglioside-induced differentiation-associated protein 1-like 1 OS=Homo sapiens GN=GDAP1L1 PE=2 SV=2	GDAP1L1	GDAP1L1	78997	5	1190.17	958.762	1201.22	1070.26	1062.69	1796.54	1651.12	1633.89	1432.15	1762.49	1332.12	1111.12	987.944	1425.12	944.712	1008.85	1168.67	1015.63	1122.67	1121.38	1005.5	7.82595e-08	1.05496e-05	6.25084e-07	1.64003e-05	1.70651e-06	3.39724e-07	2.10718e-08	5.07519e-08	5.26395e-07	2.69065e-07	5.59819e-07	3.21548e-07	0.00152518	2.19145e-08	0.000168479	1.84259e-08	4.52591e-07	1.24843e-07	1.92397e-07	1.92909e-07	5.27261e-06
sp|Q9NZC3|GDE1_HUMAN	Q9NZC3	sp|Q9NZC3|GDE1_HUMAN	>sp|Q9NZC3|GDE1_HUMAN Glycerophosphodiester phosphodiesterase 1 OS=Homo sapiens GN=GDE1 PE=1 SV=1	GDE1	GDE1	51573	1	147.479	170.37	148.321	166.707	135.57	55.956	57.7627	78.1157	67.4554	58.6876	62.2488	95.9741	131.221	113.355	111.881	101.189	120.954	112.262	118.958	119.588	133.778	1.29074e-05	4.34936e-08	1.31765e-07	3.88624e-07	1.97991e-07	0.436169	0.472104	0.00295446	0.212444	0.504014	0.3483	0.000227693	5.88206e-09	1.42943e-06	2.96103e-06	0.000213689	3.56084e-08	1.29038e-06	1.93502e-08	7.10384e-09	3.06219e-07
sp|P31150|GDIA_HUMAN	P31150	sp|P31150|GDIA_HUMAN	>sp|P31150|GDIA_HUMAN Rab GDP dissociation inhibitor alpha OS=Homo sapiens GN=GDI1 PE=1 SV=2	GDI1	GDI1	2664	6	3875.07	4196.26	4643.16	4625.63	4147.17	6049.07	5544.23	5344.46	4968.76	5397.02	3298.12	3467.46	2078.67	2303.84	3392.43	2652.03	1704.71	1308.39	1558.98	1865.2	1258.36	4.58468e-09	1.96494e-08	4.75315e-10	3.24401e-09	5.71848e-09	2.03377e-08	3.84232e-09	3.67895e-09	6.07114e-09	4.25029e-09	4.10811e-08	9.50023e-08	2.61162e-07	6.31643e-09	4.03083e-08	8.63229e-09	1.85976e-06	2.78045e-05	7.07478e-06	2.01801e-06	2.71553e-06
sp|P50395|GDIB_HUMAN	P50395	sp|P50395|GDIB_HUMAN	>sp|P50395|GDIB_HUMAN Rab GDP dissociation inhibitor beta OS=Homo sapiens GN=GDI2 PE=1 SV=2	GDI2	GDI2	2665	5	1387.33	1314.93	1447.64	1309.92	1336.88	1461.63	1546.22	1420.83	1404.03	1400.95	1103.48	1247.91	690.854	938.976	920.077	758.726	425.036	408.199	407.525	404.212	449.584	4.92829e-08	1.05946e-08	3.29253e-10	8.60431e-09	5.64856e-09	1.59986e-08	8.5597e-09	1.1116e-07	4.95217e-08	7.55108e-09	6.26687e-08	3.86931e-07	1.29917e-05	9.8108e-08	1.71281e-07	1.04108e-07	3.6897e-05	0.0032808	0.000109713	0.000411445	0.000457593
tr|C9JPA8|C9JPA8_HUMAN	C9JPA8	tr|C9JPA8|C9JPA8_HUMAN	>tr|C9JPA8|C9JPA8_HUMAN Isoform of Q7L5D6, Golgi to ER traffic protein 4 homolog (Fragment) OS=Homo sapiens GN=GET4 PE=1 SV=2	GET4	GET4	51608	1	153.266	136.084	150.742	157.775	157.446	142.676	132.384	148.518	112.236	143.405	170.743	164.48	170.306	162.968	162.905	173.764	240.311	248.937	250.475	269.22	239.471	0.00830129	0.0017418	6.46505e-05	0.00628282	0.00262216	0.000132187	0.0155459	0.000375274	0.00271376	0.00432278	0.00129614	0.00374331	0.0022908	0.00277258	0.00526046	0.0105768	2.61467e-07	8.2136e-05	1.51368e-05	9.8869e-05	3.73035e-08
sp|P14136|GFAP_HUMAN	P14136	sp|P14136|GFAP_HUMAN	>sp|P14136|GFAP_HUMAN Glial fibrillary acidic protein OS=Homo sapiens GN=GFAP PE=1 SV=1	GFAP	GFAP	2670	3	808.747	469.773	682.729	777.294	858.53	1943.62	1655.12	1838.63	1880.44	2150.59	1877.75	1895.03	3396.58	2400.63	1649.69	1860	8476.17	6221.13	3667.57	6056.88	3882.51	7.28517e-08	2.11938e-07	1.05051e-08	7.6201e-09	6.15197e-08	6.15074e-09	9.11898e-10	5.15668e-09	2.07226e-09	4.48071e-09	1.22248e-07	3.67151e-08	4.30292e-08	1.39061e-08	6.17271e-08	2.69472e-08	4.00163e-07	4.46537e-07	7.20815e-08	1.62277e-06	7.65682e-08
sp|O00451-3|GFRA2_HUMAN	O00451-3	sp|O00451-3|GFRA2_HUMAN	>sp|O00451-3|GFRA2_HUMAN Isoform of O00451, Isoform 3 of GDNF family receptor alpha-2 OS=Homo sapiens GN=GFRA2	GFRA2	GFRA2	2675	1	140.184	160.344	141.447	138.671	119.144	88.5999	66.2224	75.1678	85.8074	77.2372	114.797	148.772	112.137	94.8163	164.703	164.452	163.217	133.562	168.981	162.619	107.57	4.02031e-06	1.82002e-06	3.34354e-06	5.51273e-08	2.06038e-05	0.00375353	0.0856544	0.0939914	0.022318	0.0382854	8.74005e-06	4.27994e-05	2.83719e-05	9.09576e-05	1.75778e-05	4.45062e-08	5.41492e-09	2.89941e-05	1.2506e-06	3.1885e-07	3.83943e-05
sp|Q9UJ14|GGT7_HUMAN	Q9UJ14	sp|Q9UJ14|GGT7_HUMAN	>sp|Q9UJ14|GGT7_HUMAN Gamma-glutamyltransferase 7 OS=Homo sapiens GN=GGT7 PE=1 SV=2	GGT7	GGT7	2686	3	507.968	503.151	481.166	500.906	466.668	509.227	543.423	546.775	458.378	525.694	523.853	522.387	591.728	517.857	660.745	618.984	524.909	498.01	579.389	556.633	516.985	1.73364e-08	2.08852e-07	6.55838e-10	4.28069e-08	7.26769e-09	3.43129e-08	5.45179e-10	5.02439e-08	2.02722e-09	8.26388e-09	1.28547e-07	2.80291e-08	3.62754e-08	6.02236e-09	9.2517e-09	4.86521e-09	1.56945e-08	4.16853e-08	5.13201e-09	8.26485e-09	8.13928e-08
sp|Q9H3K2|GHITM_HUMAN	Q9H3K2	sp|Q9H3K2|GHITM_HUMAN	>sp|Q9H3K2|GHITM_HUMAN Growth hormone-inducible transmembrane protein OS=Homo sapiens GN=GHITM PE=1 SV=2	GHITM	GHITM	27069	1	298.981	284.481	304.241	263.186	365.109	238.598	262.588	237.407	290.567	240.032	952.393	757.23	641.952	747.449	646.683	525.887	384.213	397.959	499.519	432.485	494.58	7.52562e-07	2.79181e-08	0.000174156	0.000177875	3.18638e-07	7.82425e-06	3.36057e-05	4.81604e-07	3.01335e-07	3.38528e-07	1.88388e-08	2.36131e-08	2.26353e-08	3.89629e-09	7.47644e-08	1.11099e-08	2.1399e-07	9.91435e-08	2.22746e-08	8.95565e-08	5.41453e-08
sp|O14908|GIPC1_HUMAN	O14908	sp|O14908|GIPC1_HUMAN	>sp|O14908|GIPC1_HUMAN PDZ domain-containing protein GIPC1 OS=Homo sapiens GN=GIPC1 PE=1 SV=2	GIPC1	GIPC1	10755	3	189.038	236.636	212.708	166.699	211.751	380.194	359.998	292.603	309.602	353.539	304.405	365.935	335.453	348.557	314.202	308.005	416.911	354.797	378.408	369.268	332.349	5.99939e-05	0.000861598	5.02689e-05	0.00103827	0.000120247	7.72181e-07	2.0806e-07	1.05375e-05	3.78736e-07	1.24032e-06	3.83946e-05	3.25429e-05	0.000225075	0.000157583	0.000362405	0.000226724	1.53463e-06	1.21904e-06	6.94645e-06	5.92999e-06	0.000108568
sp|Q9Y2X7-3|GIT1_HUMAN	Q9Y2X7-3	sp|Q9Y2X7-3|GIT1_HUMAN	>sp|Q9Y2X7-3|GIT1_HUMAN Isoform of Q9Y2X7, Isoform 3 of ARF GTPase-activating protein GIT1 OS=Homo sapiens GN=GIT1	GIT1	GIT1	28964	8	1278.64	1030.67	1058.62	1285.83	1032.29	1095.83	1031.71	1023.48	967.705	979.311	1377.19	1323.15	1466.91	1342.71	1006.44	1028.92	1898.34	1617.38	1733.42	1647.23	1709.46	1.33278e-07	6.96396e-07	2.42266e-08	1.48136e-06	8.83233e-08	2.02375e-06	7.45776e-08	2.91959e-07	1.96831e-08	5.0011e-06	2.7918e-06	6.78705e-06	3.5994e-06	2.83091e-07	0.000102908	9.42077e-06	7.1592e-09	1.88673e-07	5.02393e-08	1.53391e-08	2.48482e-07
sp|P17302|CXA1_HUMAN	P17302	sp|P17302|CXA1_HUMAN	>sp|P17302|CXA1_HUMAN Gap junction alpha-1 protein OS=Homo sapiens GN=GJA1 PE=1 SV=2	GJA1	GJA1	2697	3	645.756	796.337	803.255	988.425	839.898	1242.32	1519.21	1467.59	1575.06	1445.85	680.727	651.811	934.812	772.709	788.9	636.854	1441.35	1086.7	770.948	951.951	756.486	1.35884e-07	1.48131e-08	1.7833e-10	1.59908e-09	2.36379e-09	1.17733e-09	9.84018e-10	1.4839e-09	2.1955e-09	5.67026e-10	2.45947e-07	3.79718e-07	3.89661e-08	2.84519e-09	1.36224e-07	1.66057e-07	5.76789e-09	3.39832e-08	6.83465e-08	7.69671e-09	1.65451e-08
sp|P32189-1|GLPK_HUMAN	P32189-1	sp|P32189-1|GLPK_HUMAN	>sp|P32189-1|GLPK_HUMAN Isoform of P32189, Isoform 1 of Glycerol kinase OS=Homo sapiens GN=GK	GK	GK	2710	4	1238.79	1248.92	1179.65	1165.68	1272.35	943.082	937.515	944.947	873.888	1044.85	908.157	757.15	780.412	964.313	667.937	573.969	516.864	498.15	603.885	529.772	514.349	6.11402e-09	8.30608e-09	2.34707e-10	2.34493e-08	2.59572e-08	3.74815e-09	2.5515e-09	1.6362e-08	7.11729e-10	3.31923e-09	9.37928e-08	6.78597e-07	1.90144e-07	7.96737e-09	1.04525e-06	2.12198e-07	2.04197e-06	1.47932e-06	5.10235e-06	1.18812e-07	7.82103e-07
sp|Q92896|GSLG1_HUMAN	Q92896	sp|Q92896|GSLG1_HUMAN	>sp|Q92896|GSLG1_HUMAN Golgi apparatus protein 1 OS=Homo sapiens GN=GLG1 PE=1 SV=2	GLG1	GLG1	2734	1	234.134	291.638	247.69	212.901	211.196	187.783	186.701	186.583	151.478	179.814	192.481	168.425	180.784	186.153	199.44	212.213	83.2433	72.7886	106.774	66.6659	78.4063	6.16285e-08	3.34768e-08	1.29345e-08	2.46934e-07	1.19697e-08	2.06862e-07	5.55781e-06	4.19581e-06	0.00193799	1.32892e-05	2.54378e-08	6.60089e-06	1.46956e-06	1.72567e-05	1.9687e-06	0.000100717	0.173746	0.0408621	0.000326009	0.274943	0.0360386
sp|Q04760|LGUL_HUMAN	Q04760	sp|Q04760|LGUL_HUMAN	>sp|Q04760|LGUL_HUMAN Lactoylglutathione lyase OS=Homo sapiens GN=GLO1 PE=1 SV=4	GLO1	GLO1	2739	1	912.813	959.571	1062.54	1050.28	874.918	2010.95	1776.73	1776.78	1666.92	1931.44	621.035	627.228	538.292	535.075	702.201	398.159	376.906	368.573	358.903	352.553	370.181	2.80081e-08	1.48443e-08	1.53907e-09	9.14234e-09	5.10892e-08	1.00515e-07	7.93527e-08	3.02953e-08	8.94008e-08	5.18186e-08	6.08833e-08	1.46031e-06	1.08669e-08	1.1316e-08	1.07416e-07	3.7219e-08	1.74547e-09	1.7458e-08	4.57953e-08	8.24377e-09	3.56423e-07
sp|Q9HC38-2|GLOD4_HUMAN	Q9HC38-2	sp|Q9HC38-2|GLOD4_HUMAN	>sp|Q9HC38-2|GLOD4_HUMAN Isoform of Q9HC38, Isoform 2 of Glyoxalase domain-containing protein 4 OS=Homo sapiens GN=GLOD4	GLOD4	GLOD4	51031	2	491.404	478.104	498.644	474.193	475.167	509.332	475.475	483.82	433.682	436.916	367.986	374.742	233.601	297.602	330.101	298.498	162.207	176.263	172.885	176.284	172.957	1.16964e-07	7.25566e-08	1.66521e-07	1.17077e-07	1.05233e-07	1.02864e-07	9.1392e-08	4.46879e-09	8.16391e-08	2.42498e-08	6.49447e-07	6.23298e-07	0.00778234	6.89192e-07	2.26748e-05	1.27441e-05	0.00283962	0.0252805	0.00171352	0.0274819	0.000942406
sp|Q86SX6|GLRX5_HUMAN	Q86SX6	sp|Q86SX6|GLRX5_HUMAN	>sp|Q86SX6|GLRX5_HUMAN Glutaredoxin-related protein 5, mitochondrial OS=Homo sapiens GN=GLRX5 PE=1 SV=2	GLRX5	GLRX5	51218	1	103.681	141.993	111.809	128.57	102.658	181.245	159.644	147.218	156.331	193.766	70.2437	76.3009	55.3344	58.1079	67.9346	74.8893	101.665	71.5515	73.2568	79.9166	81.5329	2.15453e-05	0.000328927	1.27052e-07	0.000220916	0.00139035	9.64899e-07	1.00302e-07	9.18008e-08	8.00734e-08	1.86306e-05	0.0116678	0.00243809	0.356862	0.444251	0.129054	0.140883	6.52816e-06	1.22699e-05	7.52358e-05	4.64677e-06	0.000369549
sp|O94925|GLSK_HUMAN	O94925	sp|O94925|GLSK_HUMAN	>sp|O94925|GLSK_HUMAN Glutaminase kidney isoform, mitochondrial OS=Homo sapiens GN=GLS PE=1 SV=1	GLS	GLS	2744	15	5075.4	3988.08	4812.57	4378.51	4106.68	6672.21	6310.58	6372.47	5870.08	6373.3	3182.91	3562.21	2593.58	2479.15	2447.59	2789.01	10095.3	9318.72	10033.5	9964.63	10103.2	5.48791e-08	3.54075e-07	1.91484e-08	1.10609e-07	1.15699e-07	8.11285e-08	1.48604e-08	3.35475e-08	2.0403e-08	8.66868e-08	1.34406e-06	1.23903e-06	1.88825e-05	8.7281e-07	8.1119e-06	3.61598e-07	1.7102e-08	7.3198e-07	4.92823e-08	2.15032e-07	7.20437e-07
sp|P00367|DHE3_HUMAN	P00367	sp|P00367|DHE3_HUMAN	>sp|P00367|DHE3_HUMAN Glutamate dehydrogenase 1, mitochondrial OS=Homo sapiens GN=GLUD1 PE=1 SV=2	GLUD1	GLUD1	2746	20	15740.2	14230.3	14725.3	15755	15342	17852.5	17858.3	16081.6	17973.1	20406.7	18150.8	20711.4	18277.8	16355.1	14236.9	14382.4	24134	21184.3	21836.7	23600.4	22778.2	1.09935e-07	5.38815e-08	2.31241e-09	9.66878e-08	1.91809e-08	2.74377e-08	5.7453e-09	6.32467e-08	1.57087e-08	2.85762e-08	1.57574e-07	1.97248e-07	6.30399e-08	1.09013e-08	1.37006e-07	1.64702e-08	1.09799e-07	2.22098e-07	5.11341e-08	2.681e-07	4.03485e-07
sp|P15104|GLNA_HUMAN	P15104	sp|P15104|GLNA_HUMAN	>sp|P15104|GLNA_HUMAN Glutamine synthetase OS=Homo sapiens GN=GLUL PE=1 SV=4	GLUL	GLUL	2752	3	5175.43	5486.34	5010.32	4960.97	5659.43	3197.49	2830.41	2661.15	3152.54	3907.45	1779.25	1792.71	1409.32	1673.52	1478.25	1374.59	819.034	617.056	835.851	910.699	569.571	1.19544e-08	5.13872e-08	2.03401e-10	3.34516e-08	1.01319e-08	5.31946e-09	9.8323e-09	2.21688e-09	1.64259e-08	7.38038e-09	6.33724e-08	6.31043e-08	9.72261e-09	6.49847e-09	8.46866e-09	7.32497e-09	0.000868873	7.91777e-05	0.00032409	4.4822e-05	0.0152881
sp|P60983|GMFB_HUMAN	P60983	sp|P60983|GMFB_HUMAN	>sp|P60983|GMFB_HUMAN Glia maturation factor beta OS=Homo sapiens GN=GMFB PE=1 SV=2	GMFB	GMFB	2764	1	374.669	438.417	442.7	441.783	379.852	518.919	515.368	447.835	481.756	538.687	311.65	341.592	251.125	294.721	344.397	267.096	147.032	131.79	128.405	136.512	136.689	3.70703e-09	8.38715e-09	1.83284e-10	4.32594e-08	9.33874e-09	3.03424e-08	1.20457e-08	1.75349e-08	5.07975e-09	1.09437e-08	8.74622e-08	3.52131e-08	1.36507e-08	1.6715e-08	8.87942e-08	1.40775e-08	2.01149e-07	1.05331e-07	3.26899e-05	7.02732e-07	6.94704e-07
sp|P29992|GNA11_HUMAN	P29992	sp|P29992|GNA11_HUMAN	>sp|P29992|GNA11_HUMAN Guanine nucleotide-binding protein subunit alpha-11 OS=Homo sapiens GN=GNA11 PE=1 SV=2	GNA11	GNA11	2767	1	366.204	408.456	375.548	453.682	346.516	106.702	172.86	181.819	123.363	87.8167	130.968	215.271	268.623	242.483	228.331	228.191	253.519	235.16	226.424	258.904	230.942	1.1096e-07	1.20038e-07	6.42616e-09	2.41911e-07	1.17176e-05	0.00678924	0.383841	0.00597386	2.01044e-05	0.0362183	0.000481761	2.56717e-05	1.46833e-07	2.48468e-07	2.42781e-07	5.19113e-08	1.18322e-08	4.55979e-06	1.13763e-06	2.0078e-08	1.85564e-07
sp|Q03113|GNA12_HUMAN	Q03113	sp|Q03113|GNA12_HUMAN	>sp|Q03113|GNA12_HUMAN Guanine nucleotide-binding protein subunit alpha-12 OS=Homo sapiens GN=GNA12 PE=1 SV=4	GNA12	GNA12	2768	1	61.0607	72.6622	71.6948	78.2471	79.9309	94.6468	61.548	70.5296	105.419	100.252	130.035	133.785	156.184	137.351	171.296	162.17	90.4433	102.171	67.0369	100.567	94.9249	0.035207	9.7185e-05	0.26004	0.000448759	1.02349e-05	0.000590191	0.388825	0.183711	1.1508e-06	0.000555278	5.13506e-07	4.20661e-08	2.08873e-07	1.15982e-06	3.76411e-07	1.10465e-08	7.43158e-06	2.94836e-07	0.000250106	1.24211e-06	7.97656e-05
sp|Q14344|GNA13_HUMAN	Q14344	sp|Q14344|GNA13_HUMAN	>sp|Q14344|GNA13_HUMAN Guanine nucleotide-binding protein subunit alpha-13 OS=Homo sapiens GN=GNA13 PE=1 SV=2	GNA13	GNA13	10672	4	865.564	945.438	870.104	868.706	1029.51	594.881	741.615	671.919	778.472	635.828	1288.57	1082.7	1257.5	1266.97	1298.82	1240.99	1070.17	1359.48	1023.43	1143.29	1319	5.68791e-07	4.18365e-07	4.54634e-07	1.71908e-05	1.13769e-06	3.92138e-07	5.85332e-08	5.40106e-08	3.41263e-07	6.12467e-08	1.27259e-07	6.90428e-08	2.44341e-06	3.89639e-08	9.47567e-08	7.41104e-08	5.67801e-08	3.6809e-07	1.35771e-06	3.69906e-07	1.21689e-06
sp|P63096|GNAI1_HUMAN	P63096	sp|P63096|GNAI1_HUMAN	>sp|P63096|GNAI1_HUMAN Guanine nucleotide-binding protein G(i) subunit alpha-1 OS=Homo sapiens GN=GNAI1 PE=1 SV=2	GNAI1	GNAI1	2770	6	4361.47	3968.17	4120.78	4275.37	4032.82	3162.71	2732.14	3083.84	3190.77	3126.37	3948.16	4098.46	5362.18	4429.46	5109.32	5676.41	4514.31	4067.15	4236.66	4550.16	3608.45	9.79643e-09	1.04619e-08	2.30113e-09	6.89241e-09	6.36741e-09	2.27039e-08	9.15078e-09	4.56645e-09	1.90242e-08	1.32452e-08	1.93902e-08	3.73125e-08	3.58484e-08	3.27419e-09	1.44755e-08	5.30366e-09	5.84661e-09	3.16291e-08	1.74578e-08	8.13723e-09	6.29125e-08
sp|P04899|GNAI2_HUMAN	P04899	sp|P04899|GNAI2_HUMAN	>sp|P04899|GNAI2_HUMAN Guanine nucleotide-binding protein G(i) subunit alpha-2 OS=Homo sapiens GN=GNAI2 PE=1 SV=3	GNAI2	GNAI2	2771	5	1860.92	1819.73	1899.6	1907.62	2300.12	2108.45	2137.08	2333.31	2213.06	2022.37	1863.11	2286.63	2877.46	2200.95	2758.4	2631.31	2651.59	2848.3	2875.9	2776.88	2589.71	5.85721e-09	1.77992e-08	4.18263e-10	6.83393e-09	4.63584e-09	4.79209e-09	1.21925e-09	8.53872e-09	2.29158e-09	1.91317e-09	7.43541e-08	1.34964e-07	1.18538e-08	3.20271e-08	7.3647e-08	7.01526e-09	1.80509e-08	2.66775e-08	6.53204e-09	1.47144e-08	3.03325e-08
sp|P08754|GNAI3_HUMAN	P08754	sp|P08754|GNAI3_HUMAN	>sp|P08754|GNAI3_HUMAN Guanine nucleotide-binding protein G(k) subunit alpha OS=Homo sapiens GN=GNAI3 PE=1 SV=3	GNAI3	GNAI3	2773	2	315.238	318.296	313.735	308.871	277.979	185.604	197.626	211.383	206.38	186.645	398.652	423.362	527.025	491.326	492.472	458.342	349.251	362.886	347.926	326.37	347.404	4.42391e-07	4.71542e-07	1.6204e-08	1.78109e-07	2.24737e-07	0.251133	0.0204805	0.0037506	0.00030416	0.0493826	7.03446e-08	2.33392e-08	2.2984e-08	1.60956e-08	7.1225e-09	1.50239e-09	6.53155e-08	4.22837e-08	7.4241e-08	2.55808e-08	8.52968e-08
sp|P09471|GNAO_HUMAN	P09471	sp|P09471|GNAO_HUMAN	>sp|P09471|GNAO_HUMAN Guanine nucleotide-binding protein G(o) subunit alpha OS=Homo sapiens GN=GNAO1 PE=1 SV=4	GNAO1	GNAO1	2775	15	45763.1	46544.4	44239.4	41546.6	44413.7	35749	43434.4	40726.5	42261.8	37974.5	47071.5	50240.2	61337.6	49548.8	60500.9	66985.4	58955.7	56416.2	58060.1	63141	52494.2	4.4785e-08	7.68969e-08	1.01067e-08	2.16799e-08	1.49594e-07	2.79295e-08	2.29256e-08	8.33401e-08	6.08058e-08	2.60972e-08	6.24728e-08	1.01317e-07	1.07601e-07	6.83302e-08	9.41131e-08	4.90626e-08	9.55752e-08	6.44455e-07	9.81836e-08	7.90751e-08	6.63393e-07
sp|P50148|GNAQ_HUMAN	P50148	sp|P50148|GNAQ_HUMAN	>sp|P50148|GNAQ_HUMAN Guanine nucleotide-binding protein G(q) subunit alpha OS=Homo sapiens GN=GNAQ PE=1 SV=4	GNAQ	GNAQ	2776	4	4485.56	4297.76	4107.82	3218.59	3735.12	2552.33	2677.6	2994.85	3036.82	2766.66	3304.52	3374.64	4230.93	3585.64	3192.56	4078.9	2982.52	2737.26	2892.89	3021.38	2747.69	7.35514e-08	6.45053e-08	2.85692e-09	2.73768e-08	2.16517e-08	6.59846e-09	5.96674e-09	2.19129e-08	4.19986e-09	7.64004e-09	1.12287e-06	5.98985e-07	2.14031e-07	2.48577e-07	1.67546e-07	1.75274e-07	2.0325e-07	2.51543e-07	4.31548e-07	8.61516e-07	7.76616e-07
sp|Q5JWF2|GNAS1_HUMAN	Q5JWF2	sp|Q5JWF2|GNAS1_HUMAN	>sp|Q5JWF2|GNAS1_HUMAN Guanine nucleotide-binding protein G(s) subunit alpha isoforms XLas OS=Homo sapiens GN=GNAS PE=1 SV=2	GNAS	GNAS	2778	8	3250.03	2940.35	2959.88	3209.22	3289.58	2572.26	2333.06	2330.81	2766.8	2579.62	4062.46	4169.52	5589.68	4446.55	4656.37	6001.97	5367.8	4978.25	5582.37	6063.42	4760.26	1.11338e-08	4.12843e-07	1.6635e-09	1.09555e-07	8.65354e-08	3.56421e-08	9.68754e-09	2.91791e-08	1.21859e-08	6.39654e-09	6.46489e-08	1.78142e-07	3.18134e-08	4.15508e-09	2.94884e-08	1.25611e-08	2.33675e-08	8.7797e-08	1.96168e-07	5.10241e-08	6.87831e-08
sp|P19086|GNAZ_HUMAN	P19086	sp|P19086|GNAZ_HUMAN	>sp|P19086|GNAZ_HUMAN Guanine nucleotide-binding protein G(z) subunit alpha OS=Homo sapiens GN=GNAZ PE=2 SV=3	GNAZ	GNAZ	2781	6	5059.11	4847.97	5164.71	5145.82	5213.97	4427.35	4159.6	4533.02	4940.64	4753.55	5353.54	5451.18	6684.18	5875.57	6043.31	7550.42	6902.58	6213.19	6919.61	7278.68	6264.11	9.12649e-09	3.86239e-08	1.68257e-10	1.48596e-08	9.45206e-09	3.22404e-08	2.55362e-09	3.03527e-08	1.10351e-08	1.73191e-08	1.82876e-08	5.18312e-08	2.25921e-08	5.17626e-09	3.80616e-08	1.80252e-08	3.47881e-08	6.71286e-08	2.1932e-08	4.60112e-08	9.80481e-08
sp|P62873|GBB1_HUMAN	P62873	sp|P62873|GBB1_HUMAN	>sp|P62873|GBB1_HUMAN Guanine nucleotide-binding protein G(I)/G(S)/G(T) subunit beta-1 OS=Homo sapiens GN=GNB1 PE=1 SV=3	GNB1	GNB1	2782	7	22462.4	24286	25421.4	24787.7	24215.7	24198.8	24756.6	22711.8	23141.5	24297.7	23101.7	24271.4	28701.8	22845.3	28780.9	28040.1	25645.7	22864.9	24393.1	23179.9	19757.3	1.12392e-07	2.12133e-07	1.02894e-09	4.05272e-08	2.55174e-08	2.56614e-08	6.76847e-09	2.51239e-08	2.64151e-09	4.48071e-09	7.97939e-08	7.62812e-08	2.39484e-07	1.87386e-08	1.62766e-07	1.02991e-08	3.33473e-08	6.84542e-08	2.1864e-08	3.80474e-07	7.32571e-07
sp|P62879|GBB2_HUMAN	P62879	sp|P62879|GBB2_HUMAN	>sp|P62879|GBB2_HUMAN Guanine nucleotide-binding protein G(I)/G(S)/G(T) subunit beta-2 OS=Homo sapiens GN=GNB2 PE=1 SV=3	GNB2	GNB2	2783	3	9811.88	10289.6	10483.3	8722.14	10057.6	8736.31	8003.25	7691.93	8805.85	9548.58	6784.61	6507.57	7623.93	6510.32	7852.96	8267.3	8206.57	7834.39	7014.56	7024.97	6275.07	1.97203e-08	9.29211e-08	1.40456e-09	1.87917e-07	1.1634e-07	2.20346e-08	4.87628e-09	6.23294e-09	1.71154e-08	1.31698e-08	1.08248e-07	1.53387e-07	3.44025e-08	3.71774e-09	8.81003e-08	1.10684e-07	1.70348e-08	5.94419e-07	1.21743e-07	6.90995e-08	1.78882e-07
sp|P63244|GBLP_HUMAN	P63244	sp|P63244|GBLP_HUMAN	>sp|P63244|GBLP_HUMAN Guanine nucleotide-binding protein subunit beta-2-like 1 OS=Homo sapiens GN=GNB2L1 PE=1 SV=3	GNB2L1	GNB2L1	10399	6	1289.88	1213.43	1211.98	1447.23	2379.86	940.97	1146.49	2341.28	1047.59	1090.5	1470.1	2179.73	1518.18	1408.88	1110.41	1107.87	1034.55	1051.72	1062.99	1052.79	1058.61	1.36768e-07	9.40553e-07	2.35546e-09	1.16179e-07	3.94051e-07	1.90994e-07	1.7633e-08	8.13964e-06	3.91648e-07	8.85865e-08	2.07605e-07	3.9772e-07	9.05659e-08	5.14307e-08	9.89737e-08	1.09077e-08	4.26677e-06	2.75802e-05	8.27151e-07	4.74854e-06	2.34443e-06
sp|Q9HAV0|GBB4_HUMAN	Q9HAV0	sp|Q9HAV0|GBB4_HUMAN	>sp|Q9HAV0|GBB4_HUMAN Guanine nucleotide-binding protein subunit beta-4 OS=Homo sapiens GN=GNB4 PE=1 SV=3	GNB4	GNB4	59345	3	224.33	133.561	148.411	147.983	170.27	151.265	200.811	188.953	199.161	175.824	382.754	453.712	413.319	385.94	457.506	433.164	440.426	428.968	475.255	469.075	364.581	0.256752	0.0489465	0.0478648	0.476518	0.0151794	0.000202747	0.00334973	0.0568403	0.000543049	0.000164027	4.07071e-07	9.21879e-08	3.81843e-08	1.13152e-07	3.36792e-07	3.35129e-09	1.07237e-08	2.868e-07	1.01276e-07	2.1857e-08	4.48667e-06
sp|O14775-2|GBB5_HUMAN	O14775-2	sp|O14775-2|GBB5_HUMAN	>sp|O14775-2|GBB5_HUMAN Isoform of O14775, Isoform 2 of Guanine nucleotide-binding protein subunit beta-5 OS=Homo sapiens GN=GNB5	GNB5	GNB5	10681	6	2323.91	2423.9	2253.82	2193.34	2061.74	1713.61	1780.93	1971.64	1741.74	1631.43	1746.22	1741.93	1807.54	1725.23	1894.56	1812.1	1803.66	1877.71	2131.91	1897.25	1960.02	2.58103e-08	1.48619e-08	2.84658e-09	2.7247e-08	3.39389e-08	1.40785e-08	4.13468e-09	9.43462e-09	5.62911e-08	4.97389e-09	6.79271e-08	3.06819e-07	5.43646e-08	5.90955e-08	1.48273e-07	3.2476e-09	7.01478e-08	7.39724e-08	2.00031e-08	5.05699e-08	1.09537e-07
sp|P59768|GBG2_HUMAN	P59768	sp|P59768|GBG2_HUMAN	>sp|P59768|GBG2_HUMAN Guanine nucleotide-binding protein G(I)/G(S)/G(O) subunit gamma-2 OS=Homo sapiens GN=GNG2 PE=1 SV=2	GNG2	GNG2	54331	3	6917.46	8140.73	8464.7	7549.85	7876.96	7952.76	8528.28	8501.05	8725.16	8545.54	7641.23	8584.37	10880	8136.28	10264.5	10820.3	9425.42	8704.31	8538.12	8378.08	7292.53	5.7794e-08	1.56857e-08	1.63539e-09	8.34587e-08	5.30293e-08	1.90864e-07	1.78637e-08	9.57065e-09	7.07147e-09	9.11708e-08	3.47404e-07	1.4553e-07	5.94083e-07	1.82194e-08	6.88954e-08	1.46307e-07	2.41895e-07	6.74463e-08	2.0806e-08	4.57644e-07	8.28142e-08
sp|P63215|GBG3_HUMAN	P63215	sp|P63215|GBG3_HUMAN	>sp|P63215|GBG3_HUMAN Guanine nucleotide-binding protein G(I)/G(S)/G(O) subunit gamma-3 OS=Homo sapiens GN=GNG3 PE=3 SV=1	GNG3	GNG3	2785	2	858.36	811.451	868.511	797.534	786.013	997.951	957.691	836.396	836.918	917.787	867.903	820.664	1109.93	927.229	1181.24	1241.86	762.832	669.468	960.42	788.99	753.306	1.72911e-08	4.54044e-09	1.64577e-10	4.78664e-08	2.2845e-09	1.0872e-09	1.30654e-09	4.95276e-09	5.49674e-09	2.84701e-10	1.54698e-08	2.53971e-08	1.00339e-08	1.24867e-09	8.87684e-09	4.10329e-09	1.7116e-09	1.8644e-07	1.44647e-08	2.70016e-08	4.55721e-07
sp|P50150|GBG4_HUMAN	P50150	sp|P50150|GBG4_HUMAN	>sp|P50150|GBG4_HUMAN Guanine nucleotide-binding protein G(I)/G(S)/G(O) subunit gamma-4 OS=Homo sapiens GN=GNG4 PE=1 SV=1	GNG4	GNG4	2786	1	255.851	242.005	258.467	281.609	282.703	186.143	196.022	134.489	179.031	131.348	2374.2	151.816	334.035	2808.07	4083.82	4083.25	413.548	369.428	367.763	356.578	421.005	2.70285e-08	6.79315e-09	5.54685e-10	1.20067e-09	3.5492e-09	1.9323e-09	3.86339e-10	3.21578e-09	7.82295e-10	8.51421e-10	4.69003e-06	0.42919	4.53767e-09	2.50702e-05	4.7835e-05	7.88719e-05	9.707e-09	2.45966e-07	3.76867e-08	1.52593e-07	7.93396e-07
sp|P63218|GBG5_HUMAN	P63218	sp|P63218|GBG5_HUMAN	>sp|P63218|GBG5_HUMAN Guanine nucleotide-binding protein G(I)/G(S)/G(O) subunit gamma-5 OS=Homo sapiens GN=GNG5 PE=1 SV=3	GNG5	GNG5	2787	1	82.8421	111.362	144.144	126.166	183.996	87.1606	113.536	114.213	128.193	71.6633	171.293	137.165	115.165	118	102.206	133.479	100.631	154.327	121.917	118.039	86.4888	1.08341e-05	1.58644e-06	1.99349e-06	0.228101	2.63048e-08	5.68289e-05	2.01853e-08	1.85548e-06	2.63718e-08	0.00176675	2.4076e-08	9.33485e-07	0.0101014	8.7201e-06	0.0174471	1.2971e-06	1.18277e-05	8.11678e-07	1.02803e-07	3.95102e-08	1.20708e-05
sp|P36915|GNL1_HUMAN	P36915	sp|P36915|GNL1_HUMAN	>sp|P36915|GNL1_HUMAN Guanine nucleotide-binding protein-like 1 OS=Homo sapiens GN=GNL1 PE=1 SV=2	GNL1	GNL1	2794	3	281.536	274.604	243.176	236.439	265.912	342.67	301.841	320.6	341.861	340.249	343.239	369.805	377.672	339.568	335.85	310.819	1029.61	914.847	725.888	867.468	859.009	0.0669435	0.00309067	0.117499	0.402404	4.44783e-06	0.144176	0.000164289	0.00221583	0.021758	0.115769	0.000637471	0.00155029	0.119922	0.0117973	0.0701075	0.00551179	8.32703e-08	4.73449e-08	2.67875e-08	9.98233e-07	1.24179e-06
tr|D6RAY7|D6RAY7_HUMAN	D6RAY7	tr|D6RAY7|D6RAY7_HUMAN	>tr|D6RAY7|D6RAY7_HUMAN Isoform of P46926, Glucosamine-6-phosphate isomerase (Fragment) OS=Homo sapiens GN=GNPDA1 PE=1 SV=1	GNPDA1	GNPDA1	10007	1	166.678	154.741	186.828	155.159	167.061	226.305	209.663	209.874	203.812	195.497	146.885	177.803	112.826	120.443	160.174	157.789	86.2962	72.2264	76.32	107.777	81.9546	7.62343e-07	2.84873e-06	4.1716e-08	2.29396e-07	1.42516e-07	3.76802e-09	3.05343e-09	1.32986e-09	1.88907e-09	1.72131e-09	3.31444e-08	2.77441e-07	2.36673e-05	2.84513e-07	1.48213e-07	1.68321e-06	0.0012308	0.0123573	0.000815714	3.96022e-05	8.62822e-05
tr|M0R0R5|M0R0R5_HUMAN	M0R0R5	tr|M0R0R5|M0R0R5_HUMAN	>tr|M0R0R5|M0R0R5_HUMAN Isoform of Q2TAP0, Golgin subfamily A member 7B OS=Homo sapiens GN=GOLGA7B PE=1 SV=1	GOLGA7B	GOLGA7B	401647	1	537.127	578.812	560.297	488.386	504.252	392.43	429.467	472.547	413.595	373.537	307.924	298.769	370.639	342.876	352.894	349.644	300.599	319.909	336.327	323.687	344.278	1.32765e-07	3.04519e-06	1.52764e-07	1.08802e-07	1.92006e-07	1.85454e-06	4.38167e-06	2.91924e-05	3.14764e-06	4.08211e-07	2.56141e-07	4.70643e-07	3.30934e-08	2.17179e-07	8.43891e-08	2.6151e-06	1.08716e-08	8.40632e-07	6.50347e-07	1.55323e-08	1.28837e-07
sp|Q9HD26|GOPC_HUMAN	Q9HD26	sp|Q9HD26|GOPC_HUMAN	>sp|Q9HD26|GOPC_HUMAN Golgi-associated PDZ and coiled-coil motif-containing protein OS=Homo sapiens GN=GOPC PE=1 SV=1	GOPC	GOPC	57120	2	505.527	128.653	436.489	74.3679	150.149	151.199	134.944	143.254	139.05	143.674	157.862	181.381	187.573	178.15	144.759	154.752	186.735	192.772	204.455	186.647	195.768	0.42866	0.228552	0.321536	0.174131	0.0528715	0.0162581	1.70205e-05	0.00459424	0.00462883	0.00192613	0.000517484	0.00148811	0.00112078	0.00423126	0.00599325	0.00316381	2.04e-05	0.000220512	1.59876e-05	5.96371e-05	2.42292e-05
sp|P00505|AATM_HUMAN	P00505	sp|P00505|AATM_HUMAN	>sp|P00505|AATM_HUMAN Aspartate aminotransferase, mitochondrial OS=Homo sapiens GN=GOT2 PE=1 SV=3	GOT2	GOT2	2806	7	17536.7	19764.8	21995.6	19737.4	19384.3	26149.7	25633.3	28849.1	24686.6	27858.6	9652.56	9496.45	11186.4	8885.61	9469.71	9953.14	10827.5	11551.3	12650.6	12832.9	11728.6	2.78037e-08	4.94653e-08	5.59967e-10	6.54819e-08	6.07238e-08	9.012e-09	3.16809e-09	2.2284e-08	3.24441e-09	1.30172e-08	4.16259e-08	8.32125e-08	1.19748e-08	4.32374e-08	4.79167e-08	1.48967e-08	8.92815e-09	1.34639e-07	2.14162e-07	7.37483e-08	3.19805e-07
sp|P35052|GPC1_HUMAN	P35052	sp|P35052|GPC1_HUMAN	>sp|P35052|GPC1_HUMAN Glypican-1 OS=Homo sapiens GN=GPC1 PE=1 SV=2	GPC1	GPC1	2817	2	804.908	942.753	808.942	753.814	725.728	612.698	659.719	702.771	619.735	747.431	389.734	370.661	574.967	486.336	501.25	500.629	491.754	499.191	548.685	530.301	485.15	2.41022e-09	4.21137e-09	8.72991e-11	5.29745e-09	5.76558e-09	2.14844e-09	2.57045e-09	4.07242e-09	4.56614e-08	1.92771e-09	4.15834e-06	4.29301e-08	8.54231e-07	1.29908e-07	4.08477e-07	8.28214e-09	5.17751e-08	3.30576e-08	3.20608e-08	3.32203e-09	1.73954e-07
sp|O75487-2|GPC4_HUMAN	O75487-2	sp|O75487-2|GPC4_HUMAN	>sp|O75487-2|GPC4_HUMAN Isoform of O75487, Isoform 2 of Glypican-4 OS=Homo sapiens GN=GPC4	GPC4	GPC4	2239	1	208.212	217.791	207.663	200.852	196.582	163.816	150.684	178.689	160.816	171.444	171.106	158.315	199.203	206.945	183.922	222.956	100.062	111.67	93.5336	116.963	94.1509	6.61424e-09	9.5265e-09	2.38545e-07	8.777e-08	4.68642e-07	1.64818e-08	1.63027e-08	4.32824e-08	7.06851e-09	2.51638e-08	5.72918e-07	4.88911e-06	5.10583e-08	1.52535e-08	4.50253e-08	2.7358e-09	0.00115365	2.94118e-06	0.00550298	0.00123068	0.000924455
sp|P21695-2|GPDA_HUMAN	P21695-2	sp|P21695-2|GPDA_HUMAN	>sp|P21695-2|GPDA_HUMAN Isoform of P21695, Isoform 2 of Glycerol-3-phosphate dehydrogenase [NAD(+)], cytoplasmic OS=Homo sapiens GN=GPD1	GPD1	GPD1	2819	1	175.39	208.927	222.352	234.644	228.364	143.2	187.445	189.229	193.481	161.304	198.738	204.108	114.208	188.205	169.783	168.384	56.696	96.7182	95.3805	100.958	53.9997	3.43826e-07	4.34936e-08	1.83966e-10	7.15961e-08	2.02666e-09	8.25055e-09	8.0857e-10	2.09028e-08	6.6175e-10	5.92042e-10	1.40207e-08	2.55172e-08	0.000766355	8.05063e-09	2.44023e-06	6.01205e-08	0.114781	0.0659435	0.0675519	0.150158	0.283671
sp|Q8N335|GPD1L_HUMAN	Q8N335	sp|Q8N335|GPD1L_HUMAN	>sp|Q8N335|GPD1L_HUMAN Glycerol-3-phosphate dehydrogenase 1-like protein OS=Homo sapiens GN=GPD1L PE=1 SV=1	GPD1L	GPD1L	23171	1	207.137	271.288	292.109	266.559	307.067	172.279	185.452	192.235	170.326	145.245	136.06	132.564	94.2427	93.2109	118.309	121.264	77.4682	100.649	129.389	113.938	103.734	1.25276e-08	3.49545e-09	2.60831e-10	1.3518e-08	2.62198e-09	5.56987e-08	8.0889e-10	1.56924e-08	4.40686e-08	1.89761e-07	1.86914e-08	1.24169e-07	2.6375e-05	1.38096e-08	2.83459e-07	3.52194e-06	9.96967e-05	1.00006e-06	1.59005e-07	5.64207e-06	1.4975e-05
sp|P43304|GPDM_HUMAN	P43304	sp|P43304|GPDM_HUMAN	>sp|P43304|GPDM_HUMAN Glycerol-3-phosphate dehydrogenase, mitochondrial OS=Homo sapiens GN=GPD2 PE=1 SV=3	GPD2	GPD2	2820	10	8031.71	6567.95	7207.42	6998.88	8482.9	2833.96	2638.82	2763.49	3514.64	3089.92	15470.1	10935.3	10314.1	13047.5	10704.5	8889.46	5330.55	5352.04	5204.07	5066.4	7004.87	7.81681e-08	4.09523e-08	3.95867e-09	1.65729e-07	4.56798e-08	1.73548e-07	1.07611e-07	5.61334e-08	1.90001e-08	7.46494e-08	1.26385e-07	6.03274e-08	1.69109e-07	2.04392e-08	1.76647e-07	3.27988e-08	3.81582e-08	1.82485e-07	5.32547e-08	1.40708e-07	4.36956e-07
sp|Q9NQX3|GEPH_HUMAN	Q9NQX3	sp|Q9NQX3|GEPH_HUMAN	>sp|Q9NQX3|GEPH_HUMAN Gephyrin OS=Homo sapiens GN=GPHN PE=1 SV=1	GPHN	GPHN	10243	8	2499.16	2605.8	2553.11	2554.89	2693.99	2564.9	2765.87	2769.19	2534.42	2607.09	3569.87	3076.38	3207.91	3275.74	3212.89	3127.5	1689.35	1387.5	1912.47	1813.85	1241.17	4.56453e-08	5.23577e-08	1.40702e-09	1.23926e-07	2.30217e-08	2.08703e-09	2.73762e-09	6.5048e-09	3.58697e-09	2.99851e-09	4.14955e-08	5.35414e-08	1.8536e-08	8.28775e-09	1.35422e-07	1.09286e-08	1.47978e-07	6.56759e-06	4.08497e-07	1.46408e-07	4.79486e-05
sp|P06744|G6PI_HUMAN	P06744	sp|P06744|G6PI_HUMAN	>sp|P06744|G6PI_HUMAN Glucose-6-phosphate isomerase OS=Homo sapiens GN=GPI PE=1 SV=4	GPI	GPI	2821	3	2847.85	3002.27	3266.84	2693.37	3440.46	3514.86	4166.97	3703.93	3336.41	2758.57	2584.98	2578.94	1649.22	1857.49	2007.21	2007.88	4300.79	3904.52	4677.44	4559.04	3530.09	3.36556e-09	2.80721e-08	6.72915e-10	1.95955e-09	2.99157e-09	6.77128e-09	8.79482e-10	5.5531e-09	2.64869e-09	7.27052e-09	1.45314e-08	5.1087e-08	7.01162e-09	2.2121e-09	9.75429e-09	2.13657e-09	7.12175e-09	1.63618e-07	3.02251e-08	3.39749e-08	5.46191e-08
sp|P51674-3|GPM6A_HUMAN	P51674-3	sp|P51674-3|GPM6A_HUMAN	>sp|P51674-3|GPM6A_HUMAN Isoform of P51674, Isoform 3 of Neuronal membrane glycoprotein M6-a OS=Homo sapiens GN=GPM6A	GPM6A	GPM6A	2823	3	14891.4	15565	14623	14715.9	15588.9	7231.95	8245.47	9207.18	9223.48	6841	20610.1	22688.5	27881.4	22492.9	26459.1	29331.2	21816	20979.2	23425.7	24432.7	24309.2	3.93315e-08	5.45236e-09	2.24634e-09	1.62742e-08	4.88292e-08	3.39133e-09	6.23285e-10	1.61043e-09	6.22834e-09	1.84518e-09	7.3893e-08	8.31952e-08	1.16256e-07	6.43803e-09	2.08374e-08	4.98968e-09	9.22843e-09	1.76126e-07	2.52888e-08	1.39875e-07	5.53036e-08
sp|Q13491|GPM6B_HUMAN	Q13491	sp|Q13491|GPM6B_HUMAN	>sp|Q13491|GPM6B_HUMAN Neuronal membrane glycoprotein M6-b OS=Homo sapiens GN=GPM6B PE=1 SV=2	GPM6B	GPM6B	2824	4	3393.76	4893.12	4751.5	4085.73	5214.24	3810.12	4869.6	4224.63	5599.72	4623.74	6406.27	5521.28	6172.29	5344.96	5775.13	6292.5	6538.34	7697.34	7460.63	7207.09	8312.74	3.50335e-07	4.30768e-07	3.27767e-09	2.84184e-08	9.76175e-08	1.94345e-08	1.02969e-07	4.36235e-08	5.63539e-08	5.99218e-07	1.44445e-07	2.02548e-06	1.16377e-05	0.00012103	1.39314e-07	1.3248e-05	1.03689e-08	2.04723e-08	7.70281e-07	1.09777e-07	2.57839e-07
sp|O60883|ETBR2_HUMAN	O60883	sp|O60883|ETBR2_HUMAN	>sp|O60883|ETBR2_HUMAN Prosaposin receptor GPR37L1 OS=Homo sapiens GN=GPR37L1 PE=1 SV=2	GPR37L1	GPR37L1	9283	1	1118.97	1387.62	1280.41	1336.83	1299.33	1282.44	1411.51	1421.54	1687.75	1506.88	2004.76	1455.1	1750.2	1704.59	1641.13	1529.87	1666.2	1658.15	1640.76	1397	1415.3	5.43697e-09	1.15567e-08	6.89523e-11	2.64713e-09	3.055e-09	1.40164e-09	3.51556e-10	8.54813e-10	5.77897e-10	2.30541e-10	1.5263e-08	2.05619e-08	7.23081e-09	1.19957e-09	1.35694e-08	4.77379e-09	1.46852e-09	8.20152e-09	3.23652e-08	4.68791e-09	1.35937e-08
sp|Q5T848|GP158_HUMAN	Q5T848	sp|Q5T848|GP158_HUMAN	>sp|Q5T848|GP158_HUMAN Probable G-protein coupled receptor 158 OS=Homo sapiens GN=GPR158 PE=1 SV=1	GPR158	GPR158	57512	3	778.068	814.202	731.094	750.383	747.565	655.336	654.587	811.017	692.802	682.443	485.544	542.357	695.524	557.514	638.984	621.681	532.784	482.681	630.113	530.535	572.747	1.82595e-08	4.27725e-08	9.07448e-09	1.48287e-07	3.81374e-08	8.19638e-08	1.23724e-08	1.11785e-08	4.2059e-09	6.09424e-09	1.52202e-07	1.62935e-07	2.58359e-08	6.06796e-08	4.19836e-07	1.17498e-07	1.70419e-07	4.35708e-06	1.89073e-07	8.62338e-07	5.74205e-06
tr|C9JFE4|C9JFE4_HUMAN	C9JFE4	tr|C9JFE4|C9JFE4_HUMAN	>tr|C9JFE4|C9JFE4_HUMAN Isoform of Q13098, COP9 signalosome complex subunit 1 OS=Homo sapiens GN=GPS1 PE=1 SV=2	GPS1	GPS1	2873	2	523.015	505.001	504.179	561.55	492.854	445.537	439.427	420.669	414.911	372.066	349.493	401.514	329.107	349.155	387.404	346.58	948.306	918.382	755.314	943.8	1002.28	1.06203e-07	3.85567e-08	2.20125e-08	2.61817e-07	2.62451e-07	4.65576e-08	1.1377e-09	1.90842e-08	2.11038e-07	6.28611e-09	2.22084e-06	9.14704e-07	2.48452e-05	1.63507e-05	7.27388e-05	3.20261e-06	0.000157673	0.000135116	0.00316684	0.000152351	0.00425375
sp|Q86YR5-4|GPSM1_HUMAN	Q86YR5-4	sp|Q86YR5-4|GPSM1_HUMAN	>sp|Q86YR5-4|GPSM1_HUMAN Isoform of Q86YR5, Isoform 4 of G-protein-signaling modulator 1 OS=Homo sapiens GN=GPSM1	GPSM1	GPSM1	26086	1	110.747	97.4002	106.086	142.982	122.737	100.236	142.594	128.398	118.133	137.441	69.3491	64.3701	71.4226	65.6021	74.5716	75.1677	121.215	97.1856	141.59	138.94	73.0975	4.5332e-05	0.0371436	0.0012035	1.15092e-07	0.0021965	0.0107554	1.10324e-05	0.00120226	3.259e-07	2.82084e-05	0.0411784	0.00266467	0.0897117	0.0270428	0.360373	0.130627	9.18828e-05	1.2764e-05	4.05618e-07	9.40993e-05	0.00206792
tr|A0A087WUQ6|A0A087WUQ6_HUMAN	A0A087WUQ6	tr|A0A087WUQ6|A0A087WUQ6_HUMAN	>tr|A0A087WUQ6|A0A087WUQ6_HUMAN Isoform of P07203, Glutathione peroxidase OS=Homo sapiens GN=GPX1 PE=1 SV=1	GPX1	GPX1	2876	1	256.663	273.884	308.249	191.92	160.583	246.117	244.973	230.52	225.779	210.574	204.315	269.129	271.661	272.352	235.842	242.423	183.902	128.424	132.825	187.341	153.571	0.00616642	0.00141598	0.0285406	0.00282776	0.0633377	0.0126323	0.0858664	0.0103786	0.00728404	0.271187	0.0707618	4.06097e-06	5.77542e-05	2.93484e-05	2.29357e-05	8.31307e-06	1.96144e-05	2.09139e-05	1.44704e-06	1.75581e-05	5.3348e-06
sp|P36969-2|GPX4_HUMAN	P36969-2	sp|P36969-2|GPX4_HUMAN	>sp|P36969-2|GPX4_HUMAN Isoform of P36969, Isoform Cytoplasmic of Phospholipid hydroperoxide glutathione peroxidase, mitochondrial OS=Homo sapiens GN=GPX4	GPX4	GPX4	2879	1	119.319	125.392	114.805	123.215	123.783	124.979	121.573	127.493	122.121	119.813	120.861	99.6506	91.609	101.113	121.003	122.99	93.9206	81.8467	102.175	91.1895	83.8886	5.36135e-06	5.63366e-08	2.01305e-06	2.50577e-06	6.51263e-06	1.26666e-07	4.54103e-07	2.24146e-08	9.12539e-08	3.61017e-08	2.35425e-06	7.25187e-06	1.82352e-05	1.75194e-05	0.000296347	1.15733e-07	0.000329866	4.95803e-07	3.13297e-07	7.75433e-07	5.29857e-05
sp|P62993|GRB2_HUMAN	P62993	sp|P62993|GRB2_HUMAN	>sp|P62993|GRB2_HUMAN Growth factor receptor-bound protein 2 OS=Homo sapiens GN=GRB2 PE=1 SV=1	GRB2	GRB2	2885	2	501.869	556.511	510.347	499.589	452.93	501.908	431.014	403.946	436.361	414.253	352.34	327.708	293.667	334.227	321.229	319.651	129.427	109.918	159.021	129.259	145.165	2.30389e-07	7.94216e-09	1.29537e-07	2.84578e-08	5.94798e-07	1.88904e-08	6.37619e-08	4.74531e-08	7.61256e-08	9.84969e-09	3.73485e-06	2.4117e-05	0.000424992	2.93742e-06	1.58225e-06	2.43376e-06	0.0330793	0.0274172	0.0482981	0.0860819	0.139538
[truncated: 1,115 more rows]
[truncated: 50 more columns]
